# Supplementary material for: TTC7B triggers the PI4KA-AKT1-RXRA-FTO axis and inhibits colon cancer cell proliferation by increasing RNA methylation
Source: Int J Biol Sci. 2025 Jan 13;21(3):1127–43. doi: 10.7150/ijbs.102431 (PMC11781174; doi:10.7150/ijbs.102431)
Supplement: Supplementary file 2 — Supplementary Data File 1. [file ijbsv21p1127s2.xlsx]

## Sheet: down by TTC7B-KO
#Column "PathwayID" stands for Pathway identifiers used in KEGG
#Column "Definition" stands for the definition of the PathwayID
#Column "OriginalWebSite"stands for The map's website,the nodes with red frame and red symbol are associated with the DE genes, green nodes have no significance
#Column "p-value"
"Fisher-Pvalue" stands for the enrichment p-value of the PathwayID used Fisher's exact test
#Column "SelectionCounts" stands for the Count of the DE genes' entities directly associated with the listed PathwayID
#Column "SelectionSize" stands for the total number of the DE genes' entities
#Column "Count" stands for the count of the chosen background population genes' entities associated with the listed PathwayID
#Column "Size" stands for the total number of chosen background population genes' entities
#Column "FDR" stands for the false discovery rate of the PathwayID
#Column "Enrichment_Score" stands for the Enrichment Score value of the PathwayID, it equals "-log10(Pvalue)"
#Column "GeneRatio" stands for the Gene Ratio value of the PathwayID, it equals "SelectionCounts/SelectionSize"
#Column "GENES" stands for the DE genes associated with the PathwayID
PathwayID	Definition	OriginalWebSite	Fisher-Pvalue	SelectionCounts	SelectionSize	Count	Size	FDR	Enrichment_Score	GeneRatio	Genes
hsa04144	Endocytosis	http://www.genome.jp/kegg-bin/show_pathway?hsa04144+23527+116985+64411+55738+10564+408+857+868+9266+27128+29924+22905+55040+2868+3265+3480+9922+3949+4193+50855+8394+5337+23362+23550+9727+84440+26056+5868+57154+6643+51324+7046+7189+9101	6.34573e-07	34	436	252	8050	0.000216389	6.19752	0.077982	ACAP2//ARAP1//ARAP3//ARFGAP1//ARFGEF2//ARRB1//CAV1//CBLB//CYTH2//CYTH4//EPN1//EPN2//EPN3//GRK4//HRAS//IGF1R//IQSEC1//LDLR//MDM2//PARD6A//PIP5K1A//PLD1//PSD3//PSD4//RAB11FIP3//RAB11FIP4//RAB11FIP5//RAB5A//SMURF1//SNX2//SPG21//TGFBR1//TRAF6//USP8
hsa05210	Colorectal cancer	http://www.genome.jp/kegg-bin/show_pathway?hsa05210+207+10297+26060+369+8313+27113+10018+2353+3265+5605+5599+2475+4609+5879+6198+7042+7046	2.70649e-06	17	436	86	8050	0.000461456	5.56759	0.038991	AKT1//APC2//APPL1//ARAF//AXIN2//BBC3//BCL2L11//FOS//HRAS//MAP2K2//MAPK8//MTOR//MYC//RAC1//RPS6KB1//TGFB2//TGFBR1
hsa05131	Shigellosis	http://www.genome.jp/kegg-bin/show_pathway?hsa05131+207+22863+8945+823+826+9266+27128+63916+23048+80201+8517+3554+5603+5599+4193+2475+4615+5331+5335+5879+6198+58528+4735+23157+92610+7100+7186+7189+7334+10163	2.27238e-05	30	436	246	8050	0.00258294	4.64352	0.068807	AKT1//ATG14//BTRC//CAPN1//CAPNS1//CYTH2//CYTH4//ELMO2//FNBP1//HKDC1//IKBKG//IL1R1//MAPK13//MAPK8//MDM2//MTOR//MYD88//PLCB3//PLCG1//RAC1//RPS6KB1//RRAGD//SEPT2//SEPT6//TIFA//TLR5//TRAF2//TRAF6//UBE2N//WASF2
hsa04140	Autophagy - animal	http://www.genome.jp/kegg-bin/show_pathway?hsa04140+207+22863+84938+79065+10645+1612+64798+1965+3265+3476+3480+5605+5599+2475+83452+6198+58528+9342+7189+7249	4.36549e-05	20	436	137	8050	0.00372158	4.35997	0.045872	AKT1//ATG14//ATG4C//ATG9A//CAMKK2//DAPK1//DEPTOR//EIF2S1//HRAS//IGBP1//IGF1R//MAP2K2//MAPK8//MTOR//RAB33B//RPS6KB1//RRAGD//SNAP29//TRAF6//TSC2
hsa05231	Choline metabolism in cancer	http://www.genome.jp/kegg-bin/show_pathway?hsa05231+207+1608+1609+2353+3265+5605+5599+2475+8394+5335+5337+5879+6198+23446+7249+10163	6.47882e-05	16	436	98	8050	0.00441855	4.1885	0.036697	AKT1//DGKG//DGKQ//FOS//HRAS//MAP2K2//MAPK8//MTOR//PIP5K1A//PLCG1//PLD1//RAC1//RPS6KB1//SLC44A1//TSC2//WASF2
hsa04340	Hedgehog signaling pathway	http://www.genome.jp/kegg-bin/show_pathway?hsa04340+408+8945+50937+53944+2735+23288+11127+1954+5727+57154+339745	0.000168497	11	436	56	8050	0.00884344	3.77341	0.025229	ARRB1//BTRC//CDON//CSNK1G1//GLI1//IQCE//KIF3A//MEGF8//PTCH1//SMURF1//SPOPL
hsa01522	Endocrine resistance	http://www.genome.jp/kegg-bin/show_pathway?hsa01522+207+369+10498+54567+2353+1839+3265+3480+3714+5605+5603+5599+4193+2475+6198	0.000181537	15	436	96	8050	0.00884344	3.74104	0.034404	AKT1//ARAF//CARM1//DLL4//FOS//HBEGF//HRAS//IGF1R//JAG2//MAP2K2//MAPK13//MAPK8//MDM2//MTOR//RPS6KB1
hsa04210	Apoptosis	http://www.genome.jp/kegg-bin/show_pathway?hsa04210+207+27113+10018+330+823+840+153090+1965+2353+3265+8517+5605+5599+5551+5783+8795+7185+7186	0.000367398	18	436	136	8050	0.0156603	3.43486	0.041284	AKT1//BBC3//BCL2L11//BIRC3//CAPN1//CASP7//DAB2IP//EIF2S1//FOS//HRAS//IKBKG//MAP2K2//MAPK8//PRF1//PTPN13//TNFRSF10B//TRAF1//TRAF2
hsa05132	Salmonella infection	http://www.genome.jp/kegg-bin/show_pathway?hsa05132+207+330+840+26999+9266+27128+51626+63916+23265+2353+3265+3320+8517+3831+5605+5603+5599+4609+4615+9842+5868+5879+7100+8795+7186+7189+55823	0.000417641	27	436	249	8050	0.0158239	3.3792	0.061927	AKT1//BIRC3//CASP7//CYFIP2//CYTH2//CYTH4//DYNC2LI1//ELMO2//EXOC7//FOS//HRAS//HSP90AA1//IKBKG//KLC1//MAP2K2//MAPK13//MAPK8//MYC//MYD88//PLEKHM1//RAB5A//RAC1//TLR5//TNFRSF10B//TRAF2//TRAF6//VPS11
hsa05130	Pathogenic Escherichia coli infection	http://www.genome.jp/kegg-bin/show_pathway?hsa05130+10061+9826+840+26999+9266+27128+2353+8517+3554+5603+5599+4615+4628+79784+4645+5879+9632+7100+8795+7186+7189+10163	0.000950728	22	436	197	8050	0.0305009	3.02194	0.050459	ABCF2//ARHGEF11//CASP7//CYFIP2//CYTH2//CYTH4//FOS//IKBKG//IL1R1//MAPK13//MAPK8//MYD88//MYH10//MYH14//MYO5B//RAC1//SEC24C//TLR5//TNFRSF10B//TRAF2//TRAF6//WASF2
hsa05145	Toxoplasmosis	http://www.genome.jp/kegg-bin/show_pathway?hsa05145+207+330+2771+8517+3587+3911+3914+10319+3949+5603+5599+4615+8651+7042+7189	0.0009839	15	436	112	8050	0.0305009	3.00705	0.034404	AKT1//BIRC3//GNAI2//IKBKG//IL10RA//LAMA5//LAMB3//LAMC3//LDLR//MAPK13//MAPK8//MYD88//SOCS1//TGFB2//TRAF6
hsa04010	MAPK signaling pathway	http://www.genome.jp/kegg-bin/show_pathway?hsa04010+207+369+408+773+8913+1846+1848+2353+3265+3480+3481+8517+3554+3643+5605+9175+5603+5599+9261+8550+4609+4615+5879+9693+5923+7042+7046+7186+7189	0.00121058	29	436	294	8050	0.0344006	2.91701	0.066514	AKT1//ARAF//ARRB1//CACNA1A//CACNA1G//DUSP4//DUSP6//FOS//HRAS//IGF1R//IGF2//IKBKG//IL1R1//INSR//MAP2K2//MAP3K13//MAPK13//MAPK8//MAPKAPK2//MAPKAPK5//MYC//MYD88//RAC1//RAPGEF2//RASGRF1//TGFB2//TGFBR1//TRAF2//TRAF6
hsa05205	Proteoglycans in cancer	http://www.genome.jp/kegg-bin/show_pathway?hsa05205+207+288+369+857+1839+3265+3480+3481+5605+5603+4193+4478+2475+4609+5335+5727+5879+5962+6198+6548+7042+7074	0.00150572	22	436	204	8050	0.0394962	2.82226	0.050459	AKT1//ANK3//ARAF//CAV1//HBEGF//HRAS//IGF1R//IGF2//MAP2K2//MAPK13//MDM2//MSN//MTOR//MYC//PLCG1//PTCH1//RAC1//RDX//RPS6KB1//SLC9A1//TGFB2//TIAM1
hsa05200	Pathways in cancer	http://www.genome.jp/kegg-bin/show_pathway?hsa05200+207+10297+26060+369+9826+8313+27113+10018+330+840+1612+54567+2353+10023+2735+2771+3280+3265+3320+3480+3481+8517+3714+3911+3914+10319+5605+5599+4193+2475+4609+4824+5331+5335+5337+5727+5879+5914+6198+7042+7046+7185+7186+7189	0.00283099	44	436	531	8050	0.0686026	2.54806	0.100917	AKT1//APC2//APPL1//ARAF//ARHGEF11//AXIN2//BBC3//BCL2L11//BIRC3//CASP7//DAPK1//DLL4//FOS//FRAT1//GLI1//GNAI2//HES1//HRAS//HSP90AA1//IGF1R//IGF2//IKBKG//JAG2//LAMA5//LAMB3//LAMC3//MAP2K2//MAPK8//MDM2//MTOR//MYC//NKX3-1//PLCB3//PLCG1//PLD1//PTCH1//RAC1//RARA//RPS6KB1//TGFB2//TGFBR1//TRAF1//TRAF2//TRAF6
hsa05221	Acute myeloid leukemia	http://www.genome.jp/kegg-bin/show_pathway?hsa05221+207+369+1848+3265+8517+5605+2475+4609+5914+6198	0.00301771	10	436	67	8050	0.0686026	2.52032	0.022936	AKT1//ARAF//DUSP6//HRAS//IKBKG//MAP2K2//MTOR//MYC//RARA//RPS6KB1
hsa04928	Parathyroid hormone synthesis, secretion and action	http://www.genome.jp/kegg-bin/show_pathway?hsa04928+369+9826+408+2353+2771+1839+9935+4323+4326+5142+5331+5337+142680	0.00458993	13	436	106	8050	0.0978229	2.33819	0.029817	ARAF//ARHGEF11//ARRB1//FOS//GNAI2//HBEGF//MAFB//MMP14//MMP17//PDE4B//PLCB3//PLD1//SLC34A3
hsa04012	ErbB signaling pathway	http://www.genome.jp/kegg-bin/show_pathway?hsa04012+207+369+868+1839+3265+5605+5599+2475+4609+5335+6198	0.0053767	11	436	84	8050	0.105909	2.26948	0.025229	AKT1//ARAF//CBLB//HBEGF//HRAS//MAP2K2//MAPK8//MTOR//MYC//PLCG1//RPS6KB1
hsa04919	Thyroid hormone signaling pathway	http://www.genome.jp/kegg-bin/show_pathway?hsa04919+207+478+3265+5605+4193+9862+2475+4609+5331+5335+10231+6548+7067+7249	0.00563698	14	436	121	8050	0.105909	2.24895	0.03211	AKT1//ATP1A3//HRAS//MAP2K2//MDM2//MED24//MTOR//MYC//PLCB3//PLCG1//RCAN2//SLC9A1//THRA//TSC2
hsa05219	Bladder cancer	http://www.genome.jp/kegg-bin/show_pathway?hsa05219+369+1612+1839+3265+5605+4193+4609	0.00590111	7	436	41	8050	0.105909	2.22907	0.016055	ARAF//DAPK1//HBEGF//HRAS//MAP2K2//MDM2//MYC
hsa04910	Insulin signaling pathway	http://www.genome.jp/kegg-bin/show_pathway?hsa04910+207+369+868+23265+80201+3265+3643+5605+5599+2475+5256+5509+6198+8651+7249	0.00707723	15	436	137	8050	0.120667	2.15014	0.034404	AKT1//ARAF//CBLB//EXOC7//HKDC1//HRAS//INSR//MAP2K2//MAPK8//MTOR//PHKA2//PPP1R3D//RPS6KB1//SOCS1//TSC2
hsa05212	Pancreatic cancer	http://www.genome.jp/kegg-bin/show_pathway?hsa05212+207+369+8517+5599+2475+5337+5879+6198+7042+7046	0.00753638	10	436	76	8050	0.122376	2.12284	0.022936	AKT1//ARAF//IKBKG//MAPK8//MTOR//PLD1//RAC1//RPS6KB1//TGFB2//TGFBR1
hsa04211	Longevity regulating pathway	http://www.genome.jp/kegg-bin/show_pathway?hsa04211+207+26060+10645+79813+3265+3480+3643+2475+6198+27244+7249	0.00830314	11	436	89	8050	0.123103	2.08076	0.025229	AKT1//APPL1//CAMKK2//EHMT1//HRAS//IGF1R//INSR//MTOR//RPS6KB1//SESN1//TSC2
hsa05235	PD-L1 expression and PD-1 checkpoint pathway in cancer	http://www.genome.jp/kegg-bin/show_pathway?hsa05235+207+2353+3265+8517+5605+5603+2475+4615+5335+6198+7189	0.00830314	11	436	89	8050	0.123103	2.08076	0.025229	AKT1//FOS//HRAS//IKBKG//MAP2K2//MAPK13//MTOR//MYD88//PLCG1//RPS6KB1//TRAF6
hsa04360	Axon guidance	http://www.genome.jp/kegg-bin/show_pathway?hsa04360+55740+2048+2049+2771+3265+25791+9423+59277+50855+5335+5362+55558+5727+5879+9723+10507+9901+219699	0.00906304	18	436	181	8050	0.128771	2.04273	0.041284	ENAH//EPHB2//EPHB3//GNAI2//HRAS//NGEF//NTN1//NTN4//PARD6A//PLCG1//PLXNA2//PLXNA3//PTCH1//RAC1//SEMA3E//SEMA4D//SRGAP3//UNC5B
hsa04218	Cellular senescence	http://www.genome.jp/kegg-bin/show_pathway?hsa04218+207+8945+823+28996+3265+3486+5605+5603+9261+4193+2475+4609+4683+7042+7046+7249	0.0101755	16	436	156	8050	0.131319	1.99244	0.036697	AKT1//BTRC//CAPN1//HIPK2//HRAS//IGFBP3//MAP2K2//MAPK13//MAPKAPK2//MDM2//MTOR//MYC//NBN//TGFB2//TGFBR1//TSC2
hsa04620	Toll-like receptor signaling pathway	http://www.genome.jp/kegg-bin/show_pathway?hsa04620+207+2353+8517+5605+5603+5599+4615+5879+6696+7100+54472+7189	0.0102196	12	436	104	8050	0.131319	1.99056	0.027523	AKT1//FOS//IKBKG//MAP2K2//MAPK13//MAPK8//MYD88//RAC1//SPP1//TLR5//TOLLIP//TRAF6
hsa04390	Hippo signaling pathway	http://www.genome.jp/kegg-bin/show_pathway?hsa04390+268+10297+8313+27113+330+654+8945+1490+1741+1742+9231+9113+4609+50855+7042+7046	0.0107855	16	436	157	8050	0.131319	1.96716	0.036697	AMH//APC2//AXIN2//BBC3//BIRC3//BMP6//BTRC//CTGF//DLG3//DLG4//DLG5//LATS1//MYC//PARD6A//TGFB2//TGFBR1
hsa04930	Type II diabetes mellitus	http://www.genome.jp/kegg-bin/show_pathway?hsa04930+773+8913+80201+3643+5599+2475+8651	0.0111413	7	436	46	8050	0.131319	1.95307	0.016055	CACNA1A//CACNA1G//HKDC1//INSR//MAPK8//MTOR//SOCS1
hsa04068	FoxO signaling pathway	http://www.genome.jp/kegg-bin/show_pathway?hsa04068+207+369+10018+3265+3480+3643+5605+5603+5599+4193+10769+10110+7042+7046	0.0111679	14	436	131	8050	0.131319	1.95203	0.03211	AKT1//ARAF//BCL2L11//HRAS//IGF1R//INSR//MAP2K2//MAPK13//MAPK8//MDM2//PLK2//SGK2//TGFB2//TGFBR1
hsa05224	Breast cancer	http://www.genome.jp/kegg-bin/show_pathway?hsa05224+207+10297+369+8313+54567+2353+10023+3280+3265+3480+3714+5605+2475+4609+6198	0.0131768	15	436	147	8050	0.149776	1.88019	0.034404	AKT1//APC2//ARAF//AXIN2//DLL4//FOS//FRAT1//HES1//HRAS//IGF1R//JAG2//MAP2K2//MTOR//MYC//RPS6KB1
hsa04730	Long-term depression	http://www.genome.jp/kegg-bin/show_pathway?hsa04730+369+773+2771+3265+3480+5605+5331+5592	0.0149242	8	436	60	8050	0.161868	1.82611	0.018349	ARAF//CACNA1A//GNAI2//HRAS//IGF1R//MAP2K2//PLCB3//PRKG1
hsa05135	Yersinia infection	http://www.genome.jp/kegg-bin/show_pathway?hsa05135+207+63916+2353+8517+5605+5603+5599+4615+8394+5335+5879+7186+7189+10163	0.01519	14	436	136	8050	0.161868	1.81844	0.03211	AKT1//ELMO2//FOS//IKBKG//MAP2K2//MAPK13//MAPK8//MYD88//PIP5K1A//PLCG1//RAC1//TRAF2//TRAF6//WASF2
hsa04914	Progesterone-mediated oocyte maturation	http://www.genome.jp/kegg-bin/show_pathway?hsa04914+207+64682+51433+369+51343+2771+3320+3480+10459+5603+5599	0.0177153	11	436	99	8050	0.177874	1.75165	0.025229	AKT1//ANAPC1//ANAPC5//ARAF//FZR1//GNAI2//HSP90AA1//IGF1R//MAD2L2//MAPK13//MAPK8
hsa04668	TNF signaling pathway	http://www.genome.jp/kegg-bin/show_pathway?hsa04668+207+330+840+153090+2353+8517+5603+5599+4323+192111+7185+7186	0.0177352	12	436	112	8050	0.177874	1.75116	0.027523	AKT1//BIRC3//CASP7//DAB2IP//FOS//IKBKG//MAPK13//MAPK8//MMP14//PGAM5//TRAF1//TRAF2
hsa05220	Chronic myeloid leukemia	http://www.genome.jp/kegg-bin/show_pathway?hsa05220+207+369+3265+8517+5605+4193+4609+7042+7046	0.0209742	9	436	76	8050	0.204349	1.67831	0.020642	AKT1//ARAF//HRAS//IKBKG//MAP2K2//MDM2//MYC//TGFB2//TGFBR1
hsa05142	Chagas disease	http://www.genome.jp/kegg-bin/show_pathway?hsa05142+207+2353+2771+8517+5603+5599+4615+5331+7042+7046+7189	0.021685	11	436	102	8050	0.205405	1.66384	0.025229	AKT1//FOS//GNAI2//IKBKG//MAPK13//MAPK8//MYD88//PLCB3//TGFB2//TGFBR1//TRAF6
hsa01521	EGFR tyrosine kinase inhibitor resistance	http://www.genome.jp/kegg-bin/show_pathway?hsa01521+207+369+10018+3265+3480+5605+2475+5335+6198	0.0263103	9	436	79	8050	0.227506	1.57987	0.020642	AKT1//ARAF//BCL2L11//HRAS//IGF1R//MAP2K2//MTOR//PLCG1//RPS6KB1
hsa05222	Small cell lung cancer	http://www.genome.jp/kegg-bin/show_pathway?hsa05222+207+330+8517+3911+3914+10319+4609+7185+7186+7189	0.026546	10	436	92	8050	0.227506	1.576	0.022936	AKT1//BIRC3//IKBKG//LAMA5//LAMB3//LAMC3//MYC//TRAF1//TRAF2//TRAF6
hsa04071	Sphingolipid signaling pathway	http://www.genome.jp/kegg-bin/show_pathway?hsa04071+207+56624+2771+3265+5605+5603+5599+5331+5337+5879+6609+7186	0.0271947	12	436	119	8050	0.227506	1.56552	0.027523	AKT1//ASAH2//GNAI2//HRAS//MAP2K2//MAPK13//MAPK8//PLCB3//PLD1//RAC1//SMPD1//TRAF2
hsa04935	Growth hormone synthesis, secretion and action	http://www.genome.jp/kegg-bin/show_pathway?hsa04935+207+2353+2771+3265+3486+5605+5603+5599+2475+5331+5335+8651	0.0271947	12	436	119	8050	0.227506	1.56552	0.027523	AKT1//FOS//GNAI2//HRAS//IGFBP3//MAP2K2//MAPK13//MAPK8//MTOR//PLCB3//PLCG1//SOCS1
hsa04215	Apoptosis - multiple species	http://www.genome.jp/kegg-bin/show_pathway?hsa04215+27113+10018+330+840+5599	0.0273541	5	436	32	8050	0.227506	1.56298	0.011468	BBC3//BCL2L11//BIRC3//CASP7//MAPK8
hsa04072	Phospholipase D signaling pathway	http://www.genome.jp/kegg-bin/show_pathway?hsa04072+207+9266+27128+1608+1609+3265+3643+5605+2475+8394+5331+5335+5337+7249	0.0293244	14	436	148	8050	0.238086	1.53277	0.03211	AKT1//CYTH2//CYTH4//DGKG//DGKQ//HRAS//INSR//MAP2K2//MTOR//PIP5K1A//PLCB3//PLCG1//PLD1//TSC2
hsa04622	RIG-I-like receptor signaling pathway	http://www.genome.jp/kegg-bin/show_pathway?hsa04622+8517+5603+5599+79671+9755+7186+7189+7706	0.0345699	8	436	70	8050	0.262315	1.4613	0.018349	IKBKG//MAPK13//MAPK8//NLRX1//TBKBP1//TRAF2//TRAF6//TRIM25
hsa04015	Rap1 signaling pathway	http://www.genome.jp/kegg-bin/show_pathway?hsa04015+207+64411+55740+51466+2771+3265+3480+3643+5605+5603+5028+50855+5331+5335+5879+5909+9693+7074	0.035579	18	436	210	8050	0.262315	1.44881	0.041284	AKT1//ARAP3//ENAH//EVL//GNAI2//HRAS//IGF1R//INSR//MAP2K2//MAPK13//P2RY1//PARD6A//PLCB3//PLCG1//RAC1//RAP1GAP//RAPGEF2//TIAM1
hsa05213	Endometrial cancer	http://www.genome.jp/kegg-bin/show_pathway?hsa05213+207+10297+369+8313+3265+5605+4609	0.0360506	7	436	58	8050	0.262315	1.44309	0.016055	AKT1//APC2//ARAF//AXIN2//HRAS//MAP2K2//MYC
hsa05215	Prostate cancer	http://www.genome.jp/kegg-bin/show_pathway?hsa05215+207+369+3265+3320+3480+8517+5605+4193+2475+4824	0.0365418	10	436	97	8050	0.262315	1.43721	0.022936	AKT1//ARAF//HRAS//HSP90AA1//IGF1R//IKBKG//MAP2K2//MDM2//MTOR//NKX3-1
hsa05170	Human immunodeficiency virus 1 infection	http://www.genome.jp/kegg-bin/show_pathway?hsa05170+207+1174+8945+2353+2771+3265+8517+5605+5603+5599+2475+4615+5335+5879+6198+6891+7186+7189	0.0370322	18	436	211	8050	0.262315	1.43142	0.041284	AKT1//AP1S1//BTRC//FOS//GNAI2//HRAS//IKBKG//MAP2K2//MAPK13//MAPK8//MTOR//MYD88//PLCG1//RAC1//RPS6KB1//TAP2//TRAF2//TRAF6
hsa00534	Glycosaminoglycan biosynthesis - heparan sulfate / heparin	http://www.genome.jp/kegg-bin/show_pathway?hsa00534+11285+2131+9955+64131	0.0381149	4	436	24	8050	0.262315	1.41891	0.009174	B4GALT7//EXT1//HS3ST3A1//XYLT1
hsa05225	Hepatocellular carcinoma	http://www.genome.jp/kegg-bin/show_pathway?hsa05225+207+10297+369+8313+10023+3265+3480+3481+5605+2475+4609+5335+6198+7042+7046	0.0385233	15	436	168	8050	0.262315	1.41428	0.034404	AKT1//APC2//ARAF//AXIN2//FRAT1//HRAS//IGF1R//IGF2//MAP2K2//MTOR//MYC//PLCG1//RPS6KB1//TGFB2//TGFBR1
hsa04370	VEGF signaling pathway	http://www.genome.jp/kegg-bin/show_pathway?hsa04370+207+3265+5605+5603+9261+5335+5879	0.039079	7	436	59	8050	0.262315	1.40806	0.016055	AKT1//HRAS//MAP2K2//MAPK13//MAPKAPK2//PLCG1//RAC1
hsa04150	mTOR signaling pathway	http://www.genome.jp/kegg-bin/show_pathway?hsa04150+207+6249+64798+2887+3265+3480+3643+5605+54468+2475+6198+58528+81929+7249	0.0392319	14	436	154	8050	0.262315	1.40636	0.03211	AKT1//CLIP1//DEPTOR//GRB10//HRAS//IGF1R//INSR//MAP2K2//MIOS//MTOR//RPS6KB1//RRAGD//SEH1L//TSC2
hsa04933	AGE-RAGE signaling pathway in diabetic complications	http://www.genome.jp/kegg-bin/show_pathway?hsa04933+207+2152+3265+5603+5599+5331+5335+5879+7042+7046	0.0436562	10	436	100	8050	0.28417	1.35995	0.022936	AKT1//F3//HRAS//MAPK13//MAPK8//PLCB3//PLCG1//RAC1//TGFB2//TGFBR1
hsa04380	Osteoclast differentiation	http://www.genome.jp/kegg-bin/show_pathway?hsa04380+207+2353+8517+3554+5603+5599+5879+8651+7042+7046+7186+7189	0.0441671	12	436	128	8050	0.28417	1.3549	0.027523	AKT1//FOS//IKBKG//IL1R1//MAPK13//MAPK8//RAC1//SOCS1//TGFB2//TGFBR1//TRAF2//TRAF6
hsa05214	Glioma	http://www.genome.jp/kegg-bin/show_pathway?hsa05214+207+369+3265+3480+5605+4193+2475+5335	0.0490344	8	436	75	8050	0.309643	1.3095	0.018349	AKT1//ARAF//HRAS//IGF1R//MAP2K2//MDM2//MTOR//PLCG1

## Sheet: up by TTC7B-KO
#Column "PathwayID" stands for Pathway identifiers used in KEGG
#Column "Definition" stands for the definition of the PathwayID
#Column "OriginalWebSite"stands for The map's website,the nodes with red frame and red symbol are associated with the DE genes, green nodes have no significance
#Column "p-value"
"Fisher-Pvalue" stands for the enrichment p-value of the PathwayID used Fisher's exact test
#Column "SelectionCounts" stands for the Count of the DE genes' entities directly associated with the listed PathwayID
#Column "SelectionSize" stands for the total number of the DE genes' entities
#Column "Count" stands for the count of the chosen background population genes' entities associated with the listed PathwayID
#Column "Size" stands for the total number of chosen background population genes' entities
#Column "FDR" stands for the false discovery rate of the PathwayID
#Column "Enrichment_Score" stands for the Enrichment Score value of the PathwayID, it equals "-log10(Pvalue)"
#Column "GeneRatio" stands for the Gene Ratio value of the PathwayID, it equals "SelectionCounts/SelectionSize"
#Column "GENES" stands for the DE genes associated with the PathwayID
PathwayID	Definition	OriginalWebSite	Fisher-Pvalue	SelectionCounts	SelectionSize	Count	Size	FDR	Enrichment_Score	GeneRatio	Genes
hsa05215	Prostate cancer	http://www.genome.jp/kegg-bin/show_pathway?hsa05215+208+369+468+596+64764+1387+1869+1870+1956+2033+2263+7184+3480+5605+4792+5154+5155+56034+5170+5293+5925+5970+6935	1.02644e-05	23	720	97	8050	0.00350017	4.98867	0.031944	AKT2//ARAF//ATF4//BCL2//CREB3L2//CREBBP//E2F1//E2F2//EGFR//EP300//FGFR2//HSP90B1//IGF1R//MAP2K2//NFKBIA//PDGFA//PDGFB//PDGFC//PDPK1//PIK3CD//RB1//RELA//ZEB1
hsa04210	Apoptosis	http://www.genome.jp/kegg-bin/show_pathway?hsa04210+71+9131+208+468+596+10018+637+330+332+841+8837+1508+1075+153090+1616+1676+3710+5605+9020+4792+5170+5293+5366+5970+6709+7185+7277	5.66349e-05	27	720	136	8050	0.00965625	4.24692	0.0375	ACTG1//AIFM1//AKT2//ATF4//BCL2//BCL2L11//BID//BIRC3//BIRC5//CASP8//CFLAR//CTSB//CTSC//DAB2IP//DAXX//DFFA//ITPR3//MAP2K2//MAP3K14//NFKBIA//PDPK1//PIK3CD//PMAIP1//RELA//SPTAN1//TRAF1//TUBA4A
hsa03022	Basal transcription factors	http://www.genome.jp/kegg-bin/show_pathway?hsa03022+1022+2068+2957+2963+2966+404672+9569+6883+6873+6877+10629+129685+6908	0.000103165	13	720	45	8050	0.0117264	3.98647	0.018056	CDK7//ERCC2//GTF2A1//GTF2F2//GTF2H2//GTF2H5//GTF2IRD1//TAF12//TAF2//TAF5//TAF6L//TAF8//TBP
hsa01521	EGFR tyrosine kinase inhibitor resistance	http://www.genome.jp/kegg-bin/show_pathway?hsa01521+208+369+558+596+10018+1956+2247+2263+2309+2621+3480+5605+4763+5154+5155+56034+5293+5336	0.000160754	18	720	79	8050	0.0137043	3.79384	0.025	AKT2//ARAF//AXL//BCL2//BCL2L11//EGFR//FGF2//FGFR2//FOXO3//GAS6//IGF1R//MAP2K2//NF1//PDGFA//PDGFB//PDGFC//PIK3CD//PLCG2
hsa04152	AMPK signaling pathway	http://www.genome.jp/kegg-bin/show_pathway?hsa04152+208+64764+29904+2309+3480+8660+5170+5211+5214+5293+5468+5522+55844+55012+5525+5527+5563+5564+9230+51552+4218+23411+8408	0.000338964	23	720	120	8050	0.0231173	3.46985	0.031944	AKT2//CREB3L2//EEF2K//FOXO3//IGF1R//IRS2//PDPK1//PFKL//PFKP//PIK3CD//PPARG//PPP2R2C//PPP2R2D//PPP2R3C//PPP2R5A//PPP2R5C//PRKAA2//PRKAB1//RAB11B//RAB14//RAB8A//SIRT1//ULK1
hsa05166	Human T-cell leukemia virus 1 infection	http://www.genome.jp/kegg-bin/show_pathway?hsa05166+109+208+468+811+821+1031+64764+1387+1869+1870+2033+9700+2114+8061+3601+8379+5605+6416+4214+9020+4215+4772+4792+8829+5293+8498+5925+5970+5971+293+4088+6908+6929+115650+8295	0.000478809	35	720	219	8050	0.0237351	3.31984	0.048611	ADCY3//AKT2//ATF4//CALR//CANX//CDKN2C//CREB3L2//CREBBP//E2F1//E2F2//EP300//ESPL1//ETS2//FOSL1//IL15RA//MAD1L1//MAP2K2//MAP2K4//MAP3K1//MAP3K14//MAP3K3//NFATC1//NFKBIA//NRP1//PIK3CD//RANBP3//RB1//RELA//RELB//SLC25A6//SMAD3//TBP//TCF3//TNFRSF13C//TRRAP
hsa05161	Hepatitis B	http://www.genome.jp/kegg-bin/show_pathway?hsa05161+208+369+468+596+637+332+841+64764+1387+23586+1869+1870+2033+64135+5605+5606+6416+4214+57506+4772+4792+5293+5925+5970+4088+10454+148022+7297	0.000487231	28	720	162	8050	0.0237351	3.31227	0.038889	AKT2//ARAF//ATF4//BCL2//BID//BIRC5//CASP8//CREB3L2//CREBBP//DDX58//E2F1//E2F2//EP300//IFIH1//MAP2K2//MAP2K3//MAP2K4//MAP3K1//MAVS//NFATC1//NFKBIA//PIK3CD//RB1//RELA//SMAD3//TAB1//TICAM1//TYK2
hsa04390	Hippo signaling pathway	http://www.genome.jp/kegg-bin/show_pathway?hsa04390+71+324+330+332+353500+656+9231+7855+2736+3397+3993+4771+85407+84552+5522+55844+23513+4086+4088+4092+6788+8463+7004+7159+7480+89780+7483	0.000661673	27	720	157	8050	0.0282038	3.17936	0.0375	ACTG1//APC//BIRC3//BIRC5//BMP8A//BMP8B//DLG5//FZD5//GLI2//ID1//LLGL2//NF2//NKD1//PARD6G//PPP2R2C//PPP2R2D//SCRIB//SMAD1//SMAD3//SMAD7//STK3//TEAD2//TEAD4//TP53BP2//WNT10B//WNT3A//WNT9A
hsa04010	MAPK signaling pathway	http://www.genome.jp/kegg-bin/show_pathway?hsa04010+208+51378+369+468+1616+1845+1846+1847+1956+1969+9965+2247+2254+2263+2318+3305+3480+3481+5605+5606+6416+4214+9020+4215+9448+23542+23162+8550+4137+2122+4208+4763+4772+5154+5155+56034+9693+5970+5971+8986+6788+6789+10454	0.000796246	43	720	294	8050	0.0301689	3.09895	0.059722	AKT2//ANGPT4//ARAF//ATF4//DAXX//DUSP3//DUSP4//DUSP5//EGFR//EPHA2//FGF19//FGF2//FGF9//FGFR2//FLNC//HSPA1L//IGF1R//IGF2//MAP2K2//MAP2K3//MAP2K4//MAP3K1//MAP3K14//MAP3K3//MAP4K4//MAPK8IP2//MAPK8IP3//MAPKAPK5//MAPT//MECOM//MEF2C//NF1//NFATC1//PDGFA//PDGFB//PDGFC//RAPGEF2//RELA//RELB//RPS6KA4//STK3//STK4//TAB1
hsa05205	Proteoglycans in cancer	http://www.genome.jp/kegg-bin/show_pathway?hsa05205+71+208+369+858+960+1956+7430+2247+2318+7855+2817+3480+3481+3678+3693+3710+5605+5170+5293+5329+5336+4660+54776+5781+6382+6385+6548+7023+7057+7480+89780+7483	0.00113877	32	720	204	8050	0.0388321	2.94356	0.044444	ACTG1//AKT2//ARAF//CAV2//CD44//EGFR//EZR//FGF2//FLNC//FZD5//GPC1//IGF1R//IGF2//ITGA5//ITGB5//ITPR3//MAP2K2//PDPK1//PIK3CD//PLAUR//PLCG2//PPP1R12B//PPP1R12C//PTPN11//SDC1//SDC4//SLC9A1//TFAP4//THBS1//WNT10B//WNT3A//WNT9A
hsa05218	Melanoma	http://www.genome.jp/kegg-bin/show_pathway?hsa05218+208+369+1869+1870+1956+9965+2247+2254+3480+5605+5154+5155+56034+5293+5925	0.00148631	15	720	72	8050	0.0460754	2.82789	0.020833	AKT2//ARAF//E2F1//E2F2//EGFR//FGF19//FGF2//FGF9//IGF1R//MAP2K2//PDGFA//PDGFB//PDGFC//PIK3CD//RB1
hsa04144	Endocytosis	http://www.genome.jp/kegg-bin/show_pathway?hsa04144+50807+8853+55616+858+23624+9829+1785+1956+30846+30844+2263+8729+2870+9146+3305+3480+3800+26119+23327+84552+23396+5371+23550+9230+80223+22841+4218+9135+80230+4088+57154+27131+7037+51160+155382+147179+644150	0.0016855	37	720	252	8050	0.0478962	2.77327	0.051389	ASAP1//ASAP2//ASAP3//CAV2//CBLC//DNAJC6//DNM2//EGFR//EHD2//EHD4//FGFR2//GBF1//GRK6//HGS//HSPA1L//IGF1R//KIF5C//LDLRAP1//NEDD4L//PARD6G//PIP5K1C//PML//PSD4//RAB11B//RAB11FIP1//RAB11FIP2//RAB8A//RABEP1//RUFY1//SMAD3//SMURF1//SNX5//TFRC//VPS28//VPS37D//WIPF2//WIPF3
hsa04668	TNF signaling pathway	http://www.genome.jp/kegg-bin/show_pathway?hsa04668+208+468+330+841+8837+64764+153090+3659+5606+6416+9020+4792+64127+5293+5970+8986+9021+10454+7128+7185	0.00200399	20	720	112	8050	0.0493144	2.6981	0.027778	AKT2//ATF4//BIRC3//CASP8//CFLAR//CREB3L2//DAB2IP//IRF1//MAP2K3//MAP2K4//MAP3K14//NFKBIA//NOD2//PIK3CD//RELA//RPS6KA4//SOCS3//TAB1//TNFAIP3//TRAF1
hsa04211	Longevity regulating pathway	http://www.genome.jp/kegg-bin/show_pathway?hsa04211+109+208+26060+468+9776+64764+2309+3480+8660+5293+5468+5563+5564+5970+83667+23411+8408	0.00202464	17	720	89	8050	0.0493144	2.69365	0.023611	ADCY3//AKT2//APPL1//ATF4//ATG13//CREB3L2//FOXO3//IGF1R//IRS2//PIK3CD//PPARG//PRKAA2//PRKAB1//RELA//SESN2//SIRT1//ULK1
hsa05220	Chronic myeloid leukemia	http://www.genome.jp/kegg-bin/show_pathway?hsa05220+208+369+613+1869+1870+9846+3066+5605+2122+4792+5293+5781+5925+5970+4088	0.00261195	15	720	76	8050	0.0593784	2.58304	0.020833	AKT2//ARAF//BCR//E2F1//E2F2//GAB2//HDAC2//MAP2K2//MECOM//NFKBIA//PIK3CD//PTPN11//RB1//RELA//SMAD3
hsa05223	Non-small cell lung cancer	http://www.genome.jp/kegg-bin/show_pathway?hsa05223+208+369+1869+1870+1956+2309+3800+5605+5170+5293+5336+5925+6256+6789	0.00412672	14	720	72	8050	0.0879506	2.3844	0.019444	AKT2//ARAF//E2F1//E2F2//EGFR//FOXO3//KIF5C//MAP2K2//PDPK1//PIK3CD//PLCG2//RB1//RXRA//STK4
hsa04068	FoxO signaling pathway	http://www.genome.jp/kegg-bin/show_pathway?hsa04068+208+369+10018+1387+1956+2033+2309+9454+3480+8660+10365+5605+5170+5293+1263+10733+5563+5564+23411+4088+6789	0.00592684	21	720	131	8050	0.112704	2.22718	0.029167	AKT2//ARAF//BCL2L11//CREBBP//EGFR//EP300//FOXO3//HOMER3//IGF1R//IRS2//KLF2//MAP2K2//PDPK1//PIK3CD//PLK3//PLK4//PRKAA2//PRKAB1//SIRT1//SMAD3//STK4
hsa04215	Apoptosis - multiple species	http://www.genome.jp/kegg-bin/show_pathway?hsa04215+596+10018+637+330+332+57448+841+5366	0.00596292	8	720	32	8050	0.112704	2.22454	0.011111	BCL2//BCL2L11//BID//BIRC3//BIRC5//BIRC6//CASP8//PMAIP1
hsa05160	Hepatitis C	http://www.genome.jp/kegg-bin/show_pathway?hsa05160+208+369+637+841+8837+23586+1869+1870+1956+5605+57506+4792+4938+4940+5293+5465+5522+55844+5925+5970+6256+9021+148022+7297	0.00627972	24	720	157	8050	0.112704	2.20206	0.033333	AKT2//ARAF//BID//CASP8//CFLAR//DDX58//E2F1//E2F2//EGFR//MAP2K2//MAVS//NFKBIA//OAS1//OAS3//PIK3CD//PPARA//PPP2R2C//PPP2R2D//RB1//RELA//RXRA//SOCS3//TICAM1//TYK2
hsa04931	Insulin resistance	http://www.genome.jp/kegg-bin/show_pathway?hsa04931+208+64764+9945+8660+10724+22877+4792+5170+5293+5465+133522+5563+5564+5770+5781+5836+5970+9021	0.00695768	18	720	108	8050	0.113998	2.15754	0.025	AKT2//CREB3L2//GFPT2//IRS2//MGEA5//MLXIP//NFKBIA//PDPK1//PIK3CD//PPARA//PPARGC1B//PRKAA2//PRKAB1//PTPN1//PTPN11//PYGL//RELA//SOCS3
hsa05169	Epstein-Barr virus infection	http://www.genome.jp/kegg-bin/show_pathway?hsa05169+208+596+10018+637+811+841+960+23586+1869+1870+3066+9636+5606+6416+9020+57506+4792+4938+4940+5293+5336+5925+5970+5971+864+25942+10454+7128+7297	0.0070204	29	720	202	8050	0.113998	2.15364	0.040278	AKT2//BCL2//BCL2L11//BID//CALR//CASP8//CD44//DDX58//E2F1//E2F2//HDAC2//ISG15//MAP2K3//MAP2K4//MAP3K14//MAVS//NFKBIA//OAS1//OAS3//PIK3CD//PLCG2//RB1//RELA//RELB//RUNX3//SIN3A//TAB1//TNFAIP3//TYK2
hsa05132	Salmonella infection	http://www.genome.jp/kegg-bin/show_pathway?hsa05132+71+10121+113146+208+596+330+841+26999+1639+1785+29109+2318+7184+3800+3831+64837+3840+5605+5606+6416+4792+10392+5217+5293+9842+23207+5970+8677+10454+10333+7277+10381+84617+10810	0.00807203	34	720	249	8050	0.125116	2.09302	0.047222	ACTG1//ACTR1A//AHNAK2//AKT2//BCL2//BIRC3//CASP8//CYFIP2//DCTN1//DNM2//FHOD1//FLNC//HSP90B1//KIF5C//KLC1//KLC2//KPNA4//MAP2K2//MAP2K3//MAP2K4//NFKBIA//NOD1//PFN2//PIK3CD//PLEKHM1//PLEKHM2//RELA//STX10//TAB1//TLR6//TUBA4A//TUBB3//TUBB6//WASF3
hsa04064	NF-kappa B signaling pathway	http://www.genome.jp/kegg-bin/show_pathway?hsa04064+596+330+8837+23586+23085+9020+4792+51588+5336+5970+5971+10454+148022+7128+8792+115650+7185	0.0103871	17	720	104	8050	0.145875	1.98351	0.023611	BCL2//BIRC3//CFLAR//DDX58//ERC1//MAP3K14//NFKBIA//PIAS4//PLCG2//RELA//RELB//TAB1//TICAM1//TNFAIP3//TNFRSF11A//TNFRSF13C//TRAF1
hsa04810	Regulation of actin cytoskeleton	http://www.genome.jp/kegg-bin/show_pathway?hsa04810+71+81+324+369+26999+81624+1956+7430+2245+9965+2247+2254+2263+3678+3682+3691+3693+3696+3985+9170+5605+5154+5155+56034+5217+5293+23396+4660+54776+6548	0.0104553	30	720	217	8050	0.145875	1.98066	0.041667	ACTG1//ACTN4//APC//ARAF//CYFIP2//DIAPH3//EGFR//EZR//FGD1//FGF19//FGF2//FGF9//FGFR2//ITGA5//ITGAE//ITGB4//ITGB5//ITGB8//LIMK2//LPAR2//MAP2K2//PDGFA//PDGFB//PDGFC//PFN2//PIK3CD//PIP5K1C//PPP1R12B//PPP1R12C//SLC9A1
hsa04919	Thyroid hormone signaling pathway	http://www.genome.jp/kegg-bin/show_pathway?hsa04919+71+208+476+488+1387+2033+3066+5605+9968+10025+5170+5211+5214+5293+5336+6256+25942+6548+7067	0.0106946	19	720	121	8050	0.145875	1.97083	0.026389	ACTG1//AKT2//ATP1A1//ATP2A2//CREBBP//EP300//HDAC2//MAP2K2//MED12//MED16//PDPK1//PFKL//PFKP//PIK3CD//PLCG2//RXRA//SIN3A//SLC9A1//THRA
hsa00750	Vitamin B6 metabolism	http://www.genome.jp/kegg-bin/show_pathway?hsa00750+57026+493911+29968	0.0115962	3	720	6	8050	0.152089	1.93568	0.004167	PDXP//PHOSPHO2//PSAT1
hsa05226	Gastric cancer	http://www.genome.jp/kegg-bin/show_pathway?hsa05226+208+324+369+596+1869+1870+1956+9965+2247+2254+2263+7855+3728+4041+5605+5293+5925+6256+4088+7480+89780+7483	0.0128313	22	720	149	8050	0.162055	1.89173	0.030556	AKT2//APC//ARAF//BCL2//E2F1//E2F2//EGFR//FGF19//FGF2//FGF9//FGFR2//FZD5//JUP//LRP5//MAP2K2//PIK3CD//RB1//RXRA//SMAD3//WNT10B//WNT3A//WNT9A
hsa05214	Glioma	http://www.genome.jp/kegg-bin/show_pathway?hsa05214+208+369+8536+1869+1870+1956+3480+5605+5154+5155+5293+5336+5925	0.0147413	13	720	75	8050	0.179528	1.83146	0.018056	AKT2//ARAF//CAMK1//E2F1//E2F2//EGFR//IGF1R//MAP2K2//PDGFA//PDGFB//PIK3CD//PLCG2//RB1
hsa04071	Sphingolipid signaling pathway	http://www.genome.jp/kegg-bin/show_pathway?hsa04071+340485+208+596+637+9846+5605+8439+5170+5293+5522+55844+55012+5525+5527+5970+9294+166929+56848	0.0183213	18	720	119	8050	0.21091	1.73704	0.025	ACER2//AKT2//BCL2//BID//GAB2//MAP2K2//NSMAF//PDPK1//PIK3CD//PPP2R2C//PPP2R2D//PPP2R3C//PPP2R5A//PPP2R5C//RELA//S1PR2//SGMS2//SPHK2
hsa05164	Influenza A	http://www.genome.jp/kegg-bin/show_pathway?hsa05164+71+208+637+841+1387+23586+5611+2033+64135+3460+5605+57506+4792+4928+4938+4940+5293+5371+9230+5970+293+9021+148022+7297	0.0185551	24	720	172	8050	0.21091	1.73154	0.033333	ACTG1//AKT2//BID//CASP8//CREBBP//DDX58//DNAJC3//EP300//IFIH1//IFNGR2//MAP2K2//MAVS//NFKBIA//NUP98//OAS1//OAS3//PIK3CD//PML//RAB11B//RELA//SLC25A6//SOCS3//TICAM1//TYK2
hsa05165	Human papillomavirus infection	http://www.genome.jp/kegg-bin/show_pathway?hsa05165+208+324+23545+10134+841+64764+1387+1869+1956+2033+7855+3066+3659+9636+3678+3691+3693+3696+3914+3993+9794+5605+8638+84552+5293+5522+55844+55012+5525+5527+5925+5970+23513+6908+7057+148022+7297+7337+7480+89780+7483	0.0193359	41	720	331	8050	0.211837	1.71364	0.056944	AKT2//APC//ATP6V0A2//BCAP31//CASP8//CREB3L2//CREBBP//E2F1//EGFR//EP300//FZD5//HDAC2//IRF1//ISG15//ITGA5//ITGB4//ITGB5//ITGB8//LAMB3//LLGL2//MAML1//MAP2K2//OASL//PARD6G//PIK3CD//PPP2R2C//PPP2R2D//PPP2R3C//PPP2R5A//PPP2R5C//RB1//RELA//SCRIB//TBP//THBS1//TICAM1//TYK2//UBE3A//WNT10B//WNT3A//WNT9A
hsa04213	Longevity regulating pathway - multiple species	http://www.genome.jp/kegg-bin/show_pathway?hsa04213+109+208+2309+3066+3305+3480+8660+5293+5563+5564+23411	0.0202675	11	720	62	8050	0.211837	1.6932	0.015278	ADCY3//AKT2//FOXO3//HDAC2//HSPA1L//IGF1R//IRS2//PIK3CD//PRKAA2//PRKAB1//SIRT1
hsa04015	Rap1 signaling pathway	http://www.genome.jp/kegg-bin/show_pathway?hsa04015+71+109+208+51378+1956+1969+9855+9965+2247+2254+2263+3397+3480+9170+5605+5606+5028+84552+5154+5155+56034+5217+5293+5900+2889+9693+6494+7057	0.0205004	28	720	210	8050	0.211837	1.68824	0.038889	ACTG1//ADCY3//AKT2//ANGPT4//EGFR//EPHA2//FARP2//FGF19//FGF2//FGF9//FGFR2//ID1//IGF1R//LPAR2//MAP2K2//MAP2K3//P2RY1//PARD6G//PDGFA//PDGFB//PDGFC//PFN2//PIK3CD//RALGDS//RAPGEF1//RAPGEF2//SIPA1//THBS1
hsa00310	Lysine degradation	http://www.genome.jp/kegg-bin/show_pathway?hsa00310+223+55870+79709+55526+84444+1962+9757+8085+55904+2122+23067	0.0226441	11	720	63	8050	0.227107	1.64504	0.015278	ALDH9A1//ASH1L//COLGALT1//DHTKD1//DOT1L//EHHADH//KMT2B//KMT2D//KMT2E//MECOM//SETD1B
hsa04120	Ubiquitin mediated proteolysis	http://www.genome.jp/kegg-bin/show_pathway?hsa04120+330+57448+23624+997+8452+8925+4214+23295+4281+23327+51588+5371+57154+9021+10054+118424+63893+55585+7337+89910	0.0237963	20	720	140	8050	0.231844	1.62349	0.027778	BIRC3//BIRC6//CBLC//CDC34//CUL3//HERC1//MAP3K1//MGRN1//MID1//NEDD4L//PIAS4//PML//SMURF1//SOCS3//UBA2//UBE2J2//UBE2O//UBE2Q1//UBE3A//UBE3B
hsa05219	Bladder cancer	http://www.genome.jp/kegg-bin/show_pathway?hsa05219+369+1613+1869+1870+1956+5605+5925+7057	0.0265744	8	720	41	8050	0.249103	1.57554	0.011111	ARAF//DAPK3//E2F1//E2F2//EGFR//MAP2K2//RB1//THBS1
hsa01524	Platinum drug resistance	http://www.genome.jp/kegg-bin/show_pathway?hsa01524+208+596+637+330+332+841+5170+5293+5366+5429+5980+7153	0.0274812	12	720	73	8050	0.249103	1.56096	0.016667	AKT2//BCL2//BID//BIRC3//BIRC5//CASP8//PDPK1//PIK3CD//PMAIP1//POLH//REV3L//TOP2A
hsa04922	Glucagon signaling pathway	http://www.genome.jp/kegg-bin/show_pathway?hsa04922+208+468+64764+1387+2033+3710+5140+5211+5214+5465+5563+5564+5836+150094+23235+23411	0.0277593	16	720	107	8050	0.249103	1.55659	0.022222	AKT2//ATF4//CREB3L2//CREBBP//EP300//ITPR3//PDE3B//PFKL//PFKP//PPARA//PRKAA2//PRKAB1//PYGL//SIK1//SIK2//SIRT1
hsa04150	mTOR signaling pathway	http://www.genome.jp/kegg-bin/show_pathway?hsa04150+208+6249+7855+2887+3480+4041+5605+5170+5293+5563+253260+83667+6520+8140+9894+9675+8408+9706+7480+89780+7483	0.0330883	21	720	154	8050	0.28931	1.48033	0.029167	AKT2//CLIP1//FZD5//GRB10//IGF1R//LRP5//MAP2K2//PDPK1//PIK3CD//PRKAA2//RICTOR//SESN2//SLC3A2//SLC7A5//TELO2//TTI1//ULK1//ULK2//WNT10B//WNT3A//WNT9A
hsa04380	Osteoclast differentiation	http://www.genome.jp/kegg-bin/show_pathway?hsa04380+208+8061+2355+9846+3460+9020+4772+4792+5293+5336+5468+5970+5971+140885+9021+10454+8792+7297	0.0354751	18	720	128	8050	0.302425	1.45008	0.025	AKT2//FOSL1//FOSL2//GAB2//IFNGR2//MAP3K14//NFATC1//NFKBIA//PIK3CD//PLCG2//PPARG//RELA//RELB//SIRPA//SOCS3//TAB1//TNFRSF11A//TYK2
hsa01240	Biosynthesis of cofactors	http://www.genome.jp/kegg-bin/show_pathway?hsa01240+205+211+51727+1723+124454+29925+10243+27430+326625+9054+10201+53354+80025+57026+493911+60490+29968+5805+7360+7390+154807	0.0373918	21	720	156	8050	0.306042	1.42722	0.029167	AK4//ALAS1//CMPK1//DHODH//EARS2//GMPPB//GPHN//MAT2B//MMAB//NFS1//NME6//PANK1//PANK2//PDXP//PHOSPHO2//PPCDC//PSAT1//PTS//UGP2//UROS//VKORC1L1
hsa05224	Breast cancer	http://www.genome.jp/kegg-bin/show_pathway?hsa05224+208+324+369+675+28514+1869+1870+1956+9965+2247+2254+7855+3480+4041+5605+5293+5925+7480+89780+7483	0.0376943	20	720	147	8050	0.306042	1.42372	0.027778	AKT2//APC//ARAF//BRCA2//DLL1//E2F1//E2F2//EGFR//FGF19//FGF2//FGF9//FZD5//IGF1R//LRP5//MAP2K2//PIK3CD//RB1//WNT10B//WNT3A//WNT9A
hsa05210	Colorectal cancer	http://www.genome.jp/kegg-bin/show_pathway?hsa05210+208+324+26060+369+596+10018+332+1956+5605+5293+5366+5900+4088	0.0411836	13	720	86	8050	0.326596	1.38528	0.018056	AKT2//APC//APPL1//ARAF//BCL2//BCL2L11//BIRC5//EGFR//MAP2K2//PIK3CD//PMAIP1//RALGDS//SMAD3
hsa05200	Pathways in cancer	http://www.genome.jp/kegg-bin/show_pathway?hsa05200+109+208+324+26060+369+596+10018+613+637+330+332+675+841+1387+1613+28514+1869+1870+1956+2033+9965+2247+2254+2263+7855+2736+3066+7184+3460+3480+3481+3601+3728+3914+9170+4041+5605+2122+4792+5154+5155+5293+5292+5336+5366+5371+5468+5900+5925+5970+6256+4088+6789+7170+7185+9618+7480+89780+7483	0.0446908	59	720	531	8050	0.346354	1.34978	0.081944	ADCY3//AKT2//APC//APPL1//ARAF//BCL2//BCL2L11//BCR//BID//BIRC3//BIRC5//BRCA2//CASP8//CREBBP//DAPK3//DLL1//E2F1//E2F2//EGFR//EP300//FGF19//FGF2//FGF9//FGFR2//FZD5//GLI2//HDAC2//HSP90B1//IFNGR2//IGF1R//IGF2//IL15RA//JUP//LAMB3//LPAR2//LRP5//MAP2K2//MECOM//NFKBIA//PDGFA//PDGFB//PIK3CD//PIM1//PLCG2//PMAIP1//PML//PPARG//RALGDS//RB1//RELA//RXRA//SMAD3//STK4//TPM3//TRAF1//TRAF4//WNT10B//WNT3A//WNT9A
hsa03460	Fanconi anemia pathway	http://www.genome.jp/kegg-bin/show_pathway?hsa03460+675+2176+5429+5980+80010+116028+84464+9894+7398	0.0483724	9	720	54	8050	0.359802	1.3154	0.0125	BRCA2//FANCC//POLH//REV3L//RMI1//RMI2//SLX4//TELO2//USP1
hsa04550	Signaling pathways regulating pluripotency of stem cells	http://www.genome.jp/kegg-bin/show_pathway?hsa04550+208+324+2247+2263+7855+3397+3480+5605+10336+84108+5293+55183+6498+4086+4088+6929+7480+89780+7483	0.0485363	19	720	142	8050	0.359802	1.31393	0.026389	AKT2//APC//FGF2//FGFR2//FZD5//ID1//IGF1R//MAP2K2//PCGF3//PCGF6//PIK3CD//RIF1//SKIL//SMAD1//SMAD3//TCF3//WNT10B//WNT3A//WNT9A
