# Supplementary material for: TTC7B triggers the PI4KA-AKT1-RXRA-FTO axis and inhibits colon cancer cell proliferation by increasing RNA methylation
Source: Int J Biol Sci. 2025 Jan 13;21(3):1127–43. doi: 10.7150/ijbs.102431 (PMC11781174; doi:10.7150/ijbs.102431)
Supplement: Supplementary file 3 — Supplementary Data File 2. [file ijbsv21p1127s3.xlsx]

## Sheet: HCT116 RNAseq-meRIPseq
GSE247502_TTC7B-KO_HCT116 cells via RNA-seq					TTC7B-KO: RNA-seq vs meRIP-seq	GSE266858_TTC7B-KO_HCT116 cells via meRIP-seq
gene_name	TTC7B-KO	TTC7B-WT	KO/Ctrl_log2FoldChange	KO/WT_pvalue	Ovelapping	GeneName	Foldchange		P_value	Foldchange		P_value
2021-03-01	187.615	32.1145	2.54532	4.68865e-11	Ovelapping	MARC1	2.59385	Up	1.82514e-06
2021-03-05	1919.85	2766.16	-0.526522	6.5371e-08	Ovelapping	MARCH5	3.32801	Up	1.59313e-06
2021-03-09	1137.98	916.631	0.311706	0.014852	Ovelapping	MARCH9	10.0803	Down	1.11562e-08
2021-09-02	10830.6	13152.3	-0.280168	2.11887e-05	Ovelapping	SEPT2	397.9	Down	1.52708e-09
2021-09-06	572.733	755.768	-0.400477	0.00899999	Ovelapping	SEPT6	311.2	Down	1.83152e-12
2021-09-09	4956.43	11106.1	-1.16383	9.06148e-50	Ovelapping	SEPT9	2.44924	Up	1.28049e-06
AAK1	788.126	1223.98	-0.635547	1.63481e-06	Ovelapping	AAK1	1249.6	Up	1.81046e-10
AARS	9122.18	22322.1	-1.29084	3.67424e-70	Ovelapping	AARS	756.5	Up	1.66313e-12
ABAT	266.647	643.721	-1.26966	2.87357e-11	Ovelapping	ABAT	2.00415	Down	2.69827e-07
ABCC10	824.756	626.13	0.396713	0.0121057	Ovelapping	ABCC10	805.9	Down	2.24156e-09
ABCF2	1063.34	586.038	0.859867	9.2615e-10	Ovelapping	ABCF2	3298.6	Down	6.89138e-07	ABCF2	2.21141	Up	1.60312e-06
ABHD11	2447.52	2023.46	0.274879	0.00769229	Ovelapping	ABHD11	136.2	Up	4.07188e-08
ABHD14A	95.9062	39.4906	1.28147	0.00479495	Ovelapping	ABHD14A	589.5	Up	9.00424e-13
ABHD3	1645.82	834.13	0.980579	1.30999e-15	Ovelapping	ABHD3	520.7	Down	2.53208e-13
ABHD5	444.023	575.141	-0.373181	0.0335384	Ovelapping	ABHD5	358.9	Up	1.58205e-13
ABHD6	520.838	653.313	-0.326207	0.0477493	Ovelapping	ABHD6	1662	Down	6.12903e-10
ABLIM1	2962.69	5152.95	-0.798535	3.40362e-23	Ovelapping	ABLIM1	21.3128	Up	6.01141e-13
ABR	1365.29	2355.38	-0.78716	1.32244e-13	Ovelapping	ABR	226.7	Down	1.42924e-09
AC005726.1	150.985	22.3351	2.75669	3.78755e-10	Ovelapping	AC005726.1	7.50427	Up	1.76837e-09
AC138969.1	186.539	91.3501	1.02869	0.00139417	Ovelapping	AC138969.1	5.24265	Down	2.2616e-06
ACADM	985.394	1790.56	-0.861414	1.30229e-13	Ovelapping	ACADM	791.4	Down	1.52683e-13
ACAP2	1216.7	2280.63	-0.907274	1.52224e-15	Ovelapping	ACAP2	346.4	Down	1.45529e-12
ACO2	875.835	3065.91	-1.80773	1.71032e-59	Ovelapping	ACO2	85.5607	Up	9.72885e-10
ACP6	790.942	442.04	0.838921	1.4846e-07	Ovelapping	ACP6	645.2	Up	1.35994e-12
ACTG1	94221.9	212809	-1.17541	2.81997e-63	Ovelapping	ACTG1	4.13761	Up	1.25947e-07
ACTN4	7107.22	16264.6	-1.19435	1.52819e-59	Ovelapping	ACTN4	2.39094	Up	8.27843e-06
ACTR1A	2997.61	3710.76	-0.307773	0.000291053	Ovelapping	ACTR1A	5.95891	Up	3.07336e-12
ACYP1	765.981	325.684	1.2343	1.15157e-12	Ovelapping	ACYP1	12.3333	Up	2.35654e-13
ADAM11	451.44	297.111	0.602385	0.00351221	Ovelapping	ADAM11	286.3	Down	3.28541e-12
ADAM19	2130.25	2693.68	-0.339001	0.000563567	Ovelapping	ADAM19	7.6881	Up	6.7335e-13	ADAM19	2.11904	Down	5.59072e-08
ADAMTS17	183.428	105.958	0.792242	0.013374	Ovelapping	ADAMTS17	514.7	Down	1.56715e-09
ADAMTS7	1376.71	673.742	1.03047	3.32305e-14	Ovelapping	ADAMTS7	364.8	Down	3.6092e-13
ADCY3	463.584	699.081	-0.594652	0.00293082	Ovelapping	ADCY3	7.44689	Up	4.88422e-13
ADD1	2143.19	2841.82	-0.407123	1.91209e-05	Ovelapping	ADD1	3.32109	Up	1.6793e-07
ADGRB1	320.154	133.721	1.25917	4.61775e-06	Ovelapping	ADGRB1	639.8	Down	2.99873e-11
ADGRB2	994.912	654.681	0.603982	1.3634e-05	Ovelapping	ADGRB2	5.09751	Down	3.24326e-08
ADGRF1	51.4226	139.501	-1.44465	0.000355939	Ovelapping	ADGRF1	2.0687	Up	1.24175e-07
ADGRG1	377.696	1599.01	-2.0808	4.0961e-52	Ovelapping	ADGRG1	280.9	Down	4.24476e-12
ADGRL1	2564.22	2903.13	-0.179197	0.0466879	Ovelapping	ADGRL1	311.2	Up	1.04086e-13
ADGRV1	295.556	121.621	1.28068	9.50824e-07	Ovelapping	ADGRV1	489.9	Down	1.54532e-11
ADK	1284.57	2210.1	-0.781828	1.07964e-09	Ovelapping	ADK	280.3	Down	1.51309e-11
AEN	876.017	1840.64	-1.07099	1.19729e-20	Ovelapping	AEN	38.9	Up	1.38956e-13
AFAP1	469.824	1488.95	-1.66459	1.45665e-35	Ovelapping	AFAP1	168	Up	1.41108e-09
AFDN	2328.63	468.686	2.31247	5.10584e-78	Ovelapping	AFDN	4.15838	Up	1.30543e-07
AFF4	1772.68	2243.5	-0.340013	0.000834896	Ovelapping	AFF4	1856.9	Down	3.86785e-10
AGO2	2665.38	3863.64	-0.536004	3.95234e-08	Ovelapping	AGO2	271.4	Up	1.8317e-13
AHCTF1	2669.42	2221.44	0.265308	0.0157404	Ovelapping	AHCTF1	2.32283	Up	4.11745e-06
AHNAK2	6182.09	1516.46	2.02743	9.3353e-10	Ovelapping	AHNAK2	128.2	Up	1.20106e-07
AHR	2106.76	1296.42	0.701142	2.9816e-08	Ovelapping	AHR	9.30994	Up	1.05799e-06
AHSA1	7054.4	3907.2	0.852586	1.8298e-25	Ovelapping	AHSA1	2.85744	Up	6.43426e-09
AK4	819.198	1545.39	-0.916225	6.7997e-14	Ovelapping	AK4	374.8	Up	1.48481e-13
AKAP8L	1928.09	2608.42	-0.436357	1.1176e-05	Ovelapping	AKAP8L	776.8	Down	7.97368e-14
AKIRIN1	1943.78	5048.29	-1.37694	1.72007e-56	Ovelapping	AKIRIN1	471.5	Down	5.23294e-14
AKNA	498.918	1041.15	-1.06181	2.25971e-13	Ovelapping	AKNA	573.6	Up	8.45243e-13
AKT1	3100.38	3957.58	-0.352327	7.04512e-05	Ovelapping	AKT1	2.31822	Down	3.80717e-07
AKT2	2893.39	2410.47	0.262928	0.0113064	Ovelapping	AKT2	851.9	Up	5.59199e-12
ALAS1	2035.82	4230.91	-1.0548	9.51913e-27	Ovelapping	ALAS1	2.26931	Up	1.57227e-06
ALDH18A1	3623.18	4069.58	-0.167768	0.0448133	Ovelapping	ALDH18A1	295	Down	3.83e-12
ALDH1A3	1498.45	5265.53	-1.81271	1.38199e-85	Ovelapping	ALDH1A3	6.49827	Up	5.10614e-10
ALDH9A1	1197.57	2008.31	-0.745356	3.88246e-09	Ovelapping	ALDH9A1	358.9	Up	1.58205e-13
ALG12	108.234	295.059	-1.45062	4.9157e-07	Ovelapping	ALG12	96.4	Up	6.7092e-06
ALKBH3	364.824	555.061	-0.605283	0.00147444	Ovelapping	ALKBH3	530.5	Down	3.2635e-14
ALOXE3	63.5783	123.858	-0.960907	0.013289	Ovelapping	ALOXE3	366.8	Up	1.63688e-13
ALS2	838.879	1303.64	-0.6373	1.58947e-05	Ovelapping	ALS2	2.36587	Up	2.67167e-06
AMH	849.06	163.246	2.37977	2.13872e-28	Ovelapping	AMH	2622.4	Down	4.40068e-12
AMN1	660.97	1557.26	-1.23746	3.53206e-21	Ovelapping	AMN1	201.8	Down	1.55487e-09
AMOTL1	905.045	1241.82	-0.456899	0.000322979	Ovelapping	AMOTL1	29.0843	Down	1.37152e-08
AMOTL2	575.248	2068.79	-1.84703	1.43638e-51	Ovelapping	AMOTL2	10.9567	Up	4.75333e-12
AMPD3	179.354	338.549	-0.918691	0.000178791	Ovelapping	AMPD3	104.4	Up	2.25451e-06
ANAPC15	134.582	254.306	-0.915315	0.00132146	Ovelapping	ANAPC15	104.4	Up	2.25451e-06
ANGPT4	25.6218	74.1945	-1.53829	0.00484326	Ovelapping	ANGPT4	3.21911	Up	4.32854e-07
ANGPTL4	1200.85	998.264	0.266696	0.0315828	Ovelapping	ANGPTL4	7.30037	Up	7.11144e-13
ANK3	117.818	225.816	-0.936938	0.00170656	Ovelapping	ANK3	852.4	Down	2.64254e-09
ANKEF1	771.741	1042.44	-0.432924	0.00302217	Ovelapping	ANKEF1	2.75472	Up	4.24019e-11
ANKRD10	6336.33	3213.44	0.979425	8.45754e-33	Ovelapping	ANKRD10	3.82574	Down	1.8055e-07
ANKRD11	7551.28	4970.98	0.603107	3.3513e-13	Ovelapping	ANKRD11	50.1129	Down	3.69051e-08
ANKRD13B	715.214	363.764	0.975015	7.15659e-09	Ovelapping	ANKRD13B	18.7969	Up	6.36517e-06
ANKRD13D	1530.46	1150.82	0.411335	0.000385256	Ovelapping	ANKRD13D	389.2	Down	1.81293e-09
ANKRD26	378.338	202.467	0.901001	0.000569934	Ovelapping	ANKRD26	382.7	Up	1.56238e-13
ANKRD29	404.219	523.984	-0.373376	0.0425673	Ovelapping	ANKRD29	446.4	Up	2.60748e-13
ANKRD36C	495.738	117.001	2.0829	2.77519e-18	Ovelapping	ANKRD36C	1054.5	Down	1.13048e-12
ANKRD49	347.038	195.173	0.829767	0.000325787	Ovelapping	ANKRD49	51.0888	Down	8.43993e-13
ANKRD9	1180.3	702.687	0.747924	3.49017e-08	Ovelapping	ANKRD9	33.925	Up	4.12548e-13
ANO10	433.968	623.352	-0.522403	0.0028475	Ovelapping	ANO10	791.4	Down	1.52683e-13
ANO9	1822.65	483.439	1.91499	3.74679e-41	Ovelapping	ANO9	240.8	Down	2.44917e-09
ANP32B	5180.89	3569.33	0.537764	4.03161e-10	Ovelapping	ANP32B	2.19911	Up	7.04939e-07
ANTXR2	164.276	302.353	-0.877608	0.000793009	Ovelapping	ANTXR2	482.2	Down	2.70342e-09
AP1AR	1087.7	1972.1	-0.858547	3.60623e-15	Ovelapping	AP1AR	1201.8	Down	6.67032e-12
AP1B1	2393.73	4417.23	-0.884085	6.05662e-22	Ovelapping	AP1B1	438.4	Up	2.51777e-13
AP1G2	1167.25	321.561	1.86045	2.32698e-29	Ovelapping	AP1G2	533.8	Up	4.41639e-13
AP1S1	2682.9	5698.46	-1.08655	1.29558e-39	Ovelapping	AP1S1	1018.2	Down	5.43413e-13
AP1S3	1939.84	3107.35	-0.679624	2.10839e-10	Ovelapping	AP1S3	3.10494	Up	4.57043e-07
APBB2	1496.71	2247.73	-0.58659	7.12381e-09	Ovelapping	APBB2	66.0156	Up	2.53064e-13
APC	489.276	728.875	-0.576175	0.000494748	Ovelapping	APC	589.5	Up	9.00424e-13
APC2	129.129	247.489	-0.939452	0.000611875	Ovelapping	APC2	32.1486	Down	1.47412e-08
APLP2	9691.17	13354.7	-0.462487	1.92224e-11	Ovelapping	APLP2	3405.5	Down	5.0218e-09
APOBEC3F	306.991	505.397	-0.719807	0.000706488	Ovelapping	APOBEC3F	3.0053	Up	7.59198e-07
APOL2	433.542	257.247	0.752056	0.000347888	Ovelapping	APOL2	2.42465	Up	3.178e-10
APOL6	30.291	66.0106	-1.12812	0.0394658	Ovelapping	APOL6	899.7	Up	7.29327e-12
APPL1	710.84	1196.71	-0.752108	1.73425e-08	Ovelapping	APPL1	891.7	Up	7.51562e-12	APPL1	363.7	Down	1.05079e-09
ARAF	725.57	1047.16	-0.529771	0.000197008	Ovelapping	ARAF	1118.9	Down	4.51427e-13	ARAF	1512	Up	1.36488e-09
ARAP1	1403.48	2005.6	-0.515662	4.97774e-06	Ovelapping	ARAP1	930.4	Down	2.11769e-09
ARAP3	658.225	496.614	0.406466	0.0120108	Ovelapping	ARAP3	4.08195	Down	8.93506e-10
ARFIP2	3229.03	5243.43	-0.699485	1.8979e-18	Ovelapping	ARFIP2	732.6	Up	1.481e-12
ARHGAP1	1144.34	1497.72	-0.387938	0.000797834	Ovelapping	ARHGAP1	123.9	Down	7.31243e-09
ARHGAP10	557.947	997.063	-0.837873	4.5227e-09	Ovelapping	ARHGAP10	381.6	Down	6.08002e-10
ARHGAP27	1409.36	1048.78	0.426489	0.000406557	Ovelapping	ARHGAP27	2.24622	Up	2.27987e-06
ARHGAP29	10617.6	7114.54	0.5774	1.77688e-11	Ovelapping	ARHGAP29	5.32463	Up	6.04467e-09
ARHGAP33	431.748	187.528	1.2029	4.05181e-08	Ovelapping	ARHGAP33	510.4	Down	4.48022e-14
ARHGEF10	159.656	34.0829	2.22647	7.59816e-08	Ovelapping	ARHGEF10	2.6865	Up	8.93305e-07
ARHGEF18	40.7083	151.933	-1.90146	1.07195e-06	Ovelapping	ARHGEF18	13.4265	Down	4.03126e-13
ARHGEF5	469.166	885.638	-0.916729	6.75923e-09	Ovelapping	ARHGEF5	637.1	Down	5.83941e-14
ARID4B	1155.28	890.671	0.374841	0.00487269	Ovelapping	ARID4B	112.3	Up	1.27065e-06
ARIH2	1525.54	2631.61	-0.787292	1.9995e-13	Ovelapping	ARIH2	2.4112	Up	4.83792e-06
ARL14EPL	858.96	1034.75	-0.268056	0.0451318	Ovelapping	ARL14EPL	1003	Up	2.46269e-11
ARL2BP	18.559	164.011	-3.13687	3.27816e-12	Ovelapping	ARL2BP	2036.9	Up	1.93364e-08
ARRB1	284.965	449.375	-0.655917	0.00143759	Ovelapping	ARRB1	4.20214	Down	3.42394e-08
ART5	221.445	102.87	1.10715	0.00020267	Ovelapping	ART5	53.3333	Down	8.36295e-09
ASAP1	950.303	1692.31	-0.833124	1.65973e-11	Ovelapping	ASAP1	20.6093	Up	2.08812e-13
ASAP2	257.959	1066.16	-2.04862	1.15414e-36	Ovelapping	ASAP2	327.1	Up	1.17123e-13
ASB14	34.6006	8.86792	1.96649	0.0259968	Ovelapping	ASB14	565.6	Up	8.30038e-13
ASF1B	2092.8	1452.74	0.527028	8.20914e-07	Ovelapping	ASF1B	2.33833	Up	2.20089e-11
ASPH	11396.1	18253.8	-0.67957	1.34162e-24	Ovelapping	ASPH	358.9	Up	1.58205e-13
ASXL1	2070.66	1210.39	0.774033	3.17624e-10	Ovelapping	ASXL1	2.19449	Up	1.7135e-06
ASXL2	784.3	954.111	-0.282965	0.0390137	Ovelapping	ASXL2	10.8612	Up	4.39162e-13
ATAD3A	1960.21	2643.98	-0.431079	5.35862e-05	Ovelapping	ATAD3A	2.19222	Up	2.15717e-06
ATAD3B	1866.24	1034.15	0.851493	9.55659e-14	Ovelapping	ATAD3B	5.88909	Up	1.24481e-12
ATAD5	337.88	134.757	1.32684	3.44262e-07	Ovelapping	ATAD5	2.72703	Up	3.46725e-06
ATF1	588.121	914.912	-0.637395	1.06418e-05	Ovelapping	ATF1	207.8	Up	6.90024e-12
ATF3	1726.3	8444.27	-2.28992	6.48986e-164	Ovelapping	ATF3	3.29364	Up	1.6249e-10
ATF4	26559.9	22020.3	0.270485	0.000100981	Ovelapping	ATF4	199.8	Up	1.71783e-11
ATF5	492.518	302.456	0.703548	0.000267179	Ovelapping	ATF5	2.43904	Down	4.89496e-07
ATG13	1195.28	1919.43	-0.683374	2.85577e-10	Ovelapping	ATG13	2.04986	Up	6.8376e-06
ATG14	638.226	505.09	0.337473	0.0390995	Ovelapping	ATG14	442.2	Down	9.98586e-11
ATG4C	507.719	790.412	-0.638759	3.80786e-05	Ovelapping	ATG4C	592.7	Down	4.326e-14
ATG9A	153.319	775.78	-2.33728	7.24531e-28	Ovelapping	ATG9A	243.067	Down	6.43131e-10
ATP1A1	7986.59	10650.8	-0.415369	2.79779e-08	Ovelapping	ATP1A1	661.1	Up	1.45525e-12
ATP1A3	273.527	170.269	0.683971	0.00632211	Ovelapping	ATP1A3	3.34451	Down	9.40569e-08
ATP2A2	4459.52	6773.25	-0.602956	7.81678e-16	Ovelapping	ATP2A2	2.38373	Up	2.15569e-09
ATP2C2	311.301	930.74	-1.58067	1.902e-22	Ovelapping	ATP2C2	570.5	Down	1.24425e-12
ATP5IF1	6726.04	3815.05	0.818353	3.82832e-20	Ovelapping	ATP5IF1	303.2	Up	1.11391e-13
ATP6V0A2	374.698	662.16	-0.821712	1.44209e-06	Ovelapping	ATP6V0A2	525.9	Up	4.32988e-13
ATP6V0D1	990.117	1371.74	-0.470727	0.000562237	Ovelapping	ATP6V0D1	528.2	Down	2.78027e-09
ATP9A	482.998	864.917	-0.840381	2.86617e-08	Ovelapping	ATP9A	109.5	Up	1.81781e-12
ATPAF1	987.782	1334.7	-0.434612	0.000594966	Ovelapping	ATPAF1	247.5	Up	3.76551e-13
ATXN2	712.695	1022.92	-0.522162	0.000340103	Ovelapping	ATXN2	590.5	Down	2.71659e-09
ATXN2L	3281.38	3827.05	-0.221906	0.0294966	Ovelapping	ATXN2L	3.46232	Up	2.85824e-06
AXIN2	774.113	288.534	1.42359	4.78342e-15	Ovelapping	AXIN2	5.16676	Down	1.35788e-07
AXL	668.458	509.397	0.39136	0.0226819	Ovelapping	AXL	3.30547	Up	1.26799e-06
B3GALT1	257.068	114.68	1.16621	5.93903e-05	Ovelapping	B3GALT1	7.50745	Up	1.49371e-10
B4GALNT3	783.873	631.496	0.3113	0.0416893	Ovelapping	B4GALNT3	4.00657	Down	9.85576e-08
B4GALNT4	1930.78	809.433	1.25435	1.15554e-22	Ovelapping	B4GALNT4	17.0222	Down	1.04442e-07
B4GALT3	975.993	1603.38	-0.716039	7.32391e-10	Ovelapping	B4GALT3	3182.1	Up	1.48062e-06
B4GALT7	609.308	751.646	-0.303455	0.0473177	Ovelapping	B4GALT7	461.2	Down	4.60784e-14
BACH1	516.342	887.439	-0.781337	1.50041e-07	Ovelapping	BACH1	2.304	Up	3.77894e-06
BAG2	1034.06	1401.83	-0.438832	0.000218681	Ovelapping	BAG2	303.2	Up	1.11391e-13
BAHCC1	1752.36	890.196	0.976718	4.09108e-13	Ovelapping	BAHCC1	2.78019	Up	6.13886e-07
BAMBI	673.855	339.606	0.988988	1.62533e-08	Ovelapping	BAMBI	533.8	Up	4.41639e-13
BAZ2B	557.469	316.255	0.817309	1.59644e-05	Ovelapping	BAZ2B	96.4	Up	6.7092e-06
BBC3	1429.12	2221.23	-0.635964	6.80182e-10	Ovelapping	BBC3	3.87152	Down	7.60567e-06
BBX	1581.69	1900.35	-0.265407	0.018281	Ovelapping	BBX	2.66729	Up	3.0226e-06
BCL2L11	642.706	504.116	0.349528	0.0478344	Ovelapping	BCL2L11	10.4164	Up	4.08984e-12	BCL2L11	2.42411	Down	6.5415e-06
BCL2L13	1001.63	1840.66	-0.876875	9.40813e-13	Ovelapping	BCL2L13	1058.7	Up	3.12505e-11
BCL7A	418.64	768.138	-0.8759	4.9402e-08	Ovelapping	BCL7A	2.50548	Up	1.06513e-06
BCL9	789.329	1143.69	-0.535253	7.33424e-05	Ovelapping	BCL9	8.93182	Up	1.21088e-12
BCL9L	688.321	1904.9	-1.47022	8.16513e-24	Ovelapping	BCL9L	130.4	Down	2.90156e-08
BCORL1	521.972	798.158	-0.61261	0.000154095	Ovelapping	BCORL1	1802.8	Down	1.47034e-11
BCR	832.013	1645.23	-0.983872	2.96835e-15	Ovelapping	BCR	2.48046	Up	1.12182e-06
BEAN1	55.492	114.224	-1.04734	0.0213386	Ovelapping	BEAN1	408.1	Down	1.40729e-09
BFAR	1252.28	1623.98	-0.374523	0.00135195	Ovelapping	BFAR	1512	Up	1.36488e-09
BHLHE40	1088.47	1992.2	-0.872591	1.7093e-14	Ovelapping	BHLHE40	2.26802	Down	4.47125e-10
BHLHE41	67.2284	171.719	-1.35451	8.47517e-05	Ovelapping	BHLHE41	417.3	Down	8.51207e-11
BIN3	331.358	558.068	-0.751722	3.8196e-05	Ovelapping	BIN3	25.6949	Up	2.99561e-13
BIRC3	124.942	606.716	-2.27672	7.90265e-26	Ovelapping	BIRC3	401.6	Down	3.56291e-13	BIRC3	7.94759	Up	2.41991e-11
BLM	826.881	345.781	1.2588	9.38848e-13	Ovelapping	BLM	1217.5	Down	2.03818e-12
BMP2K	243.178	352.927	-0.536606	0.0220727	Ovelapping	BMP2K	366.8	Up	1.63688e-13
BMP6	67.6492	271.379	-2.00204	2.87495e-11	Ovelapping	BMP6	921.8	Down	1.75188e-09
BOD1L1	1351.39	949.847	0.508406	0.000305086	Ovelapping	BOD1L1	684.9	Up	1.53862e-12
BORCS8	109.078	48.6275	1.1667	0.0062474	Ovelapping	BORCS8	3.17518	Up	2.07809e-07
BRCA2	564.116	189.477	1.57507	4.03201e-13	Ovelapping	BRCA2	3.11049	Up	1.35295e-06
BRD3	318.304	808.517	-1.34589	6.63438e-14	Ovelapping	BRD3	692.9	Up	1.69751e-12
BRI3	1752.22	1485.68	0.238426	0.0287086	Ovelapping	BRI3	467.7	Down	7.14174e-14
BRIP1	569.916	281.882	1.01477	1.42411e-07	Ovelapping	BRIP1	1988.6	Down	1.52721e-09
BRIX1	2265.39	1723.74	0.39459	0.000180507	Ovelapping	BRIX1	2.09518	Up	2.84278e-07
BSG	19998.9	27482.6	-0.458524	3.60862e-12	Ovelapping	BSG	2188	Up	5.27215e-08
BTBD19	418.214	112.359	1.895	3.06099e-14	Ovelapping	BTBD19	702.1	Down	5.37117e-12
BTBD9	245.636	451.779	-0.876773	8.44043e-05	Ovelapping	BTBD9	2.6105	Up	3.51458e-06
BTG1	2280.53	3186.61	-0.482493	1.28031e-07	Ovelapping	BTG1	2.3612	Up	2.64674e-06
BTRC	835.126	1021.7	-0.291136	0.0293826	Ovelapping	BTRC	2493.7	Down	4.40396e-10
C10orf88	375.413	497.319	-0.406726	0.030289	Ovelapping	C10orf88	6.43677	Up	1.26097e-10
C11orf95	566.196	273.823	1.04679	4.73686e-07	Ovelapping	C11orf95	191.9	Up	4.58929e-11
C12orf45	762.449	575.45	0.405777	0.0074334	Ovelapping	C12orf45	514.2	Down	3.74168e-14
C15orf40	688.525	532.79	0.370662	0.0239985	Ovelapping	C15orf40	851.9	Up	5.59199e-12
C19orf24	700.44	1048.47	-0.580957	8.58832e-05	Ovelapping	C19orf24	31.2705	Up	2.60061e-07
C19orf81	834.778	500.49	0.738762	2.97647e-06	Ovelapping	C19orf81	406.6	Up	2.25596e-13
C1orf210	143.258	506.292	-1.82189	1.21916e-16	Ovelapping	C1orf210	861.2	Down	2.44731e-13
C1QL1	346.323	204.808	0.757755	0.000810124	Ovelapping	C1QL1	15.8106	Up	2.10819e-13
C20orf194	527.111	336.249	0.647828	0.000609088	Ovelapping	C20orf194	801.2	Down	1.43286e-13
C21orf58	426.415	117.602	1.85842	2.71477e-13	Ovelapping	C21orf58	22.5156	Up	2.35619e-07
C22orf39	531.131	334.386	0.668185	0.000407534	Ovelapping	C22orf39	11.6556	Up	2.10281e-08
C2orf81	55.7963	15.8913	1.80928	0.00839121	Ovelapping	C2orf81	2.09609	Down	1.83775e-08
C3orf80	35.3213	80.4931	-1.18729	0.0172521	Ovelapping	C3orf80	2.92989	Up	5.63432e-07
C5orf22	548.323	915.821	-0.738759	1.81172e-05	Ovelapping	C5orf22	224.1	Down	1.44096e-11
C5orf30	364.644	485.924	-0.413856	0.0255414	Ovelapping	C5orf30	5.82552	Up	1.67634e-07
C6orf120	538.015	391.776	0.457514	0.0113714	Ovelapping	C6orf120	350.9	Up	1.26712e-13
C6orf141	249.222	124.294	1.00431	0.000275581	Ovelapping	C6orf141	2.2105	Down	9.62686e-07
C7orf26	591.176	830.045	-0.489508	0.00107832	Ovelapping	C7orf26	158	Down	1.2697e-10
C7orf50	1491.57	2510.22	-0.750293	2.42936e-12	Ovelapping	C7orf50	11.7869	Up	3.18193e-13
C8orf33	1622.19	3240.74	-0.998309	7.56895e-24	Ovelapping	C8orf33	724.7	Up	1.36509e-12
CA12	88.9584	296.531	-1.74003	1.0315e-09	Ovelapping	CA12	1881.3	Down	6.59873e-11
CA5B	96.624	153.051	-0.663198	0.0469376	Ovelapping	CA5B	4.70892	Up	2.36708e-07
CABLES1	182.832	409.905	-1.16366	2.41292e-07	Ovelapping	CABLES1	1243.5	Down	1.15875e-11
CACNA1A	251.01	47.5085	2.39859	6.99611e-12	Ovelapping	CACNA1A	2.02661	Down	1.17564e-06
CACUL1	2695.27	3848.08	-0.513913	4.90088e-09	Ovelapping	CACUL1	688.018	Down	2.30278e-07
CALR	17090.3	37842.8	-1.14679	1.68336e-75	Ovelapping	CALR	2.66026	Up	8.75594e-06
CAMK1	32.5069	101.233	-1.64011	0.000635527	Ovelapping	CAMK1	255.5	Up	2.43095e-13
CAMKK2	987.31	1305.32	-0.402792	0.00245171	Ovelapping	CAMKK2	3506.4	Down	8.04101e-07
CAMSAP1	1363.13	2794.25	-1.03635	3.24452e-22	Ovelapping	CAMSAP1	617.1	Down	7.28412e-10
CANX	14916.7	25506.3	-0.773864	2.47475e-33	Ovelapping	CANX	3.27985	Up	1.72546e-10
CAPN1	4126.21	6157.08	-0.577384	7.57537e-10	Ovelapping	CAPN1	321.6	Down	2.0231e-09
CAPN10	931.793	519.738	0.841601	2.0803e-07	Ovelapping	CAPN10	5.56894	Up	1.82877e-07
CAPNS1	8189.9	9245.84	-0.174786	0.0346572	Ovelapping	CAPNS1	4.58727	Down	4.3275e-06
CARM1	1064.36	2791.35	-1.39043	1.53565e-32	Ovelapping	CARM1	6184.6	Down	2.3206e-06
CARMIL2	761.142	530.904	0.520132	0.00128513	Ovelapping	CARMIL2	914.8	Down	1.60502e-09
CASTOR2	31.8474	82.0264	-1.36967	0.00740056	Ovelapping	CASTOR2	725.3	Down	3.11666e-12	CASTOR2	2482.2	Up	1.90489e-07
CASZ1	246.525	363.102	-0.558973	0.0112517	Ovelapping	CASZ1	366.8	Up	1.63688e-13
CAV1	1968.32	4245.74	-1.10918	6.99726e-36	Ovelapping	CAV1	439.5	Down	7.57175e-14
CAV2	2295.52	2824.42	-0.29865	0.00474085	Ovelapping	CAV2	8.56445	Up	6.26597e-12
CBFA2T3	329.627	653.292	-0.985374	9.25829e-08	Ovelapping	CBFA2T3	11.2109	Up	3.58216e-13	CBFA2T3	317.2	Down	9.59187e-10
CBLB	447.491	269.969	0.728279	0.000370438	Ovelapping	CBLB	996.7	Down	4.5647e-11
CBLC	1031.42	1346.34	-0.384878	0.00162509	Ovelapping	CBLC	14.2073	Up	2.31042e-13
CBX5	1948.99	1441.47	0.435127	3.18751e-05	Ovelapping	CBX5	354	Down	5.87816e-13
CC2D1A	1946.89	1630.17	0.256023	0.0144186	Ovelapping	CC2D1A	625.2	Down	8.98585e-10	CC2D1A	2.22865	Up	4.271e-06
CCAR1	2714.12	1873.83	0.534487	1.24608e-07	Ovelapping	CCAR1	565.6	Up	8.30038e-13
CCBE1	33.1053	109.914	-1.73314	0.000108423	Ovelapping	CCBE1	255.5	Up	2.43095e-13
CCDC112	633.675	892.495	-0.494395	0.000795688	Ovelapping	CCDC112	2.54952	Up	1.66964e-06
CCDC113	467.135	622.875	-0.414951	0.0165546	Ovelapping	CCDC113	287.3	Up	1.12239e-13
CCDC126	171.34	492.035	-1.51912	3.46394e-11	Ovelapping	CCDC126	14.7721	Down	5.78732e-13
CCDC183	67.1061	21.7133	1.62293	0.00973986	Ovelapping	CCDC183	90.8	Down	1.93263e-06
CCDC186	837.69	1767.62	-1.07843	1.45821e-17	Ovelapping	CCDC186	2.99577	Up	4.67826e-07
CCDC191	383.133	154.212	1.31176	7.94102e-08	Ovelapping	CCDC191	196.4	Down	2.31862e-09
CCDC47	3746.98	5288.31	-0.496686	1.31461e-08	Ovelapping	CCDC47	2.15931	Up	1.30068e-06
CCDC50	3794.39	2161.83	0.81156	7.4397e-19	Ovelapping	CCDC50	55.3475	Up	1.41722e-12
CCDC59	1766.29	1270.88	0.474979	3.38637e-05	Ovelapping	CCDC59	2.1511	Up	2.16871e-06
CCDC77	378.405	237.586	0.671146	0.00374932	Ovelapping	CCDC77	335	Up	1.18856e-13
CCDC85C	344.107	951.874	-1.46827	1.08935e-20	Ovelapping	CCDC85C	263.4	Up	1.69949e-13
CCDC86	605.85	997.267	-0.718226	6.19231e-06	Ovelapping	CCDC86	2.19821	Up	4.55645e-07
CCDC88C	443.128	733.372	-0.726392	7.04889e-06	Ovelapping	CCDC88C	3.43051	Down	5.28125e-07
CCER2	28.0765	3.89518	2.84894	0.00427389	Ovelapping	CCER2	104.4	Up	2.25451e-06
CCNJL	62.9173	467.153	-2.89728	3.68455e-28	Ovelapping	CCNJL	486.1	Down	3.21136e-14
CCNL1	7802.09	1441.33	2.43653	1.96546e-12	Ovelapping	CCNL1	2.27645	Up	6.73881e-06
CCS	1729.95	1048.51	0.722617	1.05428e-09	Ovelapping	CCS	907.6	Up	7.18721e-12	CCS	444.3	Down	2.76596e-09
CD3EAP	360.28	254.76	0.500564	0.0383053	Ovelapping	CD3EAP	1345	Up	2.8051e-10
CD44	25570.6	11341.5	1.17282	4.53758e-70	Ovelapping	CD44	1726.7	Up	2.18596e-09
CD99L2	215.94	124.708	0.793573	0.00726462	Ovelapping	CD99L2	2.92806	Up	9.69694e-07
CDA	777.494	500.944	0.634854	0.000381693	Ovelapping	CDA	417.3	Down	8.51207e-11
CDC34	2792.18	3712.29	-0.410363	4.04437e-05	Ovelapping	CDC34	2.20071	Up	4.61029e-06
CDC42BPB	1827.24	2960.05	-0.696797	2.34119e-09	Ovelapping	CDC42BPB	716.7	Up	1.33956e-12
CDC42SE1	942.875	1235.18	-0.390446	0.00362772	Ovelapping	CDC42SE1	9.01987	Up	3.72082e-06
CDCA5	1286.93	1052.96	0.289073	0.018261	Ovelapping	CDCA5	6.09964	Up	2.02289e-09
CDCA7	1222.45	667.755	0.872175	1.54453e-10	Ovelapping	CDCA7	2.16722	Up	5.9804e-08
CDH15	281.791	483.892	-0.779284	0.000141435	Ovelapping	CDH15	622.4	Down	2.71872e-09
CDH24	1233.17	299.68	2.04048	4.27003e-42	Ovelapping	CDH24	398.6	Up	2.16535e-13
CDHR2	50.6451	10.256	2.30443	0.00111544	Ovelapping	CDHR2	517.9	Up	4.22173e-13
CDK5R2	61.1221	119.093	-0.963883	0.0139529	Ovelapping	CDK5R2	368.1	Down	5.38603e-13
CDK5RAP3	1256.73	176.757	2.83016	5.43408e-06	Ovelapping	CDK5RAP3	710.2	Down	8.77531e-14
CDS1	731.852	1247.27	-0.769771	6.069e-09	Ovelapping	CDS1	3.1883	Up	7.67677e-07
CDX2	461.393	682.154	-0.562902	0.00102988	Ovelapping	CDX2	2.08736	Down	1.50775e-06
CENPJ	741.732	523.862	0.501874	0.00275618	Ovelapping	CENPJ	666.4	Down	1.39619e-12
CEP131	2266.03	1697.99	0.416156	3.82251e-05	Ovelapping	CEP131	5.4498	Up	4.42247e-06
CEP170B	2150	2713.99	-0.336468	0.000492084	Ovelapping	CEP170B	3.61674	Down	2.1315e-10
CEP290	1248.57	692.1	0.851678	1.63948e-10	Ovelapping	CEP290	753.1	Down	9.5036e-10
CEP72	440.372	323.03	0.446873	0.0212454	Ovelapping	CEP72	140.1	Down	6.14222e-10
CEP78	1198.38	969.858	0.304607	0.0190627	Ovelapping	CEP78	126.375	Up	2.36529e-11
CEP83	505.624	664.938	-0.395116	0.018285	Ovelapping	CEP83	485	Down	2.96626e-11
CETN3	1743.25	1405.13	0.311723	0.00821158	Ovelapping	CETN3	565.6	Down	4.47502e-14
CFLAR	387.808	271.648	0.513254	0.0139669	Ovelapping	CFLAR	350.9	Up	1.26712e-13
CHAF1A	1323.58	846.393	0.645161	2.84531e-07	Ovelapping	CHAF1A	8.65919	Up	1.50786e-12
CHD2	2850.29	1832.44	0.637047	3.16863e-09	Ovelapping	CHD2	358.9	Up	1.58205e-13
CHD3	1160.17	831.601	0.479435	0.00279024	Ovelapping	CHD3	279.3	Up	1.36695e-13
CHDH	355.535	221.527	0.680967	0.00429795	Ovelapping	CHDH	6.05961	Up	1.80955e-12
CHERP	550.698	1303.29	-1.2441	2.32564e-18	Ovelapping	CHERP	2.70874	Up	1.46609e-11
CHRNA7	73.9912	172.798	-1.22705	0.000829378	Ovelapping	CHRNA7	253.8	Down	1.47903e-11
CHRNB4	31.1296	65.6586	-1.07887	0.0423429	Ovelapping	CHRNB4	3.55829	Up	1.81641e-08
CHTF18	2650.5	1250.42	1.08407	1.07185e-25	Ovelapping	CHTF18	22.154	Up	2.74865e-10
CHTF8	1794.41	3023.65	-0.753158	3.2794e-12	Ovelapping	CHTF8	2.28929	Up	9.86383e-06
CHTOP	3521.62	3062.22	0.201923	0.0228446	Ovelapping	CHTOP	3.9393	Up	1.4463e-07
CIC	1231.49	1614.98	-0.391837	0.00122773	Ovelapping	CIC	39.2819	Up	5.60183e-12
CISD1	794.787	1177.13	-0.56573	3.1613e-05	Ovelapping	CISD1	629.3	Up	1.17687e-12
CITED4	138.586	330.736	-1.2576	6.0691e-06	Ovelapping	CITED4	3.31426	Down	6.95839e-12
CKMT1A	518.684	245.438	1.08043	1.06859e-07	Ovelapping	CKMT1A	700.8	Up	1.77818e-12
CKMT1B	461.611	306.436	0.590253	0.0103145	Ovelapping	CKMT1B	812.2	Up	4.04226e-12
CLBA1	469.22	670.198	-0.515642	0.00285344	Ovelapping	CLBA1	2.61273	Up	4.82952e-07
CLCF1	250.535	86.7716	1.52967	2.60231e-07	Ovelapping	CLCF1	3.99682	Up	5.76163e-07
CLEC16A	497.96	694.546	-0.480129	0.00522627	Ovelapping	CLEC16A	2.61565	Down	1.47189e-11
CLEC3B	15.9834	0.973796	4.03506	0.00992012	Ovelapping	CLEC3B	271.7	Down	8.53439e-12
CLIP1	891.804	1715.49	-0.945032	4.66317e-13	Ovelapping	CLIP1	696.1	Down	7.54488e-14	CLIP1	263.4	Up	1.69949e-13
CLPTM1L	2039.63	2929.43	-0.522257	2.40976e-08	Ovelapping	CLPTM1L	3213.9	Up	1.59019e-06
CLUH	2319.74	3769.31	-0.700315	4.08786e-14	Ovelapping	CLUH	657.7	Down	7.24091e-12	CLUH	2.30416	Up	2.52426e-06
CMPK1	2546.77	3410.77	-0.421052	4.21684e-06	Ovelapping	CMPK1	3.1191	Up	4.38636e-07
CMTM7	1916.98	1312.32	0.546901	3.63022e-06	Ovelapping	CMTM7	287.3	Up	1.12239e-13
CNDP2	1600.93	2627.77	-0.71485	1.47916e-12	Ovelapping	CNDP2	2.10184	Down	2.15444e-10
CNOT1	1546.25	4241.96	-1.45687	1.22689e-34	Ovelapping	CNOT1	2.28553	Up	1.09198e-06
CNOT3	809.682	1090.07	-0.429358	0.00134691	Ovelapping	CNOT3	335	Up	1.18856e-13
CNPY2	336.028	109.977	1.61166	3.15296e-10	Ovelapping	CNPY2	2.80416	Up	5.2248e-07
CNST	263.056	461.539	-0.808963	0.000212469	Ovelapping	CNST	573.6	Up	8.45243e-13
CNTNAP2	85.0725	515.139	-2.59193	1.67121e-23	Ovelapping	CNTNAP2	2.98972	Down	8.49285e-08
CNTROB	1528.18	1175.21	0.378792	0.00164477	Ovelapping	CNTROB	2.78904	Up	1.28823e-06
COA5	945.047	632.823	0.579162	7.07993e-05	Ovelapping	COA5	467.2	Down	7.99917e-10
COA6	1016.06	702.5	0.533207	0.000275426	Ovelapping	COA6	2.07287	Up	2.82049e-06
COASY	2088.06	2874.62	-0.461219	1.68315e-06	Ovelapping	COASY	3458.1	Down	5.06195e-09
COBL	780.459	1381.01	-0.824284	5.24204e-10	Ovelapping	COBL	72.6875	Up	8.12567e-13
COBLL1	97.1612	203.772	-1.06961	0.000467145	Ovelapping	COBLL1	289.5	Down	4.93195e-12
COG8	385.469	547.417	-0.507386	0.00685948	Ovelapping	COG8	2.36575	Up	1.07713e-09
COL12A1	688.566	942.305	-0.453192	0.0045944	Ovelapping	COL12A1	3.30962	Up	3.24745e-07
COL18A1	2869.66	4210.96	-0.553265	3.73077e-11	Ovelapping	COL18A1	3.82378	Up	3.49581e-12	COL18A1	20.8232	Down	2.03717e-08
COLGALT1	3319.85	3877.07	-0.223906	0.00702821	Ovelapping	COLGALT1	2.77464	Up	9.93811e-07
COMMD2	629.379	1271.84	-1.01381	2.88403e-12	Ovelapping	COMMD2	977.7	Down	3.7416e-13
COPA	5310.15	10480.6	-0.980912	6.96828e-43	Ovelapping	COPA	1281.4	Up	2.2514e-10
COPS7A	1429.72	2073.71	-0.536237	2.75647e-07	Ovelapping	COPS7A	499.6	Down	5.45807e-14
CORO2A	548.796	1516.53	-1.46538	1.31357e-25	Ovelapping	CORO2A	2.34258	Up	1.39731e-06
CPA4	931.326	741.68	0.328151	0.0180379	Ovelapping	CPA4	2.48144	Up	1.25592e-10
CPE	1868.31	2318.3	-0.310835	0.00252133	Ovelapping	CPE	2.29781	Down	4.95292e-08
CPLX1	252.69	435.389	-0.78635	0.000234826	Ovelapping	CPLX1	4.04762	Down	3.31114e-08
CPNE7	4964.08	1293.14	1.9407	7.18443e-86	Ovelapping	CPNE7	279.3	Up	1.36695e-13
CPTP	386.738	570.561	-0.559944	0.00194892	Ovelapping	CPTP	2.73213	Up	1.07199e-07
CREB3L2	1527.23	3545.96	-1.21529	2.09184e-39	Ovelapping	CREB3L2	295.3	Up	9.96914e-14
CREG1	1617.08	2586.24	-0.677832	1.28665e-11	Ovelapping	CREG1	406.6	Up	2.25596e-13
CREM	710.971	937.143	-0.397914	0.00487767	Ovelapping	CREM	1029.1	Down	5.47036e-13
CROCC	1656.42	802.16	1.04603	1.18476e-17	Ovelapping	CROCC	8.70547	Down	4.87925e-09
CSRNP1	675.107	1679.76	-1.3148	9.55725e-26	Ovelapping	CSRNP1	516.3	Down	2.0781e-09
CSRP1	1257.62	2225.31	-0.822471	2.76146e-12	Ovelapping	CSRP1	2.15732	Up	4.01918e-06
CTGF	145.05	813.68	-2.49233	7.02816e-33	Ovelapping	CTGF	922.6	Down	1.75561e-09
CTIF	863.077	1634.69	-0.922137	3.01443e-14	Ovelapping	CTIF	51.6	Down	1.49937e-13
CTSA	2791.61	1882.98	0.567982	2.08027e-08	Ovelapping	CTSA	427.609	Up	5.64415e-07
CTSB	5744.38	18306.2	-1.67195	3.52085e-128	Ovelapping	CTSB	374.8	Up	1.48481e-13
CTSC	1536.77	1829.8	-0.251251	0.0223278	Ovelapping	CTSC	923.5	Up	8.35744e-12
CUEDC2	2361.77	2749.75	-0.219238	0.0179167	Ovelapping	CUEDC2	6.55195	Up	1.33684e-10
CUL3	2036.38	3010.74	-0.564522	4.43332e-09	Ovelapping	CUL3	2.21191	Up	1.62562e-06
CYB561	1396.72	2359.45	-0.756801	5.0293e-13	Ovelapping	CYB561	319.1	Up	1.01964e-13
CYB5R3	4885.35	6129.89	-0.327121	0.000324069	Ovelapping	CYB5R3	2.83084	Down	6.59803e-12
CYFIP2	1359.61	2368.6	-0.80106	6.34811e-15	Ovelapping	CYFIP2	48.8375	Up	1.99015e-13	CYFIP2	454.7	Down	9.09656e-10
CYP24A1	3461.04	8173.81	-1.23958	4.38232e-46	Ovelapping	CYP24A1	168	Up	1.41108e-09
CYTH2	2776.03	1584.37	0.809222	8.29374e-17	Ovelapping	CYTH2	3.47705	Down	6.35215e-12
CYTH4	190.79	320.337	-0.748451	0.0015648	Ovelapping	CYTH4	1723	Down	1.99531e-09
D2HGDH	815.776	356.76	1.19194	1.68608e-10	Ovelapping	D2HGDH	271.4	Up	1.8317e-13	D2HGDH	35.8113	Down	4.34407e-11
DAP	1576.39	4122.88	-1.3869	9.23743e-53	Ovelapping	DAP	796.3	Up	2.51706e-12
DAPK1	158.703	280.37	-0.821856	0.0012045	Ovelapping	DAPK1	2.15484	Down	2.22633e-07
DAPK3	1536.93	3223.88	-1.06915	6.91675e-26	Ovelapping	DAPK3	5.95015	Up	5.6814e-10
DAXX	1350.02	1915.99	-0.505686	6.53327e-06	Ovelapping	DAXX	15.6014	Up	3.74095e-13
DCAF1	803.387	1012.6	-0.334719	0.017629	Ovelapping	DCAF1	366.8	Up	1.63688e-13
DCLRE1C	141.279	235.719	-0.741158	0.0138945	Ovelapping	DCLRE1C	303.2	Up	1.11391e-13
DCP1A	470.773	1024.93	-1.1241	1.36268e-11	Ovelapping	DCP1A	2.12699	Up	5.47464e-06
DCTN1	1242.04	2905.94	-1.22623	2.07043e-28	Ovelapping	DCTN1	4.83429	Up	1.06645e-09
DDX39A	3655.84	2864.88	0.351955	6.70255e-05	Ovelapping	DDX39A	762.6	Down	2.70235e-09
DDX41	1851.3	2460.4	-0.410128	0.000121781	Ovelapping	DDX41	2.3797	Up	5.38961e-06
DDX49	842.438	1556.13	-0.884587	1.46717e-12	Ovelapping	DDX49	6.0508	Up	3.45571e-10
DDX50	1467.55	2425.67	-0.72479	4.47566e-12	Ovelapping	DDX50	3.0228	Down	3.14639e-08
DDX54	1393.74	2448.39	-0.812899	3.33124e-14	Ovelapping	DDX54	2.89763	Up	1.07297e-06
DDX58	480.78	326.573	0.557433	0.00397585	Ovelapping	DDX58	13.5526	Up	1.36561e-08
DENND1A	398.526	796.958	-0.99983	4.21269e-10	Ovelapping	DENND1A	5.51934	Up	6.19939e-06
DENND5B	1234.66	680.599	0.858669	3.0274e-10	Ovelapping	DENND5B	5.84795	Down	7.02021e-11
DEPP1	318.548	588.027	-0.883676	1.4607e-06	Ovelapping	DEPP1	513.7	Down	1.03998e-09
DEPTOR	421.635	535.173	-0.343917	0.0495927	Ovelapping	DEPTOR	93.6	Down	7.21059e-07
DFFA	2681.47	3295.69	-0.297298	0.00137327	Ovelapping	DFFA	3.89217	Up	2.22084e-07
DGKD	1932.45	2237.76	-0.211969	0.033865	Ovelapping	DGKD	13.0534	Up	2.87184e-13
DGKQ	986.454	1420.98	-0.527222	7.74297e-05	Ovelapping	DGKQ	2.21454	Down	1.27163e-09
DHDDS	472.518	1370.23	-1.53671	8.55597e-23	Ovelapping	DHDDS	266.8	Down	4.63881e-12
DHRS4	358.839	512.858	-0.514453	0.00560007	Ovelapping	DHRS4	965.1	Down	3.99581e-10
DHTKD1	961.927	1327.18	-0.464198	0.000240556	Ovelapping	DHTKD1	263.4	Up	1.69949e-13
DHX33	760.466	1346.74	-0.825452	1.70763e-09	Ovelapping	DHX33	5.22101	Up	1.26803e-12
DHX34	911.985	580.61	0.650891	1.29341e-05	Ovelapping	DHX34	343	Up	1.22703e-13	DHX34	440.6	Down	6.8233e-13
DHX37	711.319	1467.86	-1.0459	1.04645e-15	Ovelapping	DHX37	78.9111	Down	2.34791e-13	DHX37	2.16578	Up	6.21359e-06
DIP2B	1086.74	1445.13	-0.411181	0.000473612	Ovelapping	DIP2B	201.3	Down	1.90872e-09
DIRAS1	1133.09	1379.43	-0.283172	0.0217292	Ovelapping	DIRAS1	2.50066	Up	8.81647e-12
DIS3L2	915.587	690.006	0.407956	0.0040084	Ovelapping	DIS3L2	15.1101	Up	2.51542e-13
DLG3	1178.76	1702.17	-0.529822	2.32744e-06	Ovelapping	DLG3	3781.8	Down	2.18604e-10
DLG4	611.045	382.142	0.676523	0.000127158	Ovelapping	DLG4	81.7	Down	9.07688e-06
DLG5	306.151	974.932	-1.67219	5.94079e-23	Ovelapping	DLG5	7.11604	Up	3.89969e-10	DLG5	689.5	Down	2.73666e-09
DLGAP4	1349.61	1812.39	-0.425817	0.000447919	Ovelapping	DLGAP4	165	Down	1.05067e-10
DLX2	87.584	153.196	-0.806283	0.016778	Ovelapping	DLX2	517.5	Down	4.66498e-14
DMAC2	1095.53	1640.18	-0.582979	3.41687e-06	Ovelapping	DMAC2	565.6	Up	8.30038e-13
DMPK	1515.31	953.657	0.667621	8.35923e-08	Ovelapping	DMPK	7.94759	Up	2.41991e-11
DMXL1	688.51	954.051	-0.471069	0.000961581	Ovelapping	DMXL1	453.6	Down	7.33482e-14
DNAJA3	1946.36	5042.29	-1.37329	3.37243e-58	Ovelapping	DNAJA3	5.56894	Up	1.82877e-07
DNAJA4	1670.3	973.61	0.778498	9.87849e-11	Ovelapping	DNAJA4	2571.4	Down	6.91315e-12
DNAJB4	714.256	1219.03	-0.771486	3.34308e-09	Ovelapping	DNAJB4	2.67958	Up	5.55375e-07
DNAJB5	345.486	502.997	-0.541574	0.00354933	Ovelapping	DNAJB5	13.0866	Up	3.85844e-13
DNAJB6	2482.41	3704.87	-0.577446	8.48194e-11	Ovelapping	DNAJB6	947.4	Up	9.74502e-12
DNAJC3	1198.71	3498.29	-1.54397	3.21546e-39	Ovelapping	DNAJC3	96.4	Up	6.7092e-06
DNAJC6	374.882	706.436	-0.913645	9.02649e-08	Ovelapping	DNAJC6	2.17642	Up	4.61046e-06
DNAJC7	1731.14	1989.53	-0.20046	0.0498883	Ovelapping	DNAJC7	2.03467	Up	2.59609e-06
DNAJC8	2980.23	4097.18	-0.459197	1.20031e-07	Ovelapping	DNAJC8	716.7	Up	1.33956e-12
DNASE1	356.675	117.042	1.60762	4.77963e-10	Ovelapping	DNASE1	7.20316	Up	5.31215e-09
DNHD1	756.157	212.703	1.83081	2.54544e-17	Ovelapping	DNHD1	120.688	Up	2.1636e-12
DNM2	4726.89	5657.62	-0.259337	0.00157644	Ovelapping	DNM2	2.37453	Up	1.04685e-06
DNMT3B	1269.68	943.258	0.428547	0.00161009	Ovelapping	DNMT3B	937	Down	3.32111e-11
DOK3	90.5163	12.7424	2.8322	8.74721e-07	Ovelapping	DOK3	475.2	Down	2.63377e-09
DOT1L	1095.95	1381.46	-0.334905	0.00956748	Ovelapping	DOT1L	31.7627	Up	2.17353e-13
DPH1	458.867	605.243	-0.400388	0.0248462	Ovelapping	DPH1	4.55782	Up	1.05483e-08
DPYSL3	93.0918	913.355	-3.29316	4.4671e-59	Ovelapping	DPYSL3	191.1	Down	2.14355e-09
DSP	5258.47	6062.8	-0.205485	0.0074449	Ovelapping	DSP	8.4745	Up	2.47856e-11
DTYMK	985.521	1250.08	-0.342316	0.00782002	Ovelapping	DTYMK	2.85181	Up	1.18179e-06
DUS1L	4246.87	3460.18	0.295464	0.000307812	Ovelapping	DUS1L	4449.6	Down	1.4984e-06
DUSP3	864.395	1166.59	-0.433079	0.000856873	Ovelapping	DUSP3	3.03436	Up	1.67662e-06
DUSP4	3646.98	4264.28	-0.225549	0.0198838	Ovelapping	DUSP4	373.5	Down	4.25014e-13	DUSP4	2.8458	Up	1.2043e-06
DUSP5	4606.58	14682.7	-1.67209	7.9722e-114	Ovelapping	DUSP5	2.00066	Up	2.67508e-06
DUSP6	23955	7213.01	1.73177	6.07106e-120	Ovelapping	DUSP6	2.40017	Down	7.18746e-07
DZIP3	1153.85	930.763	0.309801	0.0163603	Ovelapping	DZIP3	485.5	Down	5.32044e-14
E2F1	582.197	323.964	0.846207	3.73729e-06	Ovelapping	E2F1	350.9	Up	1.26712e-13
E2F2	394.166	157.692	1.32196	2.82799e-07	Ovelapping	E2F2	4.23622	Up	8.56148e-08
E2F7	451.986	227.889	0.988045	1.68231e-06	Ovelapping	E2F7	406.6	Up	2.25596e-13
EARS2	676.187	1348.1	-0.994994	1.89474e-14	Ovelapping	EARS2	13.1317	Up	3.93065e-13
EEF1AKMT4	264.907	170.559	0.635032	0.013076	Ovelapping	EEF1AKMT4	7.367	Up	5.95402e-13	EEF1AKMT4	4.37603	Down	1.87196e-08
EFNB1	747.728	1251.29	-0.742223	1.46324e-08	Ovelapping	EFNB1	3.95646	Up	5.19638e-12
EGR3	190.728	279.396	-0.552955	0.0336289	Ovelapping	EGR3	15.2778	Down	5.865e-07
EHD2	1724.44	3185.42	-0.885267	3.58211e-13	Ovelapping	EHD2	3.87824	Up	3.57394e-12
EHD4	1374.88	4174.82	-1.60199	2.27657e-62	Ovelapping	EHD4	414.5	Up	2.35018e-13
EID3	82.6716	27.9503	1.56529	0.00450564	Ovelapping	EID3	3.81024	Up	6.70178e-07
EIF2S1	2585.26	5285.59	-1.03147	2.3918e-34	Ovelapping	EIF2S1	1935.4	Down	2.0145e-10
EIF3C	484.175	1609.56	-1.73329	0.00995829	Ovelapping	EIF3C	8202.7	Down	2.85624e-06
EIPR1	951.334	1629.07	-0.77557	1.68583e-10	Ovelapping	EIPR1	461.1	Down	2.395e-09
ELF1	238.32	728.645	-1.615	1.18484e-15	Ovelapping	ELF1	653.1	Up	1.45746e-12
ELF4	259.638	721.104	-1.47391	7.16034e-16	Ovelapping	ELF4	94.5625	Up	1.49316e-12
ELL	431.451	770.747	-0.837512	3.79679e-07	Ovelapping	ELL	4.24426	Up	1.77639e-09
ELOA	875.825	1094.13	-0.321896	0.0176022	Ovelapping	ELOA	327.1	Up	1.17123e-13
ELOB	6431.22	5554.43	0.211762	0.0176199	Ovelapping	ELOB	502	Up	4.78793e-13
ENAH	3437.3	4874.7	-0.504167	1.11206e-09	Ovelapping	ENAH	921.3	Down	2.35514e-13
ENHO	185.531	87.4341	1.08684	0.00209647	Ovelapping	ENHO	2.00956	Up	7.49225e-07
EP300	926.288	1480.39	-0.677517	6.16444e-07	Ovelapping	EP300	191.9	Up	4.58929e-11
EPB41L2	2088.78	2790.5	-0.417818	1.68197e-05	Ovelapping	EPB41L2	1392.7	Up	2.46275e-10
EPB41L4B	490.603	698.915	-0.510059	0.00166583	Ovelapping	EPB41L4B	1233.7	Up	1.04945e-10
EPC2	310.519	596.957	-0.944441	5.24997e-07	Ovelapping	EPC2	600.3	Down	9.01919e-10	EPC2	2.02934	Up	2.48407e-06
EPCAM	11019.7	9018.75	0.28926	0.000491225	Ovelapping	EPCAM	1601.8	Down	3.32053e-10
EPHA2	4208.57	6365.81	-0.596841	5.31362e-14	Ovelapping	EPHA2	2.05155	Up	9.60698e-07
EPHB2	748.8	1513.92	-1.01584	3.59047e-16	Ovelapping	EPHB2	5.31618	Down	1.93928e-06
EPHX1	1320.23	1654.25	-0.324964	0.00465833	Ovelapping	EPHX1	330.7	Down	1.29837e-12
EPN1	3266.66	4891.97	-0.582337	7.59118e-12	Ovelapping	EPN1	2.4336	Down	4.87735e-11
EPN3	285.801	454.573	-0.669541	0.00384716	Ovelapping	EPN3	2.02614	Down	4.32249e-11
EPS8L2	3018.8	3543.76	-0.231301	0.0121296	Ovelapping	EPS8L2	10.4501	Up	3.29543e-13
ERC1	624.641	878.195	-0.491595	0.00149497	Ovelapping	ERC1	303.2	Up	1.11391e-13
ERI1	3870.33	3017.77	0.359095	2.15112e-05	Ovelapping	ERI1	1376.8	Up	2.36427e-10
ERI3	1812.73	2203.51	-0.281788	0.00604309	Ovelapping	ERI3	708	Down	1.01041e-13
ERLIN1	1359.67	1956.6	-0.525386	9.04188e-07	Ovelapping	ERLIN1	1305.2	Up	2.56526e-10
ERRFI1	10663.7	28956.1	-1.44122	5.85223e-105	Ovelapping	ERRFI1	724.7	Up	1.36509e-12
ESD	3909.45	3390.9	0.205649	0.0232387	Ovelapping	ESD	567.8	Down	3.7645e-14
ESF1	1198.77	965.654	0.312894	0.0263861	Ovelapping	ESF1	199.8	Up	1.71783e-11
ESPL1	1194.5	778.747	0.617231	2.16637e-06	Ovelapping	ESPL1	2.31946	Up	1.97309e-06
ESPN	2439.65	4459.64	-0.870359	6.17205e-17	Ovelapping	ESPN	2.15689	Down	4.04395e-07
ESRRA	1333.87	2903.07	-1.12187	1.02829e-29	Ovelapping	ESRRA	119.453	Up	2.00422e-12	ESRRA	1115.2	Down	1.54384e-12
ETNK2	554.897	885.427	-0.674211	1.05226e-05	Ovelapping	ETNK2	398.6	Up	2.16535e-13
ETS2	2979.76	2280.92	0.385712	2.25664e-05	Ovelapping	ETS2	231.6	Up	1.16939e-12
EVL	324.708	459.444	-0.501772	0.0108928	Ovelapping	EVL	357.2	Down	8.79452e-13
EVPL	4185.6	1727.89	1.2762	4.36546e-42	Ovelapping	EVPL	266.8	Down	4.63881e-12
EXOC7	976.775	1652.05	-0.757922	7.51019e-10	Ovelapping	EXOC7	400.6	Down	2.05909e-09
EXT1	1084.95	1617.33	-0.575542	1.04301e-06	Ovelapping	EXT1	1161.7	Down	1.47279e-12
EZH1	1172.02	477.348	1.29546	6.51961e-14	Ovelapping	EZH1	1157.4	Down	4.93516e-12
EZR	30752.7	59471.8	-0.951452	4.12228e-52	Ovelapping	EZR	160.1	Up	2.19078e-09
FAAP20	2434.58	2112.12	0.205243	0.0364407	Ovelapping	FAAP20	110.278	Down	1.30816e-08
FAF2	2148.76	2676.51	-0.31673	0.0006748	Ovelapping	FAF2	494.1	Up	4.64004e-13
FAHD2A	1253.49	668.149	0.908422	8.8411e-11	Ovelapping	FAHD2A	2.07723	Down	1.1378e-10
FAM110A	613.268	764.988	-0.318578	0.0362107	Ovelapping	FAM110A	8.27711	Down	1.1049e-07
FAM111A	1388.16	416.702	1.73592	5.41782e-36	Ovelapping	FAM111A	2.21017	Up	1.50505e-06
FAM111B	157.087	72.3099	1.12004	0.00194939	Ovelapping	FAM111B	548.3	Down	3.32241e-14
FAM120B	1216.42	644.714	0.916175	9.32369e-12	Ovelapping	FAM120B	2.00478	Up	3.31494e-06
FAM120C	214.324	108.837	0.978438	0.0014375	Ovelapping	FAM120C	18.0592	Down	7.9975e-11
FAM126A	778.61	1162.79	-0.579115	1.72445e-05	Ovelapping	FAM126A	629.5	Down	6.75769e-14
FAM129B	4064.07	7497.74	-0.883364	1.96641e-28	Ovelapping	FAM129B	5.92567	Up	1.94305e-09
FAM155B	321.473	438.146	-0.44805	0.0281146	Ovelapping	FAM155B	446.4	Up	2.60748e-13
FAM167B	27.2976	6.25705	2.11831	0.0299808	Ovelapping	FAM167B	486.1	Up	4.43946e-13
FAM171A2	856.374	1098.92	-0.36029	0.00614572	Ovelapping	FAM171A2	131.5	Down	1.32265e-08
FAM192A	1999.67	1037.65	0.946127	6.3213e-16	Ovelapping	FAM192A	3086.7	Up	1.14399e-06
FAM208A	1043.46	1268.42	-0.281539	0.0216497	Ovelapping	FAM208A	2.05145	Down	3.08292e-07
FAM210A	516.11	692.491	-0.423316	0.0134453	Ovelapping	FAM210A	5.47207	Up	2.36906e-10
FAM234A	705.057	472.333	0.5792	0.00178011	Ovelapping	FAM234A	4.36777	Down	1.86374e-07
FAM50A	2095.91	2526.77	-0.2694	0.00522057	Ovelapping	FAM50A	2.04197	Up	8.91291e-07
FAM83G	632.123	2227.07	-1.81686	1.61196e-52	Ovelapping	FAM83G	104.4	Up	2.25451e-06
FAN1	309.255	453.123	-0.553433	0.0308762	Ovelapping	FAN1	313.4	Down	2.1059e-10
FARP2	523.939	717.873	-0.455312	0.00503404	Ovelapping	FARP2	2.79456	Up	1.31544e-06
FAT1	28822.3	20872.4	0.465557	1.91605e-07	Ovelapping	FAT1	4.06282	Up	4.04862e-11
FAT4	360.273	157.631	1.19345	1.17413e-06	Ovelapping	FAT4	358.9	Up	1.58205e-13
FBF1	286.763	82.5659	1.79855	5.20019e-09	Ovelapping	FBF1	414.5	Up	2.35018e-13
FBRSL1	2548.11	1887.4	0.432686	1.30799e-05	Ovelapping	FBRSL1	6.13889	Down	7.29245e-13
FBXL17	225.753	410.877	-0.86451	0.000190516	Ovelapping	FBXL17	871.5	Down	2.1838e-13
FBXL18	99.5548	235.036	-1.24174	4.22649e-05	Ovelapping	FBXL18	462.3	Up	2.89356e-13
FBXL20	477.67	642.85	-0.428222	0.00880632	Ovelapping	FBXL20	894.3	Down	2.02789e-13
FBXL8	206.298	130.094	0.663981	0.0455029	Ovelapping	FBXL8	2.2271	Down	1.1339e-10
FBXO31	950.537	1641.59	-0.789014	1.90313e-10	Ovelapping	FBXO31	118.556	Down	2.17125e-12
FBXO41	1335.95	984.901	0.43946	0.000417924	Ovelapping	FBXO41	3.20359	Down	6.40934e-07
FCGBP	248.976	120.896	1.04145	0.000337319	Ovelapping	FCGBP	300.4	Down	3.00374e-12
FERMT1	477.424	688.099	-0.528304	0.00148689	Ovelapping	FERMT1	14.7577	Up	3.06262e-13
FERMT2	1074.35	1342.3	-0.3215	0.00760926	Ovelapping	FERMT2	2.30028	Up	1.03717e-06
FGD4	358.055	227.04	0.657242	0.00307738	Ovelapping	FGD4	361	Down	5.65288e-13
FGF11	39.1504	10.173	1.94009	0.0132586	Ovelapping	FGF11	73.6875	Up	8.49792e-13
FGF19	1329.08	2579.02	-0.956598	2.6262e-21	Ovelapping	FGF19	18.0797	Up	3.68161e-12
FGF9	201.625	43.5933	2.21165	6.96902e-09	Ovelapping	FGF9	637.2	Up	1.25998e-12
FGFR1OP	444.376	85.1968	2.3823	4.55704e-21	Ovelapping	FGFR1OP	247.5	Up	3.76551e-13
FHOD1	1511.06	639.37	1.24057	3.47211e-21	Ovelapping	FHOD1	2.00541	Up	4.59159e-06
FHOD3	184.447	360.967	-0.968504	2.27779e-05	Ovelapping	FHOD3	14.4698	Up	3.16008e-13
FIBCD1	660.076	972.76	-0.559855	7.13941e-05	Ovelapping	FIBCD1	3.45058	Down	1.5545e-08
FICD	87.3452	287.043	-1.71448	6.78932e-09	Ovelapping	FICD	25.0156	Up	4.28327e-08
FIZ1	302.987	198.468	0.611501	0.0139993	Ovelapping	FIZ1	6.09949	Up	3.90615e-10
FLNC	848.772	4319.86	-2.34814	1.04014e-127	Ovelapping	FLNC	3.11337	Up	4.72846e-07
FNBP1	1107.21	1343.01	-0.278947	0.0198561	Ovelapping	FNBP1	350.9	Up	1.26712e-13	FNBP1	288.5	Down	5.04248e-10
FNBP1L	1204.48	2044.49	-0.764343	7.95538e-10	Ovelapping	FNBP1L	1599.5	Up	1.28528e-09
FNDC3A	1405.06	1828.15	-0.379393	0.000455208	Ovelapping	FNDC3A	2.2833	Up	1.20187e-06
FNTA	2083.76	1781.03	0.226777	0.0265081	Ovelapping	FNTA	3023	Up	1.13045e-06
FOCAD	810.644	1229.18	-0.6006	1.13206e-05	Ovelapping	FOCAD	1126.6	Down	2.21019e-12
FOS	14470.2	7415.24	0.964538	8.32691e-06	Ovelapping	FOS	2.09476	Down	2.14443e-08
FOSL1	1183.62	1630.81	-0.461782	0.000261781	Ovelapping	FOSL1	2.78072	Up	9.28579e-11
FOSL2	459.644	1031.81	-1.16763	8.02797e-15	Ovelapping	FOSL2	39.8475	Up	4.15433e-13
FOXK2	2789.94	3656.31	-0.389934	7.96184e-06	Ovelapping	FOXK2	2.85013	Up	7.46431e-07
FOXP4	1229.77	2009.2	-0.707892	9.71014e-09	Ovelapping	FOXP4	995.1	Up	2.54857e-11	FOXP4	143.4	Down	7.0176e-10
FRMD4B	55.7351	194.075	-1.79969	1.31633e-07	Ovelapping	FRMD4B	1024.2	Down	4.42674e-13
FRYL	1820.37	1168.35	0.639371	4.04751e-07	Ovelapping	FRYL	215.7	Up	5.13479e-12
FSD1	1155.18	842.663	0.45525	0.000577609	Ovelapping	FSD1	13.7508	Up	3.15597e-13
FUCA2	1681.81	1282.1	0.391779	0.000529966	Ovelapping	FUCA2	1074.6	Up	3.06304e-11
FUNDC1	834.36	524.607	0.670302	2.74068e-05	Ovelapping	FUNDC1	271.4	Up	1.8317e-13
FXR2	1427.03	2642.09	-0.888278	1.7906e-17	Ovelapping	FXR2	2.10647	Up	2.04272e-09
FZD5	284.482	457.87	-0.686633	0.000488224	Ovelapping	FZD5	5.75489	Up	6.15669e-12
FZR1	1423.61	1954.28	-0.457191	1.7086e-05	Ovelapping	FZR1	101.767	Down	9.61883e-13
GAL3ST4	394.091	33.0883	3.57352	4.54185e-32	Ovelapping	GAL3ST4	3.28834	Down	2.45047e-08
GALM	519.695	737.618	-0.505321	0.00133367	Ovelapping	GALM	2.51985	Up	1.46547e-06
GALNT10	941.37	1498.71	-0.672088	2.07333e-06	Ovelapping	GALNT10	462.3	Up	2.89356e-13
GALNT14	167.386	254.927	-0.606233	0.0185747	Ovelapping	GALNT14	2.7479	Up	4.96661e-06
GAS6	2860.29	1360.23	1.07268	2.74273e-25	Ovelapping	GAS6	115.719	Up	1.42606e-12
GATAD2A	2979.89	4697.21	-0.656354	8.3124e-15	Ovelapping	GATAD2A	19.426	Up	8.09236e-08
GBF1	2590.15	4755.12	-0.876566	2.19444e-21	Ovelapping	GBF1	3.87331	Up	8.42949e-11
GBX2	90.0999	147.519	-0.709858	0.0458266	Ovelapping	GBX2	6.92237	Up	2.37126e-10
GCAT	1066.34	1861.75	-0.80343	1.57578e-11	Ovelapping	GCAT	963.3	Up	1.82372e-11
GCFC2	476.051	649.832	-0.449112	0.00588244	Ovelapping	GCFC2	511	Down	3.05005e-14
GDA	604.044	1240.92	-1.0391	6.51583e-14	Ovelapping	GDA	2.06909	Up	3.48367e-08
GDF11	355.608	465.743	-0.388265	0.0489062	Ovelapping	GDF11	669	Up	1.46269e-12
GEMIN4	710.01	1029.59	-0.536115	0.000197701	Ovelapping	GEMIN4	6.24847	Up	2.1426e-12
GEMIN5	721.135	1108.59	-0.621173	6.22438e-06	Ovelapping	GEMIN5	2705.9	Down	4.03777e-10
GET4	82.8565	350.999	-2.07954	3.46854e-12	Ovelapping	GET4	2.67305	Up	1.17245e-06
GFM1	716.533	1243.7	-0.795401	1.97145e-09	Ovelapping	GFM1	2.26031	Up	1.86838e-06
GFPT2	964.14	1736.61	-0.848773	1.36623e-13	Ovelapping	GFPT2	319.1	Up	1.01964e-13
GGA1	2905.89	1918.21	0.598739	5.68308e-08	Ovelapping	GGA1	11.2212	Up	1.99575e-12
GGA2	1776.46	2127.74	-0.260268	0.00955557	Ovelapping	GGA2	414.5	Up	2.35018e-13
GID8	1505.81	1986.38	-0.399202	0.000201745	Ovelapping	GID8	13.5444	Down	1.60664e-10
GIPR	805.306	289.714	1.47411	2.49713e-17	Ovelapping	GIPR	565.6	Up	8.30038e-13
GJB2	1126.44	770.439	0.548643	7.18926e-05	Ovelapping	GJB2	3.54038	Down	7.67951e-08
GLB1L	256.347	130.551	0.974259	0.000325717	Ovelapping	GLB1L	5.58691	Up	6.18649e-06
GLI1	272.453	90.646	1.58893	3.63002e-08	Ovelapping	GLI1	455.8	Down	4.47764e-14
GLYCTK	140.329	57.7852	1.2806	0.000947631	Ovelapping	GLYCTK	605.4	Up	1.01193e-12
GMDS	1252.59	1726.19	-0.461836	0.000151259	Ovelapping	GMDS	453	Down	1.0696e-12
GMEB2	340.99	634.107	-0.896205	9.28099e-07	Ovelapping	GMEB2	5.8263	Up	1.34695e-10
GMPPB	745.333	1070.76	-0.522415	0.000190362	Ovelapping	GMPPB	3.73727	Up	2.27966e-07
GMPR	1116.86	904.965	0.303663	0.0248334	Ovelapping	GMPR	250	Down	1.6406e-10
GNAI2	6394.03	8062.98	-0.33446	0.000443101	Ovelapping	GNAI2	2.42314	Down	2.86958e-06
GNPTAB	924.33	1506	-0.704138	1.35734e-08	Ovelapping	GNPTAB	2.05821	Up	7.48748e-06
GOLGA2	2868.41	3417.73	-0.252738	0.00476424	Ovelapping	GOLGA2	160.1	Up	2.19078e-09
GOLGA3	1612.15	2945.79	-0.870661	1.27965e-12	Ovelapping	GOLGA3	2.93627	Up	5.61461e-10
GOLGA4	2077.92	3759.41	-0.855893	5.14597e-19	Ovelapping	GOLGA4	3.00133	Up	1.59932e-06
GOLGA5	1245.44	2411.2	-0.953119	4.08061e-18	Ovelapping	GOLGA5	232.1	Down	6.75645e-10
GOLGA7	1350.93	1963.55	-0.539351	5.06141e-07	Ovelapping	GOLGA7	606.8	Down	4.99606e-14
GOLGA8B	1898.24	368.077	2.36677	1.91822e-08	Ovelapping	GOLGA8B	653.1	Up	1.45746e-12
GOLPH3	2057.91	3047.58	-0.566092	1.03856e-07	Ovelapping	GOLPH3	2.71073	Up	3.83312e-07
GOSR1	719.525	1049.83	-0.545368	9.8347e-05	Ovelapping	GOSR1	525.9	Up	4.32988e-13
GOSR2	1062.79	1546.14	-0.541143	3.80355e-06	Ovelapping	GOSR2	10.6383	Up	2.83545e-12
GPBP1	2680.24	3143.48	-0.230063	0.0151695	Ovelapping	GPBP1	4.02569	Up	6.86404e-12
GPC1	3015.67	3603.39	-0.256973	0.00253017	Ovelapping	GPC1	2.85862	Up	1.02476e-07
GPD1L	650.512	1640.64	-1.33318	1.82592e-22	Ovelapping	GPD1L	263	Down	7.24462e-12
GPHN	415.705	909.585	-1.13043	2.884e-12	Ovelapping	GPHN	589.5	Up	9.00424e-13
GPR15	111.349	389.186	-1.8065	1.86988e-13	Ovelapping	GPR15	3958.2	Down	1.38713e-09
GPR68	34.241	8.20464	2.0548	0.0194236	Ovelapping	GPR68	392.4	Down	7.00014e-11
GPR75	41.3664	13.5916	1.60361	0.0247598	Ovelapping	GPR75	2.01291	Down	5.99407e-10
GPR89A	372.899	226.499	0.717867	0.00284953	Ovelapping	GPR89A	1848.2	Down	4.16654e-12
GPSM1	866.918	1245.26	-0.52225	3.22504e-05	Ovelapping	GPSM1	636.1	Down	1.52652e-12
GPSM2	731.916	1687.53	-1.20539	1.24626e-23	Ovelapping	GPSM2	5.22262	Up	3.23973e-11
GPT2	2062.69	2786.83	-0.433839	1.76719e-05	Ovelapping	GPT2	2.27331	Up	2.38394e-06
GRAMD2B	262.513	395.382	-0.590114	0.00492563	Ovelapping	GRAMD2B	2.71101	Up	9.85424e-07
GRAMD4	692.101	918.848	-0.40958	0.00447597	Ovelapping	GRAMD4	259.2	Down	1.14367e-11
GRB10	1328.89	999.323	0.410939	0.00146591	Ovelapping	GRB10	406.6	Up	2.25596e-13	GRB10	3239	Down	7.59688e-07
GRHL2	408.765	724.128	-0.825074	5.57081e-06	Ovelapping	GRHL2	2090.8	Down	5.53556e-12
GRIN2D	781.429	1077.91	-0.463985	0.000470719	Ovelapping	GRIN2D	883.8	Up	7.72913e-12
GRK4	162.174	266.592	-0.718668	0.005823	Ovelapping	GRK4	102.733	Down	6.3741e-13
GRK6	1849.55	3569.81	-0.948752	1.07741e-24	Ovelapping	GRK6	1854	Up	7.42872e-09
GRN	4548.07	3838.1	0.244839	0.00348672	Ovelapping	GRN	688.5	Down	8.65286e-14
GRWD1	1055.93	1535.07	-0.539029	8.81732e-05	Ovelapping	GRWD1	3.82793	Up	1.88914e-06
GSKIP	436.78	1142.51	-1.38737	3.78301e-22	Ovelapping	GSKIP	764.5	Up	2.18851e-12
GSPT1	3002.88	4809.57	-0.679454	4.22808e-14	Ovelapping	GSPT1	6.39873	Up	7.74828e-12
GTF2A1	733.23	1387.51	-0.920895	1.46313e-12	Ovelapping	GTF2A1	2.36624	Up	4.06369e-06
GTF2F2	1660.56	2254.71	-0.441006	1.18391e-05	Ovelapping	GTF2F2	239.6	Up	6.36344e-13
GTF2H2	615.599	816.248	-0.406988	0.00552379	Ovelapping	GTF2H2	2.56075	Up	7.28818e-07
GTF2H5	1023.23	754.672	0.439674	0.00148109	Ovelapping	GTF2H5	118.703	Up	2.39018e-10
GTF3C1	2274.54	2755.32	-0.276699	0.00268629	Ovelapping	GTF3C1	462.3	Up	2.89356e-13
GTPBP1	806.391	1568.68	-0.960199	5.94792e-14	Ovelapping	GTPBP1	597.5	Up	9.48347e-13
GTSE1	886.315	478.839	0.888701	6.41645e-09	Ovelapping	GTSE1	23.7656	Up	1.32698e-07
H2AFV	4890.77	3904.65	0.325149	0.000155837	Ovelapping	H2AFV	702.7	Down	4.78822e-10
H6PD	861.938	1187.06	-0.462461	0.000440137	Ovelapping	H6PD	516.4	Down	2.91086e-14
HACD3	2155.1	2888.48	-0.422883	3.82269e-05	Ovelapping	HACD3	736.6	Down	2.21155e-09
HAGH	1431.52	1033.63	0.470092	0.00011076	Ovelapping	HAGH	454.3	Up	2.74068e-13
HAS3	545.67	863.693	-0.663459	1.7082e-05	Ovelapping	HAS3	2.5049	Down	4.37283e-07
HAUS5	1105.67	808.995	0.450967	0.000664315	Ovelapping	HAUS5	700.8	Up	1.77818e-12
HAUS7	28.5555	8.72266	1.70832	0.0489782	Ovelapping	HAUS7	629.3	Up	1.17687e-12
HBEGF	253.237	565.508	-1.15695	7.11258e-08	Ovelapping	HBEGF	818	Down	1.0265e-12
HCFC1	1173.08	1597.37	-0.445066	0.000164407	Ovelapping	HCFC1	255.5	Up	2.43095e-13
HDAC2	5936.43	6642.66	-0.162002	0.0350311	Ovelapping	HDAC2	2.07001	Up	4.48323e-06
HDHD3	345.607	677.718	-0.97124	6.75341e-08	Ovelapping	HDHD3	22.1302	Down	4.40292e-10
HDLBP	10886.6	18557.1	-0.769494	7.10314e-26	Ovelapping	HDLBP	1417	Down	2.58909e-09
HELZ2	1730.04	2391.29	-0.467653	2.22352e-05	Ovelapping	HELZ2	255.5	Up	2.43095e-13
HEMK1	1360.5	936.812	0.537966	1.2697e-05	Ovelapping	HEMK1	1179.6	Down	6.04747e-13
HGS	2554.45	3715.32	-0.540893	5.88061e-09	Ovelapping	HGS	207.8	Up	6.90024e-12
HGSNAT	392.119	295.868	0.406002	0.0463169	Ovelapping	HGSNAT	271.4	Up	1.8317e-13
HHEX	183.074	405.658	-1.14557	1.08381e-06	Ovelapping	HHEX	2.58362	Up	6.57689e-07
HIP1	861.044	1133.97	-0.397778	0.00398846	Ovelapping	HIP1	406.6	Up	2.25596e-13
HIPK2	1195.76	1739.88	-0.541313	1.30333e-06	Ovelapping	HIPK2	2.22711	Down	6.32444e-07
HIRA	610.518	335.588	0.864453	6.54675e-06	Ovelapping	HIRA	589.5	Up	9.00424e-13
HKDC1	68.3058	504.26	-2.88717	2.47525e-31	Ovelapping	HKDC1	835.7	Down	2.60518e-09
HLCS	549.927	716.9	-0.382409	0.0133818	Ovelapping	HLCS	357.7	Down	2.91201e-09
HM13	3587.9	5547.83	-0.628527	1.70678e-14	Ovelapping	HM13	6.44275	Up	1.37417e-09
HMCES	1987.5	2313.32	-0.218651	0.0306255	Ovelapping	HMCES	2.20963	Up	5.94503e-06
HMGA1	40086.9	88120.1	-1.1363	6.34377e-50	Ovelapping	HMGA1	3.53521	Up	5.45798e-07
HNRNPR	4915.36	5892.83	-0.261493	0.000804707	Ovelapping	HNRNPR	2.39246	Up	8.86604e-07
HNRNPUL1	4181.52	4986.3	-0.253872	0.00222549	Ovelapping	HNRNPUL1	512.7	Down	1.77514e-09
HOMER3	1056.88	647.285	0.707855	4.68692e-07	Ovelapping	HOMER3	128.2	Up	1.20106e-07
HOOK2	1979.26	1231.74	0.68355	2.64545e-07	Ovelapping	HOOK2	855.7	Down	2.18839e-09
HOXB13	304.3	504.24	-0.727761	0.000150895	Ovelapping	HOXB13	2.01867	Down	1.62279e-07
HOXB4	312.912	175.987	0.828949	0.000946739	Ovelapping	HOXB4	10.4441	Up	1.92819e-12
HOXB5	435.82	113.561	1.94062	3.22016e-16	Ovelapping	HOXB5	358.9	Up	1.58205e-13
HOXB9	1037.41	1773.78	-0.773968	7.27957e-12	Ovelapping	HOXB9	517.9	Up	4.22173e-13
HOXC13	60.0462	117.208	-0.963504	0.0146576	Ovelapping	HOXC13	2.56174	Up	9.94408e-06
HPRT1	3487.93	2081.58	0.745068	1.27245e-14	Ovelapping	HPRT1	446.4	Up	2.60748e-13
HPS3	262.149	681.261	-1.37918	2.43507e-13	Ovelapping	HPS3	2.49275	Up	1.08304e-06
HR	622.591	423.974	0.553288	0.00261211	Ovelapping	HR	565.6	Up	8.30038e-13
HRAS	1508.38	1095.98	0.461167	0.000105558	Ovelapping	HRAS	264.6	Down	2.19697e-09
HS2ST1	1014.78	1749.33	-0.785571	1.09639e-10	Ovelapping	HS2ST1	1543.8	Up	1.65233e-09
HSDL1	1290.35	1602.6	-0.312622	0.0047316	Ovelapping	HSDL1	295.5	Down	2.96412e-09
HSP90AA1	35888.9	78274.8	-1.12499	1.19041e-68	Ovelapping	HSP90AA1	19193.6	Down	8.74971e-08
HSP90B1	34290.8	66863.1	-0.963358	6.14842e-31	Ovelapping	HSP90B1	2.84996	Up	2.58027e-06
HSPBP1	1769.5	2177.55	-0.299568	0.00276404	Ovelapping	HSPBP1	335	Up	1.18856e-13
HSPH1	1329.73	4846.82	-1.86603	2.48763e-70	Ovelapping	HSPH1	30.5956	Up	7.38415e-10
HTT	2299.41	1185.26	0.955812	2.83271e-16	Ovelapping	HTT	241.9	Down	3.54879e-11
HYAL2	1758.7	1352.79	0.37903	0.0018188	Ovelapping	HYAL2	2.52943	Up	9.49033e-07
HYPK	121.583	29.4421	2.04768	3.59198e-05	Ovelapping	HYPK	293.3	Down	3.1261e-12
ICA1	435.461	615.727	-0.500434	0.00407029	Ovelapping	ICA1	4.67635	Down	1.41951e-08
ICMT	2759.21	3314.82	-0.264588	0.00242382	Ovelapping	ICMT	4.88836	Up	3.17461e-08
ID1	18231.1	12021.1	0.600843	3.33586e-19	Ovelapping	ID1	2.72741	Up	4.41493e-07
IDH2	1646.98	2688.98	-0.706834	2.94501e-11	Ovelapping	IDH2	132.856	Up	1.32654e-09
IFI6	1052.22	631.558	0.737164	9.59546e-07	Ovelapping	IFI6	7.78975	Up	1.10188e-10
IFNGR2	973.118	761.819	0.353214	0.00906086	Ovelapping	IFNGR2	279.3	Up	1.36695e-13
IFNLR1	217.788	314.535	-0.53199	0.031825	Ovelapping	IFNLR1	13.8571	Up	2.66532e-13
IGBP1	1688.28	2127.41	-0.333456	0.00100401	Ovelapping	IGBP1	796.8	Down	1.89646e-13
IGFBP3	109.553	269.741	-1.3015	2.67917e-06	Ovelapping	IGFBP3	788.8	Down	9.5924e-10
IGSF3	837.413	1256.4	-0.584673	4.05352e-05	Ovelapping	IGSF3	332.3	Down	1.58982e-12
IGSF9	565.186	308.403	0.873139	3.67032e-06	Ovelapping	IGSF9	2.89912	Down	7.01019e-08
IL10RA	36.4569	136.435	-1.90897	6.89766e-06	Ovelapping	IL10RA	4.78328	Down	6.14659e-09
IL1R1	407.623	622.089	-0.610541	0.000386307	Ovelapping	IL1R1	1143.2	Down	1.61264e-10
ILDR2	17.4816	212.163	-3.58982	9.12324e-18	Ovelapping	ILDR2	406	Down	1.43792e-12
IMPDH1	1677.5	2383.89	-0.507132	3.73924e-07	Ovelapping	IMPDH1	1076.7	Down	9.35018e-13
INAVA	187.982	83.9117	1.16361	0.000558369	Ovelapping	INAVA	303.2	Up	1.11391e-13
INF2	2678.68	2152.27	0.315357	0.00106616	Ovelapping	INF2	692.9	Down	6.56281e-14	INF2	14.4298	Up	9.47095e-07
ING1	1795.43	2071.7	-0.206465	0.0426899	Ovelapping	ING1	9.72919	Down	2.1534e-08
INO80	662.708	1058.1	-0.675628	1.43854e-06	Ovelapping	INO80	64.7656	Up	2.42874e-13
INO80B	24.0654	3.39791	2.82129	0.00869958	Ovelapping	INO80B	103.615	Down	8.11932e-09
INPP5E	749.749	451.178	0.732049	9.50949e-06	Ovelapping	INPP5E	2.76661	Up	1.78941e-06
INTS10	2002.39	2772.83	-0.469545	5.13407e-07	Ovelapping	INTS10	798.3	Down	2.63387e-09
INTS6L	613.206	253.435	1.2747	7.18327e-12	Ovelapping	INTS6L	319.1	Up	1.01964e-13
IP6K1	553.161	731.215	-0.402636	0.0127008	Ovelapping	IP6K1	199.8	Up	1.71783e-11
IPO8	826.45	1388.69	-0.748438	1.58863e-09	Ovelapping	IPO8	2.38422	Up	3.17198e-06
IPPK	61.6011	311.157	-2.3388	7.222e-15	Ovelapping	IPPK	605.4	Up	1.01193e-12
IQCC	152.179	72.6827	1.06673	0.00259457	Ovelapping	IQCC	1258.5	Down	6.56433e-10
IQCE	732.643	971.495	-0.40655	0.00370543	Ovelapping	IQCE	295.3	Up	9.96914e-14	IQCE	7.23614	Down	2.08058e-11
IQCN	170.793	54.0561	1.65873	6.07381e-06	Ovelapping	IQCN	295	Down	3.83e-12
IQGAP3	1640.14	481.366	1.76892	2.13697e-41	Ovelapping	IQGAP3	935	Down	2.08736e-09
IREB2	1066.25	1334.06	-0.324101	0.0113835	Ovelapping	IREB2	605.4	Up	1.01193e-12
IRS2	386.32	869.329	-1.16867	1.93694e-12	Ovelapping	IRS2	168	Up	1.41108e-09
IRX4	375.835	269.016	0.482015	0.0219034	Ovelapping	IRX4	300.9	Down	3.40375e-10
ISG20L2	960.259	1236.89	-0.36444	0.0054695	Ovelapping	ISG20L2	1234.9	Down	1.41222e-09
ITGA5	1357.52	1993.92	-0.554487	1.43623e-07	Ovelapping	ITGA5	2.57465	Up	4.3676e-06
ITGAE	701.023	545.097	0.362342	0.0231151	Ovelapping	ITGAE	231.6	Up	1.16939e-12
ITGB4	9425.13	6897.71	0.450405	1.27479e-08	Ovelapping	ITGB4	406.6	Up	2.25596e-13
ITGB5	861.365	1542.16	-0.839229	2.97848e-09	Ovelapping	ITGB5	3.96294	Up	3.18605e-12
ITPK1	1769.15	2227.28	-0.332282	0.000904248	Ovelapping	ITPK1	5.6064	Up	3.28582e-11
ITPR3	1993.01	5649.84	-1.50411	2.23559e-37	Ovelapping	ITPR3	239.6	Up	6.36344e-13
ITPRIPL2	445.929	1174.83	-1.39964	9.95594e-17	Ovelapping	ITPRIPL2	875	Down	8.78798e-08
IVD	1591.29	1257.64	0.339144	0.00350875	Ovelapping	IVD	2.42233	Up	5.95045e-06
JADE3	253.706	529.993	-1.06474	2.09104e-07	Ovelapping	JADE3	1305.2	Up	2.56526e-10
JAG2	2620.64	2230.89	0.232663	0.0222084	Ovelapping	JAG2	483.3	Down	8.29887e-14
JDP2	563.092	1453.5	-1.36895	6.61611e-25	Ovelapping	JDP2	4.72041	Up	1.2322e-06
JUP	6939.84	12718	-0.873722	4.1188e-22	Ovelapping	JUP	438.4	Up	2.51777e-13
KANSL3	1979.08	1344.42	0.55753	6.46974e-07	Ovelapping	KANSL3	2.47338	Up	4.77572e-06
KATNAL1	366.677	237.771	0.624688	0.00406836	Ovelapping	KATNAL1	306.4	Down	5.55717e-10	KATNAL1	3.43252	Up	5.17603e-07
KAZN	336.973	579.407	-0.784293	0.00022185	Ovelapping	KAZN	289.5	Down	4.93195e-12	KAZN	15.2254	Up	1.33902e-11
KCNH2	418.704	881.117	-1.07285	3.56481e-11	Ovelapping	KCNH2	33.9778	Down	6.99601e-12
KCNIP3	134.637	50.9479	1.40066	0.000385187	Ovelapping	KCNIP3	406.6	Up	2.25596e-13
KCNQ1	291.84	528.998	-0.85976	1.63931e-05	Ovelapping	KCNQ1	4.47546	Up	4.84508e-06
KCNQ4	80.8779	154.357	-0.933304	0.00641847	Ovelapping	KCNQ4	5.30397	Up	7.46544e-09
KCTD12	28.7957	276.744	-3.26206	2.81896e-21	Ovelapping	KCTD12	3.5198	Down	3.00558e-11
KCTD20	994.543	1788.3	-0.847013	2.38171e-13	Ovelapping	KCTD20	319.9	Down	2.12908e-12
KDELR1	7963.05	5874.18	0.439074	5.9885e-08	Ovelapping	KDELR1	3253.7	Down	9.40868e-12
KDM2A	1529.43	1289.41	0.245717	0.0378858	Ovelapping	KDM2A	2.02309	Down	1.11832e-07
KDM4B	995.51	1651.43	-0.730188	2.41994e-09	Ovelapping	KDM4B	96.4	Up	6.7092e-06
KDM4D	93.6932	48.7313	0.945459	0.0374533	Ovelapping	KDM4D	1042.8	Up	3.1138e-11
KDM5A	636.427	833.755	-0.390298	0.00864721	Ovelapping	KDM5A	1170.9	Down	3.53973e-12
KDM5B	1508.06	1952.04	-0.373086	0.00139057	Ovelapping	KDM5B	742.2	Down	8.1337e-10
KDM5C	2440.61	3628.17	-0.571874	1.00755e-10	Ovelapping	KDM5C	287.3	Up	1.12239e-13	KDM5C	16.9408	Down	1.88773e-11
KDSR	1222.53	1500.1	-0.29452	0.0140504	Ovelapping	KDSR	2.78576	Down	1.17e-07
KHDC4	1992.74	1257	0.664491	8.94918e-10	Ovelapping	KHDC4	740.6	Up	1.50147e-12
KHDRBS1	6531.45	8657.1	-0.406322	4.03488e-08	Ovelapping	KHDRBS1	1371.3	Down	4.62698e-11
KHNYN	880.799	1575.68	-0.83969	7.09459e-12	Ovelapping	KHNYN	597.5	Up	9.48347e-13
KIAA0040	2326.91	2728.36	-0.230002	0.0275323	Ovelapping	KIAA0040	490.9	Down	4.6907e-14	KIAA0040	394.775	Up	1.35192e-06
KIAA0513	497.247	1129.73	-1.18345	9.53048e-17	Ovelapping	KIAA0513	343	Up	1.22703e-13
KIAA0753	477.244	329.723	0.532555	0.00644958	Ovelapping	KIAA0753	1689	Down	5.93901e-10
KIAA0895	530.888	367.721	0.529506	0.00341744	Ovelapping	KIAA0895	3.1372	Up	5.57875e-07
KIAA0895L	1592.47	502.81	1.66281	3.01535e-35	Ovelapping	KIAA0895L	3.58458	Down	5.92838e-12
KIAA1522	1134.92	1720.53	-0.600958	5.62322e-07	Ovelapping	KIAA1522	189.9	Down	5.32633e-11	KIAA1522	2.04729	Up	9.67838e-07
KIAA1671	696.72	1041.84	-0.580151	2.08979e-05	Ovelapping	KIAA1671	20.1775	Down	1.00289e-11
KIF11	1506.16	973.547	0.629641	8.81915e-08	Ovelapping	KIF11	2.49186	Up	1.37979e-06
KIF13A	514.541	644.507	-0.325772	0.0488792	Ovelapping	KIF13A	374.8	Up	1.48481e-13
KIF1A	6.28532	52.668	-3.08694	9.61253e-05	Ovelapping	KIF1A	454.6	Down	1.07683e-10
KIF1B	1389.19	1840.62	-0.405675	0.000174422	Ovelapping	KIF1B	436.9	Down	8.98251e-10
KIF21A	660.801	1002.53	-0.601102	1.65506e-05	Ovelapping	KIF21A	303.2	Up	1.11391e-13
KIF21B	517.289	1576.72	-1.60972	1.37811e-26	Ovelapping	KIF21B	517.9	Up	4.22173e-13
KIF24	198.628	79.374	1.32046	0.000337644	Ovelapping	KIF24	2792.4	Up	6.82869e-07
KIF3A	677.799	913.09	-0.429815	0.00291558	Ovelapping	KIF3A	3.35812	Down	4.15928e-12
KIFC1	4344.69	1381.36	1.6534	3.52598e-67	Ovelapping	KIFC1	669	Up	1.46269e-12
KIFC3	1253.34	1870.08	-0.577702	1.35338e-07	Ovelapping	KIFC3	438.4	Up	2.51777e-13
KLC1	1826.56	1297.3	0.493483	5.68155e-06	Ovelapping	KLC1	67.3556	Down	1.68206e-13	KLC1	2.64279	Up	1.57931e-06
KLC2	1530.18	2211.98	-0.531397	3.86754e-07	Ovelapping	KLC2	2.37781	Up	4.07524e-07
KLF13	1251.19	2432.21	-0.95926	1.53869e-19	Ovelapping	KLF13	2.15811	Up	2.74071e-06
KLF15	97.4611	391.672	-2.00738	2.33155e-15	Ovelapping	KLF15	60.7625	Up	4.24478e-13
KLF16	1095.79	1569.45	-0.518047	7.66086e-06	Ovelapping	KLF16	2.17049	Up	1.24808e-06
KLF3	836.161	1543.55	-0.883081	2.03709e-10	Ovelapping	KLF3	3.63364	Down	2.01212e-10	KLF3	2.30848	Up	1.24824e-06
KLHDC2	434.445	719.529	-0.728333	1.71255e-05	Ovelapping	KLHDC2	328.5	Down	2.48235e-12
KLHDC4	2385.95	1695.75	0.492646	6.28932e-07	Ovelapping	KLHDC4	5.17348	Up	4.70259e-10
KLHL17	1807.16	503.619	1.84375	4.09223e-44	Ovelapping	KLHL17	60.7625	Up	4.24478e-13
KLHL18	534.362	785.79	-0.556312	0.000257912	Ovelapping	KLHL18	239.6	Up	6.36344e-13
KLHL24	911.987	1195.97	-0.391596	0.00257558	Ovelapping	KLHL24	611.2	Down	7.81381e-12
KLHL29	654.083	1354.41	-1.05118	1.34947e-13	Ovelapping	KLHL29	1018.9	Up	2.78171e-11	KLHL29	2256	Down	1.15673e-10
KLHL30	11.0754	70.1756	-2.65918	2.13159e-05	Ovelapping	KLHL30	569.4	Down	4.06882e-14
KLK10	211.449	341.055	-0.689046	0.00540429	Ovelapping	KLK10	958.7	Down	1.41778e-13
KMT2B	1221.3	646.517	0.916958	9.79928e-11	Ovelapping	KMT2B	7.78	Up	1.08535e-11
KMT2D	2295.34	1220.58	0.910859	1.88053e-15	Ovelapping	KMT2D	311.2	Up	1.04086e-13
KMT2E	950.301	750.051	0.341107	0.0154244	Ovelapping	KMT2E	2036.9	Up	1.93364e-08
KMT5B	913.539	1191.24	-0.383808	0.00419969	Ovelapping	KMT5B	3.2446	Up	1.53848e-06
KPNA4	1562.25	2592.32	-0.730825	1.23446e-13	Ovelapping	KPNA4	2.68747	Up	8.35285e-07
KPNB1	7337.07	8863.65	-0.272759	9.62217e-05	Ovelapping	KPNB1	2227.8	Up	7.11665e-08
KRCC1	102.251	162.313	-0.665898	0.0398607	Ovelapping	KRCC1	2.77344	Up	1.21862e-06
KREMEN1	1096.39	1703.04	-0.63509	4.53226e-08	Ovelapping	KREMEN1	263.4	Up	1.69949e-13
KRT80	46.8757	628.532	-3.74055	1.11346e-49	Ovelapping	KRT80	3.16248	Up	3.31188e-07
KRTAP2-4	13.8897	143.914	-3.35806	1.7476e-11	Ovelapping	KRTAP2-4	2.96951	Up	3.67882e-07
LAD1	982.763	2070.37	-1.07458	2.80723e-19	Ovelapping	LAD1	2907.2	Down	1.32902e-10
LAMA5	17507.1	5428.8	1.68923	1.06366e-15	Ovelapping	LAMA5	723.8	Down	1.11154e-10
LAMB3	728.202	2132.94	-1.55108	4.87802e-41	Ovelapping	LAMB3	486.1	Up	4.43946e-13	LAMB3	1035.5	Down	3.21104e-09
LAMC3	375.962	501.069	-0.413407	0.028452	Ovelapping	LAMC3	555.4	Down	3.54577e-14
LAP3	992.869	2255.1	-1.18399	8.76826e-23	Ovelapping	LAP3	2.6663	Up	3.2594e-06
LARGE1	289.09	432.903	-0.583105	0.00365151	Ovelapping	LARGE1	454.3	Up	2.74068e-13
LARP1	2951.67	3669.03	-0.314076	0.000265016	Ovelapping	LARP1	303.2	Up	1.11391e-13
LARP1B	1378.47	2347.43	-0.767914	6.84819e-13	Ovelapping	LARP1B	3.3821	Up	1.12847e-06
LARS	5071.05	8154.59	-0.685256	8.79669e-21	Ovelapping	LARS	2.16093	Up	1.87245e-06
LATS1	407.44	529.537	-0.37933	0.0404651	Ovelapping	LATS1	27.0194	Down	1.43523e-11
LCLAT1	680.428	416.164	0.709408	8.58937e-05	Ovelapping	LCLAT1	12.8898	Up	7.96564e-07
LCMT1	1313.7	1598.21	-0.282275	0.013805	Ovelapping	LCMT1	375.1	Down	5.19119e-13
LCN2	69.3249	989.418	-3.8334	8.59056e-79	Ovelapping	LCN2	191.9	Up	4.58929e-11
LEMD2	1051.17	1247.35	-0.247448	0.0474592	Ovelapping	LEMD2	2.08327	Up	6.26401e-06
LENG8	7749.13	1613.35	2.264	1.7337e-100	Ovelapping	LENG8	368.7	Down	2.11614e-09	LENG8	2410.7	Up	1.4955e-07
LGALS8	1563.98	1018.19	0.618805	2.38789e-07	Ovelapping	LGALS8	341.5	Down	7.93608e-13
LIG3	547.227	1045.81	-0.935434	1.90685e-10	Ovelapping	LIG3	2781.6	Down	1.83688e-11
LIMCH1	618.29	376.735	0.714771	5.76796e-05	Ovelapping	LIMCH1	191.9	Up	4.58929e-11
LIME1	93.6917	25.1119	1.90406	0.000910281	Ovelapping	LIME1	11.1532	Down	3.23973e-08
LIN54	437.444	600.025	-0.454852	0.0109738	Ovelapping	LIN54	9.28955	Up	3.77238e-11
LMAN1	4402.4	6249.31	-0.505426	6.20537e-10	Ovelapping	LMAN1	327.1	Up	1.17123e-13
LMF2	1902.52	987.657	0.945719	2.24022e-16	Ovelapping	LMF2	205.1	Down	2.4194e-09
LMO4	1346.98	2141.06	-0.668865	4.18164e-10	Ovelapping	LMO4	1830.1	Up	6.12087e-09
LMX1B	598.476	861.56	-0.525866	0.000316881	Ovelapping	LMX1B	1392.7	Up	2.46275e-10
LNX2	311.066	793.309	-1.34968	5.53585e-14	Ovelapping	LNX2	1238.1	Down	1.52366e-09
LONP2	1462.62	2434.59	-0.735788	5.6589e-12	Ovelapping	LONP2	319.1	Up	1.01964e-13
LONRF3	70.2844	155.351	-1.1416	0.00198486	Ovelapping	LONRF3	1080.9	Down	2.54277e-09
LPAR2	531.252	401.639	0.403986	0.023713	Ovelapping	LPAR2	2.71565	Up	2.47727e-08
LRBA	2624.26	3943.66	-0.587983	5.48239e-11	Ovelapping	LRBA	611.2	Down	7.81381e-12
LRG1	25.3845	388.998	-3.92425	4.86036e-29	Ovelapping	LRG1	944.1	Down	2.77421e-13
LRIF1	699.948	1134.33	-0.69656	4.07728e-07	Ovelapping	LRIF1	2.08959	Up	2.80137e-06
LRP10	1883.25	2937.97	-0.641963	1.4445e-08	Ovelapping	LRP10	2.44928	Up	7.54529e-07
LRP5	1477.42	1917.01	-0.376085	0.000479476	Ovelapping	LRP5	2.57066	Up	1.59832e-06
LRPPRC	7572.83	10570.6	-0.480979	5.18476e-11	Ovelapping	LRPPRC	462.2	Down	8.53376e-14
LRRC37A3	144.877	47.8613	1.59983	5.06871e-05	Ovelapping	LRRC37A3	581.5	Up	8.67005e-13
LRRC41	970.782	1297.07	-0.418337	0.00223689	Ovelapping	LRRC41	10836.5	Down	4.03033e-08
LRRC56	351.651	219.229	0.681854	0.00232282	Ovelapping	LRRC56	393	Down	3.05897e-13
LRRC58	1449.83	2039.71	-0.492181	2.6942e-06	Ovelapping	LRRC58	2.05582	Up	2.50328e-06
LRRC6	299.212	169.835	0.818261	0.00148033	Ovelapping	LRRC6	426.5	Down	2.07476e-13
LRRC8B	467.064	650.767	-0.479408	0.0107158	Ovelapping	LRRC8B	2.72971	Up	1.09632e-06
LRRN2	216.898	119.673	0.859082	0.00385696	Ovelapping	LRRN2	3.25652	Up	4.77597e-07
LSM14A	3688.52	4202.32	-0.188009	0.0249349	Ovelapping	LSM14A	749.2	Down	1.2008e-13
LSS	1170	1670.3	-0.514458	7.50182e-05	Ovelapping	LSS	279.3	Up	1.36695e-13
LTBP1	414.207	292.346	0.501938	0.0140795	Ovelapping	LTBP1	621.3	Up	1.11276e-12
LTBP4	7716.55	3360.86	1.19895	2.09928e-32	Ovelapping	LTBP4	931.5	Up	8.6792e-12
LURAP1L	179.063	422.669	-1.23657	1.09705e-07	Ovelapping	LURAP1L	350.9	Up	1.26712e-13
LYRM1	1658.35	2472.13	-0.575859	7.42596e-09	Ovelapping	LYRM1	462.3	Up	2.89356e-13
LYST	696.95	447.883	0.63724	0.00013121	Ovelapping	LYST	799	Down	1.64862e-13	LYST	4.35163	Up	2.91649e-07
LZIC	334.954	631.329	-0.913305	1.02057e-06	Ovelapping	LZIC	764.5	Up	2.18851e-12
LZTS1	118.057	282.235	-1.25575	3.39639e-06	Ovelapping	LZTS1	335	Up	1.18856e-13
LZTS2	2451.98	1709.15	0.520637	1.56747e-07	Ovelapping	LZTS2	792.6	Down	1.17357e-09
MACF1	3350.81	2163.9	0.630547	1.11399e-08	Ovelapping	MACF1	2.52082	Up	1.98028e-06
MAEA	1300.58	1807.22	-0.474652	1.26727e-05	Ovelapping	MAEA	2.06987	Up	2.90806e-06
MAFB	22.5104	62.0747	-1.458	0.0146631	Ovelapping	MAFB	650.1	Down	8.9308e-10
MAFF	899.971	2114.42	-1.23145	2.08925e-26	Ovelapping	MAFF	59.9507	Down	3.43102e-07
MAML1	811.657	1074.78	-0.405352	0.0020333	Ovelapping	MAML1	2.00891	Up	2.60082e-06
MAP1A	185.764	91.7851	1.01682	0.0015054	Ovelapping	MAP1A	656	Down	8.53653e-14	MAP1A	2.84446	Up	1.52827e-10
MAP2	850.141	1290.63	-0.603367	1.96941e-05	Ovelapping	MAP2	4.19703	Up	1.56732e-07
MAP2K2	3615.48	5609.7	-0.633631	1.34274e-14	Ovelapping	MAP2K2	287.3	Up	1.12239e-13	MAP2K2	327.944	Down	4.49603e-07
MAP2K3	2200.61	3799.08	-0.787767	2.69222e-18	Ovelapping	MAP2K3	2.36118	Up	5.58009e-08
MAP2K4	848.486	1119.99	-0.400038	0.00363613	Ovelapping	MAP2K4	2.23075	Up	7.46494e-06
MAP3K13	677.617	1075.15	-0.666313	1.16967e-06	Ovelapping	MAP3K13	848.9	Down	2.47607e-10
MAP3K14	297.288	450.244	-0.600385	0.00451025	Ovelapping	MAP3K14	6.28184	Up	2.21306e-12
MAP3K20	698.869	1017.02	-0.541547	8.10125e-05	Ovelapping	MAP3K20	1365.4	Down	1.49724e-09	MAP3K20	3.21448	Up	6.17026e-07
MAP3K3	611.403	956.992	-0.647059	7.95266e-06	Ovelapping	MAP3K3	923.5	Up	8.35744e-12
MAP3K9	406.723	570.996	-0.490413	0.00598874	Ovelapping	MAP3K9	6.51594	Up	2.71775e-09
MAP4K4	2042.14	3004.57	-0.557142	2.27491e-09	Ovelapping	MAP4K4	2.79377	Up	2.62235e-09
MAP7D1	1727.02	2707.73	-0.648228	1.90736e-10	Ovelapping	MAP7D1	5.61796	Up	3.59918e-08
MAPK13	854.282	1081.22	-0.340109	0.00878836	Ovelapping	MAPK13	510.3	Down	2.81123e-09
MAPK15	1575.77	512.155	1.62133	2.44956e-31	Ovelapping	MAPK15	510.4	Down	4.48022e-14
MAPK8IP3	2275.62	1542.37	0.560597	1.86985e-05	Ovelapping	MAPK8IP3	20.9189	Up	6.48225e-13
MAPKAPK2	1941.7	2816.09	-0.535963	3.20449e-08	Ovelapping	MAPKAPK2	880.2	Down	5.71712e-12
MAPKAPK5	949.115	716.029	0.406673	0.00342465	Ovelapping	MAPKAPK5	48.8817	Down	6.66606e-13	MAPKAPK5	4.70401	Up	3.18223e-08
MAPKBP1	947.657	683.273	0.471022	0.00214894	Ovelapping	MAPKBP1	764.5	Up	2.18851e-12
MAPT	1596.09	3030.18	-0.924689	8.1035e-22	Ovelapping	MAPT	804.2	Up	3.69091e-12
MARCKS	1647.22	1922.75	-0.222724	0.0352364	Ovelapping	MARCKS	2.22739	Up	7.41296e-07
MARK2	744.78	1536.4	-1.04576	1.37671e-13	Ovelapping	MARK2	1297.3	Up	2.46092e-10
MARK3	2146.72	2531.45	-0.238017	0.012013	Ovelapping	MARK3	3538.8	Down	2.99986e-10
MARK4	1361.58	2435.17	-0.839082	2.64008e-16	Ovelapping	MARK4	3.46885	Up	5.49054e-12
MAST3	394.275	608.371	-0.626235	0.000700546	Ovelapping	MAST3	4.74727	Up	1.12023e-06
MAT2B	1706.32	2567.19	-0.588621	4.10356e-08	Ovelapping	MAT2B	446.4	Up	2.60748e-13
MAVS	4195.79	3443.28	0.284726	0.00619702	Ovelapping	MAVS	2.7877	Up	2.25826e-11
MAZ	223.418	663.858	-1.57169	4.33541e-17	Ovelapping	MAZ	2.52742	Up	3.52627e-06
MBD1	930.672	1329.33	-0.514474	2.85714e-05	Ovelapping	MBD1	1154.1	Up	5.56891e-11
MBD3	1512.32	1068.94	0.500223	2.26589e-05	Ovelapping	MBD3	68.7125	Up	6.98512e-13
MBOAT2	648.882	888.414	-0.453328	0.00222986	Ovelapping	MBOAT2	1252.1	Down	2.05037e-11
MC1R	317.71	87.4349	1.86311	6.19233e-11	Ovelapping	MC1R	2.7153	Down	4.21327e-07
MCCC1	283.527	511.51	-0.850696	2.44177e-05	Ovelapping	MCCC1	316.6	Down	1.41938e-12
MCCC2	1613.93	1910.25	-0.243135	0.0275725	Ovelapping	MCCC2	597	Down	7.59377e-11
MCM7	8683.92	5320.32	0.706909	5.60313e-22	Ovelapping	MCM7	7220.2	Down	4.33858e-08
MCMBP	2778.38	3700.33	-0.413363	3.18384e-06	Ovelapping	MCMBP	4.7154	Up	3.48536e-06
MDFI	401.042	760.347	-0.922572	1.44902e-08	Ovelapping	MDFI	19.7113	Up	6.5489e-13
MDGA1	206.648	96.2813	1.09975	0.00100677	Ovelapping	MDGA1	460.1	Down	2.19255e-11
MDN1	1807.69	1206.31	0.583474	3.52608e-06	Ovelapping	MDN1	6.56444	Down	1.0011e-11	MDN1	2283.4	Up	1.08852e-07
ME2	1288.55	2054.15	-0.67287	3.86658e-10	Ovelapping	ME2	370.2	Down	2.88444e-09
MEA1	2159.56	1545.12	0.483535	1.22683e-05	Ovelapping	MEA1	2.33813	Up	8.89941e-07
MECOM	89.9193	180.111	-1.00062	0.00261718	Ovelapping	MECOM	557.7	Up	7.83367e-13
MED16	829.672	1584.01	-0.933761	8.15672e-14	Ovelapping	MED16	4.62137	Up	3.47714e-08
MED29	1164.58	1388.53	-0.253152	0.0428859	Ovelapping	MED29	2.06562	Up	2.58209e-06
MED6	921.34	560.534	0.717438	1.26173e-06	Ovelapping	MED6	2.77194	Up	1.42649e-06
MEF2C	569.149	881.346	-0.630246	2.89776e-05	Ovelapping	MEF2C	263.4	Up	1.69949e-13
MEF2D	953.833	1811.27	-0.925879	8.11072e-13	Ovelapping	MEF2D	684.9	Up	1.53862e-12
MEGF8	1770.87	1189.88	0.573491	1.42701e-06	Ovelapping	MEGF8	319.3	Down	6.19586e-10
MEIS2	315.622	519.012	-0.715338	0.000801992	Ovelapping	MEIS2	2.45291	Down	1.88232e-09
MELTF	1533.82	1215.78	0.335599	0.010931	Ovelapping	MELTF	510	Up	4.99296e-13
METTL13	733.109	1152.68	-0.653713	5.15264e-05	Ovelapping	METTL13	2.46419	Up	1.39174e-06
METTL16	607.455	840.571	-0.469028	0.00148342	Ovelapping	METTL16	259.2	Down	1.14367e-11
METTL3	1940.67	992.008	0.968346	7.30387e-18	Ovelapping	METTL3	2.77743	Up	1.99517e-07
MFAP3	121.285	292.573	-1.27337	4.70238e-06	Ovelapping	MFAP3	2.03836	Up	2.55923e-06
MFGE8	1878.94	3186.67	-0.76241	2.76981e-16	Ovelapping	MFGE8	23.2199	Down	5.81518e-11
MGAT4A	250.956	414.67	-0.725189	0.000566958	Ovelapping	MGAT4A	2.57678	Up	1.76239e-06
MGAT5	650.625	1371.35	-1.07521	4.7394e-16	Ovelapping	MGAT5	430.4	Up	2.56254e-13
MICAL2	362.966	1847.39	-2.34758	6.10689e-67	Ovelapping	MICAL2	448.7	Down	2.4454e-13
MICU2	1859.66	2618.31	-0.493791	2.98671e-07	Ovelapping	MICU2	438.4	Up	2.51777e-13
MID1	1362.9	931.03	0.549415	8.30779e-06	Ovelapping	MID1	2.36998	Up	4.44687e-06
MIEF1	1055.19	1773.92	-0.749628	6.74407e-11	Ovelapping	MIEF1	510	Up	4.99296e-13
MIER3	673.607	505.317	0.4146	0.00954207	Ovelapping	MIER3	104.4	Up	2.25451e-06
MINOS1	150.625	82.7934	0.864723	0.0131768	Ovelapping	MINOS1	10.3727	Up	8.51292e-12
MIPOL1	256.4	655.965	-1.35737	2.43318e-12	Ovelapping	MIPOL1	2.31379	Up	1.72882e-06
MKI67	6284.67	2749.8	1.19261	7.74325e-36	Ovelapping	MKI67	2.93037	Up	5.76818e-07
MKS1	817.295	516.484	0.662489	2.349e-05	Ovelapping	MKS1	231.1	Down	1.37017e-11
MLEC	5414.42	7347.22	-0.440486	1.86851e-09	Ovelapping	MLEC	3.32678	Down	4.9541e-07
MLXIPL	2568.7	983.887	1.38437	1.05073e-35	Ovelapping	MLXIPL	545	Down	1.22844e-09
MMP14	191.389	370.208	-0.952771	3.28801e-05	Ovelapping	MMP14	416.8	Down	5.04177e-11
MOB3B	490.301	218.731	1.16482	1.18187e-08	Ovelapping	MOB3B	3.34313	Up	6.53199e-07
MOK	247.303	160.966	0.618693	0.0187335	Ovelapping	MOK	389.7	Down	2.06413e-13
MON1A	254.491	465.391	-0.870142	1.59136e-05	Ovelapping	MON1A	262.5	Down	2.08186e-09
MON1B	544.59	990.14	-0.863824	7.79767e-08	Ovelapping	MON1B	14.7341	Up	4.72071e-12
MORC2	1110.79	612.621	0.857893	2.52491e-09	Ovelapping	MORC2	2.67739	Up	8.8595e-07
MPDU1	913.373	670.095	0.446745	0.00171614	Ovelapping	MPDU1	2856	Up	7.24079e-07
MPG	329.503	847.904	-1.36334	7.20246e-15	Ovelapping	MPG	213.2	Down	2.36686e-11
MPRIP	3430.99	5344.31	-0.639802	3.40957e-13	Ovelapping	MPRIP	2.287	Up	4.63534e-06
MPZL3	354.289	512.486	-0.531631	0.00474184	Ovelapping	MPZL3	422.5	Up	2.46987e-13
MROH7	34.9005	5.82202	2.58027	0.0032549	Ovelapping	MROH7	742.1	Down	1.11034e-13
MRPL37	2383.87	3145.58	-0.399865	3.33716e-05	Ovelapping	MRPL37	669	Up	1.46269e-12
MRPL45	1948.28	2278.37	-0.225666	0.0229187	Ovelapping	MRPL45	1092	Down	1.248e-09
MRPS25	1414.32	926.1	0.610643	4.66946e-07	Ovelapping	MRPS25	3.64371	Up	3.13402e-10
MRPS27	2808.07	3408.78	-0.279541	0.00126096	Ovelapping	MRPS27	9044.7	Down	5.26218e-06
MRPS33	2281.38	1788.66	0.351434	0.00114923	Ovelapping	MRPS33	1368.9	Up	2.38026e-10
MRPS6	1013	622.171	0.70337	1.46185e-06	Ovelapping	MRPS6	3.0924	Up	5.6769e-10
MRVI1	54.898	214.587	-1.96378	5.0225e-09	Ovelapping	MRVI1	605.2	Down	4.6433e-14
MSANTD2	608.05	104.652	2.53824	2.27592e-31	Ovelapping	MSANTD2	63.3801	Up	1.88051e-10
MSMO1	1261.07	1630.36	-0.37065	0.000854123	Ovelapping	MSMO1	1887	Down	7.78531e-10
MSN	4095.54	5943.26	-0.537226	3.23755e-09	Ovelapping	MSN	19.1642	Down	4.62619e-09
MTA2	2177.73	2704.08	-0.312534	0.000843638	Ovelapping	MTA2	95.7577	Down	3.36213e-08
MTA3	1294.97	906.231	0.515455	5.50706e-05	Ovelapping	MTA3	271.4	Up	1.8317e-13
MTERF2	267.955	105.045	1.35003	1.47033e-06	Ovelapping	MTERF2	61.7219	Down	2.18148e-12
MTERF3	1164.94	616.932	0.917803	1.67512e-10	Ovelapping	MTERF3	2.15881	Up	1.28658e-06
MTF1	371.823	786.246	-1.08127	5.99323e-11	Ovelapping	MTF1	1540.7	Down	1.89548e-10
MTFR1	1004.97	2331.18	-1.21344	1.05781e-28	Ovelapping	MTFR1	256	Down	7.61642e-12
MTFR2	394.097	171.057	1.20467	1.34203e-07	Ovelapping	MTFR2	915.6	Up	7.21024e-12
MTG1	132.781	25.2979	2.39131	5.35094e-08	Ovelapping	MTG1	463.3	Down	9.60403e-10
MTHFR	477.902	787.613	-0.721987	1.15884e-05	Ovelapping	MTHFR	2.44405	Down	3.90392e-11
MTMR12	574.585	1315.1	-1.19562	2.89529e-16	Ovelapping	MTMR12	223.7	Up	2.35728e-12
MTOR	1541.37	1881.79	-0.287839	0.00667924	Ovelapping	MTOR	223.5	Down	3.43249e-11
MTSS1	202.589	333.971	-0.719498	0.00240743	Ovelapping	MTSS1	1448.4	Up	3.88411e-10
MTSS1L	235.759	473.182	-1.00243	1.05192e-05	Ovelapping	MTSS1L	3.78632	Down	3.29865e-11
MUC1	92.7919	21.9415	2.08121	3.81355e-05	Ovelapping	MUC1	412.5	Down	1.8217e-09
MUL1	567.167	1011.15	-0.83428	3.83188e-09	Ovelapping	MUL1	447.6	Down	1.83488e-11
MUM1L1	126.494	209.013	-0.726293	0.0134127	Ovelapping	MUM1L1	245.2	Down	1.25144e-11	MUM1L1	2.00364	Up	3.98029e-06
MVP	3843.01	3191.37	0.268215	0.0111993	Ovelapping	MVP	907.6	Up	7.18721e-12
MXD1	291	454.286	-0.644402	0.00254973	Ovelapping	MXD1	257.6	Down	9.33303e-12
MXD4	1282.08	1686.67	-0.396078	0.000665791	Ovelapping	MXD4	759.4	Down	1.49504e-13
MXRA7	1944.81	3718.9	-0.934912	3.12916e-24	Ovelapping	MXRA7	20.6778	Down	3.66678e-10
MXRA8	231.14	68.6215	1.75177	1.76765e-08	Ovelapping	MXRA8	2.1484	Down	2.70268e-07
MYC	4918.24	7645.84	-0.636469	0.00237769	Ovelapping	MYC	3837	Down	3.09821e-09
MYCBP2	1125.17	923.821	0.284047	0.0281408	Ovelapping	MYCBP2	2.00845	Up	1.8155e-06
MYH10	1915.47	2372.16	-0.308348	0.00165496	Ovelapping	MYH10	817.4	Down	1.45077e-13
MYH14	1325.11	3852.27	-1.54069	1.87106e-43	Ovelapping	MYH14	22.2444	Down	3.04963e-10
MYH15	515.912	152.12	1.76164	1.94668e-14	Ovelapping	MYH15	406.6	Up	2.25596e-13
MYH7B	82.7328	16.9065	2.28655	7.34584e-05	Ovelapping	MYH7B	345.3	Down	2.34016e-12
MYO15B	753.572	237.607	1.66502	5.04701e-16	Ovelapping	MYO15B	407.6	Down	1.25266e-13
MYO18A	736.08	953.718	-0.375312	0.0468516	Ovelapping	MYO18A	2.11548	Down	3.00851e-07
MYO1E	2089.84	3169.06	-0.600998	1.46306e-10	Ovelapping	MYO1E	422.5	Up	2.46987e-13
MYO5B	738.024	1819.44	-1.30198	3.413e-25	Ovelapping	MYO5B	333.9	Down	1.94691e-12
MYO9B	2446.63	2923.09	-0.257018	0.00751022	Ovelapping	MYO9B	2.14627	Up	1.19925e-06
MYRF	1574.88	1116.22	0.496333	1.85627e-05	Ovelapping	MYRF	3.47745	Up	2.67864e-12
MYRIP	17.0637	353.778	-4.36707	1.22974e-05	Ovelapping	MYRIP	143.4	Down	7.0176e-10
N4BP3	438.817	627.288	-0.515595	0.00295355	Ovelapping	N4BP3	3.22415	Up	4.34795e-06
NAA40	1206.34	736.542	0.711327	1.5935e-07	Ovelapping	NAA40	390.7	Up	2.0685e-13
NAB2	2827.73	3739.66	-0.402883	1.39243e-05	Ovelapping	NAB2	7.71703	Down	9.19121e-08
NADK2	454.86	665.392	-0.548872	0.000827485	Ovelapping	NADK2	1044.7	Down	2.48828e-09
NAGLU	393.202	261.059	0.590785	0.00892023	Ovelapping	NAGLU	3.8477	Up	2.9209e-07
NAIF1	253.645	350.836	-0.469855	0.0421857	Ovelapping	NAIF1	6.91358	Up	2.47076e-06
NAP1L1	16590.2	18907.8	-0.188581	0.00453675	Ovelapping	NAP1L1	6.86598	Up	2.3353e-07
NARS	7672.36	9585.81	-0.3211	2.12816e-05	Ovelapping	NARS	2.03167	Up	1.60862e-06
NAT14	1243.6	789.52	0.655834	6.7157e-07	Ovelapping	NAT14	2.16472	Up	4.29374e-06
NAT16	82.3761	221.196	-1.42397	3.96808e-06	Ovelapping	NAT16	312.8	Down	2.24339e-12
NAT8L	459.887	326.615	0.493546	0.00993434	Ovelapping	NAT8L	271.4	Up	1.8317e-13
NBEAL2	2313.77	1168.91	0.984614	2.69646e-16	Ovelapping	NBEAL2	677	Up	1.48891e-12
NBN	1774.78	2062.68	-0.217038	0.0358516	Ovelapping	NBN	116.9	Down	1.81952e-08
NBPF11	305.432	128.354	1.2498	1.55625e-06	Ovelapping	NBPF11	645.2	Up	1.35994e-12	NBPF11	56.7988	Down	2.26125e-08
NBPF12	548.004	190.988	1.51964	3.84183e-13	Ovelapping	NBPF12	2.5913	Up	1.31136e-06
NBPF14	299.683	196.604	0.607867	0.0155353	Ovelapping	NBPF14	319.1	Up	1.01964e-13
NBPF19	545.843	313.769	0.797577	7.67203e-05	Ovelapping	NBPF19	330.7	Down	1.29837e-12
NBPF26	296.508	138.01	1.10268	5.46727e-05	Ovelapping	NBPF26	2.3022	Up	5.70247e-06
NBPF9	451.095	340.497	0.40685	0.0408873	Ovelapping	NBPF9	471.5	Down	5.23294e-14
NCALD	74.0539	353.363	-2.25478	1.15622e-16	Ovelapping	NCALD	630.1	Down	5.42232e-14
NCDN	680.921	1059.11	-0.636921	6.58092e-05	Ovelapping	NCDN	2.23815	Up	1.43998e-06
NCKAP5L	639.604	1049.27	-0.714516	3.59646e-07	Ovelapping	NCKAP5L	124.4	Down	2.96514e-08
NDST1	561.543	836.116	-0.574149	0.000174394	Ovelapping	NDST1	2.18287	Up	3.59444e-06
NDUFB9	8015.12	6571.61	0.286672	0.000274263	Ovelapping	NDUFB9	581.5	Up	8.67005e-13
NDUFS7	878.723	1186	-0.431619	0.00169273	Ovelapping	NDUFS7	232.7	Down	1.67904e-11
NECTIN2	2311.01	3035.92	-0.393377	2.53481e-05	Ovelapping	NECTIN2	5.33314	Down	1.00771e-10
NEDD4L	1153.13	2155.09	-0.902282	1.90195e-17	Ovelapping	NEDD4L	374.8	Up	1.48481e-13
NEIL1	805.836	182.845	2.13879	1.12891e-27	Ovelapping	NEIL1	613.3	Down	2.04202e-13
NES	897.554	454.306	0.981511	1.1502e-09	Ovelapping	NES	2.01063	Down	1.09851e-07
NEURL1B	337.527	559.58	-0.728446	7.70164e-05	Ovelapping	NEURL1B	716.7	Up	1.33956e-12
NF1	1005.97	493.943	1.02559	2.21673e-10	Ovelapping	NF1	573.6	Up	8.45243e-13
NF2	1735.69	2259.74	-0.380376	0.000145257	Ovelapping	NF2	764.5	Up	2.18851e-12
NFAT5	2854.93	1195.16	1.25562	1.3225e-22	Ovelapping	NFAT5	2.15165	Up	1.21191e-11
NFATC1	612.791	774.414	-0.337401	0.0345157	Ovelapping	NFATC1	8.19889	Up	8.89347e-13
NFE2L3	1263.06	1864.34	-0.561176	9.69031e-07	Ovelapping	NFE2L3	4.15601	Up	3.988e-11
NFIB	945.093	275.253	1.77973	8.52844e-27	Ovelapping	NFIB	247.5	Up	3.76551e-13
NFIC	749.334	1647.1	-1.13698	1.27147e-18	Ovelapping	NFIC	3.27314	Up	6.76316e-07
NFIX	404.634	940.27	-1.21628	2.74796e-14	Ovelapping	NFIX	740.6	Up	1.50147e-12
NFKBIA	1316.75	734.738	0.841558	7.56697e-11	Ovelapping	NFKBIA	5.30813	Up	9.60347e-06
NFYA	1101.71	1632.21	-0.567338	6.34626e-07	Ovelapping	NFYA	407	Down	2.80497e-13
NGEF	538.555	773.129	-0.521444	0.00109944	Ovelapping	NGEF	506.1	Down	6.10803e-10
NHS	586.68	406.26	0.529944	0.00260336	Ovelapping	NHS	1457.4	Down	1.01586e-09
NHSL1	537.291	254.348	1.07887	4.0185e-08	Ovelapping	NHSL1	191.9	Up	4.58929e-11
NIF3L1	1099.27	820.64	0.422325	0.0018906	Ovelapping	NIF3L1	963.3	Up	1.82372e-11	NIF3L1	1529.9	Down	2.02726e-11
NISCH	2540.25	1595.45	0.670691	6.95047e-10	Ovelapping	NISCH	8.92332	Up	9.53988e-11
NKIRAS1	201.925	350.773	-0.797609	0.00047228	Ovelapping	NKIRAS1	541.8	Up	4.56014e-13
NKX3-1	185.642	454.99	-1.29431	1.82721e-09	Ovelapping	NKX3-1	4.62373	Down	5.53834e-11
NLGN2	3645.07	1947.16	0.904286	2.0868e-20	Ovelapping	NLGN2	14.4877	Down	2.84866e-13
NMT1	2778.75	3344.9	-0.267295	0.00647829	Ovelapping	NMT1	452.469	Up	6.97606e-07
NOCT	176.299	682.94	-1.95747	8.44027e-20	Ovelapping	NOCT	3.96436	Up	6.27269e-08
NOD2	230.124	130.033	0.823809	0.00297513	Ovelapping	NOD2	2.59362	Up	2.61043e-06
NOL8	1367.67	1103.64	0.308781	0.0230205	Ovelapping	NOL8	502.3	Down	6.68432e-12
NOMO1	1569.08	3341.86	-1.0905	6.90779e-31	Ovelapping	NOMO1	42.2778	Down	1.20372e-12
NOP9	447.678	779.616	-0.80006	5.08872e-07	Ovelapping	NOP9	1713.8	Down	4.54603e-09
NOS1AP	36.6345	99.5547	-1.45087	0.00743253	Ovelapping	NOS1AP	136.2	Up	4.07188e-08
NOVA2	307.471	576.486	-0.906721	1.14778e-06	Ovelapping	NOVA2	2.33434	Down	6.02278e-10
NPAS2	490.605	377.231	0.379514	0.0448694	Ovelapping	NPAS2	3.13314	Up	3.68683e-06
NPC1	1253.76	1526.23	-0.283766	0.0173565	Ovelapping	NPC1	669.1	Down	7.38063e-14
NPDC1	2504.6	1436.78	0.80183	3.82748e-15	Ovelapping	NPDC1	996.7	Down	4.5647e-11
NPM2	107.999	172.237	-0.672106	0.0330421	Ovelapping	NPM2	88.7	Down	3.74834e-06
NR2C2	1450.1	728.937	0.991494	1.41926e-11	Ovelapping	NR2C2	271.4	Up	1.8317e-13
NR5A2	26.6395	62.2814	-1.22873	0.0283639	Ovelapping	NR5A2	2.44685	Down	8.08325e-11
NRBP1	2204.14	3437.73	-0.641091	6.59127e-13	Ovelapping	NRBP1	416.8	Down	5.04177e-11
NRIP1	243.049	535.526	-1.14187	1.07538e-07	Ovelapping	NRIP1	40.5222	Down	8.56574e-09
NSD3	1245.14	1542.04	-0.308764	0.00640035	Ovelapping	NSD3	692.9	Up	1.69751e-12
NSMF	2979.02	5111.72	-0.77928	1.57585e-20	Ovelapping	NSMF	1437.6	Down	2.57975e-09
NSUN2	2512.62	3159.61	-0.330805	0.000325924	Ovelapping	NSUN2	1599.7	Down	2.36824e-10
NTMT1	1099.03	1968.9	-0.840476	1.77983e-10	Ovelapping	NTMT1	18.0333	Down	5.65406e-08
NTN1	340.396	570.438	-0.744801	4.14781e-05	Ovelapping	NTN1	414.5	Up	2.35018e-13	NTN1	2.22522	Down	4.9651e-07
NTN4	108.775	192.211	-0.822048	0.00662426	Ovelapping	NTN4	468.2	Down	3.91477e-14
NUAK2	69.5637	206.776	-1.57221	1.01604e-06	Ovelapping	NUAK2	319.1	Up	1.01964e-13	NUAK2	700.4	Down	1.93267e-12
NUCB2	2954.87	2450.87	0.2702	0.0203664	Ovelapping	NUCB2	517.9	Up	4.22173e-13
NUDT2	1308.67	906.935	0.529179	1.87511e-05	Ovelapping	NUDT2	2904.8	Down	1.91449e-09
NUF2	2057.07	913.962	1.17113	4.55053e-19	Ovelapping	NUF2	774.6	Down	1.14296e-13
NUMB	1235.8	1457.77	-0.238723	0.0392506	Ovelapping	NUMB	2840.1	Up	7.21157e-07
NUP88	1365.48	1758.67	-0.364933	0.000731539	Ovelapping	NUP88	2.03503	Up	2.98753e-06
NUP98	2599.6	3719	-0.516852	5.79612e-08	Ovelapping	NUP98	573.6	Up	8.45243e-13
OAF	1205.88	1687.81	-0.484858	1.46925e-05	Ovelapping	OAF	407.6	Down	1.25266e-13
OAS1	79.7423	11.6233	2.77613	3.72134e-06	Ovelapping	OAS1	271.4	Up	1.8317e-13
OAS3	1187.63	743.586	0.676046	6.79293e-07	Ovelapping	OAS3	3.45157	Up	1.3135e-07
OBSCN	1566.53	683.109	1.19705	9.23491e-15	Ovelapping	OBSCN	940.3	Down	2.95829e-13
ONECUT2	749.865	342.838	1.12847	2.66722e-10	Ovelapping	ONECUT2	549.7	Up	7.3625e-13
OPLAH	1121.87	1443.46	-0.364177	0.00264025	Ovelapping	OPLAH	6.37671	Up	1.45225e-09
ORAI2	456.419	786.144	-0.783765	9.49154e-07	Ovelapping	ORAI2	6.32292	Down	4.19912e-12
OSBPL10	617.82	773.006	-0.322849	0.0366758	Ovelapping	OSBPL10	1118.4	Down	1.77661e-12
OSBPL7	730.407	436.839	0.740355	4.70457e-05	Ovelapping	OSBPL7	700.8	Up	1.77818e-12
OSBPL8	2038.54	5376.24	-1.39948	1.42687e-58	Ovelapping	OSBPL8	332.3	Down	1.58982e-12	OSBPL8	5.37623	Up	2.39482e-08
OSGIN1	778.073	3360.9	-2.1112	6.48095e-95	Ovelapping	OSGIN1	358.9	Up	1.58205e-13
OSGIN2	1129.81	1987.41	-0.813839	4.15634e-11	Ovelapping	OSGIN2	534.7	Down	2.68858e-09	OSGIN2	2.32541	Up	1.88971e-06
OSR2	614.462	216.245	1.50695	3.31002e-15	Ovelapping	OSR2	2.64779	Up	1.92012e-06
P2RX7	114.999	59.5261	0.949436	0.0199052	Ovelapping	P2RX7	374.8	Up	1.48481e-13
P3H3	1781.86	671.463	1.40826	2.88874e-30	Ovelapping	P3H3	2.51837	Down	1.71803e-07
PACS1	1083.69	1544.06	-0.51099	4.31935e-05	Ovelapping	PACS1	1026.9	Up	2.93618e-11
PAK1IP1	680.557	1080.94	-0.667028	1.42497e-06	Ovelapping	PAK1IP1	489.8	Down	1.60459e-09
PALLD	3739.38	2933.94	0.349818	4.52253e-05	Ovelapping	PALLD	2.07109	Up	9.83884e-11
PAN3	1286.44	743.544	0.790382	2.64816e-09	Ovelapping	PAN3	1647.2	Up	2.71466e-09
PANK1	105.603	168.86	-0.677532	0.0315165	Ovelapping	PANK1	271.4	Up	1.8317e-13	PANK1	5.51628	Down	4.20218e-12
PANK2	711.076	944.953	-0.411215	0.00500915	Ovelapping	PANK2	1058.7	Up	3.12505e-11
PAPOLA	5175.75	7938.54	-0.61717	1.86791e-17	Ovelapping	PAPOLA	6855.5	Down	1.07408e-08
PAQR3	717.076	1649.94	-1.20178	7.27845e-22	Ovelapping	PAQR3	548.8	Down	3.59505e-10
PARM1	1043.75	1564.93	-0.584767	1.27025e-06	Ovelapping	PARM1	4.87508	Down	3.61666e-11
PATL1	1008.51	1379.64	-0.451359	0.000369316	Ovelapping	PATL1	2.96743	Up	7.94886e-07
PAX9	207.671	310.889	-0.583683	0.0150767	Ovelapping	PAX9	2.71595	Up	7.67406e-07
PBX1	845.485	452.152	0.903057	4.39709e-09	Ovelapping	PBX1	973.2	Down	1.9726e-09
PCDH12	57.4109	24.2619	1.24132	0.0325237	Ovelapping	PCDH12	390.7	Up	2.0685e-13
PCGF3	2821.73	2008.77	0.489828	3.01376e-06	Ovelapping	PCGF3	414.5	Up	2.35018e-13
PCGF6	588.605	948.621	-0.687931	2.47634e-06	Ovelapping	PCGF6	2.60255	Up	6.14633e-07
PCIF1	640.448	864.002	-0.431871	0.00837235	Ovelapping	PCIF1	437.3	Down	1.32668e-13	PCIF1	2.80416	Up	5.2248e-07
PCNT	1471.34	817.64	0.847312	4.62186e-07	Ovelapping	PCNT	430.4	Up	2.56254e-13
PCSK6	188.037	330.468	-0.814327	0.000611205	Ovelapping	PCSK6	524.4	Down	2.80208e-09
PDAP1	5886.59	7618.08	-0.371746	2.68087e-06	Ovelapping	PDAP1	119.453	Up	2.00422e-12
PDCD11	2971.93	4787.01	-0.688273	5.72546e-13	Ovelapping	PDCD11	5.14122	Up	6.66431e-09
PDCL	730.539	953.844	-0.384955	0.00531414	Ovelapping	PDCL	23.7656	Up	1.32698e-07
PDE4B	36.1585	1472.81	-5.35276	1.46243e-128	Ovelapping	PDE4B	2.63058	Down	4.05062e-07
PDE4DIP	1386.91	2025.02	-0.54591	2.72426e-07	Ovelapping	PDE4DIP	915.9	Down	3.74384e-13
PDE9A	891.758	1351.92	-0.600485	9.60055e-07	Ovelapping	PDE9A	661.1	Up	1.45525e-12
PDGFB	173.013	598.532	-1.78961	4.55737e-19	Ovelapping	PDGFB	8.78007	Up	2.80081e-10
PDIA4	10514	24839.3	-1.24018	9.56529e-69	Ovelapping	PDIA4	3.26572	Up	1.26391e-06
PDXP	34.7826	338.611	-3.2791	1.77782e-25	Ovelapping	PDXP	525.9	Up	4.32988e-13
PEAK1	1856.89	862.762	1.1053	1.25439e-18	Ovelapping	PEAK1	176	Up	4.1541e-10
PEPD	1117.83	1875.46	-0.745626	1.54961e-08	Ovelapping	PEPD	4.94037	Down	6.12377e-08
PFDN4	1465.25	1839.48	-0.327176	0.0185672	Ovelapping	PFDN4	2.58195	Up	1.12718e-06
PFKFB1	41.9677	14.5447	1.52972	0.0337255	Ovelapping	PFKFB1	482.9	Down	8.05192e-11
PFKL	3379.41	5262.89	-0.639301	4.71434e-12	Ovelapping	PFKL	5.51626	Up	3.89811e-08
PFKP	6514.7	9724.4	-0.577796	5.0052e-11	Ovelapping	PFKP	2.09574	Up	1.70373e-11
PFN2	3335.89	4765.96	-0.514706	2.43048e-10	Ovelapping	PFN2	3.20237	Up	8.35772e-07
PGAM5	2227.79	3242.47	-0.541203	3.02786e-09	Ovelapping	PGAM5	5772.6	Down	2.28652e-06
PGBD1	259.281	177.584	0.547171	0.0370405	Ovelapping	PGBD1	806.5	Down	1.09766e-09
PHACTR2	247.543	855.221	-1.78941	2.98904e-25	Ovelapping	PHACTR2	1310.2	Down	1.39236e-09
PHC1	644.506	893.26	-0.471896	0.00169124	Ovelapping	PHC1	498.4	Down	2.25222e-09
PHF10	1611.34	592.959	1.44236	1.14886e-28	Ovelapping	PHF10	7.21963	Up	2.05641e-10
PHF2	1079.14	818.444	0.398767	0.00248075	Ovelapping	PHF2	817.9	Down	2.2337e-12
PHF3	2464.18	2067.14	0.253139	0.0102091	Ovelapping	PHF3	24.5663	Down	3.18733e-13
PHOSPHO1	259.638	1015.83	-1.96814	1.80788e-34	Ovelapping	PHOSPHO1	352.9	Down	1.95064e-09
PHYHIP	25.9217	59.3601	-1.19617	0.033878	Ovelapping	PHYHIP	458.4	Down	1.2346e-13
PIEZO1	3150.39	2363.78	0.414256	0.000410093	Ovelapping	PIEZO1	2.00362	Up	3.9623e-06
PIM1	412.41	707.867	-0.780352	3.79201e-06	Ovelapping	PIM1	2.39526	Up	4.0823e-10
PIP5K1A	2075.12	2460.12	-0.245681	0.00990477	Ovelapping	PIP5K1A	2548.9	Down	3.52213e-10
PIP5K1C	919.103	1422.55	-0.6313	3.80236e-06	Ovelapping	PIP5K1C	22.5838	Up	2.38469e-13
PITPNA	1687.83	2802.85	-0.732412	3.30193e-12	Ovelapping	PITPNA	2.08297	Up	1.67437e-06
PITPNM1	2176.41	3022.3	-0.473957	2.5306e-06	Ovelapping	PITPNM1	191.9	Up	4.58929e-11
PITPNM2	335.481	222.523	0.591232	0.012168	Ovelapping	PITPNM2	1268.3	Down	1.16539e-12
PKMYT1	925.156	603.524	0.615593	3.59264e-05	Ovelapping	PKMYT1	2.84926	Up	2.36198e-07
PKN3	1250.6	934.696	0.419843	0.00164031	Ovelapping	PKN3	43.7111	Down	7.80416e-09
PLAUR	1264.96	1530.56	-0.275387	0.0169244	Ovelapping	PLAUR	2.88965	Up	9.12941e-09
PLBD2	2485.21	1816.75	0.452066	2.81357e-06	Ovelapping	PLBD2	284.1	Down	6.37274e-12
PLCB3	2818.35	3798.19	-0.430643	1.70918e-06	Ovelapping	PLCB3	545.6	Down	5.98139e-13
PLCG1	1484.3	974.996	0.605703	1.37879e-06	Ovelapping	PLCG1	411.3	Down	2.524e-09
PLCG2	1092.25	1482.65	-0.440799	0.000143509	Ovelapping	PLCG2	311.2	Up	1.04086e-13
PLCXD2	1133.06	478.695	1.24295	2.89432e-13	Ovelapping	PLCXD2	231.6	Up	1.16939e-12
PLEKHB1	1169.94	1507.8	-0.366856	0.00595422	Ovelapping	PLEKHB1	5060	Down	8.70571e-10
PLEKHG3	834.12	1120.47	-0.424868	0.00195514	Ovelapping	PLEKHG3	30.9667	Down	2.39601e-11
PLEKHH1	1005.06	621.549	0.692131	6.82901e-05	Ovelapping	PLEKHH1	225.1	Down	1.44706e-10
PLEKHM1	561.534	1010.11	-0.848136	1.02381e-07	Ovelapping	PLEKHM1	613.4	Up	1.04817e-12	PLEKHM1	1182.4	Down	1.0824e-10
PLEKHM2	1139.49	1549.54	-0.443237	0.000108463	Ovelapping	PLEKHM2	2.52935	Up	3.65639e-08
PLK3	1361.46	2219.48	-0.70563	7.98692e-11	Ovelapping	PLK3	2.97678	Up	3.15258e-07
PLK4	858.291	467.423	0.876878	3.14364e-08	Ovelapping	PLK4	3.06982	Up	5.55676e-07
PLPBP	894.949	1545.58	-0.787152	4.96138e-09	Ovelapping	PLPBP	2.57574	Up	3.34946e-08
PLXDC1	117.817	65.8869	0.83977	0.0320301	Ovelapping	PLXDC1	573.6	Up	8.45243e-13
PLXNA2	80.6376	186.035	-1.20849	0.000634919	Ovelapping	PLXNA2	302	Down	3.67996e-12
PLXNA3	2401.01	1069.25	1.16681	1.3373e-23	Ovelapping	PLXNA3	2.1246	Down	3.26755e-09
PMAIP1	1742.27	3397.95	-0.963664	1.42668e-24	Ovelapping	PMAIP1	2.04821	Up	3.38144e-09
PMEL	447.014	254.368	0.812755	7.47504e-05	Ovelapping	PMEL	350.8	Down	2.27776e-11
PMEPA1	158.941	370.457	-1.22223	2.47449e-07	Ovelapping	PMEPA1	2.42356	Down	5.29454e-08
PMFBP1	217.606	27.8881	2.96587	7.72932e-14	Ovelapping	PMFBP1	354	Down	5.87816e-13
PMS1	1483.12	1135.71	0.38507	0.000819213	Ovelapping	PMS1	2.35236	Up	3.40515e-06
PNKD	2402.77	2000.77	0.264032	0.00627482	Ovelapping	PNKD	112.3	Up	1.27065e-06
PNO1	537.598	1004.23	-0.900769	6.23303e-10	Ovelapping	PNO1	2.55728	Up	2.97393e-06
PNPLA6	2743.11	2321.51	0.240733	0.00906387	Ovelapping	PNPLA6	557.7	Up	7.83367e-13
PNRC1	1870.21	1156.85	0.693	2.14058e-10	Ovelapping	PNRC1	2.26447	Down	1.26186e-06
POGK	872.647	1194.43	-0.454029	0.0020551	Ovelapping	POGK	12.1981	Down	5.60364e-08
POLDIP2	1845.01	2959.44	-0.6815	4.59411e-11	Ovelapping	POLDIP2	2839	Down	7.1316e-08
POLH	361.407	505.047	-0.48341	0.00884922	Ovelapping	POLH	2.12661	Up	2.11001e-06
POLR1D	2709.18	3612.76	-0.414958	4.01665e-06	Ovelapping	POLR1D	30.152	Up	1.24198e-10
POLR3GL	808.019	464.231	0.800219	9.01561e-07	Ovelapping	POLR3GL	2.82141	Down	5.74778e-11
POLRMT	3194.51	4359.35	-0.448411	1.01109e-07	Ovelapping	POLRMT	2.81707	Up	3.55727e-08
POM121	566.854	1106.35	-0.966512	1.84349e-08	Ovelapping	POM121	398.6	Up	2.16535e-13
PON2	1607.1	1253.57	0.35877	0.00165565	Ovelapping	PON2	451.4	Down	1.25815e-13
POPDC3	394.52	688.722	-0.802821	2.55071e-06	Ovelapping	POPDC3	653.1	Up	1.45746e-12
POU2F1	886.587	666.594	0.410298	0.0160765	Ovelapping	POU2F1	53.3305	Up	1.22712e-12
PPARA	436.419	1182.33	-1.43855	9.83702e-23	Ovelapping	PPARA	319.1	Up	1.01964e-13
PPFIA4	671.318	187.03	1.84225	5.23719e-18	Ovelapping	PPFIA4	630.6	Down	6.35678e-10
PPIF	1380.81	2102.46	-0.606511	1.07909e-08	Ovelapping	PPIF	303.2	Up	1.11391e-13
PPL	2149.71	3164.21	-0.557892	9.20396e-10	Ovelapping	PPL	3.30448	Down	1.09105e-11
PPM1E	25.8023	6.79582	1.92399	0.0383438	Ovelapping	PPM1E	449.3	Down	7.82992e-10
PPM1F	1034.88	639.453	0.69396	1.69068e-05	Ovelapping	PPM1F	684.9	Up	1.53862e-12
PPM1K	173.849	492.968	-1.50454	1.30974e-12	Ovelapping	PPM1K	494.1	Up	4.64004e-13
PPM1M	318.486	438.477	-0.461301	0.0177214	Ovelapping	PPM1M	2.27056	Up	1.73907e-06
PPP1R12C	2332.9	1752.71	0.412523	9.32387e-05	Ovelapping	PPP1R12C	4.29508	Up	2.69554e-06
PPP1R32	222.817	83.6219	1.41271	5.16718e-06	Ovelapping	PPP1R32	285.8	Down	7.80866e-12
PPP2R2C	746.53	1333.6	-0.836908	3.46004e-09	Ovelapping	PPP2R2C	2.63392	Up	3.50704e-06
PPP2R2D	417.205	548.599	-0.39488	0.0234517	Ovelapping	PPP2R2D	3.97406	Up	6.26165e-12
PPP2R3C	295.616	512.05	-0.793134	3.58118e-05	Ovelapping	PPP2R3C	136.2	Up	4.07188e-08
PPP2R5A	1397.27	2123.56	-0.603864	5.99405e-09	Ovelapping	PPP2R5A	2.13201	Up	1.02949e-06
PPP2R5C	3078.16	3862.65	-0.327719	0.000113073	Ovelapping	PPP2R5C	398.6	Up	2.16535e-13
PPP4R1	1052.61	1474.68	-0.487044	0.000136366	Ovelapping	PPP4R1	2.32373	Up	5.49821e-06
PPTC7	957.974	1477.68	-0.625046	1.4597e-07	Ovelapping	PPTC7	758.9	Down	1.59351e-10
PPWD1	986.943	668.357	0.562515	0.000120563	Ovelapping	PPWD1	1259.2	Down	2.48613e-11
PRAG1	658.65	1056.65	-0.681021	1.62803e-06	Ovelapping	PRAG1	2.4595	Up	2.56548e-09
PRAME	2278.88	1553.1	0.553485	1.9962e-06	Ovelapping	PRAME	82.7	Down	5.75844e-06
PRDM15	401.272	236.57	0.761292	0.000624778	Ovelapping	PRDM15	494.1	Up	4.64004e-13
PRDM2	568.232	321.891	0.818569	5.60621e-05	Ovelapping	PRDM2	7.99521	Down	1.50066e-12
PREB	1957.43	4420.55	-1.17534	8.92079e-39	Ovelapping	PREB	2.48501	Up	2.45227e-06
PRF1	293.582	2054.58	-2.80708	4.41694e-95	Ovelapping	PRF1	34.9106	Down	1.72659e-07
PRKAB1	332.552	698.914	-1.07248	1.43414e-09	Ovelapping	PRKAB1	2.96747	Up	9.95626e-06
PRKCH	390.743	630.209	-0.690105	0.000174496	Ovelapping	PRKCH	2130.2	Down	1.10178e-08
PRKDC	9322.07	7689.46	0.277819	6.12287e-05	Ovelapping	PRKDC	1424.5	Up	3.09468e-10	PRKDC	2654.2	Down	7.62192e-09
PRKX	739.94	957.446	-0.372013	0.00888768	Ovelapping	PRKX	109.006	Up	1.05582e-08
PRMT2	1683.61	2229.06	-0.4047	7.79539e-05	Ovelapping	PRMT2	2.52967	Up	6.90089e-07
PRPF40A	3916.61	5148.21	-0.394288	7.7535e-07	Ovelapping	PRPF40A	2.95774	Down	5.66303e-09
PRRC2B	1297.87	2402.39	-0.889177	4.66881e-14	Ovelapping	PRRC2B	8.67092	Up	2.89211e-11
PRRG4	328.425	533.867	-0.700535	0.000180949	Ovelapping	PRRG4	2.57029	Up	1.24062e-06
PRRT4	164.094	93.0701	0.819248	0.0131008	Ovelapping	PRRT4	2.07978	Down	4.66626e-08
PSAT1	4645.91	10848.6	-1.22322	1.7222e-60	Ovelapping	PSAT1	3.79781	Up	1.81889e-07
PSD3	861.461	1872.28	-1.12055	3.63685e-21	Ovelapping	PSD3	2.17812	Down	1.2082e-08
PSMC3IP	280.592	151.021	0.893326	0.000628861	Ovelapping	PSMC3IP	354.297	Up	8.42943e-08
PSMD5	1326.27	1636.14	-0.302833	0.00676482	Ovelapping	PSMD5	231.6	Up	1.16939e-12
PTCH1	264	383.987	-0.542517	0.0220327	Ovelapping	PTCH1	2.3137	Down	4.55652e-11
PTGES2	2946.32	3492.21	-0.244941	0.00913954	Ovelapping	PTGES2	2.28012	Up	9.47598e-06
PTGFRN	1126.97	1735.45	-0.623122	9.224e-08	Ovelapping	PTGFRN	303.2	Up	1.11391e-13
PTMA	74568.4	58269.9	0.355847	1.27491e-05	Ovelapping	PTMA	12.3519	Up	7.95251e-11
PTPN1	1210.98	2829.58	-1.22361	2.50771e-29	Ovelapping	PTPN1	207.8	Up	6.90024e-12
PTPN11	4139.03	7655.89	-0.887022	2.59656e-28	Ovelapping	PTPN11	4.53997	Up	3.71032e-08
PTPN13	924.914	1295.37	-0.48689	0.00024391	Ovelapping	PTPN13	2.00363	Down	6.47782e-08
PTPRH	498.623	705.503	-0.50069	0.00183519	Ovelapping	PTPRH	479.5	Down	1.23646e-10
PTPRN2	220.131	333.39	-0.597212	0.0109226	Ovelapping	PTPRN2	3.21241	Up	5.89807e-07
PTPRU	2218.7	2993.4	-0.431788	3.81795e-06	Ovelapping	PTPRU	432.4	Down	2.78835e-09
PTS	1184.4	906.087	0.387412	0.00809029	Ovelapping	PTS	637.2	Up	1.25998e-12
PVR	1041.96	1753.6	-0.751572	8.97177e-11	Ovelapping	PVR	20.9877	Up	5.895e-13
PXDN	1392.71	1115.85	0.319729	0.00932809	Ovelapping	PXDN	3059.2	Down	6.4441e-07
PYGL	7005.74	6207.73	0.174464	0.0231975	Ovelapping	PYGL	2.47744	Up	2.33733e-06
PYGO2	1364.05	942.715	0.533237	3.14837e-05	Ovelapping	PYGO2	3.46232	Up	2.85824e-06
QRICH2	310.705	86.0261	1.85453	2.28996e-10	Ovelapping	QRICH2	986.9	Down	3.50621e-13
QSER1	1360.49	1098.73	0.307881	0.0141873	Ovelapping	QSER1	2.02629	Up	5.35534e-06
QSOX1	2697.53	4163.12	-0.62644	2.56079e-12	Ovelapping	QSOX1	2.07714	Down	1.1069e-07
RAB11FIP1	251.972	1343.83	-2.41668	8.10252e-47	Ovelapping	RAB11FIP1	77.2509	Up	2.03709e-08
RAB11FIP4	682.106	1407.36	-1.04562	3.44778e-15	Ovelapping	RAB11FIP4	160.7	Down	3.7323e-09
RAB11FIP5	877.337	1491.23	-0.765009	4.26118e-10	Ovelapping	RAB11FIP5	32.5046	Down	5.37867e-11
RAB14	1395.35	2708.27	-0.956558	4.05848e-22	Ovelapping	RAB14	2.06372	Up	1.8091e-06
RAB17	1389.77	1083.5	0.35861	0.00394401	Ovelapping	RAB17	1109.2	Down	1.89807e-12
RAB33B	356.564	586.306	-0.716825	0.000151927	Ovelapping	RAB33B	6.53815	Down	3.93684e-06
RAB38	281.73	391.818	-0.475214	0.0216365	Ovelapping	RAB38	624.7	Down	5.41798e-14
RAB3GAP1	1290.54	2138.58	-0.727917	1.4578e-10	Ovelapping	RAB3GAP1	2.9347	Up	2.59043e-06
RAB3IL1	321.004	565.547	-0.815826	1.37959e-05	Ovelapping	RAB3IL1	366.8	Up	1.63688e-13
RAB3IP	915.044	1343.09	-0.553953	6.32887e-06	Ovelapping	RAB3IP	653.1	Up	1.45746e-12
RAB43	19.5752	63.565	-1.70531	0.0116881	Ovelapping	RAB43	381.6	Down	6.08002e-10	RAB43	47.455	Up	5.5015e-09
RAB5A	1552.39	2078.72	-0.420955	4.76936e-05	Ovelapping	RAB5A	2.48753	Down	1.27633e-11
RAB6A	2580.11	4322.42	-0.74424	3.83059e-17	Ovelapping	RAB6A	1286.2	Down	7.40246e-13
RAB8A	450.846	959.955	-1.09095	4.95001e-13	Ovelapping	RAB8A	2.72541	Up	8.24392e-07
RABEP1	1402.83	2368.38	-0.75557	3.82595e-12	Ovelapping	RABEP1	4.6025	Up	1.50615e-07
RAC1	4811.9	7449.98	-0.630535	7.87953e-17	Ovelapping	RAC1	648	Down	5.88605e-14
RAD54L2	474.489	613.614	-0.372144	0.0331717	Ovelapping	RAD54L2	415.7	Down	3.29128e-13
RAD9A	1103.37	546.922	1.01242	1.73744e-11	Ovelapping	RAD9A	3.01344	Up	4.94693e-07
RALGAPA2	574.939	821.964	-0.517115	0.00248454	Ovelapping	RALGAPA2	2.14447	Down	2.7341e-10
RALGDS	368.713	211.272	0.803441	0.000276044	Ovelapping	RALGDS	430.4	Up	2.56254e-13
RANGAP1	2559.43	3590.34	-0.488568	3.51421e-08	Ovelapping	RANGAP1	2.20856	Up	4.17903e-11
RAP1GAP	601.657	1146.99	-0.929911	4.20382e-11	Ovelapping	RAP1GAP	209.4	Down	3.74744e-11
RAP1GAP2	1368.9	1807.82	-0.401045	0.000218289	Ovelapping	RAP1GAP2	247.5	Up	3.76551e-13
RAPGEF1	868.41	1549.12	-0.835207	2.66851e-12	Ovelapping	RAPGEF1	2.72541	Up	8.24392e-07
RAPGEF2	1082.84	877.805	0.302357	0.0295526	Ovelapping	RAPGEF2	487.1	Down	6.14759e-14	RAPGEF2	629.3	Up	1.17687e-12
RARA	618.459	1307.64	-1.08186	8.52468e-13	Ovelapping	RARA	5.25311	Down	2.37321e-08
RASGRF1	15.6849	249.975	-3.99248	3.10692e-23	Ovelapping	RASGRF1	1087.6	Down	3.62812e-11
RASSF2	296.102	534.448	-0.850195	2.02335e-05	Ovelapping	RASSF2	2.01668	Down	5.87183e-11
RASSF8	949.828	617.676	0.620754	1.15311e-05	Ovelapping	RASSF8	893.2	Down	7.77003e-11
RAVER1	199.648	939.336	-2.23692	1.50596e-30	Ovelapping	RAVER1	4.09666	Up	1.38151e-12
RBBP8	2200.86	2867.14	-0.381116	7.51424e-05	Ovelapping	RBBP8	366.8	Up	1.63688e-13
RBCK1	3119.33	6224.46	-0.996336	5.2268e-33	Ovelapping	RBCK1	2.50969	Up	1.28514e-06
RBFOX2	2661.07	3105.8	-0.223408	0.0208057	Ovelapping	RBFOX2	1219.1	Down	8.92214e-12
RBM14	1067.18	873.411	0.289726	0.0353478	Ovelapping	RBM14	2.62738	Up	5.4724e-07
RBM17	3077.83	2280.82	0.432607	3.00962e-06	Ovelapping	RBM17	2.3866	Up	2.49469e-06
RBM39	7454.84	4349.56	0.777299	3.73708e-18	Ovelapping	RBM39	7.30266	Down	3.87704e-08
RCAN2	114.346	266.158	-1.21655	1.75659e-05	Ovelapping	RCAN2	387.5	Down	3.86909e-13
RCC1L	832.562	1180.18	-0.502826	0.000266783	Ovelapping	RCC1L	422.5	Up	2.46987e-13
RCC2	2943.58	6504.2	-1.14409	4.7172e-44	Ovelapping	RCC2	3.24757	Up	3.25731e-07
RDX	1126.97	4118.57	-1.86953	5.5986e-87	Ovelapping	RDX	442.467	Down	1.49359e-06
RELA	1614.59	3328.4	-1.04327	1.84414e-22	Ovelapping	RELA	295.3	Up	9.96914e-14
RELB	289.33	634.166	-1.13275	1.50938e-08	Ovelapping	RELB	343	Up	1.22703e-13
RERE	1772.56	1210.98	0.549284	1.69369e-06	Ovelapping	RERE	430.4	Up	2.56254e-13	RERE	2.87918	Down	4.83088e-08
RETREG1	205.223	309.252	-0.590329	0.0143227	Ovelapping	RETREG1	2.07995	Down	4.08324e-07
REV3L	634.808	419.707	0.596569	0.000925295	Ovelapping	REV3L	605.4	Up	1.01193e-12
REXO1	842.477	1054.85	-0.325214	0.0235309	Ovelapping	REXO1	2.56539	Up	1.02367e-06
RGS16	356.918	1000.3	-1.48707	8.14936e-22	Ovelapping	RGS16	279.3	Up	1.36695e-13
RHBDD2	1880.46	2910.53	-0.629781	5.55257e-10	Ovelapping	RHBDD2	430.3	Down	1.36942e-13
RHBDF2	1454	1126.85	0.367253	0.00334216	Ovelapping	RHBDF2	2.28681	Down	2.63282e-10
RHOF	147.153	622.15	-2.07773	1.4305e-21	Ovelapping	RHOF	2.24865	Up	1.39413e-06
RHPN1	3263.32	1008.57	1.69435	1.01514e-43	Ovelapping	RHPN1	10.9759	Down	9.47968e-11
RHPN2	1075.97	1802.62	-0.744545	6.70548e-11	Ovelapping	RHPN2	267.9	Down	1.33301e-11
RIBC2	212.167	92.8834	1.19209	9.51766e-05	Ovelapping	RIBC2	10.3717	Up	8.30685e-13
RIC8A	1161.63	1555.05	-0.421117	0.000257615	Ovelapping	RIC8A	2267.3	Down	8.94232e-12
RICTOR	1249.98	773.278	0.692683	1.31233e-06	Ovelapping	RICTOR	2044.8	Up	1.84137e-08
RIF1	1749.93	1202.16	0.541743	3.25262e-06	Ovelapping	RIF1	2.10217	Up	6.47174e-06
RILPL1	274.723	389.104	-0.502411	0.0157225	Ovelapping	RILPL1	2.54981	Up	2.4888e-07
RIOX1	72.6765	177.003	-1.28467	0.00015449	Ovelapping	RIOX1	2.89193	Down	4.26338e-11
RLIM	1600.57	2394.88	-0.58137	7.53316e-09	Ovelapping	RLIM	3007.1	Up	1.07433e-06
RMDN3	626.006	1004.11	-0.682608	6.93226e-06	Ovelapping	RMDN3	10.3142	Down	4.51115e-11	RMDN3	2.96615	Up	3.66765e-06
RMI1	363.621	606.011	-0.737742	3.34141e-05	Ovelapping	RMI1	2.09011	Up	5.54092e-08
RMI2	725.643	274.237	1.40423	2.10839e-14	Ovelapping	RMI2	2.94412	Up	6.72128e-07
RMND5A	1676.67	2210.31	-0.398193	0.000119713	Ovelapping	RMND5A	2.14967	Up	1.93897e-06
RND3	533.881	1585.8	-1.57069	1.08025e-31	Ovelapping	RND3	621.3	Up	1.11276e-12
RNF111	462.099	597.909	-0.372682	0.0324182	Ovelapping	RNF111	820.1	Up	4.1095e-12
RNF14	689.652	888.722	-0.366103	0.0097343	Ovelapping	RNF14	674.6	Down	1.06403e-09
RNF141	1795.98	4339.45	-1.27265	4.79904e-42	Ovelapping	RNF141	645.8	Down	6.7849e-14
RNF144B	76.0296	137.865	-0.858309	0.0163725	Ovelapping	RNF144B	585.7	Down	4.01051e-14
RNF170	204.619	352.121	-0.78403	0.0006215	Ovelapping	RNF170	168	Up	1.41108e-09
RNF19A	954.206	601.848	0.665529	7.49078e-06	Ovelapping	RNF19A	3.08082	Up	7.41651e-08
RNF207	1103.49	328.294	1.74884	1.13923e-28	Ovelapping	RNF207	2.45795	Up	4.10268e-06
RNF213	3102.36	1790.62	0.792347	1.83091e-11	Ovelapping	RNF213	725.4	Down	2.28388e-11	RNF213	2.04505	Up	2.22123e-06
RNF223	116.317	190.491	-0.713104	0.0196872	Ovelapping	RNF223	446.4	Up	2.60748e-13
RNF4	1001.84	1480.07	-0.563739	1.63366e-05	Ovelapping	RNF4	295.3	Up	9.96914e-14
RNF40	742.335	2364	-1.67119	9.74897e-46	Ovelapping	RNF40	8.91995	Up	4.37822e-11
RNF8	722.339	887.52	-0.297294	0.0352755	Ovelapping	RNF8	52.3438	Up	1.63468e-13
RNFT2	1096.98	356.472	1.62206	5.02523e-27	Ovelapping	RNFT2	2.77119	Up	7.96754e-07
RNGTT	813.397	1421.12	-0.804799	6.89358e-11	Ovelapping	RNGTT	380.5	Down	4.04925e-13
RNPS1	5164.3	5813.94	-0.170775	0.0449049	Ovelapping	RNPS1	2.02343	Up	2.47733e-09
RPF1	1966.31	3170.72	-0.688718	4.77597e-12	Ovelapping	RPF1	2.07468	Up	3.34494e-06
RPH3AL	168.289	292.324	-0.794165	0.00470796	Ovelapping	RPH3AL	398.6	Up	2.16535e-13
RPS24	51260.1	29339.3	0.805051	2.86766e-20	Ovelapping	RPS24	406.6	Up	2.25596e-13
RPS6KA4	1383.86	1812.81	-0.389504	0.000280562	Ovelapping	RPS6KA4	2.95945	Up	1.38562e-06
RPS6KB1	1589.32	2574.47	-0.695646	1.88792e-12	Ovelapping	RPS6KB1	8603.5	Down	4.56413e-06
RRAGD	642.476	1386.37	-1.11013	1.07771e-16	Ovelapping	RRAGD	4.74364	Down	3.14403e-08
RRBP1	8838.66	7563.36	0.224783	0.00456568	Ovelapping	RRBP1	7.05532	Up	9.64386e-09
RREB1	1151.39	1412.09	-0.295074	0.0146614	Ovelapping	RREB1	398.6	Up	2.16535e-13
RRM1	3754.61	2432.38	0.626552	9.68571e-12	Ovelapping	RRM1	605.4	Up	1.01193e-12
RRP1B	1384.39	2391.85	-0.789058	8.69386e-15	Ovelapping	RRP1B	366.8	Up	1.63688e-13
RSPH3	1330.29	1563.52	-0.232515	0.0449183	Ovelapping	RSPH3	3.74272	Up	5.41536e-06
RSPRY1	643.38	1084.54	-0.752774	9.44101e-08	Ovelapping	RSPRY1	5.90985	Down	5.83507e-12
RTEL1	60.2835	19.3929	1.63364	0.00671947	Ovelapping	RTEL1	5.10247	Up	1.36462e-08
RTF1	1161.88	1580.06	-0.443247	9.89759e-05	Ovelapping	RTF1	2.11295	Up	2.16542e-06
RTKN2	456.78	303.079	0.592701	0.00314547	Ovelapping	RTKN2	295.3	Up	9.96914e-14
RTN2	535.796	837.421	-0.644812	3.35183e-05	Ovelapping	RTN2	105.978	Down	1.12591e-12
RTN4RL1	121.832	237.358	-0.958283	0.00256527	Ovelapping	RTN4RL1	4.69188	Up	4.89212e-06
RUFY1	937.862	1270.24	-0.437162	0.000547821	Ovelapping	RUFY1	22.7152	Up	1.65967e-13
RUNX3	543.227	1003.71	-0.88497	2.68811e-09	Ovelapping	RUNX3	207.8	Up	6.90024e-12
RUVBL2	7336.37	9997.05	-0.446277	3.91933e-08	Ovelapping	RUVBL2	2.88333	Up	2.91613e-06
RXRA	1189.07	1875.28	-0.65649	4.11461e-08	Ovelapping	RXRA	5.67773	Up	1.26376e-07
S100A11	7334.84	5665.26	0.3729	2.07451e-05	Ovelapping	S100A11	2.60353	Up	1.54225e-06
S100A14	6746.68	17304.9	-1.35874	4.51523e-80	Ovelapping	S100A14	247.5	Up	3.76551e-13
SAFB2	2090.74	1279.88	0.707957	5.57034e-11	Ovelapping	SAFB2	3.31321	Up	7.77502e-06
SAMD8	1094.1	1643.89	-0.587896	6.92285e-07	Ovelapping	SAMD8	1178	Up	8.54867e-11
SAP18	6455.15	5446.87	0.245237	0.00385836	Ovelapping	SAP18	2.07127	Up	7.47335e-06
SAR1A	3207.97	3674.63	-0.195868	0.0194338	Ovelapping	SAR1A	2.72469	Up	5.0615e-07
SATB1	319.083	160.365	0.991821	5.66999e-05	Ovelapping	SATB1	304.2	Down	1.90215e-12
SCARA3	418.457	551.209	-0.398562	0.0282368	Ovelapping	SCARA3	2.85612	Up	3.74701e-06
SCLY	115.065	43.4065	1.40859	0.0011234	Ovelapping	SCLY	971.2	Up	1.98953e-11
SCN8A	356.139	244.361	0.543134	0.0124979	Ovelapping	SCN8A	2.46567	Up	2.55498e-06
SCN9A	227.671	138.218	0.721241	0.0132549	Ovelapping	SCN9A	358.9	Up	1.58205e-13
SCRIB	4224.2	4875.92	-0.206812	0.00957549	Ovelapping	SCRIB	68.1525	Up	3.56508e-12
SCX	147.511	28.8411	2.35726	3.53747e-08	Ovelapping	SCX	685.2	Down	1.98722e-09
SDC1	531.667	768.927	-0.532223	0.000713337	Ovelapping	SDC1	2.10974	Up	7.19075e-06
SDC3	2495.33	2141.71	0.220549	0.0193373	Ovelapping	SDC3	1777.3	Down	7.99894e-13
SDC4	2819.4	7889.59	-1.4841	1.63243e-72	Ovelapping	SDC4	2.38039	Up	3.00339e-11
SDCBP	3910.81	5385.87	-0.461505	1.62546e-08	Ovelapping	SDCBP	990.7	Down	2.41606e-13
SDHB	2717.92	4997.47	-0.878395	4.27803e-25	Ovelapping	SDHB	621.3	Up	1.11276e-12
SDR42E1	589.799	785.25	-0.413007	0.00813934	Ovelapping	SDR42E1	1265.6	Down	1.42226e-09
SEC14L4	127.158	238.06	-0.903042	0.00335164	Ovelapping	SEC14L4	438.4	Up	2.51777e-13
SEC24C	381.401	1332.12	-1.80535	1.6741e-26	Ovelapping	SEC24C	1604.5	Down	2.0464e-11
SEMA4C	865.775	580.299	0.57704	8.78665e-05	Ovelapping	SEMA4C	327.1	Up	1.17123e-13
SEMA6C	424.2	196.293	1.111	1.01918e-06	Ovelapping	SEMA6C	4.995	Up	1.44035e-06
SENP2	1041.12	1601.35	-0.621185	6.45529e-08	Ovelapping	SENP2	3245.7	Up	1.66632e-06
SENP5	653.911	817.304	-0.322095	0.02716	Ovelapping	SENP5	1592	Down	1.90257e-11
SERGEF	723.003	483.77	0.580286	0.000352168	Ovelapping	SERGEF	596.5	Down	4.01723e-14
SERPINA5	82.9148	636.386	-2.93832	9.64963e-40	Ovelapping	SERPINA5	1217.5	Down	2.03818e-12
SERPINB1	2830.15	7565.39	-1.41873	3.12541e-69	Ovelapping	SERPINB1	96.4	Up	6.7092e-06
SERPING1	221.739	25.6085	3.10939	8.93666e-15	Ovelapping	SERPING1	389.2	Down	1.81293e-09
SESN2	980.671	3442.03	-1.81047	5.26484e-67	Ovelapping	SESN2	517.9	Up	4.22173e-13
SF3B2	9505.47	8277.81	0.199666	0.0144199	Ovelapping	SF3B2	1408.6	Up	2.71131e-10
SFSWAP	1691.26	1152.54	0.553199	1.95186e-06	Ovelapping	SFSWAP	2.45141	Up	1.09023e-10
SFT2D2	1564	1337.87	0.225506	0.0429571	Ovelapping	SFT2D2	259.8	Down	7.03505e-11
SGK2	180.667	17.4868	3.36615	1.54153e-13	Ovelapping	SGK2	2.36333	Down	3.85115e-09
SGMS2	423.905	1011.67	-1.25582	4.00039e-16	Ovelapping	SGMS2	2.49428	Up	3.27205e-06
SGSH	703.604	391.424	0.846298	3.51807e-07	Ovelapping	SGSH	325.3	Down	1.65486e-12
SGTA	4237.14	5715.18	-0.431523	7.76662e-08	Ovelapping	SGTA	2.13027	Up	1.57007e-06
SH2B1	1609.3	902.336	0.834545	4.21731e-12	Ovelapping	SH2B1	2.75771	Up	4.83101e-07
SH3BGRL2	532.923	920.485	-0.78866	7.69735e-08	Ovelapping	SH3BGRL2	5.98579	Up	5.10262e-09	SH3BGRL2	3.66893	Down	2.7421e-07
SH3BP1	467.853	238.829	0.97073	2.63264e-06	Ovelapping	SH3BP1	7.48636	Up	4.48542e-11
SH3BP2	1475.86	996.172	0.566622	3.7696e-06	Ovelapping	SH3BP2	374.8	Up	1.48481e-13
SH3BP4	1120.52	2610.79	-1.21939	7.56701e-26	Ovelapping	SH3BP4	5.63025	Up	1.56071e-10
SH3D19	1332.28	677.512	0.974675	1.37657e-10	Ovelapping	SH3D19	414.5	Up	2.35018e-13
SH3D21	139.778	72.9102	0.935994	0.0248754	Ovelapping	SH3D21	2.08192	Down	5.75465e-11
SH3PXD2A	261.977	523.3	-0.996549	1.01642e-06	Ovelapping	SH3PXD2A	12.7786	Down	1.46884e-12
SH3RF1	648.82	1530.35	-1.23873	3.38868e-22	Ovelapping	SH3RF1	907.6	Up	7.18721e-12
SH3RF2	169.775	366.124	-1.11119	2.62649e-05	Ovelapping	SH3RF2	2.37578	Up	7.26617e-06
SH3TC1	578.963	952.124	-0.717297	7.54314e-07	Ovelapping	SH3TC1	2.39519	Down	2.57859e-07
SHANK1	150.14	81.5499	0.878686	0.0138581	Ovelapping	SHANK1	2.35329	Down	3.56402e-10
SHANK3	425.1	740.374	-0.801756	2.17697e-06	Ovelapping	SHANK3	279.3	Up	1.36695e-13
SHB	337.642	573.69	-0.765139	2.1352e-05	Ovelapping	SHB	229.5	Down	1.11827e-10
SHKBP1	1701.62	2257.88	-0.408336	6.72892e-05	Ovelapping	SHKBP1	49.4983	Up	2.47765e-10	SHKBP1	136.3	Down	1.35682e-09
SHPK	241.262	83.1869	1.53674	3.22821e-07	Ovelapping	SHPK	14.244	Up	2.6134e-13
SIAH2	801.488	1443.79	-0.848653	1.28911e-11	Ovelapping	SIAH2	4.55656	Down	8.74354e-08
SIGMAR1	1978.64	2438.88	-0.301384	0.00276686	Ovelapping	SIGMAR1	2.14486	Up	4.02893e-10
SIK2	1452.46	1168.76	0.313176	0.0133066	Ovelapping	SIK2	2084.6	Up	1.92365e-08
SIL1	1377.87	1713.18	-0.314028	0.00383026	Ovelapping	SIL1	31.1006	Down	1.43978e-10	SIL1	128.2	Up	1.20106e-07
SIN3B	1859.41	1534.12	0.277081	0.0172475	Ovelapping	SIN3B	15.2239	Up	6.20529e-13
SINHCAF	2788.62	5196.26	-0.89783	6.17775e-23	Ovelapping	SINHCAF	1774.5	Up	3.02479e-09
SIRT1	645.523	1042.44	-0.692291	2.64224e-06	Ovelapping	SIRT1	2.90597	Up	1.14307e-06
SIRT3	755.864	539.317	0.486961	0.00148053	Ovelapping	SIRT3	1142.8	Down	1.9046e-11
SLAIN2	721.981	1411.52	-0.967297	4.86802e-14	Ovelapping	SLAIN2	2.20019	Up	1.84117e-06
SLC16A1	3139.8	4008.56	-0.352014	0.00028582	Ovelapping	SLC16A1	8.41311	Up	1.53632e-10
SLC16A5	1342.78	2017.97	-0.588289	1.07501e-07	Ovelapping	SLC16A5	5.15762	Up	2.45986e-11
SLC16A8	100.626	15.1872	2.72842	9.49815e-06	Ovelapping	SLC16A8	15.1103	Down	1.29783e-09
SLC17A9	1753.55	661.044	1.40752	1.01467e-18	Ovelapping	SLC17A9	19.1285	Down	6.53338e-13
SLC1A1	808.847	602.261	0.425496	0.00406302	Ovelapping	SLC1A1	521.8	Down	5.49327e-14
SLC22A31	3041.67	1373.37	1.14698	4.79614e-23	Ovelapping	SLC22A31	343	Up	1.22703e-13	SLC22A31	733.4	Down	1.56015e-09
SLC24A1	166.549	266.509	-0.677097	0.00873479	Ovelapping	SLC24A1	350.9	Up	1.26712e-13
SLC25A11	1259.16	2017.08	-0.679751	2.71604e-08	Ovelapping	SLC25A11	3895.7	Down	1.49555e-06
SLC25A25	196.719	901.005	-2.19562	1.81553e-29	Ovelapping	SLC25A25	2.31169	Up	2.80577e-06
SLC25A36	2630.65	2195.47	0.260475	0.0108892	Ovelapping	SLC25A36	96.4	Up	6.7092e-06
SLC25A44	313.282	483.728	-0.625481	0.00151404	Ovelapping	SLC25A44	875.8	Up	7.14245e-12
SLC25A46	672.048	1317.59	-0.971868	1.32515e-13	Ovelapping	SLC25A46	630	Down	2.22748e-09	SLC25A46	2.16006	Up	3.07311e-06
SLC26A1	121.643	32.239	1.91559	3.03214e-05	Ovelapping	SLC26A1	2.60988	Down	7.06285e-08
SLC2A3	135.418	321.538	-1.24673	1.4455e-06	Ovelapping	SLC2A3	2699	Down	3.99649e-09
SLC30A3	848.183	575.349	0.560614	0.000366306	Ovelapping	SLC30A3	596	Down	5.02399e-14
SLC38A7	283.043	189.994	0.574936	0.0188078	Ovelapping	SLC38A7	430.4	Up	2.56254e-13
SLC39A11	1172.36	1849.84	-0.657504	4.14583e-09	Ovelapping	SLC39A11	891.7	Up	7.51562e-12
SLC39A4	2022.94	1231.83	0.715723	1.73883e-09	Ovelapping	SLC39A4	533.8	Up	4.41639e-13
SLC3A2	9554.88	19041.7	-0.994797	9.56709e-46	Ovelapping	SLC3A2	18.4967	Up	7.78313e-13
SLC45A4	610.329	965.445	-0.661939	3.06945e-06	Ovelapping	SLC45A4	21.1455	Up	7.34723e-13
SLC48A1	588.908	775.658	-0.396513	0.0127132	Ovelapping	SLC48A1	733.5	Down	9.60566e-14
SLC4A11	632.59	342.279	0.885329	1.8724e-06	Ovelapping	SLC4A11	3.00944	Up	6.45969e-06
SLC5A6	854.929	675.213	0.339697	0.0263442	Ovelapping	SLC5A6	2140.3	Up	3.17678e-08
SLC7A11	1609.33	3699.07	-1.20009	1.74501e-24	Ovelapping	SLC7A11	3.4931	Up	6.20435e-07
SLC7A2	305.079	489.965	-0.682374	0.000496146	Ovelapping	SLC7A2	18.5823	Down	1.66644e-08
SLC7A5	11404.7	30323.5	-1.41066	8.4358e-79	Ovelapping	SLC7A5	2.14706	Up	9.17848e-10
SLC9A1	448.091	2082.57	-2.21769	1.66304e-70	Ovelapping	SLC9A1	10.3886	Up	3.99978e-13	SLC9A1	842.3	Down	1.69984e-13
SLC9A6	690.364	455.8	0.598933	0.0010304	Ovelapping	SLC9A6	2.15044	Up	1.93421e-06
SLCO4A1	2549.44	1648.03	0.629438	1.10359e-10	Ovelapping	SLCO4A1	2670.6	Down	1.71757e-07
SLCO5A1	27.3587	73.2207	-1.42048	0.00784151	Ovelapping	SLCO5A1	446.6	Down	7.41488e-14
SLX4	502.27	374.041	0.424977	0.0215099	Ovelapping	SLX4	645.2	Up	1.35994e-12
SLX4IP	1028.2	488.557	1.07407	2.12478e-12	Ovelapping	SLX4IP	5043.1	Down	6.91537e-10
SMAD1	54.6592	219.684	-2.00236	5.99417e-09	Ovelapping	SMAD1	4.33481	Up	1.75592e-12
SMAD3	1653.79	2606.85	-0.656718	2.36189e-11	Ovelapping	SMAD3	740.6	Up	1.50147e-12
SMAD9	50.2273	145.323	-1.53311	5.85726e-05	Ovelapping	SMAD9	482.8	Down	1.29405e-09
SMC3	3003.72	2321.08	0.372275	0.000170493	Ovelapping	SMC3	2.07566	Up	5.15828e-06
SMG6	292.321	457.082	-0.646098	0.00137087	Ovelapping	SMG6	371.3	Down	8.04995e-13
SMIM10L1	846.446	653.644	0.37306	0.0106638	Ovelapping	SMIM10L1	2.15248	Up	5.23141e-06
SMIM14	2542.27	4110.72	-0.693156	6.35458e-16	Ovelapping	SMIM14	225.7	Down	1.76579e-11
SMIM20	759.702	1629.93	-1.10057	2.33939e-18	Ovelapping	SMIM20	45.9153	Up	7.1724e-13
SMIM3	1879.21	2421.66	-0.365518	0.00109469	Ovelapping	SMIM3	5.5013	Up	3.09358e-08
SMN1	2898.37	1249.83	1.21381	1.83386e-29	Ovelapping	SMN1	68.4083	Down	1.29516e-08
SMN2	1282.82	668.088	0.941995	7.74749e-11	Ovelapping	SMN2	724.7	Up	1.36509e-12	SMN2	3.17692	Down	1.20561e-07
SMPD1	113.383	317.768	-1.48927	2.34816e-08	Ovelapping	SMPD1	492.5	Down	2.81986e-09
SMTN	2103.45	1834.38	0.197457	0.0490274	Ovelapping	SMTN	1123.7	Down	2.48556e-09
SMURF1	718.036	908.137	-0.338263	0.0171977	Ovelapping	SMURF1	770.8	Down	1.21769e-13	SMURF1	343	Up	1.22703e-13
SMYD5	738.082	1034.96	-0.488045	0.000333999	Ovelapping	SMYD5	2.51506	Up	2.76259e-06
SNAPC2	1248.52	1709.75	-0.452811	0.000470507	Ovelapping	SNAPC2	534.2	Down	1.80712e-09
SNAPC4	1528.58	876.499	0.801687	2.99453e-09	Ovelapping	SNAPC4	3.17941	Down	1.79166e-08
SNIP1	508.321	737.971	-0.537644	0.00057297	Ovelapping	SNIP1	2.21381	Up	4.66638e-07
SNN	683.899	1240.12	-0.85951	3.09137e-10	Ovelapping	SNN	5.95373	Up	2.96871e-06
SNRNP27	743.05	1094.73	-0.559298	3.23278e-05	Ovelapping	SNRNP27	2.21713	Up	2.46616e-07
SNTA1	628.237	1227.09	-0.965062	1.75307e-12	Ovelapping	SNTA1	645.1	Down	2.75063e-09
SNTB1	68.8474	1149.47	-4.05449	1.9043e-86	Ovelapping	SNTB1	9.44115	Down	3.74068e-08	SNTB1	2.02799	Down	6.64786e-06
SNX14	1003.94	1516.43	-0.595596	1.33255e-06	Ovelapping	SNX14	398.6	Up	2.16535e-13
SNX15	18.3784	1.45032	3.65736	0.00776932	Ovelapping	SNX15	111.4	Down	4.66182e-08
SNX2	2003.71	3505.46	-0.806764	5.55782e-19	Ovelapping	SNX2	868.8	Down	2.13134e-13
SNX30	749.934	1389.21	-0.88988	2.118e-12	Ovelapping	SNX30	278.7	Down	8.10527e-12
SNX5	5339.2	3964.1	0.429787	7.85887e-08	Ovelapping	SNX5	2.21011	Up	1.91442e-06
SOCS3	1337.88	851.221	0.652567	1.53407e-07	Ovelapping	SOCS3	3.20059	Up	5.80872e-07
SON	2832.71	3936.49	-0.475005	5.84688e-08	Ovelapping	SON	2.08456	Up	2.2567e-06
SORD	2084.05	3037.61	-0.54366	1.61013e-07	Ovelapping	SORD	2.55421	Up	1.33139e-11
SOWAHB	49.6857	219	-2.14797	1.05815e-08	Ovelapping	SOWAHB	18.759	Down	5.09313e-10
SP100	874.283	1158.63	-0.406052	0.00196517	Ovelapping	SP100	430.4	Up	2.56254e-13
SP2	357.16	667.545	-0.902293	4.18497e-07	Ovelapping	SP2	2.09898	Up	2.09929e-06
SP3	2015.93	2432.77	-0.270885	0.0055895	Ovelapping	SP3	23.6506	Down	2.42917e-13
SP4	451.27	684.62	-0.600926	0.000239188	Ovelapping	SP4	5.67879	Up	1.12872e-07
SP5	293.586	44.5048	2.72486	1.78203e-16	Ovelapping	SP5	7.57176	Up	1.31823e-10
SPATA2	292.388	418.296	-0.515965	0.0143484	Ovelapping	SPATA2	2.03142	Up	1.41402e-06
SPATA33	437.626	282.878	0.63087	0.00349895	Ovelapping	SPATA33	7.35609	Down	3.03567e-08
SPC24	941.158	474.136	0.989897	2.31666e-10	Ovelapping	SPC24	533.8	Up	4.41639e-13
SPCS2	1719.26	2468.18	-0.520789	2.30157e-05	Ovelapping	SPCS2	112.3	Up	1.27065e-06
SPEG	2672.3	952.953	1.48725	6.02638e-35	Ovelapping	SPEG	104.4	Up	2.25451e-06
SPG21	1793.45	2650.71	-0.563845	7.98323e-09	Ovelapping	SPG21	181.3	Down	1.14798e-10
SPHK2	224.558	376.319	-0.744553	0.00111628	Ovelapping	SPHK2	25.3444	Up	1.93252e-13
SPIN3	499.926	325.434	0.617971	0.00314114	Ovelapping	SPIN3	462.3	Up	2.89356e-13
SPIRE2	1117.68	853.356	0.388837	0.0034534	Ovelapping	SPIRE2	2.85566	Up	4.63671e-06
SPNS2	159.482	393.288	-1.30289	1.82968e-08	Ovelapping	SPNS2	2009.2	Down	5.05462e-09
SPOPL	1120.57	1611.05	-0.523641	3.89916e-06	Ovelapping	SPOPL	2648.5	Down	1.61233e-10
SPP1	87.105	161.9	-0.893207	0.0134803	Ovelapping	SPP1	485.5	Down	5.32044e-14
SPRN	75.188	17.0726	2.13775	0.000279371	Ovelapping	SPRN	335	Up	1.18856e-13
SPTAN1	2455.93	3141.59	-0.355186	7.05238e-05	Ovelapping	SPTAN1	2.14079	Up	2.20475e-06
SPTBN2	270.533	499.33	-0.88429	6.8071e-06	Ovelapping	SPTBN2	3.60466	Up	2.14691e-07
SRA1	1764.24	2732.96	-0.631527	2.26898e-10	Ovelapping	SRA1	1464.3	Up	4.50913e-10
SRGAP2C	257.965	176.071	0.552313	0.0358902	Ovelapping	SRGAP2C	3170.8	Down	6.98432e-07
SRPRB	1106.55	1727.89	-0.64323	8.25028e-08	Ovelapping	SRPRB	397.3	Down	2.81954e-10
SRRT	4458.47	3106.14	0.521291	1.68353e-09	Ovelapping	SRRT	3.12967	Up	6.36189e-07
SS18L1	1398.27	671.36	1.05813	1.36999e-15	Ovelapping	SS18L1	12.8084	Up	7.33052e-13	SS18L1	169.3	Down	3.10005e-09
SSTR2	21.3719	1.98909	3.43974	0.00855565	Ovelapping	SSTR2	350.9	Up	1.26712e-13
ST14	5244.35	6806.33	-0.376207	5.40093e-07	Ovelapping	ST14	136.2	Up	4.07188e-08
ST3GAL1	572.92	1001.43	-0.805065	3.18153e-08	Ovelapping	ST3GAL1	2.43356	Up	5.71372e-10
ST6GALNAC2	26.8797	101.025	-1.911	0.000212642	Ovelapping	ST6GALNAC2	1414.6	Down	5.02199e-11
STAC3	138.407	36.8597	1.91118	6.02871e-05	Ovelapping	STAC3	676.1	Down	7.97883e-14
STAMBPL1	113.804	230.727	-1.0205	0.000437637	Ovelapping	STAMBPL1	438.4	Up	2.51777e-13
STARD9	963.514	219.747	2.13271	4.31527e-25	Ovelapping	STARD9	199.8	Up	1.71783e-11	STARD9	3.5272	Down	1.46124e-08
STAU1	3148.78	4371.3	-0.472934	6.63929e-08	Ovelapping	STAU1	2.79068	Up	9.65247e-07
STC2	2079.02	3366.46	-0.695039	1.11257e-13	Ovelapping	STC2	3.41619	Up	1.28271e-07
STK10	512.577	883.958	-0.785186	3.76843e-07	Ovelapping	STK10	836	Up	4.47445e-12
STK16	816.755	1203.48	-0.558875	3.69766e-05	Ovelapping	STK16	1703.5	Down	1.67293e-09
STK17A	591.588	1340.36	-1.18073	2.15285e-18	Ovelapping	STK17A	2249.4	Down	1.02742e-11
STK3	1071.89	2355.86	-1.13658	7.2618e-26	Ovelapping	STK3	350.9	Up	1.26712e-13
STK36	867.389	173.668	2.32112	3.17573e-35	Ovelapping	STK36	11.4167	Up	3.88184e-13
STK39	593.929	3139.12	-2.40178	1.53273e-110	Ovelapping	STK39	2.20368	Up	1.3672e-06
STOML1	140.027	244.61	-0.803685	0.00317237	Ovelapping	STOML1	475.2	Down	2.63377e-09
STRN	696	1138.2	-0.709652	1.75935e-07	Ovelapping	STRN	327.1	Up	1.17123e-13
STX11	39.3936	88.5947	-1.16407	0.0170349	Ovelapping	STX11	4.35248	Up	5.32304e-08
STX2	865.361	1260.3	-0.542278	1.71783e-05	Ovelapping	STX2	2.30273	Up	3.8249e-07
STX4	792.437	496.449	0.674284	1.50226e-05	Ovelapping	STX4	57.7875	Up	3.70225e-13
STXBP5	314.779	450.474	-0.515776	0.0104756	Ovelapping	STXBP5	986.8	Down	4.5715e-11
SUDS3	1640.02	2092.83	-0.351802	0.000550278	Ovelapping	SUDS3	2.16125	Up	8.05152e-06
SUGP2	3379.02	1543.37	1.13041	3.49284e-25	Ovelapping	SUGP2	14.3064	Up	8.96963e-11
SULF2	884.274	1165.12	-0.397986	0.00208629	Ovelapping	SULF2	2547.2	Down	1.77823e-11
SUPT16H	5063.79	6465.58	-0.352668	2.57949e-06	Ovelapping	SUPT16H	2.35725	Up	3.24798e-06
SUPT6H	2288.24	3332.78	-0.542798	1.85161e-08	Ovelapping	SUPT6H	25.0156	Up	4.28327e-08
SUSD2	865.532	484.329	0.837459	1.0221e-07	Ovelapping	SUSD2	3.60104	Up	2.21346e-07
SWI5	509.04	816.268	-0.681046	8.64567e-06	Ovelapping	SWI5	2.98084	Up	6.64367e-06
SWSAP1	75.9131	36.942	1.04118	0.0434371	Ovelapping	SWSAP1	517.9	Up	4.22173e-13
SYAP1	2545.03	3430.57	-0.430495	2.40264e-06	Ovelapping	SYAP1	223.7	Up	2.35728e-12
SYMPK	3573.53	4448.89	-0.315889	0.00044219	Ovelapping	SYMPK	33.7797	Up	2.31093e-13
SYNE2	1955.32	1207.63	0.695181	6.36062e-10	Ovelapping	SYNE2	512	Down	5.05187e-14
SYNE3	175.407	411.813	-1.23098	4.91312e-08	Ovelapping	SYNE3	350.9	Up	1.26712e-13
SYNE4	807.949	408.539	0.984008	6.26624e-10	Ovelapping	SYNE4	11.25	Up	9.83205e-13
SYNGAP1	753.454	208.682	1.85121	4.62654e-21	Ovelapping	SYNGAP1	619.8	Down	4.37759e-14	SYNGAP1	5.60417	Up	1.18339e-09
SYNGR1	1143.48	891.602	0.35822	0.0083111	Ovelapping	SYNGR1	358.9	Up	1.58205e-13
SYNGR2	4077.25	5749.53	-0.495588	5.32094e-09	Ovelapping	SYNGR2	12.6293	Up	4.28887e-13
SYNM	237.788	125.91	0.91841	0.00134703	Ovelapping	SYNM	2.32069	Down	1.50416e-11
SYT3	212.941	331.442	-0.639107	0.00583841	Ovelapping	SYT3	6.19559	Down	1.23227e-11
SYT7	1030.12	1592.19	-0.627806	2.96549e-07	Ovelapping	SYT7	263.4	Up	1.69949e-13	SYT7	159.5	Down	1.63897e-09
SYTL1	1581.05	1211.48	0.383845	0.000757184	Ovelapping	SYTL1	4.74333	Down	2.72119e-06
SYTL2	432.7	721.666	-0.739482	3.17287e-05	Ovelapping	SYTL2	2.19532	Down	1.26315e-11
SZRD1	2256.4	4849.95	-1.10398	2.91635e-38	Ovelapping	SZRD1	5.97461	Up	5.19856e-13
SZT2	1004.53	464.295	1.1133	1.58804e-11	Ovelapping	SZT2	2.92019	Up	1.91798e-07
TACC2	548.073	836.924	-0.61068	7.8459e-05	Ovelapping	TACC2	7.93839	Up	2.94195e-11
TACSTD2	117.041	200.373	-0.773816	0.0158129	Ovelapping	TACSTD2	3.28114	Up	1.09386e-10
TAF1	1337.52	1059.59	0.335803	0.00564704	Ovelapping	TAF1	4.16049	Down	1.42005e-06
TAF1A	202.534	350.36	-0.787616	0.00299228	Ovelapping	TAF1A	470.2	Up	2.97832e-13
TAF2	1196.16	1797.32	-0.588354	3.81727e-06	Ovelapping	TAF2	2.13211	Up	2.28289e-06
TAF6L	419.658	304.465	0.462332	0.0261693	Ovelapping	TAF6L	247.5	Up	3.76551e-13
TAS2R5	46.8145	7.74887	2.59171	0.000622333	Ovelapping	TAS2R5	521.9	Down	1.88825e-09
TAX1BP3	102.196	43.5518	1.23425	0.0116479	Ovelapping	TAX1BP3	271.4	Up	1.8317e-13
TBC1D13	414.746	539.026	-0.379105	0.0377571	Ovelapping	TBC1D13	134.325	Up	2.70114e-11	TBC1D13	440	Down	1.70259e-09
TBC1D14	131.827	883.437	-2.74078	1.20695e-42	Ovelapping	TBC1D14	2.62974	Up	7.19634e-07
TBC1D16	1422.04	2032.29	-0.515826	3.81703e-06	Ovelapping	TBC1D16	2.11715	Down	1.03954e-07
TBC1D17	1094.94	792.853	0.465192	0.00153769	Ovelapping	TBC1D17	374	Down	1.19923e-10
TBC1D2	544.121	788.773	-0.535593	0.000480933	Ovelapping	TBC1D2	2.93806	Up	3.10991e-07
TBC1D20	1667.73	3075.74	-0.883447	3.4587e-19	Ovelapping	TBC1D20	2.0356	Up	1.78274e-06
TBC1D8B	537.648	859.053	-0.677077	1.18052e-05	Ovelapping	TBC1D8B	4.74451	Up	9.88725e-09
TBCD	2347.87	3642.01	-0.633499	3.80386e-12	Ovelapping	TBCD	36.6988	Down	1.18324e-12	TBCD	140.941	Up	2.67395e-09
TBCE	280.472	156.574	0.841065	0.000932725	Ovelapping	TBCE	1635.2	Down	3.75271e-09
TBCK	459.763	298.935	0.620462	0.00185904	Ovelapping	TBCK	46.85	Up	1.85462e-13
TBL3	1743.86	2331.07	-0.418243	0.000577981	Ovelapping	TBL3	573.7	Down	3.73984e-10
TBP	475.929	266.612	0.835058	5.63154e-05	Ovelapping	TBP	4.19736	Up	2.76782e-07
TBX1	130.086	37.6675	1.78917	3.92149e-05	Ovelapping	TBX1	3.10916	Up	3.08393e-06
TBX3	132.602	320.005	-1.27173	4.78623e-07	Ovelapping	TBX3	503.4	Down	4.34728e-14
TC2N	538.54	1250.71	-1.21731	2.22374e-15	Ovelapping	TC2N	303.2	Up	1.11391e-13
TCAF1	2742.17	1991.64	0.461685	2.07229e-06	Ovelapping	TCAF1	2.83011	Up	1.10807e-06
TCERG1	2675.07	1892.4	0.499077	1.30057e-06	Ovelapping	TCERG1	5.11831	Up	8.39468e-08
TCF3	3497.02	3943.18	-0.173075	0.0478044	Ovelapping	TCF3	112.3	Up	1.27065e-06
TCFL5	676.607	924.094	-0.449037	0.00463809	Ovelapping	TCFL5	834.6	Down	1.82392e-09
TCOF1	1809.08	2650.65	-0.551118	1.11577e-08	Ovelapping	TCOF1	2.1161	Up	5.30781e-07
TCP11L2	63.0979	350.398	-2.47534	4.39859e-16	Ovelapping	TCP11L2	2.00641	Down	2.75701e-07
TCTN1	600.626	307.801	0.963368	8.38248e-07	Ovelapping	TCTN1	4.74314	Down	8.66168e-09
TDRD6	135.655	17.6528	2.94609	1.47749e-09	Ovelapping	TDRD6	401.6	Down	3.56291e-13
TEAD2	299.868	524.769	-0.807551	0.0001451	Ovelapping	TEAD2	17.025	Up	6.69461e-07
TEAD4	464.197	715.842	-0.625396	0.000113683	Ovelapping	TEAD4	3.10933	Up	9.19658e-08
TEF	397.637	712.9	-0.840671	3.57712e-06	Ovelapping	TEF	525.9	Up	4.32988e-13	TEF	2.57143	Up	5.75885e-07
TELO2	1577.88	923.779	0.772289	6.02976e-11	Ovelapping	TELO2	2.69882	Up	7.12212e-12
TENM3	459.88	73.7602	2.64138	8.3933e-23	Ovelapping	TENM3	2.93767	Up	4.11631e-10
TERF2IP	1070.64	1883.81	-0.815272	3.93529e-12	Ovelapping	TERF2IP	3.02641	Up	7.26327e-07
TEX2	603.62	1591.45	-1.39968	6.02299e-27	Ovelapping	TEX2	3.00693	Down	2.58039e-08	TEX2	3468.4	Up	2.30383e-06
TEX22	15.864	1.47107	3.43519	0.0164587	Ovelapping	TEX22	621.3	Up	1.11276e-12
TEX52	30.0507	2.98364	3.34309	0.00366021	Ovelapping	TEX52	255.5	Up	2.43095e-13
TFAP2E	191.333	117.912	0.699488	0.0207271	Ovelapping	TFAP2E	5.42116	Up	4.89175e-09
TFB2M	462.764	835.763	-0.852655	1.2624e-07	Ovelapping	TFB2M	2.14585	Up	2.91649e-06
TFRC	2839.1	5439.36	-0.938468	2.22329e-24	Ovelapping	TFRC	2.16381	Up	2.12713e-06
TGFB2	7.36272	50.2439	-2.79025	0.00046885	Ovelapping	TGFB2	971.8	Down	7.64603e-11
TGIF2	393.021	754.816	-0.940826	1.05271e-08	Ovelapping	TGIF2	8.61183	Up	7.85058e-11
TGS1	646.377	815.521	-0.334777	0.0267052	Ovelapping	TGS1	677	Up	1.48891e-12
THBS1	256.107	565.693	-1.14253	3.58885e-09	Ovelapping	THBS1	2.04026	Up	1.26266e-09
THEMIS2	378.233	541.989	-0.51883	0.00441617	Ovelapping	THEMIS2	12.039	Down	1.87066e-10
THOC3	2822.27	1935.35	0.544446	0.0311493	Ovelapping	THOC3	838.4	Down	1.29069e-09
THOP1	3319.39	3950.02	-0.250845	0.00331529	Ovelapping	THOP1	3.14409	Up	3.51403e-07
THRA	802.992	1014.22	-0.336012	0.0197787	Ovelapping	THRA	1011	Up	2.62368e-11	THRA	24.3764	Down	4.57673e-08
THSD1	75.9699	21.2575	1.8348	0.00124702	Ovelapping	THSD1	606.8	Down	4.99606e-14
TIA1	2534.99	940.315	1.4307	8.3779e-36	Ovelapping	TIA1	470.2	Up	2.97832e-13
TIAM1	1977.3	2607.8	-0.39945	4.57118e-05	Ovelapping	TIAM1	2.25206	Down	2.9631e-08
TICAM1	419.055	903.659	-1.10988	2.34128e-11	Ovelapping	TICAM1	2.82086	Up	1.71978e-07
TIMM10B	394.636	510.641	-0.371683	0.0397378	Ovelapping	TIMM10B	636.6	Down	7.27299e-14
TIMP1	14493.3	16865.8	-0.218633	0.00100282	Ovelapping	TIMP1	3.27068	Down	1.45626e-10
TJAP1	937.677	729.434	0.362143	0.00933738	Ovelapping	TJAP1	2.0453	Up	1.50819e-06
TJP3	1879.75	3406.79	-0.857269	1.26879e-15	Ovelapping	TJP3	129.3	Down	3.08383e-09
TKFC	2335.86	3278.37	-0.488793	1.98735e-07	Ovelapping	TKFC	231.6	Up	1.16939e-12
TLDC1	863.01	1338.01	-0.633752	3.35353e-06	Ovelapping	TLDC1	25.8474	Down	3.89439e-13	TLDC1	176	Up	4.1541e-10
TLK2	1030.89	1680.96	-0.705023	9.16434e-10	Ovelapping	TLK2	2.64248	Up	1.34157e-08
TM9SF1	26.8797	96.2398	-1.84036	0.000141014	Ovelapping	TM9SF1	3.36722	Down	2.64728e-06
TMC6	4663.63	6174.19	-0.405081	8.23696e-07	Ovelapping	TMC6	2.59524	Down	1.87871e-07	TMC6	96.4	Up	6.7092e-06
TMED1	159.246	392.896	-1.30083	3.7186e-08	Ovelapping	TMED1	458.4	Down	1.2346e-13
TMED2	3379.6	10395.6	-1.62107	2.62641e-107	Ovelapping	TMED2	3.17347	Up	1.51571e-08
TMED3	2325.86	4808.04	-1.04725	1.36431e-31	Ovelapping	TMED3	327.1	Up	1.17123e-13
TMED4	1970.65	2779.26	-0.496311	3.14032e-07	Ovelapping	TMED4	883.8	Up	7.72913e-12
TMED5	895.111	1283.48	-0.519939	3.82633e-05	Ovelapping	TMED5	2.89843	Up	6.25782e-06
TMEM104	476.058	881.72	-0.888087	1.65149e-08	Ovelapping	TMEM104	12.9306	Up	5.59765e-10
TMEM107	478.87	318.451	0.588812	0.0024605	Ovelapping	TMEM107	732.6	Up	1.481e-12
TMEM145	186.724	53.352	1.80993	1.52457e-06	Ovelapping	TMEM145	11.7023	Down	1.10837e-08
TMEM158	1614.72	1186.13	0.445838	0.00116212	Ovelapping	TMEM158	2.59616	Up	2.23163e-08
TMEM199	250.534	162.851	0.620092	0.020687	Ovelapping	TMEM199	3.45984	Up	6.61914e-07
TMEM206	702.41	1400.92	-0.995315	1.32892e-14	Ovelapping	TMEM206	3.78288	Up	7.08876e-07
TMEM38A	331.42	634.499	-0.936101	2.45911e-07	Ovelapping	TMEM38A	517.9	Up	4.22173e-13
TMEM63A	716.463	268.851	1.41366	1.67474e-14	Ovelapping	TMEM63A	1034.9	Down	2.46004e-09
TMEM64	848.541	1388.51	-0.710065	1.05273e-08	Ovelapping	TMEM64	1182.7	Down	3.84981e-09
TMEM8A	728.498	1232.56	-0.759543	1.86289e-08	Ovelapping	TMEM8A	8.70414	Down	2.27513e-06
TMEM92	377.222	254.16	0.570464	0.0119068	Ovelapping	TMEM92	330.1	Down	3.62227e-11
TMEM94	1331.11	1034.56	0.363505	0.00257273	Ovelapping	TMEM94	335	Up	1.18856e-13
TMTC1	111.769	287.207	-1.36243	5.15054e-07	Ovelapping	TMTC1	508.2	Down	1.56701e-13
TNFAIP2	1321.46	1700.14	-0.364165	0.00160114	Ovelapping	TNFAIP2	2.86974	Up	9.2028e-07
TNFAIP3	158.343	308.424	-0.963112	0.000108566	Ovelapping	TNFAIP3	4.60876	Up	1.48532e-11
TNFRSF10B	3978.19	8218.56	-1.04689	2.75416e-45	Ovelapping	TNFRSF10B	329.1	Down	1.06047e-12
TNFRSF10D	1163.78	2925.84	-1.33058	9.76615e-39	Ovelapping	TNFRSF10D	2.29302	Down	1.1845e-08
TNFRSF13C	160.975	14.6484	3.45942	1.32252e-13	Ovelapping	TNFRSF13C	13.6192	Up	2.93203e-13
TNFRSF18	1628.06	1238.81	0.394424	0.000615534	Ovelapping	TNFRSF18	7.75118	Up	3.19235e-11
TNFRSF25	855.302	294.17	1.54053	1.78114e-18	Ovelapping	TNFRSF25	116.4	Down	9.13299e-08
TNFSF18	109.612	28.4676	1.94121	0.000121192	Ovelapping	TNFSF18	430.4	Up	2.56254e-13
TNFSF9	1129.91	2269.61	-1.00567	1.56397e-19	Ovelapping	TNFSF9	5.56992	Up	1.13528e-12
TNIK	2125.9	2543.26	-0.258476	0.0134265	Ovelapping	TNIK	2.08492	Down	2.66097e-08
TNK2	1975.56	743.092	1.41105	9.09364e-23	Ovelapping	TNK2	7.34538	Down	8.82741e-08
TNKS1BP1	1952.77	2603.53	-0.414612	2.0319e-05	Ovelapping	TNKS1BP1	136.2	Up	4.07188e-08	TNKS1BP1	2.02815	Down	6.94005e-06
TNRC6C	394.753	616.434	-0.643246	0.000258532	Ovelapping	TNRC6C	519.1	Down	5.2422e-14
TNS4	499.873	1021.72	-1.0324	4.43634e-12	Ovelapping	TNS4	2.69345	Down	3.20814e-06
TOLLIP	787.47	1267.28	-0.68681	9.13102e-08	Ovelapping	TOLLIP	2222.8	Down	1.98525e-08
TOMM40	3984.23	3270.09	0.285319	0.00264707	Ovelapping	TOMM40	4.05548	Up	2.72738e-12
TOMM40L	185.945	333.307	-0.840995	0.00035788	Ovelapping	TOMM40L	533.8	Up	4.41639e-13
TOP2A	5511.56	2942.36	0.905466	7.60513e-23	Ovelapping	TOP2A	2.2	Up	1.88088e-06	TOP2A	2.15542	Up	2.10842e-06
TOX2	924.103	2062.33	-1.15694	1.62025e-20	Ovelapping	TOX2	3.92385	Down	5.43326e-12
TP53BP2	1023.75	1255.93	-0.295407	0.0204154	Ovelapping	TP53BP2	7.84747	Up	6.50652e-10
TP53I11	1647.99	2280.25	-0.46824	1.03944e-05	Ovelapping	TP53I11	2.51066	Up	3.27734e-06
TP53I3	302.563	200.414	0.593962	0.0172536	Ovelapping	TP53I3	862.4	Down	1.11898e-13
TPD52L2	4468.88	5875.3	-0.39461	6.27649e-07	Ovelapping	TPD52L2	1297.3	Up	2.46092e-10
TPM3	10483.9	12550.1	-0.259401	0.00058656	Ovelapping	TPM3	2.25186	Up	9.39641e-07
TPMT	1293.58	2463.02	-0.928753	1.72971e-19	Ovelapping	TPMT	321.5	Down	2.60788e-12
TPRKB	1306.81	1002.93	0.382296	0.00369516	Ovelapping	TPRKB	2.73607	Up	8.5114e-07
TRAF3IP1	415.712	586.059	-0.494525	0.00495938	Ovelapping	TRAF3IP1	19.679	Up	4.20053e-13
TRAF4	1434.2	2709.84	-0.918356	1.38215e-18	Ovelapping	TRAF4	2.72811	Up	8.59585e-07
TRAFD1	993.721	1523.28	-0.61566	4.45694e-07	Ovelapping	TRAFD1	756.5	Up	1.66313e-12
TRAPPC10	286.868	485.922	-0.76265	0.000818907	Ovelapping	TRAPPC10	1389.6	Down	1.32635e-12
TRIM11	705.094	1078.72	-0.614076	8.35933e-06	Ovelapping	TRIM11	5.24008	Up	9.24001e-13
TRIM25	3559.62	6621.42	-0.895467	1.43014e-26	Ovelapping	TRIM25	525.6	Down	3.92687e-11
TRIM33	955.329	1386.77	-0.538353	1.73855e-05	Ovelapping	TRIM33	2.04711	Down	3.59635e-07
TRIM35	384.752	554.524	-0.528531	0.00403777	Ovelapping	TRIM35	226.7	Down	1.42924e-09
TRIM4	800.821	1224.14	-0.612668	3.42709e-06	Ovelapping	TRIM4	2.52821	Up	8.76424e-07
TRIM59	724.548	436.055	0.732568	2.97105e-05	Ovelapping	TRIM59	5.35413	Down	1.49938e-12
TRIM66	1149.16	229.962	2.3217	2.0708e-36	Ovelapping	TRIM66	1499.5	Down	1.6625e-10
TRIM72	1341.84	1876.75	-0.483546	1.52401e-05	Ovelapping	TRIM72	27.2333	Down	6.94628e-09	TRIM72	2.66626	Up	5.43532e-07
TRIM8	1416.24	2607.84	-0.881172	4.29656e-16	Ovelapping	TRIM8	3730.8	Up	6.13863e-06
TRIOBP	6120.56	9292.09	-0.60235	3.48634e-16	Ovelapping	TRIOBP	158.178	Down	7.17617e-09
TRIP13	1016.82	771.412	0.398398	0.00288568	Ovelapping	TRIP13	2.27148	Up	3.27289e-07
TRMT112	11050.2	7642.23	0.532204	3.72014e-10	Ovelapping	TRMT112	80.5217	Down	6.87546e-10
TRNP1	3257.01	3778.82	-0.21429	0.0211281	Ovelapping	TRNP1	10.2304	Down	2.78651e-08
TROVE2	737.06	1355.15	-0.879301	1.31108e-11	Ovelapping	TROVE2	1973.3	Up	2.33707e-08
TRPM4	1552.06	889.986	0.801711	2.5485e-10	Ovelapping	TRPM4	23.9595	Up	3.02786e-13
TRPV1	188.273	33.0261	2.50898	1.11395e-10	Ovelapping	TRPV1	398.6	Up	2.16535e-13
TRPV6	112.485	332.602	-1.56709	1.13197e-08	Ovelapping	TRPV6	355.6	Down	7.18902e-13
TSC22D3	623.815	901.216	-0.529335	0.0012022	Ovelapping	TSC22D3	11.4555	Up	1.82586e-12
TSC22D4	934.625	1125.27	-0.267841	0.0369296	Ovelapping	TSC22D4	7.72388	Up	3.45915e-12
TSN	1858.54	2981.2	-0.681432	1.19562e-12	Ovelapping	TSN	525.5	Down	9.28186e-10
TSPAN18	501.262	807.773	-0.68745	1.93072e-05	Ovelapping	TSPAN18	2.81273	Up	1.03394e-06
TSPAN3	5878.75	3773	0.640059	4.62993e-14	Ovelapping	TSPAN3	2.82198	Up	4.46169e-07
TSR1	1158.22	2140.09	-0.886175	7.58216e-14	Ovelapping	TSR1	214.8	Down	2.90035e-11
TSR2	1370.4	876.375	0.645412	2.67412e-07	Ovelapping	TSR2	2.5064	Up	1.13199e-06
TST	1520.86	1882.24	-0.306746	0.0122521	Ovelapping	TST	8.17552	Down	1.08943e-09
TTI1	643.68	837.731	-0.380053	0.0164014	Ovelapping	TTI1	2.56457	Up	4.42992e-11
TTLL12	1790.48	3226.46	-0.849286	3.62635e-14	Ovelapping	TTLL12	2.20856	Up	2.01491e-06
TTLL3	1457.05	175.72	3.05218	5.13759e-14	Ovelapping	TTLL3	4.02609	Down	3.63007e-07
TUBB3	447.851	88.5954	2.33955	3.42232e-17	Ovelapping	TUBB3	9.03	Up	7.51575e-13
TUBGCP2	1059.21	1279.86	-0.27286	0.0244018	Ovelapping	TUBGCP2	366.8	Up	1.63688e-13
TUBGCP6	1822.95	731.797	1.31632	1.0111e-26	Ovelapping	TUBGCP6	161.2	Down	1.77274e-10
TXNL4A	3211.68	4760.65	-0.567835	3.61859e-12	Ovelapping	TXNL4A	2.76145	Up	1.70267e-06
TYK2	2000.71	1316.36	0.60389	1.31749e-08	Ovelapping	TYK2	867.8	Up	6.58037e-12
UBAC2	1983.53	2587.48	-0.383271	9.67101e-05	Ovelapping	UBAC2	1241.6	Up	1.21699e-10
UBAP1	858.719	1757.14	-1.03243	2.07787e-18	Ovelapping	UBAP1	732.6	Up	1.481e-12
UBE2J2	1452.53	1775.99	-0.289771	0.00925173	Ovelapping	UBE2J2	11.2669	Up	6.06162e-13
UBE2N	4143.06	3289.19	0.332976	6.82631e-05	Ovelapping	UBE2N	1324.2	Down	5.3639e-13
UBE2O	2123.61	2933.75	-0.466381	8.92637e-07	Ovelapping	UBE2O	10.0889	Up	3.72098e-06
UBE3A	1204.68	1958.8	-0.701445	1.10921e-10	Ovelapping	UBE3A	2.2389	Up	1.45154e-06
UBIAD1	277.476	461.227	-0.733563	0.000240096	Ovelapping	UBIAD1	2.18128	Up	1.85689e-06
UBN1	1225.03	1852.49	-0.597031	6.3241e-08	Ovelapping	UBN1	2.61322	Up	1.35908e-07
UBR2	1495.02	1206.37	0.30948	0.00927579	Ovelapping	UBR2	808.6	Down	2.70572e-09
UGGT1	1574.28	2060.22	-0.388272	0.000318391	Ovelapping	UGGT1	284.1	Down	6.37274e-12
UGGT2	1543.74	1221.24	0.337549	0.00637342	Ovelapping	UGGT2	180.7	Down	1.07976e-10
UGP2	1702.64	2087.75	-0.294321	0.00352039	Ovelapping	UGP2	3.0233	Up	3.78966e-07
UHRF1	2078.78	1616.79	0.362545	0.000364631	Ovelapping	UHRF1	581.5	Up	8.67005e-13
ULBP2	188.34	493.589	-1.38866	7.05093e-11	Ovelapping	ULBP2	3.33774	Down	2.16388e-08
ULBP3	44.6583	224.097	-2.33304	4.11428e-11	Ovelapping	ULBP3	3.02358	Up	5.76346e-07
ULK2	274.065	449.914	-0.715274	0.000345713	Ovelapping	ULK2	311.2	Up	1.04086e-13
UNC5B	1631.64	3505.74	-1.10341	8.73559e-30	Ovelapping	UNC5B	1080	Down	1.97267e-13
UNC5CL	169.894	75.2313	1.17498	0.00116937	Ovelapping	UNC5CL	710.8	Down	6.69367e-14
UNG	2070.9	1517.37	0.448689	0.000553326	Ovelapping	UNG	295.3	Up	9.96914e-14
UROD	3059.09	1743.55	0.811177	7.08402e-18	Ovelapping	UROD	651.1	Down	2.52611e-09
UROS	1144.94	1396.17	-0.285626	0.0199291	Ovelapping	UROS	1257.5	Up	1.92425e-10
USB1	1757.53	2177.13	-0.309114	0.00253687	Ovelapping	USB1	1186	Up	1.24981e-10
USP13	550.344	755.728	-0.457712	0.00293212	Ovelapping	USP13	390.7	Up	2.0685e-13
USP2	150.676	350.69	-1.22243	7.21033e-06	Ovelapping	USP2	502	Up	4.78793e-13	USP2	510	Up	4.99296e-13
USP28	508.078	747.148	-0.556966	0.000510447	Ovelapping	USP28	231.6	Up	1.16939e-12
USP47	1346.92	920.737	0.549152	4.40061e-05	Ovelapping	USP47	2722.1	Down	1.30459e-11
USP49	514.177	252.275	1.02646	8.68815e-07	Ovelapping	USP49	2.6	Down	3.18478e-07
USP8	1256.57	2132.9	-0.763817	6.0985e-12	Ovelapping	USP8	448.3	Down	1.77606e-09
UST	468.093	670.385	-0.517765	0.00157548	Ovelapping	UST	708.8	Up	1.19392e-12
UTP18	2929.61	3503.92	-0.258058	0.00540882	Ovelapping	UTP18	775.8	Down	3.45782e-10
UTRN	1692.81	1041.9	0.699806	2.01914e-09	Ovelapping	UTRN	261.4	Down	5.91226e-12
UVSSA	1223.92	794.202	0.622904	9.46863e-05	Ovelapping	UVSSA	446.4	Up	2.60748e-13
VANGL1	706.643	1183.66	-0.745292	3.63026e-07	Ovelapping	VANGL1	2.15786	Up	1.39712e-06
VBP1	1530.23	2349.23	-0.618155	9.8163e-10	Ovelapping	VBP1	366.8	Up	1.63688e-13	VBP1	1026.9	Up	2.93618e-11
VCAN	838.95	207.276	2.01742	1.20886e-05	Ovelapping	VCAN	13.7619	Up	2.25725e-10
VEZF1	1379.52	2851.91	-1.0487	6.59012e-20	Ovelapping	VEZF1	335	Up	1.18856e-13
VGLL4	158.286	742.053	-2.22774	2.42459e-31	Ovelapping	VGLL4	2.63644	Down	3.1777e-09
VIRMA	2527.36	2863.93	-0.180305	0.0456615	Ovelapping	VIRMA	2.06556	Up	2.56159e-06
VKORC1L1	978.033	1285.33	-0.393853	0.00172873	Ovelapping	VKORC1L1	223.7	Up	2.35728e-12
VPS13B	977.648	715.656	0.449088	0.00344021	Ovelapping	VPS13B	1377.2	Down	3.9445e-11
VPS51	969.901	2370.4	-1.28842	5.50994e-21	Ovelapping	VPS51	34	Down	1.1065e-12
VPS54	690.247	934.283	-0.437347	0.0021352	Ovelapping	VPS54	11.6627	Up	4.04263e-13
VPS72	1874.78	1576.14	0.250752	0.0354833	Ovelapping	VPS72	2.29152	Up	4.47926e-06
VSIR	741.089	2100.48	-1.50165	5.33314e-33	Ovelapping	VSIR	376.1	Down	1.03615e-09
VTI1A	1312.62	1542.28	-0.232511	0.0367744	Ovelapping	VTI1A	111.984	Up	2.07446e-12
WASF2	2065.61	3311.75	-0.681214	2.77584e-11	Ovelapping	WASF2	737.8	Down	3.84147e-12
WASHC2C	832.125	613.698	0.438676	0.00365082	Ovelapping	WASHC2C	162.9	Down	2.1122e-10
WDR26	2702.39	3575.08	-0.403707	1.13993e-05	Ovelapping	WDR26	5961.7	Down	1.30113e-08
WDR45	1042.25	1376.65	-0.402353	0.00186694	Ovelapping	WDR45	446	Down	1.55581e-13
WDR55	1260.23	1486.57	-0.238716	0.0406027	Ovelapping	WDR55	17.4263	Up	1.82136e-07
WDR73	271.61	79.9758	1.76452	1.50528e-09	Ovelapping	WDR73	36.1875	Up	1.13746e-11
WIPF2	1174.63	1888.73	-0.685134	5.12135e-10	Ovelapping	WIPF2	430.4	Up	2.56254e-13
WRAP53	1118.78	886.173	0.336454	0.0124216	Ovelapping	WRAP53	2.33423	Up	1.81504e-06
WTAP	2019.35	1342.45	0.589558	1.9201e-07	Ovelapping	WTAP	804.2	Up	3.69091e-12
WWC3	248.68	481.304	-0.953311	2.7066e-06	Ovelapping	WWC3	474.6	Down	2.8076e-09
XPC	388.879	1100.51	-1.50285	5.3296e-18	Ovelapping	XPC	289.688	Up	7.17895e-09
XPO6	2048.35	2554.97	-0.31919	0.00121369	Ovelapping	XPO6	255.5	Up	2.43095e-13
XRCC1	1091.49	693.818	0.654366	2.59152e-05	Ovelapping	XRCC1	199.8	Up	1.71783e-11
XRCC2	625.343	173.087	1.85188	1.03681e-17	Ovelapping	XRCC2	1886.6	Down	1.66627e-09
XRCC3	955.8	315.572	1.59825	5.83888e-21	Ovelapping	XRCC3	520.6	Down	2.74065e-09
XYLT1	242.634	348.556	-0.523565	0.0187284	Ovelapping	XYLT1	9.68598	Down	1.57317e-10
YARS	6378.27	10386.5	-0.703263	4.35882e-20	Ovelapping	YARS	7685	Down	5.50479e-07
YBX3	7503.26	11825.2	-0.65617	6.78574e-16	Ovelapping	YBX3	882.3	Down	3.06855e-13
ZBTB11	735.868	1074.68	-0.546545	4.17594e-05	Ovelapping	ZBTB11	988.6	Down	1.72774e-09
ZBTB33	576.142	1027.52	-0.835676	5.47564e-08	Ovelapping	ZBTB33	2.74986	Down	7.37177e-07
ZBTB39	584.639	419.748	0.477182	0.00903157	Ovelapping	ZBTB39	5.51934	Up	6.19939e-06
ZBTB42	255.571	472.291	-0.884303	2.10947e-05	Ovelapping	ZBTB42	4.32654	Up	2.57901e-10
ZBTB46	517.719	406.134	0.350091	0.0495455	Ovelapping	ZBTB46	3.3298	Up	1.83106e-11
ZBTB5	870.504	384.566	1.17811	1.87802e-13	Ovelapping	ZBTB5	3	Down	3.38763e-09
ZBTB8B	75.4909	30.1462	1.32416	0.00925647	Ovelapping	ZBTB8B	415.7	Down	3.29128e-13
ZC3H3	867.983	1068.19	-0.300277	0.0297439	Ovelapping	ZC3H3	5.11577	Up	5.38895e-12
ZC3H8	771.37	563.911	0.452073	0.00293986	Ovelapping	ZC3H8	2.16672	Up	1.85781e-06
ZC3HAV1	908.044	1142.51	-0.331492	0.0107568	Ovelapping	ZC3HAV1	4.74838	Up	5.89465e-11
ZDBF2	749.819	288.595	1.37702	7.31739e-15	Ovelapping	ZDBF2	470.2	Up	2.97832e-13
ZDHHC14	335.43	204.952	0.710601	0.00260399	Ovelapping	ZDHHC14	12.4634	Up	2.6451e-11
ZDHHC4	433.843	1088.14	-1.32761	1.20846e-18	Ovelapping	ZDHHC4	2022.4	Down	4.91181e-10
ZDHHC9	630.807	1103.35	-0.806468	3.68603e-09	Ovelapping	ZDHHC9	388.7	Down	1.00243e-09
ZEB1	224.072	105.978	1.07985	0.000664485	Ovelapping	ZEB1	3.44042	Up	2.77631e-07
ZER1	798.79	1648.9	-1.04556	3.54125e-18	Ovelapping	ZER1	319.1	Up	1.01964e-13
ZFC3H1	1201.92	792.525	0.600596	3.58781e-06	Ovelapping	ZFC3H1	5.30917	Up	3.71051e-08
ZFP64	278.013	693.672	-1.3205	7.14505e-13	Ovelapping	ZFP64	360	Down	6.62109e-10
ZFYVE26	288.131	143.189	1.00748	0.000164464	Ovelapping	ZFYVE26	366.8	Up	1.63688e-13	ZFYVE26	879.6	Down	6.9778e-10
ZFYVE28	1355.18	845.05	0.68177	3.9603e-07	Ovelapping	ZFYVE28	2.61737	Up	9.69667e-06
ZGRF1	1059.8	150.587	2.81707	8.47562e-46	Ovelapping	ZGRF1	2.70036	Up	8.79043e-08
ZHX2	61.4221	144.805	-1.23788	0.000797204	Ovelapping	ZHX2	2.13158	Up	1.78937e-06
ZIC2	1184.03	650.888	0.863014	2.90558e-10	Ovelapping	ZIC2	6.46419	Down	8.68353e-12
ZNF101	277.898	197.909	0.490439	0.0462652	Ovelapping	ZNF101	899.7	Up	7.29327e-12
ZNF124	74.1747	132.519	-0.835565	0.022696	Ovelapping	ZNF124	3856.4	Down	3.16324e-10
ZNF136	113.625	34.0206	1.7392	7.45225e-05	Ovelapping	ZNF136	4.66878	Up	1.28945e-08
ZNF142	519.929	384.919	0.43345	0.0192466	Ovelapping	ZNF142	3.53444	Up	3.26961e-07
ZNF143	669.96	1018.8	-0.604301	1.41535e-05	Ovelapping	ZNF143	388.1	Down	3.00012e-13
ZNF155	45.5566	15.1042	1.59165	0.0195251	Ovelapping	ZNF155	176	Up	4.1541e-10
ZNF160	646.61	504.468	0.358235	0.0267422	Ovelapping	ZNF160	4.18305	Down	1.12282e-09
ZNF215	405.112	218.876	0.88807	3.41791e-05	Ovelapping	ZNF215	1344.6	Down	1.7099e-11
ZNF266	612.958	118.472	2.37157	1.24138e-27	Ovelapping	ZNF266	182.422	Down	6.76683e-11
ZNF276	878.219	523.861	0.744815	1.88081e-06	Ovelapping	ZNF276	2.09647	Down	2.65973e-10
ZNF28	151.098	533.517	-1.82217	9.49292e-16	Ovelapping	ZNF28	10.2622	Down	2.09671e-08
ZNF324B	95.0049	185.124	-0.96477	0.00292728	Ovelapping	ZNF324B	74.4444	Down	8.13431e-09
ZNF385A	1418.1	1185.54	0.258296	0.027962	Ovelapping	ZNF385A	1281.4	Up	2.2514e-10
ZNF41	179.954	306.972	-0.77215	0.00216124	Ovelapping	ZNF41	350.9	Up	1.26712e-13
ZNF431	389.661	236.654	0.719352	0.00166258	Ovelapping	ZNF431	2.37	Up	1.41599e-06
ZNF467	260.121	465.678	-0.839468	0.000470453	Ovelapping	ZNF467	51	Down	1.77397e-13
ZNF468	162.657	674.695	-2.05072	2.6295e-25	Ovelapping	ZNF468	19.7222	Down	5.0847e-10
ZNF469	976.513	405.557	1.26795	4.04537e-11	Ovelapping	ZNF469	10.3136	Down	7.32345e-08
ZNF473	538.488	1018.61	-0.920247	2.67694e-10	Ovelapping	ZNF473	2.10031	Up	5.54701e-06
ZNF480	737.852	294.625	1.32513	5.60047e-14	Ovelapping	ZNF480	2.41424	Up	2.742e-11
ZNF518A	2028.4	1235.5	0.714747	1.81636e-09	Ovelapping	ZNF518A	486.1	Up	4.43946e-13
ZNF525	58.7271	196.52	-1.74546	3.33307e-07	Ovelapping	ZNF525	917	Down	2.72143e-13
ZNF526	212.041	312.255	-0.559991	0.0304685	Ovelapping	ZNF526	2.52047	Down	6.70349e-06
ZNF584	234.012	342.755	-0.552064	0.0159013	Ovelapping	ZNF584	2336.6	Down	4.54888e-10
ZNF594	124.638	48.0473	1.37317	0.000897741	Ovelapping	ZNF594	8.83951	Down	2.09413e-12	ZNF594	2.12226	Up	2.31089e-06
ZNF596	146.129	88.1182	0.728482	0.0368742	Ovelapping	ZNF596	836.4	Down	2.90317e-10
ZNF684	140.029	235.513	-0.748707	0.00890637	Ovelapping	ZNF684	2.81585	Up	8.1598e-07
ZNF697	214.856	681.948	-1.66761	2.06959e-18	Ovelapping	ZNF697	21.6154	Down	8.09627e-09
ZNF704	1766.86	1049.83	0.750527	2.15757e-10	Ovelapping	ZNF704	260.8	Down	1.40146e-11
ZNF710	60.7028	138.424	-1.19149	0.00174451	Ovelapping	ZNF710	796.3	Up	2.51706e-12
ZNF711	336.087	636.758	-0.921884	1.48257e-07	Ovelapping	ZNF711	2.55494	Down	1.30694e-11
ZNF714	215.873	319.218	-0.565398	0.0148636	Ovelapping	ZNF714	2.09446	Up	2.31464e-06
ZNF75D	329.679	199.649	0.723434	0.001769	Ovelapping	ZNF75D	335	Up	1.18856e-13	ZNF75D	95.8	Down	1.17781e-06
ZNF76	1331.29	814.674	0.708585	1.68144e-08	Ovelapping	ZNF76	681	Down	1.64e-10
ZNF780B	280.708	116.856	1.26523	1.61864e-05	Ovelapping	ZNF780B	34.2308	Up	3.46498e-12
ZNF783	225.151	63.0685	1.83379	4.06826e-08	Ovelapping	ZNF783	951.1	Down	2.98218e-13
ZNF845	117.933	240.155	-1.02785	0.000348559	Ovelapping	ZNF845	66.2778	Down	1.08387e-13
ZNF862	411.454	194.054	1.0836	8.96921e-07	Ovelapping	ZNF862	1725.8	Down	2.88549e-12
ZNF91	140.447	35.0152	2.00421	9.95991e-07	Ovelapping	ZNF91	2.57751	Up	3.13381e-06
ZNFX1	849.617	1113.61	-0.390146	0.0024956	Ovelapping	ZNFX1	2.3899	Up	8.86425e-07
ZSWIM4	97.8775	181.913	-0.897163	0.0064208	Ovelapping	ZSWIM4	9.87285	Up	1.08972e-11
ZWILCH	971.57	667.277	0.542386	0.000163013	Ovelapping	ZWILCH	4.21999	Up	2.43412e-07
ZWINT	2430.94	1433.88	0.7621	5.38048e-12	Ovelapping	ZWINT	3.58187	Up	7.90444e-06
2021-03-02	556.513	913.544	-0.714923	9.11945e-07	No	AC009779.3	783.3	Down	1.31906e-13
2021-03-03	85.3054	166.623	-0.969314	0.00625751	No	AC015802.6	279.8	Down	2.79577e-09
2021-03-06	4489.75	2622.08	0.775736	7.46539e-15	No	AC093155.3	168	Up	1.41108e-09
2021-03-07	2034.9	2919.99	-0.521015	5.66059e-08	No	AC131160.1	3.09452	Up	1.01553e-06
2021-03-08	355.126	577.792	-0.701706	9.80307e-05	No	ACADS	838.4	Down	2.66659e-09
2021-09-03	777.001	1133.58	-0.544622	4.47691e-05	No	ACER2	7.95876	Up	2.09882e-09
2021-09-04	503.777	658.927	-0.386499	0.0217943	No	ACOT11	2.01382	Down	6.28576e-09
2021-09-07	4017.84	5068.05	-0.334831	0.00010937	No	ACSF3	2.49117	Up	1.54873e-08
2021-09-10	3270.17	5716.24	-0.805684	1.10672e-24	No	ACYP2	287.3	Up	1.12239e-13
2021-09-11	2581.6	4504.11	-0.802806	2.39728e-21	No	ADAM22	422.5	Up	2.46987e-13
A2M	35.6809	111.945	-1.64601	0.000212611	No	ADAMTS2	7.8689	Down	3.19724e-08
A2MP1	17.5427	2.42411	2.85805	0.0338806	No	ADAP1	2.36005	Up	1.59017e-06
A4GALT	562.623	762.127	-0.437519	0.00782693	No	ADO	4.52059	Up	1.52579e-07
AAAS	2591.02	1474.55	0.813674	1.99664e-14	No	ADPRHL2	9.88904	Up	2.31737e-12
AACS	566.621	723.403	-0.35358	0.0426538	No	AGK	2.11969	Up	3.10364e-06
AACSP1	190.487	48.5038	1.97476	6.64635e-07	No	AGPAT4	3.05924	Up	3.68453e-06
AADAC	353.558	68.4347	2.36693	8.43036e-16	No	AHRR	279.3	Up	1.36695e-13
AADACL2-AS1	47.4144	7.79037	2.60658	0.000494849	No	AIFM1	2.67766	Up	9.74185e-07
AADAT	623.681	252.67	1.30423	1.66599e-11	No	AKAP10	2.34037	Up	3.62466e-06
AAGAB	1119.9	2462.4	-1.13709	2.6578e-27	No	AKAP2	2.74354	Up	7.57517e-12
AAMDC	245.994	150.048	0.714779	0.0102185	No	ALG10B	3.3119	Up	4.47425e-07
AAR2	682.953	1031.93	-0.594922	1.73168e-05	No	ALPK1	906.2	Down	2.69952e-13
AARSD1	109.612	4.97273	4.465	0.0299061	No	ALPK3	291.7	Down	2.55167e-12
AASDH	356.136	626.026	-0.81506	6.2223e-06	No	AMPD2	3.09833	Up	5.5628e-07
AASS	243.948	165.566	0.558169	0.0373573	No	ANAPC1	638.7	Down	6.27786e-14
AATF	2625.15	3595.49	-0.453427	1.6364e-05	No	ANAPC5	1824.7	Down	4.13688e-09
ABALON	32.3279	556.47	-4.10242	1.40788e-46	No	ANKFY1	366.8	Up	1.63688e-13	ANKFY1	269	Down	1.13094e-09
ABCA1	74.5314	138.755	-0.898971	0.0162095	No	ANKH	2.78628	Down	5.53618e-09
ABCA11P	116.917	44.1728	1.40296	0.000843294	No	ANKRA2	2.8622	Down	1.01051e-10
ABCA3	563.999	764.637	-0.43841	0.00469097	No	ANKRD16	10.7928	Up	2.85028e-13
ABCA5	897.437	468.377	0.938385	2.28454e-07	No	ANKRD16	458.5	Down	1.31928e-09
ABCA7	3037.24	2275.2	0.416393	7.88205e-05	No	ANKRD24	6.36639	Down	5.0324e-08
ABCB1	474.437	289.964	0.710756	0.000322398	No	ANO1	576.5	Down	4.38111e-14
ABCB6	59.9268	22.2936	1.42622	0.0157928	No	ANXA3	407.6	Down	1.25266e-13
ABCB7	631.163	1059.32	-0.74721	5.47381e-08	No	ANXA5	591.1	Down	4.02116e-14
ABCC1	1711.97	2267.16	-0.405443	5.5839e-05	No	AP3M2	7.43701	Up	8.85449e-12
ABCC2	3389.44	830.256	2.02957	2.1377e-67	No	AP4S1	10.858	Down	7.4317e-08
ABCC3	758.185	499.434	0.601775	0.000815401	No	APPL2	343.2	Down	9.71207e-13
ABCC4	659.423	1216.56	-0.883289	3.42867e-11	No	AREL1	2.21049	Up	1.13047e-06
ABCC5	972.751	365.256	1.41299	2.7794e-19	No	ARFGAP1	357.8	Down	3.78534e-13
ABCC6	131.223	36.3002	1.85588	5.81188e-05	No	ARFGEF2	579.7	Down	5.13842e-14
ABCD1	303.347	760.512	-1.32407	3.48189e-12	No	ARHGAP31	2.18959	Down	1.6988e-09
ABCD3	1379.25	1864.2	-0.434646	5.74029e-05	No	ARHGAP39	2.51555	Up	6.62124e-07
ABCD4	1111.71	829.384	0.422743	0.00107562	No	ARHGAP40	527.7	Down	6.90649e-12
ABCE1	3296.19	4551.87	-0.465199	4.47935e-07	No	ARHGEF11	26.5778	Down	3.56467e-09
ABCF1	1932.23	2272.23	-0.233904	0.0332752	No	ARHGEF3	574.3	Down	5.19113e-14
ABHD10	10477	11849.9	-0.177569	0.0092281	No	ARID3B	18.4306	Up	6.4051e-13
ABHD12	959.047	1151.25	-0.263758	0.036877	No	ARL14	621.3	Up	1.11276e-12
ABHD13	333.809	568.738	-0.769305	2.26865e-05	No	ARMC6	27.5	Up	8.93781e-09
ABHD17A	3122.06	3642.24	-0.222248	0.00855108	No	ARMC7	2.08256	Up	1.92537e-06
ABHD17B	358.893	516.835	-0.527005	0.00603389	No	ARTN	11.5488	Up	5.40531e-13
ABHD17C	483.412	760.223	-0.653748	3.52607e-05	No	ARV1	3.29432	Up	6.74368e-07
ABHD2	438.095	1089.45	-1.31498	2.98672e-19	No	ASAH2	2.44303	Down	2.54922e-08
ABHD4	536.763	827.911	-0.624417	8.66267e-05	No	ASAP3	239.6	Up	6.36344e-13
ABI1	1142.41	1620.83	-0.505289	1.79606e-05	No	ASH1L	2.62868	Up	6.43058e-06
ABI2	2212.58	2589.53	-0.227056	0.0155302	No	ASIC1	457.9	Down	1.32395e-09
ABL1	1167.32	1496.33	-0.358289	0.00183396	No	ATG3	3.09522	Up	2.65681e-07
ABLIM2	224.203	460.169	-1.03534	4.74335e-06	No	ATRAID	2087.9	Down	2.11874e-09
ABLIM3	444.441	778.27	-0.808692	3.40517e-07	No	ATXN7	100.6	Down	2.93014e-07
ABRACL	2062.88	1444.08	0.514943	4.1481e-06	No	ATXN7L1	343	Up	1.22703e-13
ABRAXAS1	314.77	780.318	-1.31121	1.19638e-12	No	ATXN7L3	844	Up	4.76413e-12
ABRAXAS2	893.139	1166.32	-0.384897	0.00263167	No	AVEN	398.6	Up	2.16535e-13
ABT1	1349.02	1967.73	-0.544168	5.82011e-07	No	B3GALNT2	417.9	Down	1.76631e-13
ABTB1	1108.11	786.763	0.493839	0.000203489	No	B3GNT9	657.7	Down	7.24091e-12
ABTB2	394.269	791.157	-1.00629	3.26654e-09	No	B3GNTL1	479.6	Down	6.92752e-10
AC000068.1	17.3607	1.49182	3.55537	0.0143769	No	BAZ1A	937.6	Down	4.20472e-13
AC000123.2	25.0845	5.44926	2.21115	0.0412528	No	BBS2	311.2	Up	1.04086e-13
AC002064.2	24.7831	1.47107	4.07874	0.00146648	No	BCAP31	13.239	Up	1.05206e-11
AC002116.2	33.4664	7.85262	2.09721	0.0161162	No	BCCIP	2.49084	Up	6.53019e-06
AC002351.1	1.43702	17.1348	-3.53278	0.0162917	No	BCL2	4.92766	Up	4.1382e-07
AC002524.1	14.0077	49.0833	-1.81834	0.00930652	No	BEND7	653.1	Up	1.45746e-12	BEND7	65.6667	Down	5.47237e-09
AC002553.1	63.6962	6.38155	3.32453	4.59052e-06	No	BID	1162.1	Up	5.94624e-11
AC002558.1	19.0962	1.49182	3.6921	0.00950904	No	BIRC5	2.19501	Up	3.74747e-06
AC003070.1	18.6172	0.497273	5.25088	0.00440672	No	BIRC6	287.3	Up	1.12239e-13
AC003072.1	95.6048	20.346	2.22977	1.58925e-05	No	BLCAP	557.7	Up	7.83367e-13
AC003102.1	47.7726	10.608	2.16659	0.00335091	No	BMF	553.8	Down	3.27712e-14
AC003681.1	203.894	25.4224	3.00451	1.47261e-12	No	BMP8A	3.21231	Up	5.62899e-07
AC004039.1	14.0091	1.47107	3.25856	0.0285492	No	BMP8B	2.53166	Up	1.25601e-06
AC004067.1	16.7609	1.49182	3.50098	0.0209172	No	BSN	133	Down	9.42078e-09
AC004148.2	241.973	21.817	3.46787	2.96039e-19	No	BX088645.1	3.25114	Down	1.30924e-07
AC004253.1	39.395	2.46562	4.01131	0.000171311	No	C11orf98	2.49974	Up	4.55621e-06
AC004264.1	20.7735	0.497273	5.41186	0.00257086	No	C14orf132	343	Up	1.22703e-13
AC004461.2	13.2302	1.42957	3.19599	0.0433126	No	C14orf37	303.6	Down	4.50858e-12
AC004556.1	88.6614	33.6271	1.39933	0.00324993	No	C15orf59	629	Down	2.15752e-10
AC004623.1	20.5944	1.49182	3.80489	0.0059136	No	C15orf61	2.60451	Up	2.97155e-06
AC004687.2	28.9733	6.77507	2.09112	0.0244219	No	C17orf51	894.8	Down	3.32221e-13
AC004801.2	42.3244	6.81657	2.63384	0.000908093	No	C17orf58	45.7667	Down	7.08662e-10
AC004830.1	16.5847	1.42957	3.52623	0.0234245	No	C18orf54	963.3	Up	1.82372e-11
AC004890.2	160.734	16.9273	3.24204	1.1226e-11	No	C19orf25	3.19243	Up	1.74529e-10
AC004951.3	37.5372	2.94214	3.68086	0.000183441	No	C19orf44	20.0312	Up	1.99399e-06
AC004951.4	31.1296	5.90503	2.40285	0.00996699	No	C1orf116	2.78804	Up	1.40617e-11
AC004967.2	74.2329	10.256	2.85735	4.26373e-06	No	C1orf216	2.5466	Up	1.44926e-06
AC005046.1	94.7618	3.39791	4.79694	6.14305e-10	No	C1orf52	764.5	Up	2.18851e-12
AC005070.3	39.989	11.2713	1.82812	0.0171072	No	C21orf59	26.3821	Up	5.63158e-12
AC005104.1	52.8029	3.35641	3.96448	7.84702e-06	No	C2orf68	13.1598	Down	3.28489e-12	C2orf68	939.4	Up	9.14366e-12
AC005229.4	69.6205	32.156	1.11213	0.0412879	No	C2orf70	9.02057	Up	8.70849e-12
AC005253.1	49.3857	16.9273	1.53953	0.0309325	No	C4orf3	2124.2	Down	2.84866e-11
AC005256.1	388.402	194.593	0.99599	1.68669e-05	No	C8orf37	2.27765	Up	1.49122e-06
AC005261.1	878.158	423.334	1.05279	1.00619e-08	No	C8orf82	2.19789	Up	1.29333e-06
AC005261.3	154.936	56.6462	1.45391	0.000145892	No	C9orf50	914.8	Down	3.12121e-13
AC005288.1	141.578	404.105	-1.5164	4.18688e-09	No	CACNA1G	303.6	Down	4.50858e-12
AC005329.1	39.3324	12.7216	1.63136	0.0278175	No	CALCOCO1	266.8	Down	4.63881e-12
AC005332.1	17.301	0.953045	4.16306	0.00775908	No	CAMKK1	358.9	Up	1.58205e-13
AC005332.3	55.8516	22.3558	1.31759	0.0352285	No	CAMTA2	223.7	Up	2.35728e-12	CAMTA2	5.82557	Down	3.63186e-12
AC005332.5	119.548	29.4006	2.02484	3.08569e-05	No	CAPN15	2.06987	Up	2.11211e-08
AC005332.6	712.146	487.437	0.546181	0.00292208	No	CASP7	3818.1	Down	1.96551e-10
AC005387.1	16.8817	1.96834	3.10653	0.0204956	No	CASP8	2.65962	Up	5.51864e-07
AC005520.5	12.0916	0.994547	3.61526	0.0422245	No	CATSPER1	10.0986	Up	1.13712e-12
AC005586.2	42.2065	16.0573	1.3957	0.0429217	No	CAVIN4	414.5	Up	2.35018e-13
AC005674.2	140.56	23.0398	2.61113	5.21398e-08	No	CBFB	1910.7	Down	4.3383e-09
AC005702.2	16.1625	1.42957	3.48132	0.0220341	No	CBLN3	454.3	Up	2.74068e-13
AC005726.3	71.6574	10.7533	2.73756	1.51851e-05	No	CBX2	748.6	Up	1.59739e-12
AC005785.1	46.9936	3.39791	3.78669	1.79906e-05	No	CC2D1B	3.05379	Up	1.34043e-06
AC005785.2	37.1747	2.46562	3.92281	0.000178282	No	CCDC102A	223.7	Up	2.35728e-12	CCDC102A	6.5873	Down	2.63957e-11
AC005839.1	181.212	86.7708	1.06071	0.00176486	No	CCDC127	509.9	Down	3.87094e-11
AC005840.2	36.6957	10.774	1.76773	0.0284073	No	CCDC142	1122.3	Up	4.16248e-11
AC005912.1	3676.96	5148.32	-0.485428	7.10463e-08	No	CCDC144A	414.5	Up	2.35018e-13
AC005921.3	36.8165	4.37171	3.07169	0.000652268	No	CCDC85A	414.5	Up	2.35018e-13
AC005962.1	67.77	19.4759	1.80067	0.00185909	No	CCDC88A	1146.2	Up	5.19507e-11
AC006001.3	351.349	460.791	-0.391874	0.0394535	No	CCDC92	2.13167	Down	5.48254e-10
AC006017.1	23.3461	0.973796	4.58113	0.00150841	No	CCDC93	366.8	Up	1.63688e-13
AC006042.1	39.6309	2.98364	3.74674	0.000264935	No	CCDC94	2.3987	Up	3.49265e-06
AC006064.2	20.2945	1.98909	3.36509	0.0113593	No	CCNF	3.35556	Up	3.26689e-07
AC006077.2	27.5393	6.83732	2.01346	0.028797	No	CCSER1	1196.4	Down	3.58534e-11
AC006128.1	75.3715	10.2767	2.87828	3.97345e-06	No	CD274	406.6	Up	2.25596e-13
AC006213.4	28.7346	6.3608	2.17632	0.0183804	No	CDC14A	33.925	Up	4.12548e-13
AC006254.1	31.3072	4.47546	2.81337	0.0130324	No	CDC25A	3.42936	Up	1.17386e-06
AC006329.1	236.593	325.931	-0.460987	0.0445703	No	CDH22	454.6	Down	1.07683e-10
AC006330.1	15.5058	0.994547	3.98215	0.0136373	No	CDK11B	12.7185	Up	9.71386e-13
AC006435.2	51.9598	4.80673	3.42373	7.81919e-05	No	CDK18	9.54305	Up	3.44373e-06
AC006453.2	149.428	298.187	-0.995315	0.000427889	No	CDK5RAP2	44.8906	Up	2.0183e-13
AC006504.8	37.4179	10.2767	1.86892	0.0192208	No	CDK7	239.6	Up	6.36344e-13
AC006511.3	22.3299	3.83293	2.5344	0.025477	No	CDKL5	446.4	Up	2.60748e-13
AC006538.1	121.468	46.3487	1.39115	0.000717918	No	CDKN2C	2.31079	Up	5.72713e-06
AC006946.2	51.7852	19.3722	1.41822	0.0261799	No	CDON	8.67218	Down	9.04981e-09
AC006978.1	139.663	46.3487	1.59094	8.35992e-05	No	CECR2	2.05991	Down	6.01846e-08
AC007038.1	24.7846	3.87443	2.67491	0.0101066	No	CELF3	343	Up	1.22703e-13
AC007038.2	30.7103	4.47546	2.78778	0.0110018	No	CELF5	270.1	Down	6.96482e-12
AC007040.2	25.3845	6.4023	1.99458	0.0477224	No	CELSR1	454.3	Up	2.74068e-13	CELSR1	9.08815	Down	6.57228e-13
AC007098.1	272.686	9.42744	4.8567	0.00127963	No	CENPP	271.4	Up	1.8317e-13
AC007128.1	40.4084	14.5447	1.47139	0.0399604	No	CEP170	194	Up	1.6455e-10
AC007216.4	14.9671	1.94759	2.94462	0.0329038	No	CEP350	270.1	Down	6.96482e-12
AC007220.1	45.9162	8.30839	2.46772	0.00105771	No	CEP57	2.71338	Down	4.09126e-11
AC007292.2	17.3607	2.40336	2.8443	0.0273041	No	CEP85	2.35942	Up	3.39286e-06
AC007318.1	609.979	969.008	-0.666962	8.78671e-06	No	CEP89	428.1	Down	4.13483e-13	CEP89	3.33551	Up	4.33853e-07
AC007336.1	26.7603	1.98909	3.7666	0.00202657	No	CFAP74	92	Down	7.20909e-07
AC007383.2	55.4352	20.2837	1.44747	0.0222641	No	CGNL1	390.7	Up	2.0685e-13
AC007390.2	26.4589	7.29309	1.85544	0.0488034	No	CHCHD7	1594.2	Down	1.5958e-12
AC007405.3	243.298	147.644	0.721727	0.00798773	No	CHD5	303.2	Up	1.11391e-13
AC007406.5	181.152	70.6936	1.3576	5.8797e-05	No	CHRNA5	517.9	Up	4.22173e-13
AC007485.1	14.3673	0.994547	3.86856	0.0187922	No	CHST3	6.0387	Up	1.36567e-12
AC007485.2	196.358	55.2574	1.82726	2.46996e-07	No	CHSY3	4.27465	Up	7.27918e-10
AC007497.1	22.209	1.98909	3.49353	0.0076051	No	CKAP2L	2.4362	Up	1.63168e-06
AC007731.2	9.39814	0.497273	4.26053	0.0474943	No	CKAP5	2.17326	Up	3.01503e-06
AC007785.3	11.2545	0.953045	3.54496	0.0450524	No	CLCC1	223.7	Up	2.35728e-12
AC007848.1	59.8016	9.26144	2.68876	0.000214062	No	CLCN1	468.7	Down	6.07086e-10
AC007878.1	46.5743	4.3302	3.41788	8.0168e-05	No	CLEC11A	515.8	Down	4.16918e-14
AC007923.1	18.6187	2.94214	2.66722	0.026502	No	CLOCK	478.2	Up	3.09557e-13
AC007938.3	42.684	2.44487	4.1298	2.29485e-05	No	CLSPN	653.4	Down	5.92796e-14
AC007969.1	1588.07	681.639	1.22095	1.07546e-17	No	CLU	621.222	Down	3.32035e-08
AC008038.1	4160.85	8129.98	-0.966451	2.04043e-24	No	CNFN	2.23407	Down	8.18708e-10
AC008079.1	36.4569	4.95198	2.88792	0.00290407	No	CNOT9	2.07752	Up	6.1941e-06
AC008105.1	34.0022	3.89518	3.12408	0.00105469	No	COA7	684.9	Up	1.53862e-12
AC008105.3	57.8885	8.86792	2.71166	0.000257043	No	COL13A1	4.77817	Up	3.54101e-06
AC008115.3	29.4524	6.34005	2.21415	0.0164631	No	COL9A2	398.3	Down	2.84481e-09
AC008429.2	45.1955	105.626	-1.23127	0.0107309	No	COQ8B	3.50955	Up	5.1469e-12
AC008440.3	3.95144	21.4235	-2.42454	0.0281191	No	CORT	486.1	Up	4.43946e-13
AC008443.6	10.0562	0.476523	4.36879	0.0430538	No	CPQ	350.9	Up	1.26712e-13
AC008467.1	32.9248	7.31385	2.16926	0.0118463	No	CPZ	461.2	Down	4.60784e-14
AC008507.1	103.449	10.7118	3.27262	3.823e-09	No	CRAMP1	104.4	Up	2.25451e-06
AC008537.3	63.6351	22.4596	1.50181	0.0102239	No	CREBBP	2.19961	Up	1.11298e-06
AC008543.1	14.7866	1.96834	2.91537	0.0363523	No	CRYBG2	4.56459	Down	3.49136e-08
AC008555.8	33.465	8.34989	2.00677	0.0186083	No	CSAG1	121.2	Down	6.09787e-08
AC008556.1	9.87861	36.424	-1.87188	0.0220447	No	CSNK1G1	3.05076	Down	1.28067e-06
AC008687.4	70.762	35.0359	1.01468	0.0444678	No	CSRNP3	369.7	Down	6.58354e-13
AC008735.1	13.7107	1.49182	3.21712	0.0472853	No	CTDSPL	1036.6	Down	5.99668e-11
AC008760.1	23.946	5.90503	2.02385	0.0452337	No	CTNS	9.54438	Down	7.52195e-07
AC008761.3	18.4978	2.40336	2.93485	0.0208203	No	CYB561D2	311.2	Up	1.04086e-13
AC008764.2	56.6931	20.8432	1.44245	0.0167022	No	CYP1A1	390.7	Up	2.0685e-13
AC008764.6	59.0256	19.4344	1.60025	0.00858527	No	CYP20A1	493.6	Down	6.12335e-10
AC008870.2	26.8797	2.92139	3.20209	0.00260808	No	CYP26B1	16.5275	Up	1.51457e-12
AC008894.3	24.425	5.387	2.18328	0.0278756	No	CYP2U1	1036.8	Down	1.64026e-09
AC008982.2	49.2678	3.87443	3.6633	1.88182e-05	No	CYP4F22	231.6	Up	1.16939e-12
AC009032.1	20.4138	0.994547	4.37847	0.00341263	No	CYP4V2	597.5	Up	9.48347e-13
AC009041.2	663.721	271.834	1.28741	1.05742e-11	No	DAB2IP	460.6	Down	7.2195e-14	DAB2IP	2.67242	Up	9.25621e-07
AC009053.1	96.1973	40.6089	1.23984	0.0226027	No	DACT1	320.4	Down	3.18659e-11
AC009065.8	138.168	21.8585	2.65836	3.27048e-09	No	DACT3	319.1	Up	1.01964e-13
AC009090.4	30.4104	6.2778	2.27032	0.0142307	No	DAGLA	724.7	Up	1.36509e-12
AC009090.5	19.6349	1.42957	3.76148	0.00792109	No	DARS2	3854.6	Down	1.4591e-06
AC009090.6	184.562	13.7576	3.75179	4.75479e-15	No	DBNDD2	2.53068	Up	1.77273e-06
AC009120.2	84.8279	6.3193	3.74479	1.24184e-08	No	DCAF16	2.53694	Up	1.31326e-06
AC009120.3	17.6592	0.476523	5.18169	0.00559646	No	DCLRE1B	4.17816	Up	1.46157e-07
AC009237.3	13.1705	0.973796	3.75806	0.0214192	No	DDA1	3.02358	Up	5.76346e-07
AC009283.1	40.5307	3.89518	3.38131	0.000179445	No	DDX51	2.71918	Up	4.93563e-06
AC009299.2	64.8304	247.967	-1.9421	1.95122e-07	No	DEDD	9.32646	Up	2.7338e-11
AC009404.1	281.778	56.8529	2.30721	2.21499e-12	No	DENND2D	2.21605	Up	2.92649e-06
AC009495.2	15.9849	0.497273	5.03457	0.00780591	No	DENND3	369.7	Down	6.58354e-13
AC009533.1	597.03	111.22	2.4247	4.81872e-26	No	DENND4A	366.8	Up	1.63688e-13
AC009690.1	15.9222	0.953045	4.04131	0.0176397	No	DENND4C	2.99197	Down	6.97463e-12
AC009948.1	360.921	135.544	1.41222	9.50381e-08	No	DGCR6	525.9	Up	4.32988e-13
AC009948.2	10.4173	0.476523	4.42681	0.0339912	No	DGKG	839.1	Down	1.47871e-13
AC009955.2	22.0299	3.37716	2.69916	0.0160372	No	DGLUCY	2.10493	Up	3.32591e-06
AC010168.2	36.0376	2.92139	3.62321	0.000256306	No	DHDH	382.7	Up	1.56238e-13
AC010245.2	67.4657	28.2401	1.25415	0.0243603	No	DHODH	191.9	Up	4.58929e-11
AC010271.1	20.1751	4.3302	2.21542	0.0476644	No	DHX30	886.022	Down	1.97853e-08
AC010319.4	32.3249	8.22539	1.96856	0.0285326	No	DHX58	3.7505	Up	1.8257e-07
AC010343.1	652.414	1141.7	-0.807567	2.28558e-09	No	DIAPH3	2.83985	Up	5.54087e-07
AC010422.8	108.175	7.81112	3.79343	1.13305e-10	No	DIDO1	708.8	Up	1.19392e-12	DIDO1	46.6747	Down	1.05592e-08
AC010463.3	19.5752	3.91593	2.32222	0.0403594	No	DIEXF	4.16851	Up	2.74719e-11
AC010503.4	492.337	351.085	0.488167	0.00872436	No	DISP2	361.6	Down	1.99323e-10
AC010531.3	20.5332	2.42411	3.07822	0.0105556	No	DISP3	586.2	Down	3.81205e-10
AC010536.1	72.0767	32.8608	1.13413	0.0402238	No	DIXDC1	128.2	Up	1.20106e-07
AC010536.2	19.9348	2.44487	3.02944	0.0123011	No	DLEU7	1005.2	Down	6.23275e-13
AC010542.5	29.3941	6.3608	2.21093	0.0148821	No	DLK2	519	Down	2.78657e-09
AC010616.1	100.692	39.5729	1.344	0.0072103	No	DLL4	648	Down	5.88605e-14
AC010719.1	19.0365	2.46562	2.95489	0.0190633	No	DLX1	1093.5	Down	7.62692e-13
AC010761.1	266.577	62.841	2.08423	2.13984e-11	No	DMBX1	319.1	Up	1.01964e-13	DMBX1	88.7	Down	3.74834e-06
AC010834.2	116.923	50.6996	1.20816	0.00553205	No	DNAAF2	688.1	Down	7.60496e-11
AC010969.2	244.435	165.007	0.568312	0.0394466	No	DNAJC28	446.4	Up	2.60748e-13
AC010973.2	22.0911	3.85368	2.5151	0.0226426	No	DNAL1	302.6	Down	1.45906e-11
AC010976.1	79.1409	6.73357	3.54586	2.7718e-07	No	DOK7	385.9	Down	3.17247e-13	DOK7	239.6	Up	6.36344e-13
AC011043.1	418.281	151.995	1.46063	1.43255e-10	No	DPP9	2.0621	Up	1.40687e-06
AC011330.2	41.247	6.89957	2.58555	0.00222935	No	DPYSL5	438.4	Up	2.51777e-13
AC011337.1	16.0431	0.994547	4.02735	0.0122956	No	DRAXIN	3.79503	Down	2.2492e-11
AC011374.2	83.8728	25.8782	1.6983	0.000933927	No	DSTYK	398.6	Up	2.16535e-13
AC011448.1	23.7057	3.89518	2.60346	0.0142916	No	DUOXA1	449.3	Down	7.82992e-10
AC011450.1	80.3377	22.7908	1.81486	0.000769516	No	DYNC2LI1	355	Down	4.92215e-11
AC011472.2	82.858	18.4606	2.16751	0.000128271	No	E2F8	1790.4	Up	3.5548e-09
AC011498.4	20.3541	2.44487	3.06013	0.0107771	No	EBAG9	7.62871	Up	2.20849e-11
AC011498.7	57.5303	11.7063	2.29757	0.000468342	No	EDEM3	4.61127	Up	1.09818e-07
AC011815.1	106.204	53.9315	0.978432	0.0200274	No	EEF2K	183.9	Up	1.33488e-10
AC011912.1	11.3739	60.3131	-2.41676	0.000294555	No	EGFR	1830.1	Up	6.12087e-09
AC011939.1	24.7234	2.48637	3.32559	0.00687043	No	EHBP1L1	2.08132	Up	1.22174e-06
AC011979.1	2.57411	23.8684	-3.22356	0.00477113	No	EHHADH	5.36303	Up	1.17941e-09
AC012020.1	18.259	2.48637	2.88821	0.031704	No	EHMT1	2441	Down	5.96538e-08
AC012085.1	20.6555	67.3572	-1.69569	0.00847922	No	EID2B	573.6	Up	8.45243e-13
AC012170.2	42.5646	6.87882	2.63467	0.00123151	No	EIF3CL	567.8	Down	3.7645e-14
AC012313.8	37.0568	7.70736	2.2605	0.00732461	No	ELMO2	2473.9	Down	2.61076e-11
AC012360.3	171.393	57.5162	1.57493	1.13766e-05	No	ELOVL3	316.6	Down	1.41938e-12
AC012368.1	32.0862	9.30294	1.78562	0.0380141	No	ELOVL7	2.84264	Up	1.06554e-06
AC012409.3	14.6672	0.497273	4.90872	0.0104751	No	ELP5	1352.2	Down	1.3693e-12
AC012467.2	129.853	70.8388	0.876978	0.0279953	No	EMG1	2991.2	Up	1.019e-06
AC012615.6	98.0566	7.35535	3.74104	3.28147e-09	No	EMILIN2	2.41953	Up	1.2103e-06
AC012625.1	223.179	81.4253	1.45329	6.33636e-06	No	ENSA	2.02629	Up	2.94298e-06
AC012640.2	62.1413	136.394	-1.13278	0.00248671	No	EPHA4	541.8	Up	4.56014e-13
AC012676.5	99.7921	9.80021	3.3509	2.54413e-08	No	EPHB3	385.9	Down	3.17247e-13
AC013275.1	3.83206	33.0883	-3.07703	0.00371451	No	EPN2	284.1	Down	6.37274e-12
AC013394.1	40.107	1.96834	4.35569	6.99574e-05	No	ERCC2	3.01473	Up	6.64999e-07
AC015660.3	13.948	0.994547	3.82471	0.0218909	No	ERMAP	323.1	Down	3.19457e-12
AC015712.2	105.479	39.3246	1.4206	0.00234678	No	ESS2	526.1	Down	5.41949e-14	ESS2	438.4	Up	2.51777e-13
AC015726.1	26.7603	3.41866	2.97143	0.00417502	No	ETV6	358.9	Up	1.58205e-13
AC015727.1	9.99653	0.497273	4.34895	0.0419506	No	F3	1029.1	Down	5.47036e-13	F3	2.10651	Up	1.17142e-08
AC015799.1	21.7897	3.93669	2.47113	0.0290437	No	FAM103A1	557.7	Up	7.83367e-13
AC015813.1	5755.78	386.437	3.89685	3.68779e-08	No	FAM118A	579.8	Down	9.71367e-10
AC015813.5	50.7063	19.4344	1.38296	0.0266713	No	FAM126B	2.9304	Up	6.08038e-07
AC015813.6	330.274	131.09	1.33277	2.11525e-07	No	FAM131C	162.9	Down	2.1122e-10
AC015849.3	135.351	16.0573	3.07357	6.73572e-10	No	FAM160A2	1028.4	Down	2.99378e-09
AC015849.5	38.1953	11.7893	1.70061	0.0303883	No	FAM168A	255.5	Up	2.43095e-13
AC015961.2	12.3916	0.973796	3.66755	0.0283029	No	FAM185A	757.2	Down	2.71414e-09
AC015971.1	24.5444	5.84278	2.0696	0.0329481	No	FAM19A3	394.1	Down	1.13169e-09
AC016394.1	39.4503	8.74341	2.17135	0.0056229	No	FAM35A	1975.5	Down	1.94253e-12
AC016582.2	1.6161	17.9841	-3.51975	0.013923	No	FAM46A	2.18236	Up	1.93565e-06
AC016727.3	19.6364	0.497273	5.33121	0.0033059	No	FAM46C	2.09975	Down	6.64569e-11
AC016738.1	24.3638	1.96834	3.63535	0.00303287	No	FAM57A	241.756	Down	2.62782e-10
AC016747.3	15.9237	0.994547	4.01753	0.0121172	No	FAM72B	2.07246	Down	2.5478e-06
AC016831.6	73.2749	21.983	1.73789	0.00162835	No	FAM78B	481.2	Down	6.09573e-10
AC016876.1	204.628	89.6922	1.19042	0.000511551	No	FAM89A	19.2261	Down	3.62678e-08
AC016957.2	23.8266	0.476523	5.61592	0.00138192	No	FANCC	9.45685	Up	2.58691e-12
AC017104.3	23.8877	1.49182	4.02069	0.00266166	No	FBXO17	2.96079	Up	1.2841e-06
AC017116.2	30.3521	6.2363	2.2769	0.0177944	No	FBXO27	410.8	Down	1.83617e-13
AC018529.2	11.9126	0.497273	4.60474	0.0226723	No	FBXO8	462.3	Up	2.89356e-13
AC018553.1	13.0511	1.47107	3.1558	0.0373213	No	FCHO1	216.9	Down	2.47085e-09
AC018628.1	66.5091	28.9449	1.20124	0.0381821	No	FCHO2	3.5427	Up	1.22255e-06
[truncated: 8,019 more rows]

## Sheet: RNAseq TTC7BKO-FTOKO
GSE247502_TTC7B-KO_HCT116 cells via RNA-seq					TTC7B-KO: RNA-seq vs FTO-KO RNA-seq	GSE79577_DESeq2_FTO-KO_HEK293T cells
gene_name	TTC7B-KO	TTC7B-WT	KO/Ctrl_log2FoldChange	KO/WT_pvalue	Overlapping	gene_name	log2FoldChange	pvalue
2021-03-05	1919.85	2766.16	-0.526522	6.5371e-08	Overlapping	2020-03-05	0.327111	0.00547007
2021-03-06	4489.75	2622.08	0.775736	7.46539e-15	Overlapping	2020-03-06	-0.451612	4.05095e-07
2021-09-03	777.001	1133.58	-0.544622	4.47691e-05	Overlapping	2020-09-03	-0.60907	2.90277e-06
2021-09-04	503.777	658.927	-0.386499	0.0217943	Overlapping	2020-09-04	-0.562656	0.00343431
AAK1	788.126	1223.98	-0.635547	1.63481e-06	Overlapping	AAK1	0.286779	0.00512698
ABAT	266.647	643.721	-1.26966	2.87357e-11	Overlapping	ABAT	-0.660735	5.06932e-10
ABCB1	474.437	289.964	0.710756	0.000322398	Overlapping	ABCB1	0.369324	0.000614764
ABCC1	1711.97	2267.16	-0.405443	5.5839e-05	Overlapping	ABCC1	-0.448652	2.43381e-05
ABRACL	2062.88	1444.08	0.514943	4.1481e-06	Overlapping	ABRACL	0.651902	4.2498e-09
AC008105.3	57.8885	8.86792	2.71166	0.000257043	Overlapping	AC008105.3	-0.707435	0.00237642
AC015813.1	5755.78	386.437	3.89685	3.68779e-08	Overlapping	AC015813.1	-0.398619	0.00153003
AC068620.2	16.1028	0.497273	5.04047	0.00804748	Overlapping	AC068620.2	0.821003	9.09467e-05
AC084033.3	195.347	118.451	0.723727	0.0216356	Overlapping	AC084033.3	-0.474203	0.00242277
AC090204.1	332.92	483.644	-0.537475	0.00809164	Overlapping	AC090204.1	-1.24221	1.68644e-19
AC092718.4	530.121	169.896	1.6426	4.47089e-14	Overlapping	AC092718.4	0.489423	0.000210388
AC092902.2	90.5148	24.2826	1.89612	0.000196188	Overlapping	AC092902.2	-0.696602	0.0021401
AC093249.6	57.7691	15.6015	1.88814	0.00267264	Overlapping	AC093249.6	-0.596799	0.000324334
AC093297.2	256.823	138.653	0.890532	0.00514594	Overlapping	AC093297.2	-0.392029	0.000712159
AC097478.1	74.2329	125.434	-0.757036	0.0451034	Overlapping	AC097478.1	0.696298	0.00230772
AC107081.2	32.3861	5.387	2.58935	0.00486567	Overlapping	AC107081.2	0.657288	0.00398944
AC138409.2	103.324	17.5906	2.55462	1.61981e-06	Overlapping	AC138409.2	-0.549903	0.00132007
ACCS	464.494	85.1345	2.44722	1.01489e-23	Overlapping	ACCS	-0.592086	0.00370233
ACOXL	85.668	158.666	-0.889045	0.0078323	Overlapping	ACOXL	-0.618648	0.000256754
ACP6	790.942	442.04	0.838921	1.4846e-07	Overlapping	ACP6	-0.370156	0.00155129
ADAM9	2939.63	7768.35	-1.4023	6.37417e-66	Overlapping	ADAM9	-0.380605	3.63962e-05
ADAMTS6	78.4828	38.5998	1.02411	0.0378685	Overlapping	ADAMTS6	-0.434031	0.00237485
ADAP2	174.99	276.349	-0.658529	0.0171171	Overlapping	ADAP2	-0.470581	0.00298476
ADCY9	306.458	723.199	-1.2369	1.08865e-11	Overlapping	ADCY9	-0.515335	1.82276e-08
ADGRB1	320.154	133.721	1.25917	4.61775e-06	Overlapping	ADGRB1	-1.12831	2.27975e-09
ADGRE5	1199.89	2202.27	-0.875935	8.20827e-16	Overlapping	ADGRE5	0.424201	0.00118911
AFAP1L2	29.7552	111.924	-1.90276	0.000108553	Overlapping	AFAP1L2	-0.690597	0.000659335
AGAP2	505.924	680.207	-0.427128	0.00752027	Overlapping	AGAP2	-0.534806	0.00575979
AGPAT5	2736.17	2168.06	0.335884	0.00030258	Overlapping	AGPAT5	-0.499828	4.37116e-06
AHR	2106.76	1296.42	0.701142	2.9816e-08	Overlapping	AHR	0.350299	0.00566999
AKAP6	46.2758	102.745	-1.15225	0.00976983	Overlapping	AKAP6	-0.643559	1.73779e-05
AL138789.1	376.975	35.9474	3.38931	1.68461e-29	Overlapping	AL138789.1	0.625835	0.00386355
AL160006.1	275.199	165.671	0.732343	0.00870196	Overlapping	AL160006.1	0.355491	0.00411375
AL353625.1	26.9991	2.94214	3.20251	0.00281241	Overlapping	AL353625.1	0.529084	0.000802983
AL365203.2	223.963	94.7695	1.24288	0.000109392	Overlapping	AL365203.2	0.630294	0.00578263
AL390879.1	60.9431	13.6539	2.15887	0.000570848	Overlapping	AL390879.1	-0.52403	0.00311042
AL590094.1	153.138	294.853	-0.944207	0.000183685	Overlapping	AL590094.1	-0.458034	0.00268175
AL662797.1	19.3961	2.46562	2.98307	0.0166177	Overlapping	AL662797.1	0.559687	0.00069717
AL669831.1	143.676	34.3726	2.06067	1.36189e-06	Overlapping	AL669831.1	-0.367842	0.00441865
ALDH1A3	1498.45	5265.53	-1.81271	1.38199e-85	Overlapping	ALDH1A3	-0.61022	0.00134949
ALDH6A1	304.236	930.741	-1.61379	1.39834e-23	Overlapping	ALDH6A1	-0.431856	0.00161453
ALDH7A1	3776.05	2521.38	0.58268	1.07557e-10	Overlapping	ALDH7A1	-0.423062	0.00107448
ALDOA	99.9129	399.13	-2.00211	1.00511e-12	Overlapping	ALDOA	-0.773526	2.9487e-13
AMD1	3364.08	4664.58	-0.47169	7.16068e-09	Overlapping	AMD1	0.267341	0.00403358
AMIGO2	32.2085	79.706	-1.3048	0.00923417	Overlapping	AMIGO2	-0.63999	0.000136146
AMOT	212.581	385.644	-0.859984	9.53034e-05	Overlapping	AMOT	-0.788927	2.51669e-09
AMPD3	179.354	338.549	-0.918691	0.000178791	Overlapping	AMPD3	-0.806285	8.46341e-05
AMZ2	2569.34	5030.44	-0.968916	1.07006e-28	Overlapping	AMZ2	-0.362261	0.00126555
ANAPC15	134.582	254.306	-0.915315	0.00132146	Overlapping	ANAPC15	0.376323	0.00162724
ANAPC2	1971.25	1085.64	0.860528	4.44253e-15	Overlapping	ANAPC2	0.337259	0.00132096
ANGPT2	90.6356	25.7745	1.81319	0.000254731	Overlapping	ANGPT2	-0.899569	3.23704e-05
ANKEF1	771.741	1042.44	-0.432924	0.00302217	Overlapping	ANKEF1	-0.405612	0.000537325
ANKRD1	4.96915	51.6319	-3.36228	2.91729e-05	Overlapping	ANKRD1	1.22683	7.20905e-08
ANKRD18DP	62.3189	15.0835	2.04551	0.000879647	Overlapping	ANKRD18DP	-0.680129	4.77453e-05
ANKRD18EP	49.029	105.274	-1.10447	0.00978419	Overlapping	ANKRD18EP	1.11306	1.68049e-06
ANKRD37	110.752	179.427	-0.695452	0.0243152	Overlapping	ANKRD37	-0.722207	0.000304463
ANKS3	725.206	395.901	0.873166	6.12365e-07	Overlapping	ANKS3	-0.380363	0.00149687
AOC2	264.905	146.38	0.855415	0.00103621	Overlapping	AOC2	0.736399	2.58554e-05
AOC3	164.091	86.4196	0.925657	0.00671392	Overlapping	AOC3	0.661286	6.97624e-05
AP001469.2	17.1816	2.48637	2.80051	0.0412901	Overlapping	AP001469.2	-0.658441	0.00151799
AP003352.1	186.123	37.0872	2.32856	4.52376e-10	Overlapping	AP003352.1	0.608164	0.00557143
AP1G2	1167.25	321.561	1.86045	2.32698e-29	Overlapping	AP1G2	-0.527033	0.000456445
AP1S3	1939.84	3107.35	-0.679624	2.10839e-10	Overlapping	AP1S3	0.332379	0.0052078
AP3S1	19556	16007.9	0.288946	0.000132574	Overlapping	AP3S1	0.295344	0.00128527
APEX1	3771.72	6390.22	-0.760768	1.30561e-18	Overlapping	APEX1	-0.357072	0.000805974
APLP1	1103.04	1739.53	-0.656536	1.2965e-07	Overlapping	APLP1	-0.510795	0.000450803
APPBP2	1276.82	1697.26	-0.41075	0.000238084	Overlapping	APPBP2	0.289864	0.00440769
ARC	748.38	3508.76	-2.22919	7.87506e-96	Overlapping	ARC	0.788176	4.52818e-05
ARHGAP29	10617.6	7114.54	0.5774	1.77688e-11	Overlapping	ARHGAP29	0.351505	0.00128764
ARHGDIA	1595.68	5984.75	-1.90655	1.42543e-79	Overlapping	ARHGDIA	0.729262	2.05363e-12
ARHGEF10	159.656	34.0829	2.22647	7.59816e-08	Overlapping	ARHGEF10	-0.713193	7.16826e-14
ARHGEF18	40.7083	151.933	-1.90146	1.07195e-06	Overlapping	ARHGEF18	0.430311	0.000445708
ARHGEF9	309.267	434.644	-0.490914	0.0123316	Overlapping	ARHGEF9	-0.351688	0.00460647
ARL16	1746.9	1040.7	0.747757	4.4159e-10	Overlapping	ARL16	0.341065	0.00185751
ARSG	323.219	429.859	-0.410195	0.0436321	Overlapping	ARSG	-0.601039	0.000682215
ASB6	968.454	1335.59	-0.463256	0.000165241	Overlapping	ASB6	0.322291	0.0049993
ASCC1	810.162	1817.22	-1.16562	2.90152e-23	Overlapping	ASCC1	-0.332651	0.00070982
ASH2L	584.167	1366.23	-1.22631	3.01128e-20	Overlapping	ASH2L	-0.495625	5.28951e-06
ATF7IP2	517.177	252.856	1.03235	1.74116e-07	Overlapping	ATF7IP2	-0.463459	5.63705e-05
ATG4A	325.793	663.383	-1.02468	1.15403e-08	Overlapping	ATG4A	0.446676	0.000480576
ATG5	871.402	1808.44	-1.05375	2.15974e-19	Overlapping	ATG5	0.335066	0.00281109
ATIC	4416.8	3368.67	0.391007	4.7773e-06	Overlapping	ATIC	-0.25907	0.00319717
ATMIN	1330.57	1983.06	-0.576219	1.38623e-07	Overlapping	ATMIN	0.390189	0.00070751
ATP10D	130.865	219.809	-0.749055	0.00884969	Overlapping	ATP10D	0.388168	0.0013199
ATP2A1-AS1	190.374	81.7366	1.21994	0.000137025	Overlapping	ATP2A1-AS1	-0.824409	1.83126e-08
ATP2B4	1228.78	1612.48	-0.392804	0.00235884	Overlapping	ATP2B4	-0.907134	2.49809e-18
ATP6AP1L	1045.48	565.319	0.886364	1.89049e-09	Overlapping	ATP6AP1L	-0.583331	0.000294042
ATP9A	482.998	864.917	-0.840381	2.86617e-08	Overlapping	ATP9A	-0.291824	0.00394123
ATXN2L	3281.38	3827.05	-0.221906	0.0294966	Overlapping	ATXN2L	-0.511824	5.12917e-05
ATXN7L2	315.074	220.368	0.515877	0.0242485	Overlapping	ATXN7L2	0.512172	0.000328192
B3GAT2	68.8459	3.91593	4.14128	8.63833e-08	Overlapping	B3GAT2	-0.445447	0.00116352
B3GNT10	85.0069	171.595	-1.01638	0.00294989	Overlapping	B3GNT10	-0.46863	0.000496891
B4GALT3	975.993	1603.38	-0.716039	7.32391e-10	Overlapping	B4GALT3	0.330848	0.00176899
B4GAT1	338.966	179.385	0.918857	0.00018459	Overlapping	B4GAT1	-0.548057	7.10256e-07
BAG1	929.238	1263.3	-0.442975	0.000363898	Overlapping	BAG1	0.381271	7.19822e-05
BAK1	553.994	1207.55	-1.12487	2.02921e-15	Overlapping	BAK1	0.389	0.00254795
BCAR3	504.183	836.841	-0.73215	6.7814e-06	Overlapping	BCAR3	-0.734148	6.81062e-06
BCAS4	899.429	1139.26	-0.340381	0.0111054	Overlapping	BCAS4	-0.542045	0.000777913
BCKDK	1473.24	2365.22	-0.682745	4.38555e-11	Overlapping	BCKDK	-0.398169	0.000107301
BCL2L2	658.525	892.575	-0.438676	0.00260378	Overlapping	BCL2L2	-0.436247	0.000256437
BEX2	1444.99	2067.05	-0.516077	2.46026e-06	Overlapping	BEX2	-0.379207	0.00428254
BEX4	1.6161	26.9558	-4.1098	0.00147414	Overlapping	BEX4	-0.479992	1.12787e-05
BFAR	1252.28	1623.98	-0.374523	0.00135195	Overlapping	BFAR	-0.513529	6.05072e-08
BFSP1	808.792	359.951	1.16782	9.61995e-12	Overlapping	BFSP1	-0.578839	1.24736e-05
BHLHE40	1088.47	1992.2	-0.872591	1.7093e-14	Overlapping	BHLHE40	-0.496285	0.00494867
BIN3	331.358	558.068	-0.751722	3.8196e-05	Overlapping	BIN3	-0.377417	0.00391419
BLOC1S5	477.788	621.944	-0.380603	0.0219762	Overlapping	BLOC1S5	-0.354756	0.00334788
BMP6	67.6492	271.379	-2.00204	2.87495e-11	Overlapping	BMP6	-0.419859	0.00213299
BMP7	287.117	468.706	-0.706828	0.000352137	Overlapping	BMP7	-0.31589	0.00358854
BNIP1	446.354	585.126	-0.391466	0.0243714	Overlapping	BNIP1	0.380915	0.00226541
BNIP3	1331.1	2551.49	-0.93933	3.61917e-19	Overlapping	BNIP3	-0.309723	0.00585833
BNIP3L	2188.02	2613.17	-0.256434	0.00706972	Overlapping	BNIP3L	-0.591813	5.63068e-07
BRD7	2279.2	1952.85	0.222725	0.0232543	Overlapping	BRD7	-0.43697	3.31209e-05
BRMS1	909.896	1444.24	-0.666889	4.18322e-08	Overlapping	BRMS1	0.540605	0.00046897
BST2	179.901	299.162	-0.73155	0.00451523	Overlapping	BST2	-0.954008	1.12795e-05
BTG3	2561.68	2049.72	0.322197	0.00301508	Overlapping	BTG3	0.642579	7.08122e-08
BTNL9	557.584	206.901	1.42988	9.66965e-13	Overlapping	BTNL9	-0.420205	0.00191447
C11orf1	933.727	710.601	0.3939	0.00472316	Overlapping	C11orf1	-0.511203	5.89267e-05
C16orf58	724.423	1436.12	-0.988602	1.33531e-12	Overlapping	C16orf58	-0.435361	0.00344067
C16orf72	892.775	1970.63	-1.14256	7.64686e-24	Overlapping	C16orf72	-0.346529	0.000459275
C16orf87	380.688	588.752	-0.628654	0.000333669	Overlapping	C16orf87	-0.407116	9.46438e-05
C1QTNF3	166.068	17.5283	3.24454	1.11436e-13	Overlapping	C1QTNF3	-0.535968	0.00589438
C1QTNF6	466.223	199.504	1.22416	1.42352e-07	Overlapping	C1QTNF6	-0.571354	0.000717751
C2CD2L	348.596	540.873	-0.633889	0.000982466	Overlapping	C2CD2L	0.428184	8.49838e-05
C2orf92	51.4838	8.30839	2.63311	0.00028765	Overlapping	C2orf92	-0.569656	0.000829018
C5orf22	548.323	915.821	-0.738759	1.81172e-05	Overlapping	C5orf22	-0.381669	0.000336514
C6orf120	538.015	391.776	0.457514	0.0113714	Overlapping	C6orf120	0.358022	0.000341863
C7orf26	591.176	830.045	-0.489508	0.00107832	Overlapping	C7orf26	0.388792	0.00489396
C7orf43	574.943	336.539	0.771799	3.28086e-05	Overlapping	C7orf43	0.373977	0.00371072
CACNA1H	1591.17	1886.51	-0.245684	0.0183858	Overlapping	CACNA1H	-1.35929	1.17998e-12
CASKIN1	272.028	139.336	0.965035	0.000248573	Overlapping	CASKIN1	-0.902299	2.63348e-05
CAV2	2295.52	2824.42	-0.29865	0.00474085	Overlapping	CAV2	0.334206	0.000508632
CBFA2T3	329.627	653.292	-0.985374	9.25829e-08	Overlapping	CBFA2T3	-0.768199	0.000549551
CBR4	1931.21	1199.61	0.687278	1.32988e-09	Overlapping	CBR4	-0.291547	0.00321823
CBX6	5118.6	3833.29	0.417281	1.62145e-07	Overlapping	CBX6	0.413693	4.10515e-05
CCBE1	33.1053	109.914	-1.73314	0.000108423	Overlapping	CCBE1	-1.03338	7.97274e-08
CCDC113	467.135	622.875	-0.414951	0.0165546	Overlapping	CCDC113	-0.879819	1.58037e-07
CCDC136	344.527	223.6	0.623286	0.00559011	Overlapping	CCDC136	-0.356858	0.00550658
CCDC189	86.5095	19.9939	2.11607	0.000108513	Overlapping	CCDC189	-0.834953	4.16853e-11
CCDC18-AS1	753.032	162.604	2.21166	2.32489e-23	Overlapping	CCDC18-AS1	-0.502459	0.0058915
CCDC191	383.133	154.212	1.31176	7.94102e-08	Overlapping	CCDC191	-0.427583	0.0055724
CCDC25	1777.77	2503.54	-0.49388	3.86349e-07	Overlapping	CCDC25	-0.633686	1.13182e-10
CCDC40	421.752	151.001	1.48183	7.9375e-11	Overlapping	CCDC40	-0.529667	0.00213413
CCDC78	341.169	140.434	1.28035	5.41555e-07	Overlapping	CCDC78	-0.950331	2.60304e-05
CCDC86	605.85	997.267	-0.718226	6.19231e-06	Overlapping	CCDC86	0.467131	0.000700692
CCHCR1	1690.24	1217.14	0.473769	4.58502e-05	Overlapping	CCHCR1	-0.373376	0.00176269
CCNJL	62.9173	467.153	-2.89728	3.68455e-28	Overlapping	CCNJL	-0.500194	0.00616817
CCP110	505.863	1013.8	-1.00338	4.5454e-12	Overlapping	CCP110	-0.401278	0.000766154
CCT5	9818.77	8753.01	0.165899	0.023657	Overlapping	CCT5	-0.30863	0.00112327
CD2BP2	2557.57	2209.54	0.210679	0.0328319	Overlapping	CD2BP2	-0.590891	2.08643e-06
CD44	25570.6	11341.5	1.17282	4.53758e-70	Overlapping	CD44	-0.548569	2.71443e-05
CD99L2	215.94	124.708	0.793573	0.00726462	Overlapping	CD99L2	-0.299805	0.00368669
CDC42BPG	1195.74	1470.66	-0.299537	0.0226941	Overlapping	CDC42BPG	-0.645924	0.0013547
CDC42SE1	942.875	1235.18	-0.390446	0.00362772	Overlapping	CDC42SE1	0.362999	0.000455245
CDCA5	1286.93	1052.96	0.289073	0.018261	Overlapping	CDCA5	0.295544	0.00237033
CDCP1	4637.6	7182.22	-0.63122	7.93646e-17	Overlapping	CDCP1	-1.11518	1.68465e-06
CDIP1	159.062	382.576	-1.26715	1.66583e-07	Overlapping	CDIP1	-0.472246	5.71375e-05
CDK2AP2	3243.38	6085.28	-0.907409	4.20709e-24	Overlapping	CDK2AP2	0.508332	0.000543023
CDK5RAP3	1256.73	176.757	2.83016	5.43408e-06	Overlapping	CDK5RAP3	-0.415448	0.00365734
CDKN2AIP	460.005	592.752	-0.366166	0.0319992	Overlapping	CDKN2AIP	0.366642	0.000742843
CELSR3	608.291	383.489	0.66507	0.000148086	Overlapping	CELSR3	-0.61206	2.58398e-05
CENPN	519.929	786.082	-0.596987	0.000153135	Overlapping	CENPN	0.495391	2.54154e-06
CEP250	769.743	562.523	0.451891	0.00470602	Overlapping	CEP250	-0.392	0.000848128
CEP290	1248.57	692.1	0.851678	1.63948e-10	Overlapping	CEP290	-0.40592	0.00122294
CEP68	397.564	587.592	-0.564616	0.00148721	Overlapping	CEP68	-0.324609	0.00353675
CETN3	1743.25	1405.13	0.311723	0.00821158	Overlapping	CETN3	-0.530515	3.11217e-07
CFAP70	179.775	24.8837	2.85386	1.88088e-12	Overlapping	CFAP70	-0.662464	0.000157724
CHAF1B	809.926	635.142	0.350763	0.017693	Overlapping	CHAF1B	-0.398391	0.000264149
CHD8	1623.59	1115.26	0.541121	2.08717e-05	Overlapping	CHD8	-0.337013	0.00161148
CHD9	931.381	675.567	0.463027	0.00214724	Overlapping	CHD9	-0.358726	0.00187445
CHMP1A	3336.52	4800.17	-0.524522	2.9639e-10	Overlapping	CHMP1A	0.55812	4.36944e-06
CHMP6	180.977	416.308	-1.19996	1.29683e-07	Overlapping	CHMP6	0.387733	0.00398268
CHMP7	1221.92	2284.01	-0.902473	3.81581e-18	Overlapping	CHMP7	-0.454347	7.54469e-05
CHPF2	774.181	1043.35	-0.430655	0.00128063	Overlapping	CHPF2	0.339817	0.00199979
CIB2	386.312	794.615	-1.04097	3.85624e-10	Overlapping	CIB2	-0.769923	2.49352e-06
CLCN6	444.08	203.108	1.12764	2.24299e-07	Overlapping	CLCN6	0.338036	0.00616433
CLUH	2319.74	3769.31	-0.700315	4.08786e-14	Overlapping	CLUH	0.305133	0.00211925
CMPK1	2546.77	3410.77	-0.421052	4.21684e-06	Overlapping	CMPK1	0.378319	0.000100187
CMYA5	64.9557	25.4017	1.35693	0.0158468	Overlapping	CMYA5	0.78413	5.91114e-05
CNIH1	1547.04	4506.99	-1.54322	1.99898e-63	Overlapping	CNIH1	0.256739	0.00656308
CNKSR3	384.155	970.914	-1.33878	3.39608e-17	Overlapping	CNKSR3	0.317766	0.00307373
COCH	203.721	57.3502	1.82754	6.2361e-08	Overlapping	COCH	-0.617559	7.81085e-12
COL18A1	2869.66	4210.96	-0.553265	3.73077e-11	Overlapping	COL18A1	-0.625537	2.58492e-05
COL27A1	936.518	219.561	2.09274	2.18014e-26	Overlapping	COL27A1	-0.516096	4.07252e-06
COL4A3	436.525	85.6318	2.34845	3.54247e-17	Overlapping	COL4A3	-0.493803	0.00555019
COL4A4	390.686	186.203	1.06992	2.5288e-06	Overlapping	COL4A4	-0.535541	0.000146116
COL4A5	1133.6	339.668	1.73805	2.31864e-27	Overlapping	COL4A5	0.723079	5.26599e-11
COL6A2	4826.04	5767.67	-0.256921	0.00143577	Overlapping	COL6A2	-1.12449	1.10048e-09
COQ7	378.778	777.11	-1.03502	3.64498e-09	Overlapping	COQ7	-0.476062	5.18816e-05
CORO1A	410.855	654.701	-0.672857	7.16971e-05	Overlapping	CORO1A	-1.26404	2.13257e-10
CORO2A	548.796	1516.53	-1.46538	1.31357e-25	Overlapping	CORO2A	-0.451329	0.00235677
CPEB2	62.5592	147.209	-1.23532	0.000764986	Overlapping	CPEB2	0.551318	7.97055e-06
CPLANE1	288.971	135.171	1.09561	2.33342e-05	Overlapping	CPLANE1	-0.604427	1.73844e-09
CPS1	1231.67	918.663	0.422867	0.000969644	Overlapping	CPS1	-0.475422	0.000167808
CREB3L4	352.313	237.15	0.571783	0.00989255	Overlapping	CREB3L4	-0.564725	0.00129998
CREBRF	491.668	311.45	0.658364	0.00251028	Overlapping	CREBRF	0.31939	0.00447474
CRISPLD2	249.107	454.018	-0.863899	0.000107731	Overlapping	CRISPLD2	0.626648	0.00254999
CTSB	5744.38	18306.2	-1.67195	3.52085e-128	Overlapping	CTSB	-0.610398	1.20935e-07
CTSZ	4257.26	3493.6	0.285337	0.00113912	Overlapping	CTSZ	-0.86913	1.45377e-10
CTU2	1262.95	1755.9	-0.474489	0.000133138	Overlapping	CTU2	0.552703	1.80977e-05
CXADR	652.601	974.003	-0.57709	5.21762e-05	Overlapping	CXADR	0.767701	5.29695e-10
CYP24A1	3461.04	8173.81	-1.23958	4.38232e-46	Overlapping	CYP24A1	-0.947172	2.88754e-05
CYTH2	2776.03	1584.37	0.809222	8.29374e-17	Overlapping	CYTH2	0.319609	0.0026899
DAB2	249.041	393.454	-0.660175	0.00240726	Overlapping	DAB2	-0.683031	3.43751e-09
DAP	1576.39	4122.88	-1.3869	9.23743e-53	Overlapping	DAP	-0.517875	0.000114023
DAPK3	1536.93	3223.88	-1.06915	6.91675e-26	Overlapping	DAPK3	0.304456	0.00651463
DAZAP2	3073.88	5274.46	-0.77893	8.51593e-17	Overlapping	DAZAP2	0.406143	0.000125022
DCLK1	34.0648	127.982	-1.90444	1.21459e-05	Overlapping	DCLK1	-0.474039	4.89981e-05
DCTPP1	1815.44	2117.59	-0.221801	0.0424049	Overlapping	DCTPP1	-0.560218	6.02417e-06
DDHD2	1017.4	1234.77	-0.28027	0.0415366	Overlapping	DDHD2	-0.504128	8.33876e-07
DDX39A	3655.84	2864.88	0.351955	6.70255e-05	Overlapping	DDX39A	0.386422	0.00043439
DDX60	295.377	128.624	1.19961	3.87857e-06	Overlapping	DDX60	-0.436942	0.00210747
DECR1	2832.15	1263.39	1.16503	1.6389e-28	Overlapping	DECR1	-1.29079	1.94068e-17
DEDD2	1163.92	1710.87	-0.555439	8.00717e-07	Overlapping	DEDD2	0.356449	0.00662855
DEF8	3153.36	2355.57	0.420755	3.62488e-06	Overlapping	DEF8	0.438738	4.91541e-05
DEPTOR	421.635	535.173	-0.343917	0.0495927	Overlapping	DEPTOR	-0.519478	0.00647147
DGKA	1397.61	722.41	0.951497	5.56576e-13	Overlapping	DGKA	-0.875493	2.99136e-08
DHRS2	2778.14	6599.67	-1.24796	1.63584e-44	Overlapping	DHRS2	0.84836	5.70929e-06
DHRS4	358.839	512.858	-0.514453	0.00560007	Overlapping	DHRS4	-0.388185	0.00396786
DHTKD1	961.927	1327.18	-0.464198	0.000240556	Overlapping	DHTKD1	-0.39451	0.00596858
DHX37	711.319	1467.86	-1.0459	1.04645e-15	Overlapping	DHX37	0.377664	0.00611489
DICER1-AS1	252.09	98.4779	1.35567	4.2471e-06	Overlapping	DICER1-AS1	-0.482931	0.00610053
DIP2A	1832.63	1045.46	0.809048	1.07111e-09	Overlapping	DIP2A	-0.355776	0.00065125
DIRAS1	1133.09	1379.43	-0.283172	0.0217292	Overlapping	DIRAS1	-0.51723	2.7777e-05
DISP1	309.683	143.438	1.10963	1.10049e-05	Overlapping	DISP1	0.334176	0.00577167
DMPK	1515.31	953.657	0.667621	8.35923e-08	Overlapping	DMPK	0.366645	0.00414435
DNAAF5	822.133	1691.52	-1.04137	6.08608e-15	Overlapping	DNAAF5	-0.426481	2.42465e-05
DNAH1	573.499	196.771	1.54375	2.32302e-09	Overlapping	DNAH1	0.515712	0.000415528
DNAJA3	1946.36	5042.29	-1.37329	3.37243e-58	Overlapping	DNAJA3	-0.507749	1.57719e-06
DNAJB1	4346.34	26835.9	-2.62603	8.94603e-278	Overlapping	DNAJB1	0.495699	0.0021745
DNAJB6	2482.41	3704.87	-0.577446	8.48194e-11	Overlapping	DNAJB6	0.272812	0.00514776
DNAJC21	1293.89	1704.64	-0.397179	0.000530247	Overlapping	DNAJC21	-0.395586	0.00100167
DNASE1L1	158.225	369.855	-1.22521	2.25664e-07	Overlapping	DNASE1L1	-0.472815	0.000260978
DNMT3B	1269.68	943.258	0.428547	0.00161009	Overlapping	DNMT3B	-0.328305	0.00354886
DOCK5	2037.92	1211.07	0.750309	2.52607e-10	Overlapping	DOCK5	-0.620512	5.65618e-09
DONSON	898.216	664.047	0.435591	0.00476643	Overlapping	DONSON	-0.378655	0.000143592
DOP1B	632.299	1126.18	-0.833249	1.7568e-09	Overlapping	DOP1B	-0.279122	0.00387825
DPH2	680.255	933.269	-0.456072	0.00111453	Overlapping	DPH2	0.415366	0.00383044
DPH5	865.784	1551.88	-0.841408	3.96905e-12	Overlapping	DPH5	-0.36943	0.00046179
DPP4	223.057	561.383	-1.33288	2.14284e-11	Overlapping	DPP4	-0.860478	0.000156708
DPYD	69.9219	147.437	-1.07773	0.00374231	Overlapping	DPYD	0.960805	3.43335e-05
DPYSL2	1250.72	922.887	0.438391	0.000510373	Overlapping	DPYSL2	-0.410008	8.23814e-06
DRG2	586.852	929.661	-0.665203	8.29965e-05	Overlapping	DRG2	0.288049	0.00656466
DROSHA	1540.51	1117.63	0.462631	0.000127408	Overlapping	DROSHA	-0.303911	0.00150551
DSE	590.218	1224.91	-1.05311	4.6096e-15	Overlapping	DSE	0.378462	0.00012301
DSG2	4738.69	6526.07	-0.461574	1.546e-09	Overlapping	DSG2	-0.287537	0.001171
DSN1	975.092	673.722	0.533517	0.000154089	Overlapping	DSN1	-0.360893	0.00130859
DUSP1	1616.23	2085.06	-0.368086	0.000984537	Overlapping	DUSP1	0.452231	0.000569766
DUSP4	3646.98	4264.28	-0.225549	0.0198838	Overlapping	DUSP4	-0.846783	1.25571e-09
DUSP9	368.349	979.883	-1.413	2.47048e-16	Overlapping	DUSP9	-0.797824	4.46975e-05
DUXAP10	387.816	236.342	0.715223	0.00126509	Overlapping	DUXAP10	-1.24798	4.081e-21
DZIP3	1153.85	930.763	0.309801	0.0163603	Overlapping	DZIP3	-0.319409	0.00211959
EARS2	676.187	1348.1	-0.994994	1.89474e-14	Overlapping	EARS2	-0.469825	5.77583e-06
EDC4	866.664	1562.48	-0.851271	7.64275e-09	Overlapping	EDC4	0.265836	0.00638471
EEF2KMT	184.087	357.796	-0.959131	6.40243e-05	Overlapping	EEF2KMT	-0.618215	4.28411e-06
EFR3A	2851.88	4916.25	-0.785687	2.72668e-21	Overlapping	EFR3A	0.421867	9.97296e-05
EGLN3	327.954	494.936	-0.591931	0.00526702	Overlapping	EGLN3	-0.492556	1.39627e-05
EGR1	6070.84	9472.17	-0.641852	1.93895e-15	Overlapping	EGR1	0.724092	0.000471188
EID1	4026.31	5175.2	-0.361898	6.80927e-05	Overlapping	EID1	0.351418	0.000882638
EID2	852.076	490.151	0.798228	2.3128e-07	Overlapping	EID2	0.456559	7.774e-06
EIF3C	484.175	1609.56	-1.73329	0.00995829	Overlapping	EIF3C	-0.383682	0.00248454
EIF3M	5991.84	7660.77	-0.354457	7.91244e-07	Overlapping	EIF3M	0.292172	0.0009289
EIF5	3581.4	4704.96	-0.393811	1.11468e-06	Overlapping	EIF5	0.345293	0.00288245
ELOB	6431.22	5554.43	0.211762	0.0176199	Overlapping	ELOB	-0.30569	0.00411227
EMC8	1325.08	2005.1	-0.597268	5.93566e-08	Overlapping	EMC8	0.4485	7.6187e-05
ENTPD4	2174	1858.27	0.225954	0.0319915	Overlapping	ENTPD4	-0.328354	0.000695689
EPB41L1	1159.86	1545.81	-0.413504	0.00170315	Overlapping	EPB41L1	-0.574329	0.00018162
EPCAM	11019.7	9018.75	0.28926	0.000491225	Overlapping	EPCAM	-0.525369	8.39789e-07
EPHX2	586.555	788.09	-0.4273	0.00779514	Overlapping	EPHX2	-0.867943	7.72307e-08
EPHX4	17.601	61.6597	-1.80549	0.00289104	Overlapping	EPHX4	0.531262	0.00269479
ERCC4	178.999	255.487	-0.5133	0.0417794	Overlapping	ERCC4	-0.356436	0.000504967
ERI2	401.641	674.384	-0.747381	7.85677e-06	Overlapping	ERI2	-0.49779	2.09344e-06
ERICH1	818.251	553.177	0.564979	0.000288692	Overlapping	ERICH1	-1.33254	6.62632e-34
ERLIN2	683.789	1226.4	-0.842467	1.62755e-10	Overlapping	ERLIN2	-0.704746	2.4899e-14
ERMARD	750.77	196.977	1.93064	3.45746e-24	Overlapping	ERMARD	-0.483667	0.000102544
ERVK13-1	138.35	77.8622	0.829423	0.0191244	Overlapping	ERVK13-1	-0.311498	0.00645802
ERVMER34-1	241.082	357.279	-0.566652	0.00988662	Overlapping	ERVMER34-1	-0.454166	0.00351356
ETV4	1495.75	1909.11	-0.351886	0.00116546	Overlapping	ETV4	-0.576015	0.000102199
EVA1C	495.808	341.573	0.53726	0.00497358	Overlapping	EVA1C	-0.883754	2.01287e-08
EXOC3	1097.88	1296.51	-0.240037	0.0470106	Overlapping	EXOC3	0.288512	0.00278875
EXTL3	1710.24	2427.83	-0.505655	6.11266e-07	Overlapping	EXTL3	-0.474909	2.61371e-07
FAM114A1	1522.39	2267.24	-0.574274	2.59437e-08	Overlapping	FAM114A1	-0.508996	0.00265829
FAM122A	405.11	660.317	-0.705029	2.86457e-05	Overlapping	FAM122A	0.358131	0.00367557
FAM155B	321.473	438.146	-0.44805	0.0281146	Overlapping	FAM155B	-0.538638	3.20998e-06
FAM167A	174.146	402.674	-1.21154	2.27434e-07	Overlapping	FAM167A	-0.945262	1.86823e-06
FAM173B	459.656	312.154	0.559542	0.00728097	Overlapping	FAM173B	-0.35376	0.00268093
FAM177A1	1260.67	2118.71	-0.748314	1.40104e-10	Overlapping	FAM177A1	-0.372289	0.000183196
FAM227A	454.01	100.114	2.17946	2.97173e-17	Overlapping	FAM227A	-0.55949	4.71801e-05
FAM234A	705.057	472.333	0.5792	0.00178011	Overlapping	FAM234A	-0.449544	0.00242156
FAM98A	1437.33	2202.1	-0.615201	5.56508e-08	Overlapping	FAM98A	0.384859	0.00341132
FANCI	1478.67	989.606	0.579198	1.21435e-05	Overlapping	FANCI	-0.312324	0.000401139
FAT4	360.273	157.631	1.19345	1.17413e-06	Overlapping	FAT4	0.701213	1.73188e-12
FBRS	1613.51	1915.21	-0.247153	0.0171656	Overlapping	FBRS	-0.587404	4.12004e-07
FBXL19-AS1	189.713	71.7711	1.40295	3.43335e-05	Overlapping	FBXL19-AS1	-0.49954	0.000884872
FBXO25	489.284	917.79	-0.907354	3.02081e-09	Overlapping	FBXO25	-0.976913	1.10115e-22
FBXO28	991.384	1186.39	-0.258663	0.0417632	Overlapping	FBXO28	0.376549	0.000891238
FBXO30	557.707	400.81	0.476452	0.00698771	Overlapping	FBXO30	0.418818	0.00124624
FBXO31	950.537	1641.59	-0.789014	1.90313e-10	Overlapping	FBXO31	0.34483	0.00229355
FBXO5	854.529	694.959	0.298731	0.0394159	Overlapping	FBXO5	0.315361	0.000600866
FBXW5	2047.05	3567.45	-0.801254	2.81358e-19	Overlapping	FBXW5	0.329035	0.00457386
FERMT1	477.424	688.099	-0.528304	0.00148689	Overlapping	FERMT1	-1.58588	3.79344e-31
FGFR1	3022.1	1492.97	1.01697	1.28393e-20	Overlapping	FGFR1	-0.537633	2.2815e-08
FHIT	327.348	229.112	0.51557	0.0249707	Overlapping	FHIT	-0.547675	0.000129361
FHL1	1755.1	1385.11	0.34206	0.00282323	Overlapping	FHL1	0.357851	0.00383794
FHOD3	184.447	360.967	-0.968504	2.27779e-05	Overlapping	FHOD3	-0.480949	9.64665e-06
FIRRE	448.273	134.674	1.73569	1.58422e-13	Overlapping	FIRRE	-0.418859	0.000223511
FLNC	848.772	4319.86	-2.34814	1.04014e-127	Overlapping	FLNC	-1.5367	2.7458e-12
FLYWCH1	1519.8	3041.1	-1.00115	1.83314e-24	Overlapping	FLYWCH1	-0.405873	0.004153
FOPNL	1843.82	2184.25	-0.244014	0.0180736	Overlapping	FOPNL	-0.420325	6.0138e-06
FOXRED1	1402.08	1033.79	0.439925	0.00253502	Overlapping	FOXRED1	-0.328007	0.00255493
FSCN1	10597.4	12991.4	-0.293765	3.83815e-05	Overlapping	FSCN1	-0.461299	1.26701e-05
FTO	655.475	1034.02	-0.65715	3.11721e-06	Overlapping	FTO	-1.56703	2.71804e-56
FUCA2	1681.81	1282.1	0.391779	0.000529966	Overlapping	FUCA2	0.357382	0.0002243
FUT1	255.507	517.521	-1.01811	1.70081e-07	Overlapping	FUT1	-0.819803	0.000133166
GABARAPL2	2035.57	2391.25	-0.231893	0.0204703	Overlapping	GABARAPL2	0.423025	0.00482323
GABPB1-AS1	3254.99	382.288	3.08968	3.445e-101	Overlapping	GABPB1-AS1	-0.409979	0.00160367
GADD45B	832.441	2336.27	-1.48793	1.73877e-30	Overlapping	GADD45B	0.670953	0.000102328
GALNT10	941.37	1498.71	-0.672088	2.07333e-06	Overlapping	GALNT10	0.3567	0.000906384
GALNT12	767.182	1093.55	-0.511141	0.000122534	Overlapping	GALNT12	-0.592915	0.00118481
GALNT18	660.868	906.397	-0.454713	0.00256308	Overlapping	GALNT18	-0.33762	0.00201339
GAN	1008.8	1558.3	-0.626817	3.45635e-07	Overlapping	GAN	0.527545	8.63587e-07
GARNL3	203.061	96.3221	1.07379	0.00166768	Overlapping	GARNL3	-0.53086	6.90194e-06
GARS-DT	466.82	117.457	1.99152	1.28044e-12	Overlapping	GARS-DT	-0.399266	0.00222424
GART	3138.33	6358.55	-1.01888	8.19153e-37	Overlapping	GART	-0.48214	5.3578e-08
GAS6	2860.29	1360.23	1.07268	2.74273e-25	Overlapping	GAS6	-0.489899	9.28619e-05
GATD3A	909.35	1372.28	-0.594528	3.92692e-06	Overlapping	GATD3A	-0.314115	0.00193584
GCLM	788.374	1735.37	-1.13798	3.25073e-21	Overlapping	GCLM	0.459438	0.00108751
GDPD3	68.249	26.9973	1.34194	0.022777	Overlapping	GDPD3	-0.731965	0.00121654
GGA2	1776.46	2127.74	-0.260268	0.00955557	Overlapping	GGA2	-0.257587	0.00421788
GIPC1	2594.13	5300.65	-1.03051	2.14808e-29	Overlapping	GIPC1	0.378386	0.000612822
GLB1L	256.347	130.551	0.974259	0.000325717	Overlapping	GLB1L	-0.600821	0.000501119
GLB1L2	979.579	1198.56	-0.291161	0.0233282	Overlapping	GLB1L2	-0.595334	1.62583e-08
GLIPR1	85.1919	28.9034	1.56325	0.0034803	Overlapping	GLIPR1	1.09352	1.66951e-08
GLRX2	1082.37	899.662	0.26658	0.0378256	Overlapping	GLRX2	0.421253	0.00266535
GLRX3	971.389	2061.51	-1.08487	2.0614e-21	Overlapping	GLRX3	0.280372	0.00511486
GLTP	1309.63	1726.23	-0.397984	0.000435993	Overlapping	GLTP	0.448481	5.67129e-05
GMEB1	434.803	610.32	-0.489724	0.00408003	Overlapping	GMEB1	0.405003	4.87277e-05
GMPR2	1826.04	2351.55	-0.364649	0.000418254	Overlapping	GMPR2	-0.631681	1.01525e-09
GNA11	1405.78	2876.3	-1.03208	4.12257e-22	Overlapping	GNA11	0.454956	0.000146327
GNG5	762.762	991.756	-0.377968	0.0137974	Overlapping	GNG5	0.374859	0.00253696
GNPTG	997.305	563.103	0.824955	1.0881e-08	Overlapping	GNPTG	-0.494365	0.00014338
GOLGA2P5	718.906	163.557	2.13608	1.63938e-20	Overlapping	GOLGA2P5	-0.615894	9.77221e-05
GOLPH3L	524.665	1062.49	-1.01768	9.8702e-13	Overlapping	GOLPH3L	0.318724	0.000819973
GOLT1B	1530.52	2426.24	-0.664831	2.53392e-11	Overlapping	GOLT1B	0.304806	0.00402919
GORASP1	745.802	929.851	-0.318674	0.0227641	Overlapping	GORASP1	0.373148	0.00176422
GPAT3	495.985	1079.46	-1.12248	8.10409e-15	Overlapping	GPAT3	-0.357249	0.00217856
GPAT4	1325.35	1855.04	-0.485764	7.24978e-05	Overlapping	GPAT4	-0.32252	0.00340989
GPM6A	89.318	160.324	-0.846073	0.012855	Overlapping	GPM6A	0.754269	2.97213e-06
GPR108	2133.2	2935.74	-0.460537	1.19966e-06	Overlapping	GPR108	0.408418	0.00276801
GPR155	123.623	362.956	-1.55356	2.36422e-10	Overlapping	GPR155	-0.435964	0.00220246
GPRC5B	338.236	578.579	-0.776065	4.64083e-05	Overlapping	GPRC5B	-0.514771	7.13547e-05
GPRC5C	1161.45	947.252	0.293579	0.0263764	Overlapping	GPRC5C	-0.52466	0.00202482
GPSM2	731.916	1687.53	-1.20539	1.24626e-23	Overlapping	GPSM2	0.299372	0.00129108
GRIP2	121.465	50.4929	1.26753	0.00451554	Overlapping	GRIP2	-0.843417	2.75617e-07
GSAP	16.8206	0.497273	5.10219	0.00770397	Overlapping	GSAP	-0.900926	2.49501e-05
GSPT1	3002.88	4809.57	-0.679454	4.22808e-14	Overlapping	GSPT1	-0.360391	0.000224887
GSR	2848.59	8865.15	-1.63785	2.82866e-98	Overlapping	GSR	-0.476371	3.66688e-06
GSTM2	116.56	17.0726	2.77332	1.98613e-08	Overlapping	GSTM2	-0.685451	0.00260275
GSTO2	2369.05	1930.35	0.295121	0.00305061	Overlapping	GSTO2	-0.5535	0.00120307
GSTZ1	1303.23	1020.45	0.353201	0.00632475	Overlapping	GSTZ1	-0.51379	4.22383e-05
GTF2E2	2173.91	2674.31	-0.298643	0.00153586	Overlapping	GTF2E2	-0.361026	0.000791183
GTF2H3	1291.54	2888.53	-1.16113	3.66884e-32	Overlapping	GTF2H3	-0.317004	0.0040702
GTF3C1	2274.54	2755.32	-0.276699	0.00268629	Overlapping	GTF3C1	-0.396648	3.55266e-05
H1F0	18416.2	40791.2	-1.1472	4.08165e-67	Overlapping	H1F0	-0.521852	0.000259653
HAGH	1431.52	1033.63	0.470092	0.00011076	Overlapping	HAGH	-0.535042	8.50582e-06
HAGHL	2783.89	2080.51	0.420549	2.31373e-05	Overlapping	HAGHL	-0.817734	0.000164075
HAUS4	218.862	400.83	-0.875622	0.000304628	Overlapping	HAUS4	-0.547095	0.000768686
HBS1L	1715.63	2907.71	-0.761409	1.31518e-14	Overlapping	HBS1L	0.275765	0.00457782
HCFC1R1	2131.49	1384.3	0.623012	8.47201e-07	Overlapping	HCFC1R1	-0.502114	7.07803e-05
HDAC2	5936.43	6642.66	-0.162002	0.0350311	Overlapping	HDAC2	0.305238	0.0015056
HDAC6	2136.6	1239.16	0.785859	9.02846e-14	Overlapping	HDAC6	-0.351507	0.00547658
HDGF	4227.87	5874.48	-0.474335	2.55739e-08	Overlapping	HDGF	0.290922	0.00293364
HEATR3	279.45	576.383	-1.04548	3.36477e-08	Overlapping	HEATR3	-0.414451	3.68568e-06
HERC4	1499.58	1208.19	0.311685	0.00794614	Overlapping	HERC4	0.315485	0.000933192
HIST1H1C	623.745	1965.1	-1.65475	1.1817e-39	Overlapping	HIST1H1C	-0.355687	0.000458976
HK2	1136.38	3370.28	-1.56806	1.35612e-53	Overlapping	HK2	-0.270837	0.00547122
HLCS	549.927	716.9	-0.382409	0.0133818	Overlapping	HLCS	-0.470795	1.0136e-06
HMBOX1	551.841	260.231	1.08412	1.38193e-08	Overlapping	HMBOX1	-0.444172	8.44658e-06
HMOX1	705.702	4220.89	-2.57947	8.66071e-143	Overlapping	HMOX1	0.511427	0.00381558
HOOK3	753.641	1191.41	-0.661466	1.6974e-06	Overlapping	HOOK3	-0.512931	1.94861e-08
HOXB3	723.523	202.157	1.83986	5.39887e-18	Overlapping	HOXB3	-0.344529	0.000297885
HOXB9	1037.41	1773.78	-0.773968	7.27957e-12	Overlapping	HOXB9	-0.408264	0.000176511
HOXB-AS3	96.0241	18.8956	2.34287	6.78818e-06	Overlapping	HOXB-AS3	-0.705427	3.04934e-09
HR	622.591	423.974	0.553288	0.00261211	Overlapping	HR	-0.730464	0.00146498
HSBP1	9755.09	8389.96	0.217688	0.00621898	Overlapping	HSBP1	0.338225	0.00174787
HSDL1	1290.35	1602.6	-0.312622	0.0047316	Overlapping	HSDL1	0.259322	0.00613321
HSPA13	1105.54	3413.9	-1.62688	3.96428e-61	Overlapping	HSPA13	0.398504	3.18043e-05
HSPE1	6907.57	1941.57	1.83106	1.05108e-13	Overlapping	HSPE1	0.505838	0.000212355
HUWE1	5232.61	6731.77	-0.363589	4.40015e-06	Overlapping	HUWE1	-0.288664	0.00549644
ID1	18231.1	12021.1	0.600843	3.33586e-19	Overlapping	ID1	0.685347	0.00094443
ID2	6949.03	4816.35	0.529028	2.96035e-11	Overlapping	ID2	0.446196	0.000165616
ID3	4248.22	3473.23	0.290709	0.00114584	Overlapping	ID3	1.06866	8.78925e-09
IER3IP1	1018.81	1274.24	-0.321884	0.0143892	Overlapping	IER3IP1	0.365604	0.00202283
IFITM1	215.875	524.563	-1.2817	8.06059e-10	Overlapping	IFITM1	-0.93875	7.47914e-06
IFNGR2	973.118	761.819	0.353214	0.00906086	Overlapping	IFNGR2	-0.360254	0.000190661
IGF2R	1732.52	2602.87	-0.587071	1.36053e-09	Overlapping	IGF2R	0.309399	0.00363056
IGSF11	23.6475	60.2923	-1.34761	0.0192272	Overlapping	IGSF11	0.576304	0.00530083
IKBKB	893.484	463.36	0.94646	3.65905e-09	Overlapping	IKBKB	-0.405379	9.46742e-05
IL4R	878.945	1177.81	-0.422653	0.00105842	Overlapping	IL4R	-0.863295	6.54017e-08
ILDR2	17.4816	212.163	-3.58982	9.12324e-18	Overlapping	ILDR2	0.366074	0.00322307
IMP3	1358.44	908.094	0.581588	4.12304e-05	Overlapping	IMP3	0.369511	0.000663723
IMPDH2	10608	18716	-0.819112	1.18592e-27	Overlapping	IMPDH2	-0.30417	0.00262061
INAVA	187.982	83.9117	1.16361	0.000558369	Overlapping	INAVA	-0.605935	0.0024367
INHBB	25.9232	60.7066	-1.22243	0.03677	Overlapping	INHBB	-0.64871	0.00112382
INPP5K	914.088	1440.9	-0.656929	2.68538e-07	Overlapping	INPP5K	0.443548	0.000108363
INTS10	2002.39	2772.83	-0.469545	5.13407e-07	Overlapping	INTS10	-0.43553	3.32006e-05
INTS2	1556.38	1251.84	0.313829	0.00575592	Overlapping	INTS2	-0.28332	0.00182478
IPP	316.752	550.733	-0.797464	1.66156e-05	Overlapping	IPP	-0.350139	0.00451544
IRF5	385.714	572.634	-0.570194	0.00118972	Overlapping	IRF5	-0.88463	4.03314e-06
IRS2	386.32	869.329	-1.16867	1.93694e-12	Overlapping	IRS2	-0.543557	0.00157183
ISG20	240.183	533.309	-1.14985	6.43806e-09	Overlapping	ISG20	0.509752	0.00266842
ITFG1	558.848	863.363	-0.627214	2.43235e-05	Overlapping	ITFG1	-0.572301	4.95075e-09
ITPR1	224.558	540.912	-1.26753	1.75523e-10	Overlapping	ITPR1	-0.436332	9.4666e-07
ITPRIPL2	445.929	1174.83	-1.39964	9.95594e-17	Overlapping	ITPRIPL2	-0.449145	3.48014e-05
JMJD6	911.703	1999.26	-1.13225	4.3984e-22	Overlapping	JMJD6	0.400536	6.08215e-05
JMJD8	227.073	981.086	-2.11032	3.88077e-34	Overlapping	JMJD8	-0.361729	0.00178514
JPT1	9393.57	12441.2	-0.405192	1.13723e-07	Overlapping	JPT1	0.263398	0.00453673
KAT14	253.351	346.609	-0.452424	0.0370862	Overlapping	KAT14	-0.580019	9.91657e-07
KAT6A	1085.18	1329.17	-0.293233	0.0176185	Overlapping	KAT6A	-0.448299	3.69653e-06
KATNA1	658.232	866.1	-0.394865	0.0113353	Overlapping	KATNA1	0.378319	0.000490776
KCMF1	2268.69	3113.88	-0.456615	1.23601e-06	Overlapping	KCMF1	0.302723	0.00247753
KCNG1	754.38	2029.53	-1.42646	1.61512e-29	Overlapping	KCNG1	-0.589997	0.00188118
KCTD12	28.7957	276.744	-3.26206	2.81896e-21	Overlapping	KCTD12	-0.495217	4.28756e-06
KCTD9	937.438	1630.63	-0.798565	6.89771e-12	Overlapping	KCTD9	-0.356953	0.00145169
KIAA0513	497.247	1129.73	-1.18345	9.53048e-17	Overlapping	KIAA0513	0.781327	3.12058e-11
KIF13B	412.237	868.375	-1.07461	1.20168e-11	Overlapping	KIF13B	-0.448965	8.17089e-06
KIF18B	1161.09	641.65	0.855866	2.47099e-09	Overlapping	KIF18B	0.289254	0.00439431
KIF1A	6.28532	52.668	-3.08694	9.61253e-05	Overlapping	KIF1A	-0.863106	5.17842e-13
KIF22	2715.88	2006.5	0.436992	4.91103e-06	Overlapping	KIF22	-0.311617	0.0011349
KLF15	97.4611	391.672	-2.00738	2.33155e-15	Overlapping	KLF15	-0.373174	0.00548204
KLHL12	1180.67	1472.77	-0.31936	0.00645006	Overlapping	KLHL12	-0.275783	0.00572595
KLHL21	569.024	1015.64	-0.836109	4.13354e-08	Overlapping	KLHL21	0.451523	5.31385e-05
KMT5B	913.539	1191.24	-0.383808	0.00419969	Overlapping	KMT5B	0.345262	0.00124184
KNTC1	2234.12	748.932	1.57681	7.20153e-44	Overlapping	KNTC1	-0.392537	0.000171491
KPNA2	12752.3	6601.77	0.949974	5.22174e-36	Overlapping	KPNA2	0.323639	0.00339903
KPNA4	1562.25	2592.32	-0.730825	1.23446e-13	Overlapping	KPNA4	0.360491	0.000812396
KTI12	182.831	116.607	0.649716	0.0356933	Overlapping	KTI12	0.426375	0.00206003
LAMP1	4296.15	4984.61	-0.214374	0.0059072	Overlapping	LAMP1	0.36646	0.00219747
LAMTOR5	3839.74	2609.57	0.557469	1.67906e-09	Overlapping	LAMTOR5	0.320241	0.00458092
LAPTM4A	3130.8	6202.62	-0.986225	3.44569e-36	Overlapping	LAPTM4A	0.302244	0.00393638
LASP1	4859.95	8530.77	-0.811492	4.75045e-22	Overlapping	LASP1	0.322492	0.00129945
LCMT1	1313.7	1598.21	-0.282275	0.013805	Overlapping	LCMT1	-0.469557	4.03966e-06
LGALS8	1563.98	1018.19	0.618805	2.38789e-07	Overlapping	LGALS8	0.338237	0.00281983
LIMD2	455.937	219.187	1.0569	3.72422e-07	Overlapping	LIMD2	-1.03213	2.43247e-13
LINC00174	310.877	45.6232	2.76623	2.11421e-18	Overlapping	LINC00174	-0.72061	0.000362512
LINC00205	346.322	502.063	-0.536309	0.00463916	Overlapping	LINC00205	-0.425927	0.00196518
LINC00467	829.153	1183.47	-0.512203	0.000428251	Overlapping	LINC00467	-0.611091	1.97038e-06
LINC00511	676.774	917.855	-0.44037	0.00277621	Overlapping	LINC00511	-0.566495	0.00224542
LINC00662	268.324	572.82	-1.09205	5.83767e-08	Overlapping	LINC00662	-0.491657	8.38832e-06
LINC00937	72.3766	9.82096	2.8861	1.03254e-05	Overlapping	LINC00937	-0.485118	0.00328595
LINC01547	52.3224	95.432	-0.867492	0.0423905	Overlapping	LINC01547	-0.504207	0.000738982
LINC01963	292.142	68.912	2.08508	1.09526e-11	Overlapping	LINC01963	0.499351	0.00155434
LINC02367	30.4701	9.28219	1.7136	0.0464751	Overlapping	LINC02367	-0.797234	0.000614917
LITAF	2441.22	4161.83	-0.769512	1.9008e-15	Overlapping	LITAF	-0.787423	1.77016e-09
LMLN	353.498	157.63	1.16382	4.39409e-06	Overlapping	LMLN	-0.60159	3.12361e-05
LMNA	11728.4	15500.6	-0.40228	4.7761e-09	Overlapping	LMNA	0.426664	0.000273146
LONP2	1462.62	2434.59	-0.735788	5.6589e-12	Overlapping	LONP2	-0.373106	1.30604e-05
LONRF2	339.614	189.248	0.843529	0.000488779	Overlapping	LONRF2	-0.29058	0.00533543
LONRF3	70.2844	155.351	-1.1416	0.00198486	Overlapping	LONRF3	-0.458681	3.42294e-05
LOXL2	996.22	2048.68	-1.0405	2.26673e-20	Overlapping	LOXL2	-0.692257	2.01114e-06
LPAR1	782.614	548.765	0.511479	0.00138073	Overlapping	LPAR1	-0.36615	0.00197547
LPCAT1	4021.27	2989.26	0.427618	8.94683e-07	Overlapping	LPCAT1	0.288884	0.0058884
LRRC3	300.527	479.79	-0.674946	0.000554027	Overlapping	LRRC3	-1.03169	2.93098e-09
LRRC39	107.456	11.7063	3.19872	5.2028e-09	Overlapping	LRRC39	0.599031	0.00255891
LRRC59	4762.63	11123.2	-1.22368	7.00642e-53	Overlapping	LRRC59	0.34146	0.0019121
LRRC75A-AS1	9674.69	20749.9	-1.10074	5.62764e-63	Overlapping	LRRC75A-AS1	0.355291	0.000519851
LRRC8A	661.157	1579.5	-1.25623	8.55451e-23	Overlapping	LRRC8A	0.429709	0.000500095
LRRN2	216.898	119.673	0.859082	0.00385696	Overlapping	LRRN2	-0.854176	2.1537e-05
LUC7L	1933	728.503	1.40801	2.58855e-33	Overlapping	LUC7L	-0.404593	0.000313151
LYRM1	1658.35	2472.13	-0.575859	7.42596e-09	Overlapping	LYRM1	-0.626402	1.52465e-06
LYST	696.95	447.883	0.63724	0.00013121	Overlapping	LYST	0.294935	0.00450867
LZTS1	118.057	282.235	-1.25575	3.39639e-06	Overlapping	LZTS1	-0.901169	2.52323e-05
LZTS2	2451.98	1709.15	0.520637	1.56747e-07	Overlapping	LZTS2	-0.447177	0.00248745
MAGEE1	187.498	110.308	0.764564	0.0125575	Overlapping	MAGEE1	-0.686377	0.000774116
MAK16	765.619	977.401	-0.352602	0.0104343	Overlapping	MAK16	-0.384797	1.45991e-05
MAL2	4623.09	9106.48	-0.977848	1.4524e-39	Overlapping	MAL2	-0.399268	0.00132713
MAP1LC3B	3907.29	14104.6	-1.85155	2.49081e-130	Overlapping	MAP1LC3B	0.437786	0.000894031
MAP1S	1141.9	1595.28	-0.481685	0.000348599	Overlapping	MAP1S	0.354863	0.00192693
MAP3K9	406.723	570.996	-0.490413	0.00598874	Overlapping	MAP3K9	0.345596	0.00278328
MAPK3	1714.87	2039.95	-0.249967	0.0218986	Overlapping	MAPK3	-1.16543	2.09077e-17
MAPK4	35.0199	130.592	-1.90489	1.48946e-05	Overlapping	MAPK4	-0.50066	0.000438993
MAPK8IP1	270.048	773.542	-1.52069	1.34783e-13	Overlapping	MAPK8IP1	0.422965	0.00267339
MAPKAPK2	1941.7	2816.09	-0.535963	3.20449e-08	Overlapping	MAPKAPK2	0.29087	0.00646974
MARF1	1333.31	1693.26	-0.345436	0.00294831	Overlapping	MARF1	-0.294607	0.00322064
MAST1	1221.61	515.323	1.2445	5.62311e-17	Overlapping	MAST1	-0.721085	0.000238546
MAZ	223.418	663.858	-1.57169	4.33541e-17	Overlapping	MAZ	-0.504826	0.00014627
MB21D2	92.9113	189.248	-1.02679	0.00104294	Overlapping	MB21D2	0.417275	0.00230144
MBTPS1	3897.61	4651.36	-0.255156	0.00155034	Overlapping	MBTPS1	0.282405	0.00115331
MCM3AP-AS1	195.397	32.7155	2.57896	3.23748e-11	Overlapping	MCM3AP-AS1	-0.586322	9.05305e-09
MCM4	3415.33	2203.26	0.632252	1.62588e-12	Overlapping	MCM4	-0.68702	1.54147e-15
MDK	7522.23	6529.18	0.20442	0.0231882	Overlapping	MDK	-0.954568	1.59784e-09
MED23	897.736	687.934	0.383298	0.00923719	Overlapping	MED23	0.468172	1.13169e-05
MEF2C	569.149	881.346	-0.630246	2.89776e-05	Overlapping	MEF2C	0.399358	0.000874873
MEGF11	110.93	198.489	-0.840034	0.006027	Overlapping	MEGF11	-0.523793	1.45817e-05
MEIS3	1580.99	1346.2	0.231857	0.0355115	Overlapping	MEIS3	-1.01886	2.60862e-09
MERTK	559.917	308.9	0.857228	6.75557e-06	Overlapping	MERTK	-0.463667	0.00169714
METRNL	2207.75	2667.79	-0.272611	0.00706977	Overlapping	METRNL	-0.83	1.99097e-05
METTL3	1940.67	992.008	0.968346	7.30387e-18	Overlapping	METTL3	-0.3983	1.22965e-05
MFHAS1	1080.1	1387.83	-0.361385	0.00242853	Overlapping	MFHAS1	-0.292399	0.00143992
MFSD12	1866.07	2268.96	-0.282073	0.00412543	Overlapping	MFSD12	0.377061	0.00202498
MGAT3	2.03541	14.6692	-2.85094	0.0389064	Overlapping	MGAT3	-1.29884	1.7865e-10
MIB1	2054.59	3501.25	-0.768956	1.67989e-17	Overlapping	MIB1	-0.357562	0.000132272
MICAL2	362.966	1847.39	-2.34758	6.10689e-67	Overlapping	MICAL2	-0.55907	2.63034e-07
MIGA2	823.263	428.987	0.939613	1.12934e-08	Overlapping	MIGA2	0.316512	0.00606097
MIPOL1	256.4	655.965	-1.35737	2.43318e-12	Overlapping	MIPOL1	-0.368489	0.00181797
MIR222HG	428.452	277.948	0.624242	0.00711251	Overlapping	MIR222HG	0.740349	1.16219e-09
MIR590	21.6121	0.497273	5.47001	0.00219295	Overlapping	MIR590	-0.633736	0.00604383
MITF	62.6232	212.909	-1.7588	2.2255e-06	Overlapping	MITF	0.412352	0.00253069
MKNK2	3426.97	16065.4	-2.22878	3.19145e-193	Overlapping	MKNK2	0.441468	4.01578e-05
MKS1	817.295	516.484	0.662489	2.349e-05	Overlapping	MKS1	-0.332647	0.00131435
MLST8	1021.25	1751.83	-0.778905	4.24447e-10	Overlapping	MLST8	-0.416164	0.0001153
MMP14	191.389	370.208	-0.952771	3.28801e-05	Overlapping	MMP14	-0.781252	0.000668786
MOCOS	390.68	933.269	-1.25727	1.08804e-15	Overlapping	MOCOS	-0.7272	3.23169e-05
MON1A	254.491	465.391	-0.870142	1.59136e-05	Overlapping	MON1A	0.437115	0.00173353
MPG	329.503	847.904	-1.36334	7.20246e-15	Overlapping	MPG	-0.676907	4.30497e-06
MPZL3	354.289	512.486	-0.531631	0.00474184	Overlapping	MPZL3	0.53792	7.58988e-05
MRPL18	4217.85	2486	0.763167	3.72205e-12	Overlapping	MRPL18	0.405537	0.00025561
MSS51	167.265	33.2958	2.33154	1.46615e-08	Overlapping	MSS51	0.475751	0.00599048
MTHFD2L	475.633	323.156	0.557984	0.00410685	Overlapping	MTHFD2L	0.31399	0.00263585
MTRF1L	643.318	920.879	-0.517395	0.000254838	Overlapping	MTRF1L	0.567763	1.80846e-06
MTRR	413.017	892.119	-1.11042	1.24899e-11	Overlapping	MTRR	-0.466346	6.94196e-06
MTUS1	1526.08	1903.02	-0.319092	0.00441087	Overlapping	MTUS1	-0.465102	1.0985e-06
MUC19	15.0268	1.96834	2.94107	0.034577	Overlapping	MUC19	0.971901	2.8835e-06
MYH15	515.912	152.12	1.76164	1.94668e-14	Overlapping	MYH15	1.33943	4.22218e-14
MYO10	1064.47	1411.82	-0.407579	0.000555845	Overlapping	MYO10	-0.479969	0.00026104
MYO5B	738.024	1819.44	-1.30198	3.413e-25	Overlapping	MYO5B	-0.296364	0.00638091
MYO5C	830.148	632.759	0.390901	0.0106862	Overlapping	MYO5C	-0.42559	2.28111e-05
MZF1	850.145	396.708	1.09954	2.75658e-11	Overlapping	MZF1	0.375888	0.0046846
MZF1-AS1	69.0832	33.2543	1.05473	0.0492474	Overlapping	MZF1-AS1	-0.706463	1.24045e-07
N4BP1	600.092	796.399	-0.408527	0.00606192	Overlapping	N4BP1	-0.510233	4.50843e-08
NABP1	1355.64	601.02	1.17359	5.48809e-15	Overlapping	NABP1	0.492548	2.87138e-06
NACC1	2948.82	4701.44	-0.672756	1.89222e-14	Overlapping	NACC1	0.344614	0.000930921
NADK2	454.86	665.392	-0.548872	0.000827485	Overlapping	NADK2	-0.542742	4.05644e-07
NCAPD3	1182.7	1692.99	-0.5178	6.82931e-06	Overlapping	NCAPD3	-0.495913	7.54507e-08
NDE1	375.122	1161.91	-1.62994	6.52185e-27	Overlapping	NDE1	-0.299122	0.00561681
NDFIP2	1302.2	2278.7	-0.807409	1.23648e-14	Overlapping	NDFIP2	0.340663	0.00251938
NDRG4	834.342	586.991	0.506717	0.000799531	Overlapping	NDRG4	-0.56182	0.00184582
NDUFA2	1958.21	1464.78	0.419172	0.000150378	Overlapping	NDUFA2	0.345917	0.00371839
NDUFB10	2836.34	3495.42	-0.301209	0.00141344	Overlapping	NDUFB10	-0.489546	1.40847e-06
NDUFB4	5480.04	4028.26	0.444337	3.99796e-07	Overlapping	NDUFB4	0.332069	0.00294382
NDUFC2	724.19	508.717	0.509672	0.00480824	Overlapping	NDUFC2	0.555718	0.000223998
NDUFS6	2798.52	2252.26	0.313765	0.0026813	Overlapping	NDUFS6	-0.451387	1.0925e-05
NDUFS7	878.723	1186	-0.431619	0.00169273	Overlapping	NDUFS7	0.373298	0.00183048
NEB	131.163	29.2139	2.16593	6.35847e-07	Overlapping	NEB	0.98596	8.20462e-08
NECTIN3	1348.86	1743.01	-0.36898	0.00256935	Overlapping	NECTIN3	0.87777	4.15356e-06
NEIL2	944.444	1790.46	-0.922665	1.24841e-15	Overlapping	NEIL2	-0.759088	2.67352e-07
NEK2	1505.52	1186.98	0.343711	0.00641197	Overlapping	NEK2	0.313958	0.000990746
NEK8	113.445	51.6942	1.13402	0.0058045	Overlapping	NEK8	-0.576073	0.00134818
NEU1	880.505	1703.66	-0.952373	7.53638e-16	Overlapping	NEU1	0.570246	8.62335e-05
NFATC1	612.791	774.414	-0.337401	0.0345157	Overlapping	NFATC1	-0.545385	0.000429123
NFATC2IP	1181.9	797.58	0.566559	0.000259746	Overlapping	NFATC2IP	-0.4696	9.498e-07
NFIA	242.578	390.388	-0.685748	0.0015539	Overlapping	NFIA	0.326606	0.00213118
NGEF	538.555	773.129	-0.521444	0.00109944	Overlapping	NGEF	-0.763444	0.000217926
NIPA2	426.485	1270.26	-1.57422	4.3021e-29	Overlapping	NIPA2	0.330011	0.00277928
NIPSNAP2	1740.08	2660.88	-0.612075	9.62597e-09	Overlapping	NIPSNAP2	-0.322399	0.00158148
NIPSNAP3A	186.367	283.561	-0.603394	0.0207625	Overlapping	NIPSNAP3A	0.690638	3.01824e-10
NKAIN1	37.0568	101.917	-1.46038	0.00132507	Overlapping	NKAIN1	-0.567563	0.00386848
NME1	10027.9	3666.72	1.45175	5.20911e-49	Overlapping	NME1	0.301496	0.00423013
NME3	2779.71	1877.64	0.566213	1.00444e-08	Overlapping	NME3	-0.413221	0.00120216
NME4	1327.9	803.276	0.725344	1.15314e-07	Overlapping	NME4	-0.479446	5.49927e-05
NOMO1	1569.08	3341.86	-1.0905	6.90779e-31	Overlapping	NOMO1	-0.400158	4.24941e-05
NOMO2	265.336	1593.64	-2.58541	9.17159e-11	Overlapping	NOMO2	-0.431526	5.49664e-05
NOVA2	307.471	576.486	-0.906721	1.14778e-06	Overlapping	NOVA2	-1.50826	9.95788e-14
NOXA1	1465.4	373.627	1.97209	1.802e-45	Overlapping	NOXA1	-0.701292	0.00242862
NPIPA1	364.274	137.409	1.40572	5.6967e-08	Overlapping	NPIPA1	-0.475924	0.00192331
NPIPB3	118.29	30.1254	1.97076	2.50718e-05	Overlapping	NPIPB3	-0.606862	2.48804e-06
NPIPB5	2341.88	478.591	2.29081	3.05978e-45	Overlapping	NPIPB5	-0.6091	3.46048e-05
NR2F2-AS1	78.3067	31.7417	1.30545	0.0115368	Overlapping	NR2F2-AS1	-0.472564	0.00301839
NSD3	1245.14	1542.04	-0.308764	0.00640035	Overlapping	NSD3	-0.550531	4.11109e-10
NSMCE1	1476.52	2669.81	-0.854749	4.79163e-18	Overlapping	NSMCE1	-0.671477	6.35679e-09
NSMCE3	1393.34	910.561	0.614586	1.45304e-05	Overlapping	NSMCE3	0.287614	0.00621449
NSUN2	2512.62	3159.61	-0.330805	0.000325924	Overlapping	NSUN2	-0.51856	2.52238e-05
NUBPL	256.702	408.186	-0.669818	0.00132113	Overlapping	NUBPL	-0.542131	1.44608e-07
NUDT2	1308.67	906.935	0.529179	1.87511e-05	Overlapping	NUDT2	-0.358117	0.00596113
NUDT9	784.606	573.896	0.451262	0.00425967	Overlapping	NUDT9	0.334045	0.00496804
NUS1	1849.98	3376.46	-0.867523	1.49654e-19	Overlapping	NUS1	0.410599	0.000998359
NXF1	1324.63	1004.19	0.398903	0.00193184	Overlapping	NXF1	0.399804	0.000855515
NXT2	273.287	565.152	-1.0484	5.29676e-08	Overlapping	NXT2	0.52484	0.000134928
OBSL1	1018.69	684.352	0.574695	0.000101426	Overlapping	OBSL1	-0.338387	0.00462025
OGFRL1	460.19	970.958	-1.07658	1.52267e-12	Overlapping	OGFRL1	-0.375219	0.000553724
OLFM1	1035.98	802.18	0.369035	0.00522264	Overlapping	OLFM1	-0.639807	0.000418219
ORC6	972.826	534.096	0.865614	4.89851e-09	Overlapping	ORC6	-0.392143	3.98322e-05
ORMDL1	1780.29	864.027	1.04312	5.97753e-19	Overlapping	ORMDL1	0.359216	0.0020884
OSGEP	576.498	307.781	0.904409	2.40188e-06	Overlapping	OSGEP	-0.475615	2.38168e-05
OSTM1	364.942	591.716	-0.697004	7.98457e-05	Overlapping	OSTM1	0.477599	0.00019513
OVGP1	308.961	69.347	2.15607	1.12997e-12	Overlapping	OVGP1	0.709867	9.52663e-07
OXCT1	573.276	995.115	-0.795317	2.36031e-08	Overlapping	OXCT1	-0.396075	3.51138e-05
P4HA1	2599.96	4150.61	-0.67502	4.46231e-15	Overlapping	P4HA1	-0.498958	1.96293e-06
PALM	1462.54	1754.55	-0.26208	0.035519	Overlapping	PALM	-0.536836	0.00472047
PAPSS2	811.046	1219.17	-0.589294	5.64131e-05	Overlapping	PAPSS2	-0.442038	0.00253206
PAQR4	311.656	518.618	-0.736208	0.000171909	Overlapping	PAQR4	-0.89451	4.58997e-13
PARN	1008.38	1621.74	-0.685288	3.36302e-09	Overlapping	PARN	-0.642119	3.44516e-11
PARP2	1899.54	1171.1	0.697973	4.6063e-10	Overlapping	PARP2	-0.388755	8.22016e-05
PARP3	618.299	435.575	0.505402	0.00531259	Overlapping	PARP3	-0.766118	2.01101e-05
PARVB	455.704	693.923	-0.605491	0.000353203	Overlapping	PARVB	-0.459226	0.000797301
PAX2	313.575	152.968	1.0346	4.45253e-05	Overlapping	PAX2	-0.784596	8.80505e-05
PAXBP1-AS1	61.3027	19.8902	1.62281	0.00592217	Overlapping	PAXBP1-AS1	-0.588668	1.64962e-05
PBLD	81.6597	24.5932	1.72983	0.00275182	Overlapping	PBLD	-0.584474	0.001132
PC	568.189	1369.67	-1.26888	1.01538e-20	Overlapping	PC	0.477939	0.000401073
PCBP1	3114.72	4049.88	-0.378494	6.77962e-05	Overlapping	PCBP1	0.474673	0.0025934
PCDH1	651.823	1597.27	-1.29237	5.28617e-24	Overlapping	PCDH1	-0.544971	0.000913819
PCM1	2743.65	3144.28	-0.196513	0.0293831	Overlapping	PCM1	-0.555795	4.28852e-06
PCYOX1L	614.4	414.712	0.566607	0.00101175	Overlapping	PCYOX1L	-0.65371	3.13803e-08
PDCD2	3135.31	1938.39	0.694002	7.85062e-13	Overlapping	PDCD2	0.26403	0.00422629
PDGFRL	576.631	251.529	1.19722	3.7065e-10	Overlapping	PDGFRL	-0.630629	0.000233165
PDK1	463.178	707.576	-0.611963	0.000164626	Overlapping	PDK1	-0.455832	0.00089573
PDK3	293.768	434.913	-0.564324	0.00835183	Overlapping	PDK3	-0.28667	0.00169766
PDP1	20625.7	24912.5	-0.272472	1.48744e-05	Overlapping	PDP1	0.322914	0.00468962
PDXDC1	2687.54	4232.04	-0.655359	1.15096e-12	Overlapping	PDXDC1	-0.352542	0.000125388
PDZD2	97.2821	52.3567	0.892849	0.0408368	Overlapping	PDZD2	-0.556916	0.000521202
PEA15	1656.79	3414.33	-1.04298	7.33366e-28	Overlapping	PEA15	0.3821	0.000515689
PERP	8064.75	6367.93	0.340886	2.06315e-05	Overlapping	PERP	0.420084	2.47774e-05
PFKL	3379.41	5262.89	-0.639301	4.71434e-12	Overlapping	PFKL	-0.36649	0.000545651
PGM2L1	388.94	665.89	-0.777233	1.56497e-05	Overlapping	PGM2L1	0.429933	0.0013542
PGP	1129.37	930.658	0.279343	0.0281893	Overlapping	PGP	-0.354418	0.00198318
PHC1	644.506	893.26	-0.471896	0.00169124	Overlapping	PHC1	-0.460162	0.000300382
PHKB	781.778	1095.99	-0.488301	0.000787178	Overlapping	PHKB	-0.669433	5.32932e-14
PHKG2	797.476	572.778	0.477818	0.00157507	Overlapping	PHKG2	-0.489953	2.99121e-05
PHLDA3	847.529	1288	-0.603133	6.58816e-06	Overlapping	PHLDA3	0.344268	0.00550619
PICALM	2040.41	3993.53	-0.968616	4.4477e-27	Overlapping	PICALM	0.548193	4.48034e-08
PIGQ	458.028	212.515	1.10709	1.79078e-07	Overlapping	PIGQ	-0.385777	0.00419708
PIP4K2C	936.716	1498.05	-0.677777	3.01741e-08	Overlapping	PIP4K2C	0.518563	2.32457e-05
PIP4P2	549.029	890.523	-0.697949	7.08934e-06	Overlapping	PIP4P2	0.463123	0.000467711
PJVK	90.5148	27.9296	1.69761	0.00115223	Overlapping	PJVK	-0.567514	0.00570997
PLAT	523.118	234.208	1.1599	6.39143e-08	Overlapping	PLAT	-0.626505	1.34081e-05
PLCB1	297.172	459.383	-0.628864	0.00131421	Overlapping	PLCB1	-0.436932	0.0002187
PLCB4	398.459	180.836	1.13929	1.23467e-06	Overlapping	PLCB4	-0.500986	5.77263e-05
PLCG1	1484.3	974.996	0.605703	1.37879e-06	Overlapping	PLCG1	-0.395597	2.90537e-05
PLEKHA2	307.41	416.762	-0.4396	0.0430257	Overlapping	PLEKHA2	-0.532332	0.000528848
PLEKHF2	386.672	819.457	-1.08393	4.25518e-11	Overlapping	PLEKHF2	0.405211	0.00217385
PLEKHG4B	70.2233	11.7271	2.58482	3.07124e-05	Overlapping	PLEKHG4B	-0.888191	1.59213e-09
PLEKHM1	561.534	1010.11	-0.848136	1.02381e-07	Overlapping	PLEKHM1	0.352243	0.0033504
PLPBP	894.949	1545.58	-0.787152	4.96138e-09	Overlapping	PLPBP	-0.435261	8.76301e-05
PLPPR2	1029.58	1471.42	-0.514721	1.68494e-05	Overlapping	PLPPR2	0.469197	0.00160526
PLS3	1564.61	2435.36	-0.637571	1.14799e-08	Overlapping	PLS3	0.361876	2.9949e-05
PLXNA2	80.6376	186.035	-1.20849	0.000634919	Overlapping	PLXNA2	-0.529617	2.78901e-08
PLXNC1	81.7165	42.329	0.948733	0.041488	Overlapping	PLXNC1	-1.39541	4.92313e-16
PMAIP1	1742.27	3397.95	-0.963664	1.42668e-24	Overlapping	PMAIP1	-0.332913	0.00343973
PMM2	198.993	639.118	-1.68403	7.54848e-16	Overlapping	PMM2	-0.461988	0.000121025
PMS1	1483.12	1135.71	0.38507	0.000819213	Overlapping	PMS1	-0.282709	0.00448023
PNPLA6	2743.11	2321.51	0.240733	0.00906387	Overlapping	PNPLA6	0.403958	0.00521753
PNPLA8	1160.87	1910.88	-0.718083	2.76755e-09	Overlapping	PNPLA8	0.408834	8.70925e-05
POFUT1	1003.24	1328.13	-0.404212	0.00144215	Overlapping	POFUT1	-0.319114	0.000942483
POLR3D	781.011	1486.61	-0.928472	2.93016e-13	Overlapping	POLR3D	-0.802816	2.74311e-16
POLR3E	916.12	1323.43	-0.531172	2.22363e-05	Overlapping	POLR3E	-0.328371	0.000666776
POLR3GL	808.019	464.231	0.800219	9.01561e-07	Overlapping	POLR3GL	-0.548566	0.000260298
POMK	32.5069	127.132	-1.96862	6.41833e-06	Overlapping	POMK	-0.43829	0.00649394
PPA1	9350.06	10510.5	-0.168649	0.0168924	Overlapping	PPA1	0.261667	0.00282381
PPFIA4	671.318	187.03	1.84225	5.23719e-18	Overlapping	PPFIA4	-0.749901	0.000135894
PPP1CC	6771.82	9145.82	-0.43364	6.7234e-10	Overlapping	PPP1CC	0.306547	0.000525734
PPP1R15A	3624.85	10467.7	-1.52952	2.32062e-68	Overlapping	PPP1R15A	0.402007	0.000686164
PPP1R15B	3033.94	3822.66	-0.333431	8.44934e-05	Overlapping	PPP1R15B	0.379129	9.10326e-05
PPP3CB	1500.67	2017.06	-0.425913	0.000181267	Overlapping	PPP3CB	0.432979	5.90808e-05
PPP3CC	174.804	364.779	-1.0636	1.14125e-05	Overlapping	PPP3CC	-0.438649	7.38987e-05
PRDM16	224.552	313.417	-0.482543	0.0413096	Overlapping	PRDM16	-0.526653	6.51519e-05
PREX1	479.934	813.429	-0.762755	7.11821e-06	Overlapping	PREX1	-0.548913	0.000155743
PRKACB	4932.15	7045.91	-0.51461	1.04901e-11	Overlapping	PRKACB	0.566408	2.85428e-05
PRKAG2	953.905	1565.68	-0.714565	1.58236e-09	Overlapping	PRKAG2	0.283542	0.00479237
PRKAR1B	381.891	260.812	0.551567	0.0143053	Overlapping	PRKAR1B	-0.60045	7.01436e-05
PRKCH	390.743	630.209	-0.690105	0.000174496	Overlapping	PRKCH	-0.386898	0.000348824
PRKDC	9322.07	7689.46	0.277819	6.12287e-05	Overlapping	PRKDC	-0.777351	1.15189e-15
PRMT2	1683.61	2229.06	-0.4047	7.79539e-05	Overlapping	PRMT2	-0.404132	0.000165306
PROCA1	18.7977	3.35641	2.47774	0.0407907	Overlapping	PROCA1	-0.604227	0.00335418
PROM1	442.946	850.848	-0.941985	1.18209e-09	Overlapping	PROM1	0.458054	0.00226268
PRPS2	1700.5	2173.7	-0.353546	0.00124409	Overlapping	PRPS2	-0.390076	1.8452e-05
PRR14	1050.53	733.579	0.518621	0.000168877	Overlapping	PRR14	-0.677534	1.51706e-07
PRRC2B	1297.87	2402.39	-0.889177	4.66881e-14	Overlapping	PRRC2B	0.246126	0.00358935
PRRT2	126.854	10.7533	3.56297	1.44793e-11	Overlapping	PRRT2	-0.768189	0.000652732
PRRT4	164.094	93.0701	0.819248	0.0131008	Overlapping	PRRT4	-0.603375	0.00114827
PSD3	861.461	1872.28	-1.12055	3.63685e-21	Overlapping	PSD3	-0.49711	8.15656e-07
PSMA1	1708.11	771.227	1.14789	3.58536e-18	Overlapping	PSMA1	0.414776	0.000184959
PSMA2	214.618	71.9156	1.57673	6.81419e-07	Overlapping	PSMA2	0.436084	0.000613052
PSMB1	7741.52	4826.19	0.681846	1.33733e-19	Overlapping	PSMB1	0.308713	0.0016743
PSMD3	4880.3	6264.13	-0.359903	2.90071e-05	Overlapping	PSMD3	0.373322	0.000608395
PSME1	6100.44	4837.23	0.334878	0.00014137	Overlapping	PSME1	-0.416633	0.00134793
PSME2	4326.06	3076.53	0.492072	6.72563e-08	Overlapping	PSME2	-0.310277	0.00508382
PSMG2	1931.52	1367.04	0.498931	3.48282e-06	Overlapping	PSMG2	0.324922	0.00559483
PTDSS1	1028.44	1383.57	-0.427553	0.000720312	Overlapping	PTDSS1	0.282941	0.00370198
PTGER4	67.0478	119.238	-0.833204	0.0331865	Overlapping	PTGER4	-0.643392	0.0021545
PTGR1	1697.44	2542.18	-0.582438	8.59652e-09	Overlapping	PTGR1	-0.791435	1.03042e-07
PTK2B	354.937	622.711	-0.812717	1.45882e-05	Overlapping	PTK2B	-0.911294	1.96628e-08
PTK7	6944.69	4975.16	0.480999	4.78266e-10	Overlapping	PTK7	-0.489556	0.000130187
PTP4A3	426.249	769.649	-0.851634	3.33434e-07	Overlapping	PTP4A3	-0.727071	0.00177349
PTPN13	924.914	1295.37	-0.48689	0.00024391	Overlapping	PTPN13	-0.457386	4.59626e-07
PTPN18	1143.19	734.261	0.638068	5.18664e-06	Overlapping	PTPN18	-0.623083	4.0118e-05
PTPRB	245.151	94.4367	1.37496	1.24362e-05	Overlapping	PTPRB	-0.580543	0.000259913
PTS	1184.4	906.087	0.387412	0.00809029	Overlapping	PTS	0.362224	0.00182859
PTTG1	2614.33	1964.27	0.412623	7.29631e-05	Overlapping	PTTG1	0.533766	7.53625e-07
PURA	549.45	719.159	-0.387836	0.0144757	Overlapping	PURA	0.283983	0.00403235
PUSL1	635.774	1041.05	-0.711464	2.67156e-07	Overlapping	PUSL1	0.29835	0.00406855
PXDN	1392.71	1115.85	0.319729	0.00932809	Overlapping	PXDN	-1.13196	9.05736e-26
PYCR1	4185.02	12773.1	-1.60999	1.66578e-96	Overlapping	PYCR1	-0.717933	5.53796e-05
QKI	576.212	1869.61	-1.69724	3.83211e-42	Overlapping	QKI	0.335352	0.000184148
QPCT	0.479007	16.4093	-5.0248	0.00770421	Overlapping	QPCT	0.440321	0.00199721
R3HCC1	943.131	1418.94	-0.588787	1.41935e-06	Overlapping	R3HCC1	-0.339894	0.00655404
RAB11FIP1	251.972	1343.83	-2.41668	8.10252e-47	Overlapping	RAB11FIP1	-0.294585	0.00107052
RAB11FIP4	682.106	1407.36	-1.04562	3.44778e-15	Overlapping	RAB11FIP4	-0.558627	8.02843e-05
RAB14	1395.35	2708.27	-0.956558	4.05848e-22	Overlapping	RAB14	0.298423	0.00179345
RAB30	181.689	323.217	-0.83273	0.000643817	Overlapping	RAB30	0.447442	0.00635574
RAB33B	356.564	586.306	-0.716825	0.000151927	Overlapping	RAB33B	0.336391	0.00547726
RAB3B	1066.19	1388.77	-0.382235	0.0053649	Overlapping	RAB3B	-0.524172	3.17964e-05
RAB4A	1622.85	3126.73	-0.945951	6.80624e-23	Overlapping	RAB4A	0.366375	0.000157447
RAB6B	735.756	1099	-0.578405	2.62077e-05	Overlapping	RAB6B	-0.459045	0.00486922
RABGGTB	6718.43	4163.69	0.690252	4.75565e-13	Overlapping	RABGGTB	0.384712	3.59258e-05
RABL6	2299.62	1969.82	0.223362	0.0215383	Overlapping	RABL6	0.295915	0.00463127
RAI14	941.21	1730.64	-0.878596	1.97096e-14	Overlapping	RAI14	-0.280277	0.00467723
RALA	1770.96	2653.97	-0.583194	4.11544e-09	Overlapping	RALA	0.331412	0.00298963
RALGAPA1	792.024	556.576	0.509103	0.000764493	Overlapping	RALGAPA1	-0.468991	1.3097e-05
RAN	19428.8	15084.2	0.365168	7.281e-08	Overlapping	RAN	0.302133	0.00168917
RANBP10	551.351	811.647	-0.559418	0.000942322	Overlapping	RANBP10	0.335471	0.000461863
RAP1GAP	601.657	1146.99	-0.929911	4.20382e-11	Overlapping	RAP1GAP	-0.469193	0.00143507
RAP1GDS1	1058.55	1605.16	-0.600269	9.21557e-07	Overlapping	RAP1GDS1	0.331546	0.00066052
RAP2C	775.511	1153	-0.571217	3.39897e-05	Overlapping	RAP2C	0.268779	0.00454543
RASGEF1A	776.996	1000	-0.36436	0.00825174	Overlapping	RASGEF1A	-0.866052	7.66121e-05
RASSF6	89.979	169.544	-0.913361	0.00572216	Overlapping	RASSF6	0.793201	4.45964e-05
RBCK1	3119.33	6224.46	-0.996336	5.2268e-33	Overlapping	RBCK1	-0.515653	0.00117543
RBL2	753.885	1113.17	-0.562862	0.000186375	Overlapping	RBL2	-0.479198	5.36463e-07
RBM7	408.281	726.636	-0.832563	1.88392e-06	Overlapping	RBM7	0.346646	0.00228705
RCCD1	867.628	543.627	0.674304	9.14917e-06	Overlapping	RCCD1	-0.486173	0.000247938
REEP4	2163.15	1509.94	0.518914	2.47261e-06	Overlapping	REEP4	-0.379065	0.001481
REPIN1	1239.82	2402.47	-0.954311	3.51015e-19	Overlapping	REPIN1	0.397604	0.000351056
RETREG2	1448.34	1986.13	-0.455288	2.74288e-05	Overlapping	RETREG2	0.352929	0.00179759
REX1BD	2228.45	1449.73	0.620527	2.60668e-09	Overlapping	REX1BD	0.385239	0.00422336
RFLNB	2155	2491.03	-0.208628	0.0360255	Overlapping	RFLNB	-0.642526	2.23346e-07
RFPL4A	7.48357	33.0676	-2.13584	0.0126166	Overlapping	RFPL4A	0.791984	0.000569211
RHNO1	738.093	269.347	1.45454	8.22007e-16	Overlapping	RHNO1	-0.369967	0.00038383
RHOC	4185.72	5465.02	-0.384537	1.64764e-06	Overlapping	RHOC	0.36058	0.0062118
RHOT2	1777.29	1235.42	0.524762	2.02114e-06	Overlapping	RHOT2	-0.445855	0.000304364
RIPK4	185.469	728.935	-1.97182	7.98745e-21	Overlapping	RIPK4	-0.390792	0.00565912
RIT1	325.299	65.1406	2.31834	5.55364e-14	Overlapping	RIT1	0.367665	0.0013696
RMI2	725.643	274.237	1.40423	2.10839e-14	Overlapping	RMI2	-0.486859	0.000347079
RNF11	2554.78	4129.06	-0.692391	7.50683e-16	Overlapping	RNF11	0.44357	0.000122024
RNF144A	360.874	575.948	-0.673553	0.000189081	Overlapping	RNF144A	-0.579536	1.8994e-05
RNF145	1252.4	2145.56	-0.776284	3.06683e-13	Overlapping	RNF145	0.373821	0.0019517
RNF170	204.619	352.121	-0.78403	0.0006215	Overlapping	RNF170	-0.838084	3.41866e-09
RNF19A	954.206	601.848	0.665529	7.49078e-06	Overlapping	RNF19A	0.291381	0.00400348
RNF213	3102.36	1790.62	0.792347	1.83091e-11	Overlapping	RNF213	-0.431028	0.000937484
RNF217	890.856	518.246	0.781418	2.54094e-07	Overlapping	RNF217	0.37422	0.000256966
RNF25	853.516	659.364	0.373117	0.0131217	Overlapping	RNF25	0.394312	0.000881178
RNF40	742.335	2364	-1.67119	9.74897e-46	Overlapping	RNF40	-0.636686	2.65132e-07
RNPS1	5164.3	5813.94	-0.170775	0.0449049	Overlapping	RNPS1	-0.368994	0.000142904
ROGDI	431.332	571.411	-0.405875	0.0178906	Overlapping	ROGDI	-0.467706	0.00147194
RPH3AL	168.289	292.324	-0.794165	0.00470796	Overlapping	RPH3AL	-0.814141	3.1727e-06
RPL26	6164.8	3092.6	0.995255	0.0419657	Overlapping	RPL26	0.346133	0.00289952
RPL37	43861.3	34226.5	0.357877	1.23503e-05	Overlapping	RPL37	-0.368958	0.00103237
RPS6KA2	297.23	427.869	-0.526449	0.00912271	Overlapping	RPS6KA2	-0.652471	7.24327e-05
RRP7BP	463.419	153.073	1.59856	7.99366e-13	Overlapping	RRP7BP	-0.360045	0.00202872
RSL1D1	7222.79	8479.55	-0.231285	0.00226093	Overlapping	RSL1D1	-0.304212	0.00235202
RSPH4A	34.4215	5.36625	2.68088	0.00270574	Overlapping	RSPH4A	0.621089	0.0019901
RSRP1	2093.37	451.905	2.21229	2.28583e-54	Overlapping	RSRP1	0.291198	0.00413399
RSU1	1504.32	2094.51	-0.476856	1.94301e-05	Overlapping	RSU1	0.327766	0.00293826
RUBCN	652.585	1097.11	-0.750777	4.37513e-07	Overlapping	RUBCN	0.355133	0.00166269
RUNX1	1391.76	1078.86	0.367207	0.0019676	Overlapping	RUNX1	-0.286406	0.00443934
SARAF	3125.82	4079.39	-0.384222	3.72743e-06	Overlapping	SARAF	-0.387529	2.90549e-05
SAT1	76195.4	55496.8	0.457292	4.3787e-12	Overlapping	SAT1	-0.576285	0.000111304
SCAMP3	687.181	1432.35	-1.06131	6.73175e-12	Overlapping	SCAMP3	0.337151	0.00318545
SCARA3	418.457	551.209	-0.398562	0.0282368	Overlapping	SCARA3	-0.587999	1.69269e-06
SCN9A	227.671	138.218	0.721241	0.0132549	Overlapping	SCN9A	0.449564	8.05373e-06
SCNN1D	359.069	52.6265	2.77036	1.57524e-21	Overlapping	SCNN1D	-0.656813	0.0037159
SCYL2	1153.32	2617.89	-1.18231	1.12115e-30	Overlapping	SCYL2	0.316787	0.00334494
SEC24D	1196.96	1773.26	-0.566937	6.36497e-07	Overlapping	SEC24D	0.29635	0.00329376
SEC61A1	5127.11	7098.58	-0.469534	4.4028e-09	Overlapping	SEC61A1	0.37694	0.0040167
SEMA3F	574.351	825.239	-0.52304	0.000426048	Overlapping	SEMA3F	-0.615332	0.000577015
SEPHS2	3031.31	7694.37	-1.34371	3.96278e-68	Overlapping	SEPHS2	-0.636459	1.67636e-09
SERAC1	313.639	578.496	-0.882574	1.4875e-06	Overlapping	SERAC1	0.390052	0.000362809
SERPINF1	100.158	50.5751	0.986844	0.0221081	Overlapping	SERPINF1	-1.08398	1.11249e-07
SERTAD1	1641.53	2552.93	-0.636715	5.63811e-09	Overlapping	SERTAD1	0.604996	0.0006702
SF3B5	2276.87	3396.85	-0.577114	8.2741e-11	Overlapping	SF3B5	0.472946	0.000153683
SFXN2	280.111	402.571	-0.523585	0.0111265	Overlapping	SFXN2	-0.506296	6.74978e-07
SFXN4	1002.56	1298.26	-0.373402	0.00254055	Overlapping	SFXN4	-0.338292	0.000993736
SH2B1	1609.3	902.336	0.834545	4.21731e-12	Overlapping	SH2B1	-0.412777	9.78592e-05
SH3GL1	2104.46	4721.22	-1.16567	5.20565e-37	Overlapping	SH3GL1	0.315263	0.00501684
SH3PXD2A	261.977	523.3	-0.996549	1.01642e-06	Overlapping	SH3PXD2A	-0.451033	0.00134049
SH3PXD2B	904.322	1406.3	-0.637829	1.04627e-06	Overlapping	SH3PXD2B	-0.418269	0.00497558
SHKBP1	1701.62	2257.88	-0.408336	6.72892e-05	Overlapping	SHKBP1	0.393766	0.000182328
SIAH1	374.939	245.666	0.610244	0.00505015	Overlapping	SIAH1	-0.421363	0.000571147
SIL1	1377.87	1713.18	-0.314028	0.00383026	Overlapping	SIL1	-0.441723	2.62891e-05
SKA1	903.442	686.404	0.397193	0.0121202	Overlapping	SKA1	0.441299	3.83893e-05
SLC16A7	183.244	335.13	-0.8735	0.000652907	Overlapping	SLC16A7	2.02565	9.40638e-30
SLC22A1	29.9328	7.3761	2.02516	0.0255994	Overlapping	SLC22A1	0.860146	0.000106813
SLC22A17	815.789	630.938	0.370847	0.0129499	Overlapping	SLC22A17	-0.685643	0.00090294
SLC24A1	166.549	266.509	-0.677097	0.00873479	Overlapping	SLC24A1	-0.449149	0.000154588
SLC25A25	196.719	901.005	-2.19562	1.81553e-29	Overlapping	SLC25A25	0.353736	0.00323754
SLC25A37	3897.38	2096.42	0.894216	2.52599e-18	Overlapping	SLC25A37	-0.374461	0.000271139
SLC27A6	589.32	452.711	0.380648	0.0239177	Overlapping	SLC27A6	-0.510652	0.0047125
SLC2A11	645.346	257.682	1.32326	4.11455e-11	Overlapping	SLC2A11	-0.564454	0.000256306
SLC2A4RG	2081.12	1433.67	0.537836	3.9763e-07	Overlapping	SLC2A4RG	-0.385008	0.00654209
SLC35B1	1414.22	1781.88	-0.332927	0.00266659	Overlapping	SLC35B1	0.387807	0.00270496
SLC35B2	1180.91	1715.25	-0.53842	2.06343e-06	Overlapping	SLC35B2	0.55028	0.000499984
SLC35F6	824.711	2105.96	-1.35248	1.14047e-32	Overlapping	SLC35F6	0.362027	0.0046637
SLC39A14	1692.1	5104.43	-1.59313	6.85237e-77	Overlapping	SLC39A14	-0.495795	9.17207e-08
SLC39A4	2022.94	1231.83	0.715723	1.73883e-09	Overlapping	SLC39A4	-0.458314	0.00265862
SLC4A2	1897.73	2905.72	-0.615048	2.12268e-10	Overlapping	SLC4A2	0.27526	0.0042634
SLC7A2	305.079	489.965	-0.682374	0.000496146	Overlapping	SLC7A2	-0.702066	4.44438e-14
SLC7A6OS	104.766	228.427	-1.12416	0.000123233	Overlapping	SLC7A6OS	0.347315	0.00108518
SLC9A3	295.547	71.0249	2.05543	4.23846e-11	Overlapping	SLC9A3	-1.05083	6.37115e-06
SLC9A6	690.364	455.8	0.598933	0.0010304	Overlapping	SLC9A6	0.441909	4.29735e-05
SLX4	502.27	374.041	0.424977	0.0215099	Overlapping	SLX4	-0.380532	0.000288143
SMG1P7	47.9487	10.8778	2.14276	0.0126464	Overlapping	SMG1P7	0.547499	2.71071e-06
SMG5	2100.72	1680.11	0.321919	0.00393672	Overlapping	SMG5	0.323675	0.000757253
SMG7	1778.06	1494.28	0.250395	0.0235604	Overlapping	SMG7	0.267473	0.00441006
SMIM19	293.11	610.984	-1.0576	1.14185e-07	Overlapping	SMIM19	-0.716115	2.09111e-05
SNAPC1	301.669	438.064	-0.536409	0.0141001	Overlapping	SNAPC1	-0.496135	2.26753e-05
SNHG1	10227.2	5776.86	0.824102	1.14934e-22	Overlapping	SNHG1	0.34221	0.000284085
SNHG10	202.228	81.9026	1.30506	4.11725e-05	Overlapping	SNHG10	0.388748	0.00108151
SNHG12	2604.4	1013.37	1.36231	2.88427e-28	Overlapping	SNHG12	0.387592	0.00148457
SNHG15	1668.1	1196.16	0.480228	0.000205343	Overlapping	SNHG15	0.339304	0.0010789
SNHG3	4278	2666.43	0.681844	4.07047e-13	Overlapping	SNHG3	0.366452	0.00117575
SNORA55	26.7589	3.93669	2.7693	0.00819736	Overlapping	SNORA55	0.519784	0.000361678
SNORA66	68.3058	22.8946	1.57651	0.00444328	Overlapping	SNORA66	0.669063	1.42343e-08
SNORA75	53.64	8.34989	2.68876	0.0002554	Overlapping	SNORA75	0.451461	0.000843441
SNORD99	79.5617	11.644	2.77074	3.00458e-06	Overlapping	SNORD99	0.565439	0.000610839
SNRNP48	1264.26	1844.1	-0.543923	6.1771e-06	Overlapping	SNRNP48	-0.301721	0.00484338
SNRPG	5161.14	3451.76	0.580706	1.05086e-08	Overlapping	SNRPG	0.320684	0.0061597
SNTB1	68.8474	1149.47	-4.05449	1.9043e-86	Overlapping	SNTB1	-0.545044	0.000113038
SNX11	683.736	1186.33	-0.793936	1.70018e-08	Overlapping	SNX11	0.447461	0.000457969
SNX12	911.579	1297.4	-0.509033	5.27429e-05	Overlapping	SNX12	0.387878	0.000281877
SNX16	248.201	462.304	-0.898184	1.02629e-05	Overlapping	SNX16	0.387301	0.00534808
SNX29	181.874	287.621	-0.660552	0.00855308	Overlapping	SNX29	-0.529122	1.4231e-06
SNX6	1845.32	4001.32	-1.11599	2.28772e-30	Overlapping	SNX6	-0.324305	0.000228791
SNX9	1874.51	2460.93	-0.39297	6.10065e-05	Overlapping	SNX9	0.259297	0.00318278
SORBS3	1476.12	1044.4	0.499164	6.6804e-05	Overlapping	SORBS3	-0.607737	5.87797e-05
SOX8	387.084	707.578	-0.871661	1.88162e-06	Overlapping	SOX8	-0.629983	0.000229273
SPARC	574.646	129.39	2.15034	7.50303e-24	Overlapping	SPARC	-3.55135	3.99031e-67
SPATA5L1	325.605	513.251	-0.657886	0.000779584	Overlapping	SPATA5L1	0.325163	0.00235248
SPC25	876.628	457.331	0.939387	7.58402e-09	Overlapping	SPC25	0.333294	0.00206999
SPIDR	888.997	1385.48	-0.640821	4.44279e-07	Overlapping	SPIDR	-0.547689	2.4116e-09
SPRYD3	1171.88	3007.38	-1.35943	4.64266e-36	Overlapping	SPRYD3	0.455857	0.00127703
SPSB1	228.687	535.028	-1.2263	5.0882e-10	Overlapping	SPSB1	0.48014	0.0014379
SPTB	250.707	363.991	-0.540688	0.0388923	Overlapping	SPTB	-0.411306	0.00130207
SPTSSA	1735.22	2301.95	-0.407281	8.32225e-05	Overlapping	SPTSSA	-0.44538	1.16309e-05
SQLE	1267.85	567.993	1.15916	3.55733e-16	Overlapping	SQLE	0.278496	0.00377352
SRD5A1	862.138	1229.99	-0.511798	0.000137922	Overlapping	SRD5A1	-0.663057	3.73675e-08
SRPX	585.547	747.687	-0.352775	0.0224206	Overlapping	SRPX	-0.47311	0.00585612
SSH2	425.458	318.907	0.41464	0.0457978	Overlapping	SSH2	0.340715	0.000144247
SSSCA1	988.73	1307.79	-0.404333	0.00181529	Overlapping	SSSCA1	0.486169	0.000212993
ST6GALNAC2	26.8797	101.025	-1.911	0.000212642	Overlapping	ST6GALNAC2	0.623598	8.97298e-05
STARD3NL	917.923	1443.93	-0.65355	8.05176e-08	Overlapping	STARD3NL	0.343648	0.000338064
STOM	438.996	706.21	-0.68568	2.75561e-05	Overlapping	STOM	0.760284	6.87636e-10
STRAP	4597.57	8131.03	-0.822576	3.98226e-26	Overlapping	STRAP	0.40424	3.43395e-05
STRN3	1588.71	1339.16	0.246505	0.0310847	Overlapping	STRN3	-0.383908	0.000359425
STUB1	708.336	1942.99	-1.45541	1.20227e-28	Overlapping	STUB1	-0.500983	2.32343e-07
STX12	948.282	1736.9	-0.872506	3.94061e-13	Overlapping	STX12	0.367069	0.000200137
STX17	192.105	394.717	-1.04118	1.70707e-05	Overlapping	STX17	-0.296504	0.00266054
STX1B	42.2035	11.644	1.85432	0.0125781	Overlapping	STX1B	-1.14365	8.72004e-07
STX4	792.437	496.449	0.674284	1.50226e-05	Overlapping	STX4	-0.75306	3.74949e-11
STXBP5	314.779	450.474	-0.515776	0.0104756	Overlapping	STXBP5	0.392664	0.00283456
SUCLG2	563.516	1913.42	-1.76379	3.37281e-46	Overlapping	SUCLG2	-0.437704	4.50876e-05
SUGCT	136.435	244.506	-0.840504	0.0020704	Overlapping	SUGCT	-1.01284	4.49958e-10
SULF2	884.274	1165.12	-0.397986	0.00208629	Overlapping	SULF2	-0.375239	0.000313647
SULT1A1	1693.02	1079.75	0.649458	7.55464e-08	Overlapping	SULT1A1	-0.803674	1.07331e-09
SUN1	4660.44	4068.91	0.195527	0.0272643	Overlapping	SUN1	-0.644015	1.36754e-10
SUPT16H	5063.79	6465.58	-0.352668	2.57949e-06	Overlapping	SUPT16H	-0.375314	0.000316002
SYCP2	13.8286	0.476523	4.83086	0.0130482	Overlapping	SYCP2	-0.509512	0.00116647
SYNE2	1955.32	1207.63	0.695181	6.36062e-10	Overlapping	SYNE2	-0.41369	0.000685093
SYNGR2	4077.25	5749.53	-0.495588	5.32094e-09	Overlapping	SYNGR2	0.377189	0.000617896
SYNJ2	550.336	872.522	-0.665946	3.44749e-05	Overlapping	SYNJ2	0.344786	0.000421515
SYT17	330.633	469.928	-0.508772	0.0124637	Overlapping	SYT17	-1.45727	1.47539e-12
SYTL1	1581.05	1211.48	0.383845	0.000757184	Overlapping	SYTL1	-1.08063	8.31684e-07
TAB2	1708.63	2987.34	-0.805887	1.96992e-17	Overlapping	TAB2	0.466961	6.45086e-08
TAF1C	2610	1046.75	1.31794	3.3543e-31	Overlapping	TAF1C	0.528787	8.15626e-07
TAPBP	2033.94	1094.17	0.89432	4.18027e-15	Overlapping	TAPBP	-0.444724	0.000980863
TARS	5779.77	11163.4	-0.949482	1.8795e-38	Overlapping	TARS	-0.254844	0.00546977
TBCK	459.763	298.935	0.620462	0.00185904	Overlapping	TBCK	-0.338654	0.00252417
TBP	475.929	266.612	0.835058	5.63154e-05	Overlapping	TBP	0.342753	0.000407439
TBX3	132.602	320.005	-1.27173	4.78623e-07	Overlapping	TBX3	0.307202	0.00557054
TCEAL4	1449.19	1131.28	0.357802	0.00471255	Overlapping	TCEAL4	-0.454653	4.47029e-05
TCF25	3387.96	4286.74	-0.339801	0.000188222	Overlapping	TCF25	0.343395	0.000377194
TCF7	790.479	1076.66	-0.444828	0.00173089	Overlapping	TCF7	-0.600049	2.1983e-08
TCFL5	676.607	924.094	-0.449037	0.00463809	Overlapping	TCFL5	-0.334952	0.00350509
TCP1	8433.56	10692.8	-0.342326	1.22486e-06	Overlapping	TCP1	0.439725	5.56054e-05
TCTN1	600.626	307.801	0.963368	8.38248e-07	Overlapping	TCTN1	-0.512808	0.000681437
TDRD6	135.655	17.6528	2.94609	1.47749e-09	Overlapping	TDRD6	0.408352	0.00600457
TELO2	1577.88	923.779	0.772289	6.02976e-11	Overlapping	TELO2	-0.338044	0.00244526
TENT4A	1453.64	809.764	0.843653	1.47381e-09	Overlapping	TENT4A	-0.592377	1.02291e-10
TEP1	1084.7	694.482	0.642853	2.92202e-06	Overlapping	TEP1	-0.694579	2.82253e-08
TEPSIN	529.017	145.033	1.86576	8.38827e-15	Overlapping	TEPSIN	0.50511	0.000241651
TERT	121.347	57.0604	1.08902	0.0057995	Overlapping	TERT	-0.823797	0.000107966
TFE3	1136.13	1366.67	-0.266841	0.0249006	Overlapping	TFE3	0.395854	0.00052917
TFPI	475.932	254.451	0.903699	8.9305e-06	Overlapping	TFPI	0.442595	0.000504922
TGDS	502.87	676.787	-0.429054	0.00844227	Overlapping	TGDS	-0.329702	0.00378517
THBS4	43.2212	13.1981	1.71093	0.018491	Overlapping	THBS4	-0.609302	0.000194296
THOC6	1507.85	1187.78	0.344835	0.00482902	Overlapping	THOC6	-0.475247	0.000151159
THYN1	1323.94	771.847	0.778788	1.29674e-09	Overlapping	THYN1	-0.438848	0.000773413
TIAL1	5740.91	3070.55	0.90276	2.50045e-25	Overlapping	TIAL1	0.248714	0.00509087
TIAM1	1977.3	2607.8	-0.39945	4.57118e-05	Overlapping	TIAM1	-0.441275	5.42656e-05
TINF2	541.546	834.022	-0.623259	9.39435e-05	Overlapping	TINF2	-0.379149	0.000955505
TLE6	573.515	337.326	0.765521	2.86678e-05	Overlapping	TLE6	-0.721012	0.000969582
TLN2	225.932	315.447	-0.482034	0.0365843	Overlapping	TLN2	-0.951423	4.65997e-14
TM7SF2	1918.47	1337.14	0.520911	1.46757e-05	Overlapping	TM7SF2	-0.533754	2.33181e-05
TMEM104	476.058	881.72	-0.888087	1.65149e-08	Overlapping	TMEM104	0.504143	0.0042371
TMEM183A	1415.36	3048	-1.10607	3.17825e-26	Overlapping	TMEM183A	0.34341	0.000454928
TMEM209	649.003	824.721	-0.345957	0.0185658	Overlapping	TMEM209	-0.371378	8.21997e-05
TMEM214	1612.48	2176.83	-0.433022	1.78953e-05	Overlapping	TMEM214	0.288244	0.0035869
TMEM45A	219.35	351.995	-0.681619	0.00262032	Overlapping	TMEM45A	0.467664	0.00248362
TMEM59L	1992.04	1534.95	0.376024	0.000459284	Overlapping	TMEM59L	-1.06991	1.12613e-06
TMEM74B	854.402	241.336	1.82445	2.8935e-25	Overlapping	TMEM74B	-1.0982	6.50863e-08
TMEM9B	633.493	1319.53	-1.05956	5.46541e-15	Overlapping	TMEM9B	0.478574	0.000815971
TMUB1	1278.43	1580.9	-0.306565	0.00983739	Overlapping	TMUB1	-0.410344	0.00370837
TNFRSF10B	3978.19	8218.56	-1.04689	2.75416e-45	Overlapping	TNFRSF10B	-0.299206	0.00325967
TNNT1	5269.31	4042.93	0.382448	7.18693e-06	Overlapping	TNNT1	-0.805848	7.0197e-06
TOB1	1605.31	2633.9	-0.713932	3.48354e-11	Overlapping	TOB1	0.308414	0.00163909
TOMM22	1468.82	2373.74	-0.69181	3.24557e-10	Overlapping	TOMM22	0.366301	0.0048374
TP53I11	1647.99	2280.25	-0.46824	1.03944e-05	Overlapping	TP53I11	-0.329986	0.00596101
TP53I3	302.563	200.414	0.593962	0.0172536	Overlapping	TP53I3	-0.574526	0.00344413
TPM2	10197	4947.54	1.04344	1.56961e-40	Overlapping	TPM2	-0.522969	0.00485448
TPRKB	1306.81	1002.93	0.382296	0.00369516	Overlapping	TPRKB	0.449274	0.000590744
TPT1	93746.4	60028.9	0.643132	2.13955e-19	Overlapping	TPT1	0.351149	0.000673505
TPTEP2	110.808	46.2242	1.25948	0.00380425	Overlapping	TPTEP2	-0.348819	0.00588631
TRAF4	1434.2	2709.84	-0.918356	1.38215e-18	Overlapping	TRAF4	0.405414	6.73156e-05
TRAF7	2520.42	6058.16	-1.26502	5.62964e-50	Overlapping	TRAF7	-0.339627	0.00159179
TRAK2	741.974	1022.26	-0.462456	0.000605307	Overlapping	TRAK2	0.337096	0.000326101
TRAM1	4996.7	7778.03	-0.638403	1.99204e-18	Overlapping	TRAM1	0.334973	0.00585895
TRAP1	2022.08	6208.94	-1.61877	1.26363e-61	Overlapping	TRAP1	-0.466406	2.60811e-05
TRAPPC2L	1694.32	1334.7	0.344025	0.00213284	Overlapping	TRAPPC2L	0.465167	0.000697258
TRIM13	717.558	514.765	0.479908	0.00302731	Overlapping	TRIM13	-0.325232	0.00126084
TRIM47	2194.7	1200.5	0.870469	8.26002e-13	Overlapping	TRIM47	-0.701861	0.00207428
TRIM59	724.548	436.055	0.732568	2.97105e-05	Overlapping	TRIM59	0.337591	0.00409751
TRIM66	1149.16	229.962	2.3217	2.0708e-36	Overlapping	TRIM66	-0.493884	0.000872148
TRMU	1413.06	771.764	0.872427	5.24658e-12	Overlapping	TRMU	0.340722	0.00199575
TROAP	1490.47	899.457	0.728783	4.19089e-09	Overlapping	TROAP	0.376803	0.000234056
TSC22D3	623.815	901.216	-0.529335	0.0012022	Overlapping	TSC22D3	-0.61232	0.00662201
TSPAN18	501.262	807.773	-0.68745	1.93072e-05	Overlapping	TSPAN18	-0.522276	0.00341262
TSPAN2	2.6935	129.267	-5.60803	0.000420918	Overlapping	TSPAN2	-0.556573	0.00270199
TSPAN7	390.864	182.639	1.09861	4.92235e-06	Overlapping	TSPAN7	0.512345	0.00243835
TSPYL1	1731.19	2952.11	-0.770246	6.2356e-14	Overlapping	TSPYL1	0.331112	0.00160203
TSPYL4	492.393	300.675	0.711583	0.000271477	Overlapping	TSPYL4	0.286472	0.00391034
TTC33	307.889	605.658	-0.976348	1.05983e-07	Overlapping	TTC33	-0.417154	0.000150743
TTC5	349.141	612.952	-0.811086	6.13423e-06	Overlapping	TTC5	-0.501889	8.61067e-08
TTI1	643.68	837.731	-0.380053	0.0164014	Overlapping	TTI1	-0.497646	5.58404e-07
TTN	247.301	60.8726	2.0219	1.57648e-10	Overlapping	TTN	0.63829	0.00146348
TULP4	614.513	930.555	-0.599672	6.52456e-05	Overlapping	TULP4	0.309281	0.000764411
TXNDC11	489.225	1051.64	-1.10365	2.40959e-14	Overlapping	TXNDC11	-0.340953	0.00294422
TXNL4B	430.378	824.805	-0.937658	3.79452e-09	Overlapping	TXNL4B	0.48711	1.93357e-06
TYSND1	492.039	722.658	-0.554366	0.000721457	Overlapping	TYSND1	-0.43476	7.89658e-05
UBALD1	795.502	1134.04	-0.511078	0.000146938	Overlapping	UBALD1	-0.358528	0.00199971
UBAP1	858.719	1757.14	-1.03243	2.07787e-18	Overlapping	UBAP1	0.351089	0.00180683
UBASH3B	727.607	1644.59	-1.1768	3.71911e-20	Overlapping	UBASH3B	-0.360153	0.00258059
UBE2A	1205.17	1606.29	-0.414011	0.000336735	Overlapping	UBE2A	0.364773	0.000678158
UBL3	531.251	1286.42	-1.27555	4.82324e-21	Overlapping	UBL3	0.507348	6.06387e-05
UBN1	1225.03	1852.49	-0.597031	6.3241e-08	Overlapping	UBN1	-0.322188	0.00226432
UBXN2B	883.917	1499.79	-0.762925	7.18365e-10	Overlapping	UBXN2B	0.437377	2.32006e-06
UFD1	3393.42	1754.12	0.952471	1.84537e-19	Overlapping	UFD1	0.401336	0.000570187
UGCG	936.183	1527.91	-0.706369	4.938e-09	Overlapping	UGCG	0.453555	5.18585e-05
ULK2	274.065	449.914	-0.715274	0.000345713	Overlapping	ULK2	-0.940948	3.30251e-08
UNC119	1772.64	1217.08	0.542729	8.73849e-06	Overlapping	UNC119	0.31447	0.00368018
UNC5B	1631.64	3505.74	-1.10341	8.73559e-30	Overlapping	UNC5B	-0.355629	0.00552788
UQCRC2	4949.9	7144.65	-0.529348	7.58778e-12	Overlapping	UQCRC2	-0.38693	0.000126568
USP10	2589.08	4002.87	-0.62866	5.57584e-12	Overlapping	USP10	0.280378	0.00292891
USP25	597.037	1196.71	-1.00376	2.01137e-13	Overlapping	USP25	0.52174	7.20776e-07
USP38	525.865	1132.34	-1.10572	8.16861e-15	Overlapping	USP38	0.399115	0.00660212
USP43	234.489	328.231	-0.487012	0.0391131	Overlapping	USP43	-0.524279	0.00297117
USP7	3349.36	4230.56	-0.336985	5.48375e-05	Overlapping	USP7	-0.347004	5.78422e-05
UST	468.093	670.385	-0.517765	0.00157548	Overlapping	UST	0.277103	0.00650604
VDAC3	4247.83	3001.71	0.500927	1.30699e-09	Overlapping	VDAC3	-0.324077	0.00392682
VMAC	68.0685	29.6697	1.19878	0.0236566	Overlapping	VMAC	-0.612577	0.00562953
VPS18	376.556	726.284	-0.947767	4.80943e-08	Overlapping	VPS18	0.512295	0.000340334
VPS26B	887.809	1471.96	-0.72941	1.26446e-09	Overlapping	VPS26B	-0.374516	0.00193771
VPS35	3597.64	2498.28	0.526172	3.35058e-09	Overlapping	VPS35	-0.336543	0.000121707
VPS37A	841.903	1166.98	-0.470228	0.000588076	Overlapping	VPS37A	-0.332805	0.000493746
VPS37B	1721.91	2792.39	-0.697645	1.09955e-11	Overlapping	VPS37B	0.276501	0.00620922
VSNL1	1526.46	973.172	0.649178	1.00164e-07	Overlapping	VSNL1	0.887761	5.14609e-05
VTA1	1946.78	3218.17	-0.724804	8.86935e-15	Overlapping	VTA1	0.413474	0.000121822
VTI1B	869.795	1215.48	-0.482415	0.000181639	Overlapping	VTI1B	0.287906	0.00246852
VWDE	503.343	216.577	1.21651	2.44652e-08	Overlapping	VWDE	0.345921	0.00369165
WDR54	1727.37	1199.01	0.526941	2.15452e-06	Overlapping	WDR54	-0.376786	0.00240582
WDR70	887.209	1075.9	-0.278284	0.0305301	Overlapping	WDR70	-0.336091	0.000963751
WDR78	100.756	47.716	1.07959	0.0126888	Overlapping	WDR78	0.424454	0.00222754
WIPF2	1174.63	1888.73	-0.685134	5.12135e-10	Overlapping	WIPF2	0.281643	0.0033169
WNT7B	317.947	1156.54	-1.86293	2.14236e-35	Overlapping	WNT7B	-0.555647	0.00506121
WRB	751.493	563.477	0.415618	0.00865373	Overlapping	WRB	-0.338518	0.000793632
WSB2	828.128	1914.29	-1.20852	1.44491e-21	Overlapping	WSB2	0.441176	1.44204e-05
WWP2	644.395	1123.38	-0.801951	8.67571e-09	Overlapping	WWP2	0.395288	4.43947e-05
XPO6	2048.35	2554.97	-0.31919	0.00121369	Overlapping	XPO6	-0.387679	7.2347e-06
YKT6	3661.41	6662.83	-0.863458	2.78405e-26	Overlapping	YKT6	0.389923	0.00262339
YRDC	731.151	1386.56	-0.922103	2.66477e-11	Overlapping	YRDC	0.347169	0.00280946
YWHAQ	6371.94	9921.87	-0.638931	1.07179e-12	Overlapping	YWHAQ	0.299562	0.00469417
Z97989.1	23.0476	3.95744	2.54884	0.024097	Overlapping	Z97989.1	0.59135	0.000287017
ZBED3-AS1	63.2187	24.6969	1.35476	0.0178389	Overlapping	ZBED3-AS1	-0.34444	0.00650277
ZBTB18	261.731	387.758	-0.567458	0.00739616	Overlapping	ZBTB18	0.371385	0.000413561
ZBTB25	653.843	431.681	0.598093	0.000680078	Overlapping	ZBTB25	-0.379954	0.00431782
ZCWPW1	33.347	9.32369	1.84438	0.0317074	Overlapping	ZCWPW1	-0.919187	4.06241e-10
ZDBF2	749.819	288.595	1.37702	7.31739e-15	Overlapping	ZDBF2	-0.402412	0.000105906
ZDHHC2	730.899	1833.35	-1.32699	2.22836e-29	Overlapping	ZDHHC2	-0.521694	5.4232e-09
ZDHHC7	1328.2	2091.71	-0.654442	7.97022e-08	Overlapping	ZDHHC7	0.382519	0.00023688
ZFHX2	102.308	55.0506	0.892868	0.035413	Overlapping	ZFHX2	-0.499268	0.00574242
ZFP91	978.864	1510.77	-0.626293	3.35619e-07	Overlapping	ZFP91	0.300888	0.00412182
ZMAT3	620.09	1192.88	-0.943797	2.24266e-12	Overlapping	ZMAT3	0.370445	0.000506401
ZNF160	646.61	504.468	0.358235	0.0267422	Overlapping	ZNF160	-0.394553	5.40545e-05
ZNF174	120.389	202.819	-0.753078	0.0100093	Overlapping	ZNF174	-0.465037	9.30751e-05
ZNF302	493.598	217.032	1.18597	9.25587e-09	Overlapping	ZNF302	-0.292315	0.00347392
ZNF37BP	552.614	286.421	0.948142	3.41401e-06	Overlapping	ZNF37BP	-0.31136	0.0023352
ZNF395	765.729	968.842	-0.340602	0.0245819	Overlapping	ZNF395	-0.698957	9.45294e-08
ZNF48	454.86	669.826	-0.558319	0.000622568	Overlapping	ZNF48	-0.5175	6.56087e-05
ZNF506	33.2844	2.46562	3.76397	0.000408598	Overlapping	ZNF506	-0.46034	0.000102964
ZNF546	56.632	8.78491	2.68928	0.00011162	Overlapping	ZNF546	-0.324681	0.00354882
ZNF596	146.129	88.1182	0.728482	0.0368742	Overlapping	ZNF596	-0.856103	2.37092e-06
ZNF598	829.319	1215.61	-0.551747	1.35018e-05	Overlapping	ZNF598	-0.449105	0.000383326
ZNF629	892.659	591.176	0.594352	5.68432e-05	Overlapping	ZNF629	-0.736081	5.3779e-14
ZNF654	344.885	459.426	-0.413725	0.0380086	Overlapping	ZNF654	0.498275	0.00122983
ZNF703	174.15	354.834	-1.02628	1.00573e-05	Overlapping	ZNF703	-0.360342	0.00108782
ZNF711	336.087	636.758	-0.921884	1.48257e-07	Overlapping	ZNF711	-0.516506	0.00027286
ZNF738	206.836	47.2602	2.13035	5.43776e-10	Overlapping	ZNF738	-1.37756	3.36308e-09
ZNF75A	445.76	162.127	1.46017	5.87588e-10	Overlapping	ZNF75A	-0.520818	5.04446e-06
ZNF768	1473.73	1946.64	-0.400993	0.000229648	Overlapping	ZNF768	-0.655819	1.92467e-06
ZNF778	565.011	764.038	-0.435305	0.00684593	Overlapping	ZNF778	0.559524	9.35485e-06
ZNF783	225.151	63.0685	1.83379	4.06826e-08	Overlapping	ZNF783	-0.732446	6.28232e-07
ZNF83	1445.13	541.742	1.4151	3.2856e-21	Overlapping	ZNF83	-0.814833	3.01471e-11
ZNF91	140.447	35.0152	2.00421	9.95991e-07	Overlapping	ZNF91	-0.61101	2.94099e-08
ZPR1	1481.43	2263.39	-0.611905	1.47512e-08	Overlapping	ZPR1	0.337465	0.00131036
ZSCAN30	612.536	380.215	0.686904	0.000195477	Overlapping	ZSCAN30	-0.482358	0.000106183
2021-03-01	187.615	32.1145	2.54532	4.68865e-11	No	2020-09-01	-0.819549	0.000143417
2021-03-02	556.513	913.544	-0.714923	9.11945e-07	No	2020-09-05	-0.547727	0.00605692
2021-03-03	85.3054	166.623	-0.969314	0.00625751	No	2020-09-08	-0.267721	0.0052479
2021-03-07	2034.9	2919.99	-0.521015	5.66059e-08	No	ABCA10	0.704654	0.000679935
2021-03-08	355.126	577.792	-0.701706	9.80307e-05	No	ABHD14B	-0.701483	0.000247735
2021-03-09	1137.98	916.631	0.311706	0.014852	No	AC002310.1	-0.952198	3.79935e-09
2021-09-02	10830.6	13152.3	-0.280168	2.11887e-05	No	AC002310.2	-0.685072	0.000204698
2021-09-06	572.733	755.768	-0.400477	0.00899999	No	AC004803.1	-0.431553	0.00617469
2021-09-07	4017.84	5068.05	-0.334831	0.00010937	No	AC004982.2	-0.929644	4.60829e-06
2021-09-09	4956.43	11106.1	-1.16383	9.06148e-50	No	AC005523.2	0.811828	0.000192315
2021-09-10	3270.17	5716.24	-0.805684	1.10672e-24	No	AC006058.1	0.839024	8.12513e-09
2021-09-11	2581.6	4504.11	-0.802806	2.39728e-21	No	AC006504.1	-0.463482	0.00104407
A2M	35.6809	111.945	-1.64601	0.000212611	No	AC007298.1	0.651135	0.00128249
A2MP1	17.5427	2.42411	2.85805	0.0338806	No	AC007566.1	-0.670051	0.000849421
A4GALT	562.623	762.127	-0.437519	0.00782693	No	AC007899.1	0.594181	0.00610085
AAAS	2591.02	1474.55	0.813674	1.99664e-14	No	AC008267.2	-0.631178	0.00396706
AACS	566.621	723.403	-0.35358	0.0426538	No	AC008649.1	-0.629547	0.00645802
AACSP1	190.487	48.5038	1.97476	6.64635e-07	No	AC008870.1	-0.399963	0.00022921
AADAC	353.558	68.4347	2.36693	8.43036e-16	No	AC010478.1	1.59623	7.30818e-12
AADACL2-AS1	47.4144	7.79037	2.60658	0.000494849	No	AC010997.3	-0.563441	0.00528467
AADAT	623.681	252.67	1.30423	1.66599e-11	No	AC011891.1	1.33487	1.73407e-09
AAGAB	1119.9	2462.4	-1.13709	2.6578e-27	No	AC012213.1	-1.14286	4.39462e-07
AAMDC	245.994	150.048	0.714779	0.0102185	No	AC012645.1	-0.913823	1.32766e-05
AAR2	682.953	1031.93	-0.594922	1.73168e-05	No	AC015674.1	0.64232	0.00539628
AARS	9122.18	22322.1	-1.29084	3.67424e-70	No	AC016065.1	-0.638908	3.01078e-05
AARSD1	109.612	4.97273	4.465	0.0299061	No	AC016705.2	-1.21048	1.50902e-08
AASDH	356.136	626.026	-0.81506	6.2223e-06	No	AC016727.1	0.673224	0.000751443
AASS	243.948	165.566	0.558169	0.0373573	No	AC018761.2	0.606789	0.00490857
AATF	2625.15	3595.49	-0.453427	1.6364e-05	No	AC018845.3	-0.675881	0.00369527
ABALON	32.3279	556.47	-4.10242	1.40788e-46	No	AC019069.1	-0.537965	0.000184128
ABCA1	74.5314	138.755	-0.898971	0.0162095	No	AC022150.4	-1.01188	2.06484e-08
ABCA11P	116.917	44.1728	1.40296	0.000843294	No	AC023794.5	-0.691571	0.00150587
ABCA3	563.999	764.637	-0.43841	0.00469097	No	AC023886.1	-0.640227	0.00314157
ABCA5	897.437	468.377	0.938385	2.28454e-07	No	AC024257.3	-0.614936	0.00117698
ABCA7	3037.24	2275.2	0.416393	7.88205e-05	No	AC025171.1	-0.41147	0.00468315
ABCB6	59.9268	22.2936	1.42622	0.0157928	No	AC025171.2	-0.659997	0.000966101
ABCB7	631.163	1059.32	-0.74721	5.47381e-08	No	AC025423.4	0.652345	0.00245595
ABCC10	824.756	626.13	0.396713	0.0121057	No	AC026250.1	-0.622147	0.00503195
ABCC2	3389.44	830.256	2.02957	2.1377e-67	No	AC026412.1	-0.666233	1.60978e-09
ABCC3	758.185	499.434	0.601775	0.000815401	No	AC026471.1	-0.690554	6.43338e-08
ABCC4	659.423	1216.56	-0.883289	3.42867e-11	No	AC026471.4	-0.666215	0.000620976
ABCC5	972.751	365.256	1.41299	2.7794e-19	No	AC027117.1	-1.07917	9.51516e-07
ABCC6	131.223	36.3002	1.85588	5.81188e-05	No	AC034102.4	0.793134	1.5811e-05
ABCD1	303.347	760.512	-1.32407	3.48189e-12	No	AC034111.1	-0.830029	5.23524e-05
ABCD3	1379.25	1864.2	-0.434646	5.74029e-05	No	AC046158.2	-0.837159	0.00029956
ABCD4	1111.71	829.384	0.422743	0.00107562	No	AC068152.1	-0.335279	0.00479514
ABCE1	3296.19	4551.87	-0.465199	4.47935e-07	No	AC068768.1	-0.470429	0.00602663
ABCF1	1932.23	2272.23	-0.233904	0.0332752	No	AC069499.1	0.554883	0.00153038
ABCF2	1063.34	586.038	0.859867	9.2615e-10	No	AC073585.1	-0.791133	9.67373e-12
ABHD10	10477	11849.9	-0.177569	0.0092281	No	AC083964.1	-0.680859	0.00144475
ABHD11	2447.52	2023.46	0.274879	0.00769229	No	AC087190.3	-0.563434	8.08925e-09
ABHD12	959.047	1151.25	-0.263758	0.036877	No	AC087276.2	0.88683	3.39068e-05
ABHD13	333.809	568.738	-0.769305	2.26865e-05	No	AC090114.2	-0.632472	1.53194e-05
ABHD14A	95.9062	39.4906	1.28147	0.00479495	No	AC091182.2	-0.649257	0.00418639
ABHD17A	3122.06	3642.24	-0.222248	0.00855108	No	AC091729.3	-0.518675	0.00187052
ABHD17B	358.893	516.835	-0.527005	0.00603389	No	AC092069.1	0.65508	0.00120856
ABHD17C	483.412	760.223	-0.653748	3.52607e-05	No	AC092171.5	-0.655828	0.000741854
ABHD2	438.095	1089.45	-1.31498	2.98672e-19	No	AC092614.1	-0.623754	0.00631972
ABHD3	1645.82	834.13	0.980579	1.30999e-15	No	AC092835.1	-1.22001	1.87313e-13
ABHD4	536.763	827.911	-0.624417	8.66267e-05	No	AC093484.3	0.655333	3.31309e-06
ABHD5	444.023	575.141	-0.373181	0.0335384	No	AC093503.2	0.874098	4.23e-08
ABHD6	520.838	653.313	-0.326207	0.0477493	No	AC096537.1	-0.599305	0.00439131
ABI1	1142.41	1620.83	-0.505289	1.79606e-05	No	AC097103.2	-0.490022	0.00295423
ABI2	2212.58	2589.53	-0.227056	0.0155302	No	AC097512.1	-1.3914	2.06991e-09
ABL1	1167.32	1496.33	-0.358289	0.00183396	No	AC100810.1	-0.69875	1.18559e-05
ABLIM1	2962.69	5152.95	-0.798535	3.40362e-23	No	AC104534.1	1.01263	4.95749e-06
ABLIM2	224.203	460.169	-1.03534	4.74335e-06	No	AC106782.2	-0.781487	0.00033974
ABLIM3	444.441	778.27	-0.808692	3.40517e-07	No	AC108449.2	-0.615051	0.000165073
ABR	1365.29	2355.38	-0.78716	1.32244e-13	No	AC116614.1	-0.836845	0.000159032
ABRAXAS1	314.77	780.318	-1.31121	1.19638e-12	No	AC120114.1	-0.724909	0.000809682
ABRAXAS2	893.139	1166.32	-0.384897	0.00263167	No	AC124067.2	-0.90929	9.50978e-05
ABT1	1349.02	1967.73	-0.544168	5.82011e-07	No	AC124067.4	-0.669281	0.00341677
ABTB1	1108.11	786.763	0.493839	0.000203489	No	AC125611.3	0.631302	0.00196699
ABTB2	394.269	791.157	-1.00629	3.26654e-09	No	AC135352.1	-0.574474	0.00359729
AC000068.1	17.3607	1.49182	3.55537	0.0143769	No	AC135457.1	0.65634	0.00149706
AC000123.2	25.0845	5.44926	2.21115	0.0412528	No	AC138904.1	-0.921617	2.63085e-06
AC002064.2	24.7831	1.47107	4.07874	0.00146648	No	AC139769.1	-0.837347	5.26568e-05
AC002116.2	33.4664	7.85262	2.09721	0.0161162	No	AC141586.1	-0.445776	1.5511e-05
AC002351.1	1.43702	17.1348	-3.53278	0.0162917	No	AC234772.2	0.824447	5.93842e-07
AC002524.1	14.0077	49.0833	-1.81834	0.00930652	No	AC245884.10	-0.625944	0.00180373
AC002553.1	63.6962	6.38155	3.32453	4.59052e-06	No	ACAD11	-0.568827	0.00192725
AC002558.1	19.0962	1.49182	3.6921	0.00950904	No	ACOT13	-0.374805	0.00108719
AC003070.1	18.6172	0.497273	5.25088	0.00440672	No	ACSBG1	0.660644	0.000203637
AC003072.1	95.6048	20.346	2.22977	1.58925e-05	No	ACSL6	-0.500331	0.000718578
AC003102.1	47.7726	10.608	2.16659	0.00335091	No	ADAM12	-1.95065	1.44821e-29
AC003681.1	203.894	25.4224	3.00451	1.47261e-12	No	ADAMTS1	-0.527519	0.000651321
AC004039.1	14.0091	1.47107	3.25856	0.0285492	No	ADAMTS18	-0.624004	0.0056745
AC004067.1	16.7609	1.49182	3.50098	0.0209172	No	ADAMTS20	-0.440711	0.000855223
AC004148.2	241.973	21.817	3.46787	2.96039e-19	No	ADAMTS8	-0.49572	0.00180191
AC004253.1	39.395	2.46562	4.01131	0.000171311	No	ADAMTS9	-0.715764	6.63e-07
AC004264.1	20.7735	0.497273	5.41186	0.00257086	No	ADCY1	-0.467176	1.96467e-06
AC004461.2	13.2302	1.42957	3.19599	0.0433126	No	ADCY10	0.774723	0.000720465
AC004556.1	88.6614	33.6271	1.39933	0.00324993	No	ADCY7	-0.681838	0.000370849
AC004623.1	20.5944	1.49182	3.80489	0.0059136	No	ADCYAP1R1	-1.06948	1.93334e-09
AC004687.2	28.9733	6.77507	2.09112	0.0244219	No	ADRB2	-0.695929	0.000909654
AC004801.2	42.3244	6.81657	2.63384	0.000908093	No	AF127577.4	0.958313	4.51498e-08
AC004830.1	16.5847	1.42957	3.52623	0.0234245	No	AF131215.4	-0.571125	0.000762782
AC004890.2	160.734	16.9273	3.24204	1.1226e-11	No	AF131215.5	-0.472576	2.87168e-05
AC004951.3	37.5372	2.94214	3.68086	0.000183441	No	AF131215.6	-0.387979	0.00296752
AC004951.4	31.1296	5.90503	2.40285	0.00996699	No	AFG1L	-0.417167	0.000457612
AC004967.2	74.2329	10.256	2.85735	4.26373e-06	No	AGA	-0.527182	0.000563947
AC005046.1	94.7618	3.39791	4.79694	6.14305e-10	No	AGPAT4	0.451171	4.53659e-05
AC005070.3	39.989	11.2713	1.82812	0.0171072	No	AHDC1	0.367632	0.00554221
AC005104.1	52.8029	3.35641	3.96448	7.84702e-06	No	AHRR	0.554795	0.000154351
AC005229.4	69.6205	32.156	1.11213	0.0412879	No	AK5	-1.04128	1.24932e-06
AC005253.1	49.3857	16.9273	1.53953	0.0309325	No	AK6	0.340097	0.00256426
AC005256.1	388.402	194.593	0.99599	1.68669e-05	No	AK7	-0.719902	0.000772686
AC005261.1	878.158	423.334	1.05279	1.00619e-08	No	AKAP3	-0.464874	0.00248489
AC005261.3	154.936	56.6462	1.45391	0.000145892	No	AL035425.3	-0.317965	0.00314618
AC005288.1	141.578	404.105	-1.5164	4.18688e-09	No	AL049543.1	0.479212	0.00456026
AC005329.1	39.3324	12.7216	1.63136	0.0278175	No	AL079301.1	-0.980242	3.17015e-07
AC005332.1	17.301	0.953045	4.16306	0.00775908	No	AL118558.1	0.598176	0.00616855
AC005332.3	55.8516	22.3558	1.31759	0.0352285	No	AL121603.2	-0.690065	0.000447332
AC005332.5	119.548	29.4006	2.02484	3.08569e-05	No	AL137161.1	-0.773093	0.00058804
AC005332.6	712.146	487.437	0.546181	0.00292208	No	AL138963.3	0.59436	3.74612e-05
AC005387.1	16.8817	1.96834	3.10653	0.0204956	No	AL139099.1	0.648601	0.00280648
AC005520.5	12.0916	0.994547	3.61526	0.0422245	No	AL356019.2	-0.589762	0.00169027
AC005586.2	42.2065	16.0573	1.3957	0.0429217	No	AL359921.2	0.770071	0.000286688
AC005674.2	140.56	23.0398	2.61113	5.21398e-08	No	AL360012.1	0.449512	0.00198435
AC005702.2	16.1625	1.42957	3.48132	0.0220341	No	AL390195.2	0.497676	0.00243173
AC005726.1	150.985	22.3351	2.75669	3.78755e-10	No	AL512353.1	-0.569904	0.00315861
AC005726.3	71.6574	10.7533	2.73756	1.51851e-05	No	AL512656.1	0.69682	0.00245087
AC005785.1	46.9936	3.39791	3.78669	1.79906e-05	No	AL513327.3	-0.683908	0.00257447
AC005785.2	37.1747	2.46562	3.92281	0.000178282	No	AL589765.7	0.662048	0.000490944
AC005839.1	181.212	86.7708	1.06071	0.00176486	No	AL589935.1	0.773012	0.00035802
AC005840.2	36.6957	10.774	1.76773	0.0284073	No	AL592166.1	1.05186	6.5697e-08
AC005912.1	3676.96	5148.32	-0.485428	7.10463e-08	No	AL592490.1	2.104	4.01683e-27
AC005921.3	36.8165	4.37171	3.07169	0.000652268	No	AL928654.1	-0.640842	5.99653e-05
AC005962.1	67.77	19.4759	1.80067	0.00185909	No	ALDH1L2	-0.752151	0.000776902
AC006001.3	351.349	460.791	-0.391874	0.0394535	No	ALDH5A1	-0.391015	4.4342e-05
AC006017.1	23.3461	0.973796	4.58113	0.00150841	No	ALKAL1	-0.62473	0.00566515
AC006042.1	39.6309	2.98364	3.74674	0.000264935	No	ALOX5	-0.884103	9.69397e-05
AC006064.2	20.2945	1.98909	3.36509	0.0113593	No	ALPK2	-0.9143	8.52436e-05
AC006077.2	27.5393	6.83732	2.01346	0.028797	No	ALS2CR12	0.796651	0.000337099
AC006128.1	75.3715	10.2767	2.87828	3.97345e-06	No	ALX4	-0.896613	4.56864e-10
AC006213.4	28.7346	6.3608	2.17632	0.0183804	No	ANK1	-0.889107	1.17999e-11
AC006254.1	31.3072	4.47546	2.81337	0.0130324	No	ANKRD16	-0.48613	0.000406286
AC006329.1	236.593	325.931	-0.460987	0.0445703	No	ANKRD31	-0.521359	5.35036e-05
AC006330.1	15.5058	0.994547	3.98215	0.0136373	No	ANKRD33B	-0.859447	7.8859e-06
AC006435.2	51.9598	4.80673	3.42373	7.81919e-05	No	ANKRD34B	-0.66176	0.000767104
AC006453.2	149.428	298.187	-0.995315	0.000427889	No	ANO4	-0.772824	0.000217232
AC006504.8	37.4179	10.2767	1.86892	0.0192208	No	ANXA5	0.277492	0.00182901
AC006511.3	22.3299	3.83293	2.5344	0.025477	No	AP000251.1	-0.478564	0.00419156
AC006538.1	121.468	46.3487	1.39115	0.000717918	No	AP001267.1	0.615807	0.00396452
AC006946.2	51.7852	19.3722	1.41822	0.0261799	No	AP006621.3	-0.94427	1.98418e-06
AC006978.1	139.663	46.3487	1.59094	8.35992e-05	No	AP2S1	0.323312	0.00381324
AC007038.1	24.7846	3.87443	2.67491	0.0101066	No	AP3M2	-0.445839	1.85642e-05
AC007038.2	30.7103	4.47546	2.78778	0.0110018	No	APH1B	-0.502992	0.00010092
AC007040.2	25.3845	6.4023	1.99458	0.0477224	No	APOC1	-0.627583	0.000267746
AC007098.1	272.686	9.42744	4.8567	0.00127963	No	ARHGDIG	-0.709643	0.000152849
AC007128.1	40.4084	14.5447	1.47139	0.0399604	No	ARHGEF17	-0.604748	0.000230625
AC007216.4	14.9671	1.94759	2.94462	0.0329038	No	ARHGEF4	-0.593258	0.000303655
AC007220.1	45.9162	8.30839	2.46772	0.00105771	No	ARHGEF40	-0.514412	0.00551186
AC007292.2	17.3607	2.40336	2.8443	0.0273041	No	ARL10	-0.691543	1.89143e-07
AC007318.1	609.979	969.008	-0.666962	8.78671e-06	No	ARMC4	-0.344334	0.00145401
AC007336.1	26.7603	1.98909	3.7666	0.00202657	No	ARMCX2	-0.784899	1.09532e-08
AC007383.2	55.4352	20.2837	1.44747	0.0222641	No	ARNT2	-0.354822	0.000928371
AC007390.2	26.4589	7.29309	1.85544	0.0488034	No	ARSB	0.330262	0.00493772
AC007405.3	243.298	147.644	0.721727	0.00798773	No	ARSJ	0.381405	0.000824042
AC007406.5	181.152	70.6936	1.3576	5.8797e-05	No	ASAH1	-0.558522	5.87253e-09
AC007485.1	14.3673	0.994547	3.86856	0.0187922	No	ASAP3	-0.600658	6.33333e-06
AC007485.2	196.358	55.2574	1.82726	2.46996e-07	No	ASF1A	0.680707	3.13276e-06
AC007497.1	22.209	1.98909	3.49353	0.0076051	No	ATG3	0.302797	0.00418011
AC007731.2	9.39814	0.497273	4.26053	0.0474943	No	ATP2B3	-1.03604	2.55067e-09
AC007785.3	11.2545	0.953045	3.54496	0.0450524	No	ATP6V1E2	-0.548023	0.000746397
AC007848.1	59.8016	9.26144	2.68876	0.000214062	No	B3GAT1	-0.742992	6.48574e-06
AC007878.1	46.5743	4.3302	3.41788	8.0168e-05	No	B3GNTL1	-0.481396	0.00269598
AC007923.1	18.6187	2.94214	2.66722	0.026502	No	B4GALNT1	-0.76128	1.17373e-07
AC007938.3	42.684	2.44487	4.1298	2.29485e-05	No	BACE2	-0.399912	6.36943e-05
AC007969.1	1588.07	681.639	1.22095	1.07546e-17	No	BACH2	-0.39892	0.000729686
AC008038.1	4160.85	8129.98	-0.966451	2.04043e-24	No	BAG4	-0.490205	1.27565e-06
AC008079.1	36.4569	4.95198	2.88792	0.00290407	No	BAX	0.535484	0.00188081
AC008105.1	34.0022	3.89518	3.12408	0.00105469	No	BBS4	-0.462845	0.000190644
AC008115.3	29.4524	6.34005	2.21415	0.0164631	No	BCDIN3D-AS1	-0.493231	0.00487435
AC008429.2	45.1955	105.626	-1.23127	0.0107309	No	BCHE	0.803828	0.00030176
AC008440.3	3.95144	21.4235	-2.42454	0.0281191	No	BCL7C	-0.739039	4.91204e-09
AC008443.6	10.0562	0.476523	4.36879	0.0430538	No	BEGAIN	-0.803671	0.000180292
AC008467.1	32.9248	7.31385	2.16926	0.0118463	No	BEX1	-0.421769	0.00116507
AC008507.1	103.449	10.7118	3.27262	3.823e-09	No	BEX3	-0.398143	0.000108244
AC008537.3	63.6351	22.4596	1.50181	0.0102239	No	BLMH	0.358731	0.000590432
AC008543.1	14.7866	1.96834	2.91537	0.0363523	No	BMP2	0.695155	0.00157762
AC008555.8	33.465	8.34989	2.00677	0.0186083	No	BMP3	-0.76118	3.08137e-06
AC008556.1	9.87861	36.424	-1.87188	0.0220447	No	BMPR1B	0.33704	0.00403437
AC008687.4	70.762	35.0359	1.01468	0.0444678	No	BORCS7	0.422265	0.00113698
AC008735.1	13.7107	1.49182	3.21712	0.0472853	No	BRCA1	-0.26035	0.00494879
AC008760.1	23.946	5.90503	2.02385	0.0452337	No	BX322639.1	-1.19284	9.36044e-08
AC008761.3	18.4978	2.40336	2.93485	0.0208203	No	C12orf29	0.38678	0.00148588
AC008764.2	56.6931	20.8432	1.44245	0.0167022	No	C14orf28	-0.611259	0.00173289
AC008764.6	59.0256	19.4344	1.60025	0.00858527	No	C16orf70	0.318626	0.00323154
AC008870.2	26.8797	2.92139	3.20209	0.00260808	No	C16orf91	-0.395426	0.00326676
AC008894.3	24.425	5.387	2.18328	0.0278756	No	C17orf97	-0.538504	0.00177724
AC008982.2	49.2678	3.87443	3.6633	1.88182e-05	No	C1orf116	0.724417	0.00181294
AC009032.1	20.4138	0.994547	4.37847	0.00341263	No	C1orf61	-1.12176	1.49556e-10
AC009041.2	663.721	271.834	1.28741	1.05742e-11	No	C2orf72	-0.571063	0.0011404
AC009053.1	96.1973	40.6089	1.23984	0.0226027	No	C5orf66	0.658517	0.000576671
AC009065.8	138.168	21.8585	2.65836	3.27048e-09	No	C8orf37	-0.575163	0.000624892
AC009090.4	30.4104	6.2778	2.27032	0.0142307	No	C8orf48	-0.59878	0.000379436
AC009090.5	19.6349	1.42957	3.76148	0.00792109	No	C8orf58	-0.600521	0.00350998
AC009090.6	184.562	13.7576	3.75179	4.75479e-15	No	C9orf64	-0.331623	0.00201516
AC009120.2	84.8279	6.3193	3.74479	1.24184e-08	No	CACNA1B	-0.476426	0.00605234
AC009120.3	17.6592	0.476523	5.18169	0.00559646	No	CACNA1C	-0.549508	5.1604e-05
AC009237.3	13.1705	0.973796	3.75806	0.0214192	No	CACNG8	-0.708139	5.0822e-07
AC009283.1	40.5307	3.89518	3.38131	0.000179445	No	CADPS	-0.781143	1.02469e-08
AC009299.2	64.8304	247.967	-1.9421	1.95122e-07	No	CALCB	-0.647746	0.000998435
AC009404.1	281.778	56.8529	2.30721	2.21499e-12	No	CAMK2B	-0.615387	0.00011199
AC009495.2	15.9849	0.497273	5.03457	0.00780591	No	CASC1	-0.937813	2.29831e-06
AC009533.1	597.03	111.22	2.4247	4.81872e-26	No	CASC10	-0.624802	5.91138e-07
AC009690.1	15.9222	0.953045	4.04131	0.0176397	No	CASC2	-0.518517	0.000152201
AC009948.1	360.921	135.544	1.41222	9.50381e-08	No	CASP3	0.361824	0.00134047
AC009948.2	10.4173	0.476523	4.42681	0.0339912	No	CATSPER2P1	-0.539488	0.00628329
AC009955.2	22.0299	3.37716	2.69916	0.0160372	No	CBY1	-0.631975	1.11365e-07
AC010168.2	36.0376	2.92139	3.62321	0.000256306	No	CCAR2	-0.392716	0.000153451
AC010245.2	67.4657	28.2401	1.25415	0.0243603	No	CCDC122	-0.642266	6.11011e-09
AC010271.1	20.1751	4.3302	2.21542	0.0476644	No	CCDC171	-0.50934	2.5196e-05
AC010319.4	32.3249	8.22539	1.96856	0.0285326	No	CCDC51	-0.300304	0.00541535
AC010343.1	652.414	1141.7	-0.807567	2.28558e-09	No	CCDC69	0.364834	0.00339044
AC010422.8	108.175	7.81112	3.79343	1.13305e-10	No	CCDC85A	1.03503	8.78863e-06
AC010463.3	19.5752	3.91593	2.32222	0.0403594	No	CCNA2	0.335832	0.00247009
AC010503.4	492.337	351.085	0.488167	0.00872436	No	CCZ1	0.300621	0.00538953
AC010531.3	20.5332	2.42411	3.07822	0.0105556	No	CD101	0.503726	0.00400258
AC010536.1	72.0767	32.8608	1.13413	0.0402238	No	CD24P4	-0.970607	2.39124e-05
AC010536.2	19.9348	2.44487	3.02944	0.0123011	No	CD8A	-0.635596	0.00616357
AC010542.5	29.3941	6.3608	2.21093	0.0148821	No	CDC20	0.431631	5.45017e-05
AC010616.1	100.692	39.5729	1.344	0.0072103	No	CDH23	-0.588266	0.000479475
AC010719.1	19.0365	2.46562	2.95489	0.0190633	No	CDHR1	-0.568356	0.000353572
AC010761.1	266.577	62.841	2.08423	2.13984e-11	No	CDIPT	-0.720972	5.135e-09
AC010834.2	116.923	50.6996	1.20816	0.00553205	No	CDKN2B	0.447491	2.14604e-05
AC010969.2	244.435	165.007	0.568312	0.0394466	No	CDKN2C	0.299102	0.00609508
AC010973.2	22.0911	3.85368	2.5151	0.0226426	No	CDYL2	0.349791	0.00528078
AC010976.1	79.1409	6.73357	3.54586	2.7718e-07	No	CEACAMP10	0.831071	0.000356783
AC011043.1	418.281	151.995	1.46063	1.43255e-10	No	CEBPA-DT	-0.788308	0.00030376
AC011330.2	41.247	6.89957	2.58555	0.00222935	No	CEBPD	-0.780705	1.30065e-05
AC011337.1	16.0431	0.994547	4.02735	0.0122956	No	CEBPE	-6.68728	1.11506e-253
AC011374.2	83.8728	25.8782	1.6983	0.000933927	No	CEMIP	-0.679565	0.00105414
AC011448.1	23.7057	3.89518	2.60346	0.0142916	No	CENPL	0.292817	0.00579679
AC011450.1	80.3377	22.7908	1.81486	0.000769516	No	CEP85L	0.401911	0.00327275
AC011472.2	82.858	18.4606	2.16751	0.000128271	No	CERS1	-0.958493	2.17623e-09
AC011498.4	20.3541	2.44487	3.06013	0.0107771	No	CERS6-AS1	0.600278	0.00365851
AC011498.7	57.5303	11.7063	2.29757	0.000468342	No	CFAP221	-0.861113	5.53341e-05
AC011815.1	106.204	53.9315	0.978432	0.0200274	No	CFAP45	0.64144	0.00014599
AC011912.1	11.3739	60.3131	-2.41676	0.000294555	No	CFAP58	-0.590824	0.00611661
AC011939.1	24.7234	2.48637	3.32559	0.00687043	No	CHD5	-0.748629	1.15348e-05
AC011979.1	2.57411	23.8684	-3.22356	0.00477113	No	CHKB-DT	-0.53551	0.00366712
AC012020.1	18.259	2.48637	2.88821	0.031704	No	CHSY3	1.39563	5.12048e-19
AC012085.1	20.6555	67.3572	-1.69569	0.00847922	No	CKS2	0.311328	0.00467622
AC012170.2	42.5646	6.87882	2.63467	0.00123151	No	CLEC4A	0.632826	0.00657934
AC012313.8	37.0568	7.70736	2.2605	0.00732461	No	CLMP	0.468434	0.000478232
AC012360.3	171.393	57.5162	1.57493	1.13766e-05	No	CLN8	-0.396651	0.000527466
AC012368.1	32.0862	9.30294	1.78562	0.0380141	No	CLUAP1	-0.735347	4.43083e-11
AC012409.3	14.6672	0.497273	4.90872	0.0104751	No	CLUHP3	-0.357858	0.000468614
AC012467.2	129.853	70.8388	0.876978	0.0279953	No	CMC2	0.427721	0.000903902
AC012615.6	98.0566	7.35535	3.74104	3.28147e-09	No	CMSS1	0.336777	0.000373971
AC012625.1	223.179	81.4253	1.45329	6.33636e-06	No	CNKSR1	0.584678	0.0018779
AC012640.2	62.1413	136.394	-1.13278	0.00248671	No	CNPY1	-0.668379	0.00023862
AC012676.5	99.7921	9.80021	3.3509	2.54413e-08	No	CNR1	0.73557	0.000684902
AC013275.1	3.83206	33.0883	-3.07703	0.00371451	No	CNTNAP1	-0.655471	0.000861797
AC013394.1	40.107	1.96834	4.35569	6.99574e-05	No	COG7	-0.532103	2.55972e-06
AC015660.3	13.948	0.994547	3.82471	0.0218909	No	COL24A1	0.68357	5.02075e-05
AC015712.2	105.479	39.3246	1.4206	0.00234678	No	COL2A1	-1.33008	3.72e-20
AC015726.1	26.7603	3.41866	2.97143	0.00417502	No	COL4A2	-0.461306	0.000257296
AC015727.1	9.99653	0.497273	4.34895	0.0419506	No	COL6A1	-0.982674	1.26001e-09
AC015799.1	21.7897	3.93669	2.47113	0.0290437	No	COLEC12	-0.88486	4.78724e-09
AC015813.5	50.7063	19.4344	1.38296	0.0266713	No	COPS3	0.318108	0.0025842
AC015813.6	330.274	131.09	1.33277	2.11525e-07	No	COX20P1	0.594097	0.00144729
AC015849.3	135.351	16.0573	3.07357	6.73572e-10	No	CR2	-0.577551	0.00261778
AC015849.5	38.1953	11.7893	1.70061	0.0303883	No	CRABP2	-0.789553	0.00060239
AC015961.2	12.3916	0.973796	3.66755	0.0283029	No	CRACR2A	-0.354383	0.00652548
AC015971.1	24.5444	5.84278	2.0696	0.0329481	No	CRAMP1	-0.396119	0.000419215
AC016394.1	39.4503	8.74341	2.17135	0.0056229	No	CRELD1	-0.386771	0.0051442
AC016582.2	1.6161	17.9841	-3.51975	0.013923	No	CRMP1	-1.26694	2.23985e-19
AC016727.3	19.6364	0.497273	5.33121	0.0033059	No	CRTC2	0.295229	0.00634665
AC016738.1	24.3638	1.96834	3.63535	0.00303287	No	CRYM-AS1	-0.744311	8.15219e-05
AC016747.3	15.9237	0.994547	4.01753	0.0121172	No	CSGALNACT1	-0.96889	6.09197e-06
AC016831.6	73.2749	21.983	1.73789	0.00162835	No	CSPG4	-0.620444	0.00250822
AC016876.1	204.628	89.6922	1.19042	0.000511551	No	CTBP1-DT	-0.471065	4.85854e-05
AC016957.2	23.8266	0.476523	5.61592	0.00138192	No	CTDSP1	0.347981	0.00482604
AC017104.3	23.8877	1.49182	4.02069	0.00266166	No	CTSH	-0.528657	0.00658157
AC017116.2	30.3521	6.2363	2.2769	0.0177944	No	CUX2	-1.67276	7.27993e-26
AC018529.2	11.9126	0.497273	4.60474	0.0226723	No	CXXC4	0.431043	0.00581111
AC018553.1	13.0511	1.47107	3.1558	0.0373213	No	CYBB	-0.596478	0.00176672
AC018628.1	66.5091	28.9449	1.20124	0.0381821	No	CYP26A1	-0.501375	0.00575538
AC018628.2	13.5287	1.49182	3.19131	0.0455773	No	CYP2E1	0.726024	0.00072926
AC018629.1	27.3572	61.2039	-1.1675	0.0440039	No	CYP2R1	-0.438974	0.000678144
AC018638.1	36.7568	7.79037	2.23748	0.00586922	No	CYP7B1	-1.14452	1.97869e-08
AC018638.2	95.4825	18.9579	2.33022	1.04463e-05	No	DCHS2	-0.562278	0.000829515
AC018638.4	155.408	25.0912	2.63467	6.82899e-08	No	DENND2A	-0.960902	2.95496e-06
AC018638.5	171.393	40.1539	2.09542	2.25249e-07	No	DEPDC4	-0.657042	1.24349e-05
AC018653.3	56.7543	3.41866	4.05745	1.49091e-06	No	DERL3	-0.482831	0.000555713
AC018665.1	85.4874	3.83293	4.46441	3.8352e-09	No	DGCR5	-0.688372	2.91944e-05
AC018682.1	16.343	1.49182	3.46776	0.0191061	No	DGCR6	-0.474834	0.00446928
AC018690.1	80.1586	22.2521	1.84559	0.000807461	No	DGLUCY	-0.476477	0.000464559
AC018904.1	97.0986	22.6048	2.10495	0.000176019	No	DHRS4-AS1	-0.857196	3.64465e-08
AC018926.2	17.1816	1.47107	3.5522	0.0110308	No	DIRC3	-1.0639	2.04854e-06
AC019097.1	64.5946	24.5317	1.3989	0.0181919	No	DLC1	-0.604945	2.20284e-11
AC019131.2	50.4064	12.0791	2.05735	0.00331541	No	DLX6-AS1	-0.627805	1.54952e-06
AC019205.1	33.5246	9.75871	1.78127	0.0266852	No	DMRTA1	0.840569	3.56908e-06
AC019211.1	26.4619	4.41321	2.5902	0.0110089	No	DMRTA2	-0.681964	2.85202e-05
AC019257.1	15.2045	1.96834	2.95189	0.0393073	No	DMTN	-0.519412	5.08721e-06
AC020558.2	25.2621	1.49182	4.09793	0.00180485	No	DNAH12	0.795153	0.000332305
AC020663.3	15.9834	1.45032	3.45495	0.016295	No	DNAH3	0.854891	0.000165627
AC020907.4	13.8286	1.42957	3.25879	0.0371045	No	DNAJC22	-0.752166	7.87505e-06
AC020916.1	685.507	67.5239	3.34592	4.81835e-38	No	DNM1P47	-1.01601	1.17777e-10
AC020917.4	32.0891	2.94214	3.45411	0.000754315	No	DOCK1	-0.26329	0.0039048
AC020978.9	24.2459	0.953045	4.64866	0.00121199	No	DOCK11	-0.713752	9.15461e-11
AC021078.1	612.596	196.439	1.64135	4.02099e-13	No	DOCK8	-0.381209	0.00105315
AC021945.1	49.8065	2.44487	4.35135	4.48925e-06	No	DPP9	0.419462	0.00100259
AC022098.1	55.9724	20.4082	1.45304	0.0180225	No	DPY19L2P2	-0.407166	0.000841189
AC022149.1	297.415	978.293	-1.71676	8.77104e-26	No	DPYSL4	-0.519952	0.00146157
AC022211.1	61.8399	16.4715	1.90551	0.00202784	No	DRAXIN	-0.634051	0.00251519
AC022211.3	93.5694	9.30294	3.33412	2.20285e-08	No	DTD2	-0.539603	5.64182e-07
AC022239.1	63.3949	5.86353	3.43537	3.91538e-06	No	DUS4L	-0.551679	2.24158e-06
AC022240.1	51.0062	12.1413	2.0704	0.00226548	No	DUSP22	-0.388322	0.00050751
AC022400.1	29.4538	0.476523	5.92122	0.000500691	No	DYNC2LI1	-0.322546	0.00511578
AC022400.5	37.4761	5.36625	2.80561	0.00110083	No	EBF2	-0.909233	8.10942e-13
AC022400.7	905.827	222.316	2.02722	3.73596e-31	No	EDA	-0.525618	0.000205119
AC022497.1	41.2455	6.89957	2.58384	0.00275679	No	EDNRB	0.994418	1.75736e-05
AC022558.1	15.864	1.49182	3.42438	0.0219716	No	EEF2K	-0.725724	1.9057e-05
AC022558.3	12.5706	0.476523	4.69118	0.0202598	No	EFEMP1	-0.908386	1.23504e-09
AC022613.3	11.1948	0.994547	3.50792	0.046847	No	EFNB2	-0.259853	0.00475665
AC022762.2	60.5223	14.2342	2.09016	0.00165249	No	EFNB3	-0.465676	0.00221712
AC022784.5	10.1174	0.497273	4.37135	0.0359533	No	EGF	0.756103	0.00010834
AC022973.4	35.381	3.39791	3.3788	0.000396414	No	EGFL7	-0.71345	0.000135078
AC023043.4	39.8114	6.38155	2.64675	0.00162431	No	EGFLAM	-0.718964	1.67742e-05
AC023509.3	34.1216	5.36625	2.66745	0.00336348	No	EHHADH	-0.556609	5.61093e-06
AC023593.1	45.9759	0.994547	5.55452	1.0643e-05	No	ELK4	0.318976	0.00137145
AC023818.1	45.6745	6.3193	2.85003	0.000538993	No	ELOC	0.315864	0.00577087
AC024060.1	57.6497	13.6539	2.07801	0.00118766	No	ELP3	-0.479219	1.41457e-07
AC024075.2	239.636	56.1489	2.09361	9.06371e-10	No	EMID1	-0.569719	0.00630509
AC024075.3	44.418	17.0103	1.38146	0.0463806	No	EMILIN2	0.710424	6.98465e-05
AC024293.1	5248.91	3191.49	0.717893	0.000975004	No	EMILIN3	-0.974846	1.23949e-11
AC024337.2	24.4847	3.85368	2.66101	0.012462	No	EMP2	-0.697251	1.36992e-09
AC024560.2	22.6895	2.48637	3.20367	0.0105971	No	EMX1	-0.60316	0.00229849
AC024896.1	481.389	240.694	1.00119	2.37127e-06	No	ENOX1	-0.409978	0.000311937
AC024909.2	125.356	13.6539	3.19882	3.19604e-10	No	ENPP2	-0.8304	1.17487e-10
AC024933.1	14.0077	1.49182	3.24215	0.0392848	No	ENTPD5	-0.404511	0.0035121
AC025034.1	49.0305	7.85262	2.64744	0.000488939	No	EPHA3	0.563058	1.52142e-07
AC025048.2	93.0904	45.6024	1.02803	0.0224398	No	EPHA5	-1.00242	5.57458e-06
AC025198.1	23.1088	60.3753	-1.38204	0.01703	No	EPHA8	-0.495212	0.00402855
AC025259.3	154.096	3.46016	5.49472	1.16625e-15	No	ERBB3	-1.08657	7.68338e-10
AC025419.1	97.3417	408.974	-2.07072	4.16792e-17	No	ESS2	0.370659	0.000534875
AC025449.1	80.4586	16.6583	2.27456	7.51042e-05	No	EVC	-0.337436	0.001002
AC025917.1	20.2333	0.953045	4.38615	0.00399878	No	EXTL3-AS1	-0.686805	0.000343851
AC026271.1	480.971	283.892	0.761374	0.000275969	No	EYA1	0.402319	0.00158569
AC026333.4	22.8671	1.94759	3.55079	0.00419058	No	EYA2	-0.287175	0.00554167
AC026356.2	29.4524	1.96834	3.9101	0.000744793	No	EYA3	0.50816	3.24703e-06
AC026367.2	25.5009	1.49182	4.11026	0.00200939	No	EYA4	0.403798	1.49707e-05
AC026367.3	35.9779	7.39685	2.28623	0.0103359	No	EYS	0.827055	0.000384681
AC026368.1	28.9122	1.49182	4.29081	0.00119492	No	FAAH2	-0.646683	0.000137606
AC026436.1	12.693	0.953045	3.72395	0.0357419	No	FADS1	-0.302989	0.00409251
AC026462.1	3.05312	22.9361	-2.91112	0.00908562	No	FAHD2B	-0.564557	0.000259403
AC026771.1	18.9157	0.476523	5.27988	0.00486496	No	FAHD2CP	-0.576791	0.00205632
AC026954.1	28.4361	4.88973	2.54229	0.00789294	No	FAM13B	0.356219	0.00201308
AC027020.2	74.1136	25.3394	1.54867	0.00338392	No	FAM163A	-0.744402	0.00117574
AC027031.2	531.076	384.234	0.467565	0.0116413	No	FAM184B	-1.13221	7.08887e-11
AC027228.2	72.3213	33.0053	1.1335	0.0360533	No	FAM206A	0.511502	2.60371e-05
AC027243.1	17.1816	0.497273	5.13767	0.00570206	No	FAM20C	-0.90107	7.37608e-10
AC027290.2	336.673	49.1871	2.77404	3.066e-18	No	FAM210B	-0.418031	0.000551328
AC027307.1	41.1291	15.5185	1.4067	0.0468055	No	FAM66B	-0.847722	2.64239e-05
AC027309.2	535.745	197.971	1.43743	1.14634e-11	No	FAM66C	-0.480687	0.000492318
AC027514.2	17.7203	2.90064	2.60739	0.0322329	No	FAM84B	-0.538242	8.96132e-05
AC027612.3	9.03998	29.6697	-1.71063	0.0442731	No	FAM86B3P	-0.835189	2.18666e-05
AC027763.1	15.3253	1.92684	2.984	0.0305604	No	FAM86C1	-0.503699	0.000842634
AC027801.3	16.0431	0.476523	5.04374	0.00790038	No	FAM92A	0.319504	0.00181603
AC032044.2	10.7143	0.497273	4.44729	0.0442569	No	FAM98B	0.347953	0.00289943
AC034102.6	18.1979	2.44487	2.89549	0.0227853	No	FASTKD3	-0.634966	3.74838e-08
AC034236.1	2024.72	1519.23	0.414721	0.000781686	No	FBN1	-0.736982	3.37331e-12
AC036108.3	11.8529	0.953045	3.61857	0.0385427	No	FBXL16	-0.541318	0.00115785
AC037459.3	45.8565	5.75977	2.9844	0.00042544	No	FBXL19	-0.790341	6.13667e-11
AC040160.1	99.7339	22.8531	2.12406	1.95935e-05	No	FBXL4	-0.319518	0.0033748
AC040162.3	27.7766	4.47546	2.64179	0.0204843	No	FBXO16	-0.857614	5.12442e-10
AC044860.1	21.3719	107.47	-2.33204	1.58119e-06	No	FBXO4	-0.992164	3.06888e-16
AC048341.1	40.286	9.32369	2.11089	0.0138002	No	FDFT1	-0.29029	0.00353914
AC048341.2	21.9106	4.91048	2.16117	0.0405195	No	FEM1A	0.473183	4.29124e-05
AC051619.5	111.533	63.2552	0.819786	0.0427488	No	FGF12	-0.974766	5.67649e-10
AC055713.1	91.1146	22.8946	1.99251	7.92524e-05	No	FGFR2	-0.359932	5.82747e-05
AC055764.2	24.6055	2.92139	3.07591	0.00506619	No	FHAD1	-0.874687	9.42515e-08
AC055811.4	50.3467	18.9994	1.40582	0.0251259	No	FLJ21408	-0.687143	0.000600165
AC055855.1	9.75776	0.497273	4.31703	0.0404987	No	FLJ37035	-0.642084	0.00124605
AC058791.1	46.8698	2.96289	3.99071	0.000109476	No	FLRT3	0.619206	0.0002181
AC060780.1	227.189	116.793	0.958515	0.00172859	No	FLT1	-0.407166	0.00282079
AC066613.1	75.5462	6.77507	3.47297	8.58651e-07	No	FNDC1	-0.653314	0.00133026
AC067750.1	32.5666	4.93123	2.73012	0.00428025	No	FNDC4	-0.601274	0.00563281
AC067838.1	121.288	39.6566	1.61476	0.00026773	No	FOXQ1	-0.593547	0.00112738
AC067852.3	23.167	3.43941	2.75529	0.0131372	No	FSTL4	-0.933164	1.00601e-09
AC067930.5	36.5778	8.84717	2.05166	0.0131876	No	FUT10	-0.298362	0.00228191
AC067956.1	49.808	13.5916	1.8722	0.00521764	No	FUZ	-0.581346	3.27387e-06
AC068491.4	27.778	6.38155	2.12649	0.0234803	No	FZD3	-0.346158	0.00114212
AC068587.4	331.346	65.9491	2.32921	1.41491e-13	No	GABBR2	-0.966127	1.57739e-11
AC068620.3	42.2618	6.42305	2.72215	0.00321328	No	GABRB3	-0.490678	0.000750277
AC068831.7	86.8647	27.8673	1.64164	0.001186	No	GALNS	0.455528	0.00159185
AC068888.1	310.996	136.621	1.18538	6.72367e-06	No	GALNT13	-1.1358	2.77026e-09
AC068888.2	19.3364	3.37716	2.51221	0.0306645	No	GALNT16	-0.562929	0.000999929
AC068946.1	50.7048	6.85807	2.88884	0.000162939	No	GALNT8	0.655438	0.00173545
AC069281.2	77.8277	31.203	1.32078	0.010078	No	GAPDHP21	0.648975	0.00461814
AC069282.1	80.3974	38.0818	1.07739	0.0295521	No	GAS2L3	0.462043	1.36503e-06
AC069307.1	54.5369	16.4508	1.72605	0.00747736	No	GATA4	-0.435855	0.000100425
AC072052.1	28.078	7.83187	1.84612	0.040205	No	GCNA	0.756682	2.92979e-06
AC073130.2	23.7669	2.40336	3.29754	0.00480857	No	GCSH	0.289869	0.00568002
AC073316.1	1.0774	14.5239	-3.80153	0.0203538	No	GDF7	-0.881965	5.75652e-07
AC073335.2	199.293	50.3891	1.98575	4.84565e-08	No	GDNF	-0.471699	0.00169422
AC073349.2	37.8342	9.73796	1.95695	0.011712	No	GDNF-AS1	-0.838534	1.03428e-08
AC073476.1	14.1882	1.45032	3.28555	0.0260194	No	GFER	-0.425926	5.366e-05
AC073487.1	11.435	0.497273	4.55052	0.0255684	No	GFI1	-0.544589	0.00163278
AC073575.2	25.0831	4.93123	2.35169	0.0239693	No	GFRA1	-0.657791	3.18232e-07
AC073655.2	53.6415	8.72266	2.61972	0.000272753	No	GINS4	-0.420233	5.43114e-05
AC073842.2	12.3916	0.994547	3.65324	0.0341667	No	GJA1	0.295001	0.00351738
AC073857.1	154.332	76.0598	1.02062	0.00363011	No	GLB1L3	-1.0208	1.09994e-08
AC073861.1	1882.19	1061.21	0.827313	2.37234e-09	No	GLDC	-0.302896	0.0041128
AC073869.1	886.068	553.573	0.678638	8.18989e-06	No	GLS2	-0.880794	2.36091e-08
AC073896.4	95.6063	12.1828	2.97342	7.95994e-08	No	GMDS-DT	-0.608175	0.000652203
AC073957.3	163.972	19.5382	3.07127	1.62821e-12	No	GNAS-AS1	-0.467112	0.00443495
AC074117.1	110.932	45.3541	1.29124	0.00224147	No	GPALPP1	-0.310594	0.00215076
AC074141.1	26.1619	0.973796	4.74915	0.000632265	No	GPC5	0.666979	0.00254054
AC074212.1	21.5539	2.40336	3.16121	0.0130358	No	GPN2	0.282433	0.00452338
AC078817.1	77.4681	134.737	-0.795824	0.0344295	No	GPR19	-0.5953	0.00170335
AC078819.1	26.4022	112.732	-2.08664	1.72889e-05	No	GPRASP1	-0.700073	8.30029e-06
AC078820.1	105.542	296.842	-1.49385	3.93382e-08	No	GPRASP2	-0.463696	0.000290273
AC078923.1	193.603	652.38	-1.75441	3.08698e-19	No	GPS2	0.626846	4.64876e-05
AC079305.1	27.1185	4.84823	2.4804	0.0109711	No	GRIK3	-1.2104	2.79416e-10
AC079414.3	98.1178	30.7887	1.67252	0.000557034	No	GRIN3B	-0.75259	0.00123606
AC079684.1	28.9137	7.39685	1.96954	0.0404138	No	GS1-24F4.2	-1.19868	3.28199e-10
AC079781.5	56.5738	20.5327	1.46443	0.0160149	No	GSDME	-0.541259	0.00401299
AC079807.1	22.8686	78.4832	-1.78052	0.00111405	No	GSTA4	-0.381527	0.00201815
AC079944.2	16.6429	1.42957	3.52663	0.0166594	No	HAAO	-0.756487	0.000846502
AC079949.1	15.7446	63.5865	-2.01496	0.00093316	No	HCN4	-0.639328	0.0050983
AC083843.2	138.648	27.8466	2.3175	9.14002e-08	No	HECA	0.434483	9.156e-06
AC083843.3	19.5155	1.49182	3.72425	0.00815224	No	HECW1	-0.876817	0.000102144
AC083855.2	105.425	247.904	-1.23171	1.81551e-05	No	HES7	-0.870085	0.000134907
AC084018.1	32.3861	1.47107	4.46596	0.000189066	No	HGF	0.643331	0.00180583
AC084024.4	61.061	5.3455	3.51126	3.08067e-06	No	HIC1	-0.683737	0.00228173
AC084036.1	175.944	34.4979	2.35444	1.11038e-06	No	HIRIP3	-1.2554	3.87117e-18
AC084117.1	17.2413	2.42411	2.82797	0.0249617	No	HIST1H2BA	0.97932	2.54523e-05
AC084125.2	129.789	15.6015	3.0576	2.2162e-10	No	HKR1	-0.273949	0.00299057
AC084824.1	48.4874	14.0474	1.78221	0.0162512	No	HLA-B	-0.379413	0.00278981
AC084824.3	15.5641	0.497273	4.9914	0.00905956	No	HMCN1	-0.420461	0.00533782
AC084824.4	14.5464	1.42957	3.33019	0.0328266	No	HNMT	-1.75223	2.89057e-19
AC087289.2	23.6475	2.94214	3.01265	0.00702753	No	HOMEZ	-0.429388	0.000334206
AC087392.3	14.2464	0.994547	3.85252	0.0248218	No	HOTAIR	-0.3105	0.00597609
AC087477.2	64.9542	1.45032	5.47723	1.16492e-07	No	HOTTIP	-0.466674	0.00564638
AC087481.3	234.792	83.0624	1.4981	8.02385e-07	No	HOXA6	-0.419665	0.000587643
AC087491.1	36.3375	4.39246	3.04894	0.000764445	No	HOXC6	-0.44863	0.000283227
AC087591.1	3.05312	27.2455	-3.16012	0.00279984	No	HOXC-AS2	-0.649461	0.00101905
AC087623.1	142.66	13.6331	3.38756	1.6344e-12	No	HOXD13	0.484849	1.28654e-06
AC087645.2	5.92717	31.555	-2.39915	0.0092358	No	HSD17B8	-0.743042	0.000733363
AC087741.1	288.313	29.6281	3.28111	2.2044e-22	No	HSF2	0.426503	0.000206381
AC087752.4	18.1993	3.35641	2.43186	0.0469378	No	HSF2BP	-0.494749	0.000363157
AC089983.1	35.3213	249.292	-2.81617	2.16007e-16	No	HSPA12A	-0.462674	3.44783e-05
AC090023.2	13.5884	40.5267	-1.58646	0.0398636	No	HSPA8P4	1.2708	2.94611e-08
AC090181.2	17.5413	3.41866	2.36281	0.0467324	No	HTR1D	-0.553016	0.00410616
AC090181.3	25.7426	1.98909	3.71042	0.00266318	No	HTR6	-0.636951	0.00583629
AC090197.1	9.75776	0.476523	4.32824	0.040168	No	HTRA1	-0.62939	0.00159126
AC090198.1	159.541	28.3438	2.49467	1.9032e-09	No	HUNK	-0.566487	7.5326e-08
AC090246.1	46.337	15.7467	1.56162	0.0318198	No	ICE1	-0.520942	2.52173e-05
AC090409.1	36.9389	83.5804	-1.17335	0.0189015	No	IDH3G	0.406124	0.00011445
AC090510.2	21.8509	0.497273	5.48461	0.00205947	No	IDNK	-0.746312	0.000162032
AC090578.2	26.4604	5.88428	2.17194	0.0235909	No	IFFO1	0.375991	0.00015421
AC090589.3	35.9808	5.84278	2.62478	0.00258433	No	IFI16	1.4074	3.43842e-11
AC090607.2	31.6683	2.92139	3.43768	0.000722849	No	IFITM2	-0.655811	0.00114226
AC090617.5	61.2415	14.1927	2.11096	0.000915188	No	IFNAR2	-0.408457	0.000276342
AC090673.1	135.9	30.6434	2.15016	9.1813e-07	No	IFT140	-0.904739	7.49546e-11
AC090739.1	22.4493	1.98909	3.51072	0.00647353	No	IFT81	-0.342394	0.000399003
AC090772.4	82.4358	14.2964	2.5336	6.59465e-05	No	IFT88	-0.347487	0.00263399
AC090948.1	19.5767	0.973796	4.3311	0.00350979	No	IGDCC3	-0.76063	8.1719e-05
AC090954.1	18.4978	0.476523	5.24962	0.00432786	No	IGF2	-0.624902	0.00276988
AC090971.3	28.6734	1.96834	3.87022	0.00114954	No	IGSF21	-1.05307	1.14533e-06
AC091057.1	434.743	151.291	1.52353	8.93733e-11	No	IGSF9B	-0.538433	0.00435756
AC091185.1	11.7932	0.476523	4.60136	0.0224654	No	IKZF1	-0.82769	0.000342615
AC091271.1	98.1774	51.6734	0.92501	0.0334641	No	IL12RB2	-0.472344	0.00176413
AC091516.1	12.8109	0.994547	3.7025	0.0294076	No	IL13RA1	-0.293186	0.00330156
AC092053.3	30.5298	6.75432	2.16979	0.019516	No	IL18	-0.936815	5.5956e-05
AC092119.2	42.1438	12.1621	1.79074	0.0143378	No	INA	-0.52196	6.40502e-05
AC092171.3	10.4173	35.2642	-1.74982	0.0345225	No	INO80E	-0.625837	1.59923e-10
AC092301.1	18.2576	1.45032	3.64548	0.00979304	No	INSM1	-0.660438	0.00136339
AC092306.1	167.98	30.1669	2.4762	6.90308e-10	No	INTS9	-0.423631	0.000117839
AC092611.1	25.4412	4.86898	2.38248	0.019433	No	IRF4	-0.607219	0.000884984
AC092611.3	153.792	72.0201	1.09515	0.00581012	No	IRS4	-0.387047	0.000203124
AC092620.1	26.5201	3.93669	2.75759	0.00801329	No	ISL1	2.35033	1.06327e-27
AC092683.1	19.1574	0.973796	4.29931	0.00386856	No	ISOC1	0.327358	0.000490147
AC092718.6	26.0396	0.973796	4.73834	0.000847774	No	ITGA9	-0.919992	6.92318e-08
AC092718.7	63.5769	3.91593	4.02567	3.49889e-07	No	ITPKB	0.323094	0.00229813
AC092747.4	397.871	175.967	1.17794	2.92778e-07	No	ITSN1	-0.426407	5.80868e-05
AC092802.2	22.6895	1.47107	3.95427	0.00230661	No	JAM3	-0.537198	1.9751e-08
AC092821.1	78.7798	6.3193	3.63728	1.15476e-07	No	JPT2	-0.38152	0.00021207
AC092821.3	18.08	3.43941	2.40044	0.043984	No	JRKL	-0.313273	0.0036428
AC092828.1	16.5221	0.497273	5.0784	0.00700879	No	KAT8	-0.359625	0.00129888
AC093110.1	17.6592	1.47107	3.58817	0.011038	No	KBTBD11	-0.666852	4.29352e-09
AC093157.1	220.662	85.5488	1.36583	9.94328e-06	No	KCNA3	-0.440546	0.00490407
AC093162.2	152.478	47.0112	1.69613	1.43776e-05	No	KCNA6	-1.10105	8.63322e-08
AC093484.4	90.2163	22.2728	2.0152	0.000118296	No	KCNB2	-0.376879	0.0040765
AC093495.1	47.2906	8.32914	2.50559	0.0016845	No	KCNC1	-0.573898	4.88461e-06
AC093503.3	14.0688	0.973796	3.85434	0.0165865	No	KCNMA1	-1.65779	2.48965e-30
AC093525.7	20.5929	3.37716	2.60139	0.0238011	No	KCNQ2	-0.480219	0.000218749
AC093525.8	32.3264	9.30294	1.79762	0.032317	No	KCTD13	-0.575146	1.4421e-05
AC093642.2	47.3547	3.89518	3.60496	2.46404e-05	No	KCTD15	-0.423643	0.000577317
AC093677.2	30.1731	8.22539	1.87391	0.0311302	No	KCTD19	-0.664383	0.00334978
AC093690.1	38.7908	3.91593	3.30977	0.000386578	No	KCTD21	0.794276	2.82528e-05
AC093732.1	42.4467	11.126	1.93141	0.0109805	No	KDF1	0.641489	0.00226555
AC093752.1	261.787	144.267	0.858726	0.00200404	No	KDM8	-0.474295	0.00157694
AC093788.1	40.7083	7.25159	2.48495	0.00206564	No	KIAA0408	-0.738225	0.00143508
AC093843.1	65.4288	4.95198	3.73317	9.1843e-06	No	KIAA0825	0.503563	0.00372559
AC093909.1	55.3158	104.444	-0.917516	0.0269897	No	KIAA1549L	-0.580296	1.01916e-06
AC095057.3	17.9591	2.42411	2.88514	0.0212367	No	KIF2C	0.354269	4.99602e-05
AC096564.1	13.3496	0.497273	4.77066	0.0149832	No	KIF5C	-0.430454	0.000192567
AC096586.2	35.0214	6.85807	2.35552	0.00572257	No	KIF6	-0.699032	3.61579e-06
AC096677.1	45.379	15.6222	1.54051	0.0230056	No	KLF8	1.08039	3.42753e-06
AC096720.1	13.0497	0.497273	4.73571	0.0175987	No	KLHDC10	0.281941	0.00313891
AC096921.2	88.0033	21.5688	2.03194	0.000175943	No	KLHDC9	-0.919819	1.67854e-06
AC096992.2	49.0858	11.7686	2.05982	0.00804465	No	KLHL22	-0.439638	8.85376e-05
AC097461.1	52.7402	4.43396	3.57997	1.92075e-05	No	KLHL3	-0.472327	0.000773198
AC097468.3	59.2687	21.3198	1.47502	0.0143503	No	KLHL7-DT	-0.639807	0.00331869
AC097534.2	107.819	61.3076	0.814739	0.0412914	No	KLRG2	-0.628296	0.00601567
AC098484.4	76.0281	26.5408	1.51476	0.00746504	No	KNOP1	-0.534609	1.35664e-07
AC099850.1	46.0997	14.0682	1.71432	0.0185564	No	KRT8P33	-0.412552	0.00621279
AC099850.3	55.674	173.378	-1.64097	1.082e-05	No	KRTAP19-1	1.34862	6.96891e-09
AC100778.2	13.469	0.476523	4.79165	0.0149608	No	KSR2	-0.60708	1.4022e-06
AC100778.3	19.8751	4.37171	2.18299	0.044788	No	LAMA1	-1.09594	4.1715e-19
AC100814.1	24.5444	6.38155	1.94586	0.0467909	No	LAMA3	-0.363556	0.00095332
AC100827.2	11.9126	0.973796	3.61026	0.0331364	No	LANCL2	0.446683	0.00315798
AC100830.1	20.293	3.46016	2.55659	0.035756	No	LCA5L	-0.500772	0.00202954
AC100830.2	17.1802	1.45032	3.55798	0.0127776	No	LDOC1	-0.360564	0.00560011
AC100861.1	174.149	254.907	-0.549701	0.0328534	No	LENG1	0.308695	0.00649083
AC102953.2	172.594	89.1542	0.953647	0.00335867	No	LETM2	-0.858342	1.88854e-08
AC103810.3	65.7928	15.042	2.12783	0.000425432	No	LHX2	-0.468249	0.00411756
AC104024.2	87.2826	272.682	-1.64613	5.49024e-08	No	LIN7A	0.357314	0.00223792
AC104109.4	31.5475	6.21554	2.33429	0.0217079	No	LINC00158	0.935486	4.94462e-06
AC104118.1	82.0135	10.2767	2.99849	1.24003e-06	No	LINC00652	-0.590528	0.0014401
AC104162.2	36.0376	4.39246	3.03621	0.000936326	No	LINC00663	-0.599656	0.00463966
AC104365.1	36.6389	7.3761	2.31866	0.00694529	No	LINC00667	-0.396069	0.000348303
AC104532.2	14.427	1.45032	3.3074	0.0253681	No	LINC01033	-1.2502	1.0623e-09
AC104596.1	11.4336	52.3775	-2.20729	0.00205882	No	LINC01197	-1.1953	2.82047e-07
AC104825.1	73.8748	31.99	1.20651	0.0197068	No	LINC01278	-0.424458	0.000955062
AC104964.3	49.508	2.48637	4.33357	1.1276e-05	No	LINC01424	-0.501426	0.00282421
AC105118.1	260.645	27.9296	3.22468	6.25015e-16	No	LINC01515	-0.469715	9.36578e-05
AC105233.5	156.849	77.3442	1.02026	0.00291971	No	LINC01535	-0.412765	0.00206602
AC105339.1	9.45783	0.497273	4.2689	0.0483462	No	LINC01554	0.639287	0.00514262
AC105339.2	24.2459	4.88973	2.31288	0.0216165	No	LINC01569	-0.93713	1.12726e-05
AC105345.1	34.7811	6.85807	2.34446	0.00635406	No	LINC01605	-0.667928	0.000565112
AC105429.1	47.4712	5.78052	3.02961	0.000279655	No	LINC02163	0.630972	0.00277888
AC105460.1	652.598	79.6438	3.03338	9.73147e-42	No	LINC02249	-0.416657	0.00540455
AC105460.2	60.9387	1.49182	5.37245	1.03073e-06	No	LINC02506	-2.42027	8.32085e-36
AC106795.1	1151.29	416.516	1.46786	1.12323e-19	No	LINGO1	-0.773912	1.70084e-06
AC106820.3	19.3976	3.41866	2.509	0.0312304	No	LIPT2	-0.643183	9.32054e-06
AC107068.1	198.693	113.769	0.804935	0.00933165	No	LMBRD2	-0.417038	0.000126741
AC107075.1	26.8215	4.41321	2.61026	0.0109875	No	LMF1	-0.586688	0.000815611
AC107294.3	11.9126	0.497273	4.60474	0.0226723	No	LMLN-AS1	-0.631515	0.00603063
AC107308.1	197.799	11.6648	4.08326	3.73381e-19	No	LONRF1	-0.385833	0.000253146
AC107871.1	65.6137	25.547	1.36429	0.0233011	No	LPL	-1.07536	1.9049e-10
AC107884.1	56.2738	17.3416	1.6947	0.011172	No	LRCH2	0.509065	2.46123e-08
AC107918.4	168.46	66.8814	1.33317	0.000170891	No	LRMDA	-0.598549	0.00235922
AC107959.3	2.1548	28.6751	-3.78035	0.00152612	No	LRP2	-0.512117	2.46066e-05
AC108010.1	55.0159	11.2713	2.28987	0.000858906	No	LRRC34	-0.319467	0.00548428
AC108058.1	16.2236	1.94759	3.05866	0.0220337	No	LRRC4B	-0.687266	0.00295528
AC108062.1	56.0336	17.0726	1.71482	0.00582568	No	LRRCC1	-0.518542	3.83992e-05
AC108134.1	65.9107	21.8378	1.59144	0.00539276	No	LRRN3	0.903128	6.9465e-06
AC108174.1	307.597	85.6118	1.84767	2.60996e-09	No	LRRTM4	0.485468	6.14163e-07
AC108673.3	37.9566	5.80127	2.7082	0.00186059	No	LRWD1	0.385874	0.000906389
AC109326.1	43.2839	2.94214	3.88607	3.51028e-05	No	LSAMP	1.32472	6.23122e-12
AC109347.1	49.2125	11.1883	2.13955	0.00322115	No	MAB21L1	0.438619	0.000871388
AC109460.2	72.9109	7.27234	3.32053	4.6761e-06	No	MAGEH1	0.936181	6.93961e-06
AC109460.3	16.4624	0.994547	4.06556	0.0105011	No	MAGI2	-0.678027	1.25572e-05
AC109587.1	49.5095	15.5185	1.67291	0.0112557	No	MAGI2-AS3	-0.469336	2.31019e-06
AC110079.1	500.345	126.76	1.98165	4.11375e-13	No	MAMDC2-AS1	-0.617833	0.00306752
AC110285.2	308.062	10.1937	4.91403	5.44239e-30	No	MAN2B2	0.423944	0.000557687
AC110792.3	11.7335	0.994547	3.57573	0.040025	No	MAP3K4	0.327654	0.00120653
AC112128.1	18.1979	1.49182	3.62123	0.0130695	No	MAP6	-0.646931	0.000715961
AC112484.3	68.1893	11.292	2.60006	8.63348e-05	No	MAPK8IP2	-0.38663	0.000170548
AC112493.1	99.6174	30.1462	1.7245	0.000225982	No	MARVELD2	0.293285	0.00514637
AC112722.1	21.6703	2.46562	3.14199	0.00983865	No	MARVELD3	-0.531591	0.000152946
AC112907.3	72.8556	27.4115	1.41147	0.00961928	No	MBD5	0.374126	0.000300044
AC113191.1	15.385	82.7519	-2.43319	1.61417e-05	No	MBLAC2	-0.31105	0.00250732
AC113382.1	14.8463	1.94759	2.92927	0.0331999	No	MCF2L2	-0.593551	0.000166086
AC113404.3	1.49671	18.0256	-3.57704	0.00944908	No	MCM3AP	-0.27771	0.00644559
AC113935.1	571.96	411.565	0.475648	0.0142287	No	MCPH1	-0.421074	3.80227e-05
AC114490.3	29.1554	7.79037	1.90556	0.0295856	No	MED10	-0.369212	0.000236981
AC114495.2	28.7346	3.39791	3.07676	0.00260515	No	MED22	0.377324	0.000178626
AC114730.3	29.812	1.47107	4.3463	0.000364588	No	METRN	-0.653458	0.000358542
AC114811.2	60.464	19.7449	1.61089	0.0128065	No	METTL22	-0.650712	7.64787e-08
AC115223.1	319.679	720.671	-1.17376	2.0918e-11	No	MFAP2	0.54009	0.000493214
AC115618.2	35.7391	120.543	-1.75694	4.92985e-05	No	MGME1	-0.297289	0.00289469
AC115989.1	10.477	0.497273	4.42354	0.0330585	No	MGRN1	-0.446286	0.000249337
AC116351.1	5.32731	33.9584	-2.6973	0.0063041	No	MICU3	-0.443323	0.00020746
AC116533.1	4110.48	2761.11	0.574455	2.23468e-07	No	MIR22HG	0.8737	4.31264e-05
AC118344.1	32.9248	5.78052	2.50283	0.00677205	No	MIR762HG	-0.837592	5.78932e-06
AC118344.2	171.33	19.9939	3.09901	2.12562e-12	No	MIR99AHG	0.945267	6.70362e-14
AC118549.1	1040.46	1436.8	-0.466217	0.000148704	No	MKRN7P	-0.734024	0.000754172
AC120114.3	66.7479	5.28325	3.64836	2.10341e-06	No	MNX1-AS1	-1.23903	2.27067e-10
AC121493.1	16.343	2.44487	2.74264	0.0327286	No	MOB3C	-0.523578	0.00395099
AC121761.2	118.712	35.6784	1.73527	9.03992e-05	No	MORN4	-0.566771	0.000705675
AC122688.3	87.4034	11.2505	2.96056	4.23656e-07	No	MPC1	0.456907	5.93213e-06
AC124016.2	18.1397	2.48637	2.87943	0.0328567	No	MROH8	-0.599828	0.00267722
AC124045.1	87.5825	29.2554	1.58199	0.0013051	No	MRPL34	0.355494	0.00469635
AC124283.3	36.2778	2.48637	3.88257	0.000331903	No	MRPS30	-0.250903	0.00350449
AC124283.4	19.335	0.973796	4.30833	0.00466201	No	MRPS30-DT	-0.524457	0.00224543
AC124319.2	55.2547	7.76962	2.82765	8.3849e-05	No	MRPS34	-0.469451	1.56493e-05
AC124798.1	44.6583	11.7686	1.92534	0.00948999	No	MRTFB	-0.487056	4.68186e-07
AC124944.3	58.5495	8.86792	2.7299	0.000195662	No	MTCH1	0.35059	0.000255833
AC125232.2	36.9374	104.404	-1.49783	0.000881537	No	MTMR7	-0.7799	4.37677e-12
AC125257.1	608.774	413.513	0.558517	0.00334344	No	MTRF1LP1	0.901017	1.91398e-06
AC125807.2	48.8485	160.407	-1.72022	1.19583e-05	No	MYBBP1A	0.26211	0.00632433
AC126474.2	9.51899	60.0856	-2.65078	0.000111419	No	MYEF2	-0.348078	0.000884341
AC126755.1	216.111	86.6471	1.31747	2.76696e-05	No	MYO3A	-0.832328	6.60147e-10
AC127024.4	19.6364	2.44487	3.00976	0.0132516	No	MYOF	0.973829	1.53429e-06
AC127024.5	20.1751	1.45032	3.79333	0.00461033	No	MYT1	-0.896316	6.02939e-06
AC127502.2	112.731	38.4961	1.55231	0.000554841	No	N4BP2	-0.3866	0.00581268
AC129510.1	80.0378	10.691	2.90187	2.1048e-06	No	NAALAD2	0.662045	6.21702e-07
AC130650.2	53.2804	22.3766	1.25134	0.0362585	No	NAGA	-0.292257	0.00528099
AC130689.1	20.4138	3.91593	2.38418	0.0313175	No	NALCN	-1.34057	5.08129e-19
AC131011.1	25.1442	6.75432	1.89394	0.0493927	No	NAV2	-0.382608	0.00518886
AC131649.2	136.725	13.1566	3.37607	3.61404e-10	No	NAV3	1.0138	1.18756e-05
AC132008.2	436.299	259.299	0.750322	0.000231306	No	NDNF	-0.441219	0.00273959
AC132192.1	18.0188	1.47107	3.61845	0.00916673	No	NDRG2	-0.665069	7.43172e-06
AC132192.2	63.9365	28.1156	1.18388	0.0317645	No	NDUFB6	0.352327	0.00622132
AC132812.1	166.37	29.6697	2.48783	6.1636e-10	No	NDUFV3	-0.449289	6.28448e-07
AC132872.1	160.141	88.4709	0.857292	0.0144523	No	NECAB1	0.679313	0.00155538
AC132872.2	22.2687	0.497273	5.50968	0.00208791	No	NELL2	0.529568	6.56578e-07
AC132938.5	81.6539	13.0944	2.63706	8.83391e-06	No	NEXMIF	0.781843	0.000769133
AC133644.2	19.0365	3.85368	2.29742	0.0478527	No	NFATC2	-0.912513	2.02311e-08
AC133919.2	58.1855	21.4858	1.43505	0.0261639	No	NID2	-0.337437	0.00243987
AC134407.3	20.1736	0.994547	4.35951	0.0040192	No	NIM1K	-0.779993	0.000340271
AC135048.4	30.7715	1.45032	4.40145	0.000254289	No	NKAIN2	0.512173	2.49097e-05
AC135050.6	168.469	48.0273	1.81424	2.26886e-05	No	NKD1	-0.731495	5.91897e-07
AC135178.3	124.219	50.0156	1.31045	0.00141305	No	NKX2-2	-0.59449	0.00132023
AC135178.5	39.2116	12.5971	1.63579	0.0268268	No	NKX2-4	-0.304391	0.00548636
AC135279.1	38.552	2.46562	3.97604	0.000110199	No	NME5	0.416026	0.00552735
AC136489.1	140.799	509.502	-1.85983	3.38992e-14	No	NNT	-0.438052	1.55819e-06
AC136604.2	14.6672	0.476523	4.9172	0.0104019	No	NNT-AS1	-0.640656	8.1517e-07
AC137767.1	79.2006	27.287	1.53654	0.00296428	No	NOC4L	0.409883	0.000425156
AC137932.1	137.689	21.0507	2.71193	6.47999e-09	No	NOS1	-1.42439	5.6718e-11
AC137932.3	183.907	12.7216	3.85772	5.18305e-17	No	NOS2	-1.13687	4.25809e-10
AC138028.4	32.5652	0.973796	5.06181	0.00016626	No	NOTCH3	-1.14793	1.79225e-09
AC138035.1	42.9242	14.6692	1.55142	0.0269403	No	NPAS1	-0.640224	0.0014739
AC138392.1	38.0148	277.863	-2.86946	1.19743e-18	No	NPR1	-1.44072	3.77429e-10
AC138393.1	257.304	69.8643	1.87978	1.10875e-09	No	NPRL3	-0.519496	0.000189275
AC138393.3	11.3739	0.476523	4.54827	0.0258548	No	NRCAM	-0.327899	0.00112872
AC138409.1	14.5464	0.994547	3.88484	0.0192205	No	NRSN2	-0.385657	0.00184518
AC138466.5	14.1882	1.49182	3.26377	0.0345492	No	NSG1	-0.603594	0.000120434
AC138470.1	21.3719	4.3302	2.29715	0.0363831	No	NT5DC2	-0.419088	8.0786e-06
AC138932.1	237.545	115.178	1.04465	0.000345437	No	NT5DC3	-0.307493	0.00373738
AC138956.1	20.9511	2.38261	3.12122	0.0199142	No	NTHL1	-0.518852	3.00641e-05
AC138969.1	186.539	91.3501	1.02869	0.00139417	No	NTRK2	-0.615338	0.00181417
AC139100.2	73.8122	13.2396	2.48132	6.98213e-05	No	NUBP2	-0.418051	0.000341812
AC139491.2	30.0537	5.32475	2.49563	0.0077937	No	NUDT13	-0.65158	0.000182449
AC139493.2	25.383	5.3455	2.24655	0.0207342	No	NUDT9P1	-0.715	0.00147868
AC139495.3	68.3058	7.66586	3.14601	2.25739e-05	No	NUP155	-0.44098	6.3578e-07
AC139530.1	98.8982	50.3884	0.971556	0.0277104	No	NUTF2	0.398733	0.000152104
AC139768.1	21.7912	5.36625	2.02296	0.0472713	No	NXPH2	-0.649386	0.00528577
AC139887.4	15.4447	1.42957	3.41702	0.0242022	No	NYNRIN	-0.820645	2.13002e-07
AC140134.1	56.9931	7.79037	2.87205	4.8098e-05	No	OGDHL	-0.541832	0.00316405
AC140479.2	33.7037	0.994547	5.10493	0.000131572	No	OLIG1	-1.0605	4.30749e-07
AC141557.1	93.9858	9.36519	3.33351	2.42363e-07	No	OPN3	0.488529	0.00127174
AC141557.2	27.1185	2.94214	3.20828	0.00280717	No	ORAI3	-0.653371	0.00377016
AC144530.1	21.4301	89.2372	-2.06931	0.000350394	No	OSMR	-1.19538	1.13212e-11
AC144831.1	26.82	5.86353	2.19573	0.0199805	No	OTOG	-0.61813	0.00643088
AC144836.1	0.479007	9.19918	-4.19266	0.0493028	No	OTULINL	-0.328755	0.00249336
AC145138.1	34.6603	10.256	1.75526	0.0321249	No	OXA1L	-0.379438	0.0036002
AC145207.5	108.777	52.4197	1.05529	0.0180565	No	P2RY1	-0.369852	0.00111446
AC145423.3	16.3415	2.40336	2.75425	0.0472399	No	P3H4	-0.391848	0.00223724
AC207130.1	515.266	129.763	1.98899	1.9718e-19	No	PABPC4L	-0.901719	0.000107394
AC211433.1	19.0962	1.49182	3.6921	0.00950904	No	PAIP1	-0.262471	0.00353481
AC232271.1	22.5701	3.39791	2.73172	0.0128784	No	PAK3	0.670501	0.000240578
AC233300.1	13.0511	0.497273	4.74073	0.0160573	No	PALB2	-0.496946	3.46353e-07
AC233723.2	38.3147	12.6593	1.59882	0.0299632	No	PALD1	-0.526789	0.000100014
AC233728.1	17.601	2.94214	2.58611	0.0345595	No	PAOX	-0.711047	0.002212
AC233968.1	54.2399	9.67571	2.48515	0.000446411	No	PAXIP1-AS1	-0.504224	0.000374029
AC234582.1	40.1696	2.46562	4.03695	6.01581e-05	No	PCBP3	-0.624375	0.00273648
AC239803.3	48.4321	5.3455	3.17925	6.52302e-05	No	PCDH19	0.423267	0.000608423
AC239809.3	33.465	11.1675	1.58245	0.043785	No	PCDHA11	-0.777866	0.000622009
AC240274.1	682.095	524.068	0.379266	0.0319911	No	PCMTD2	-0.32147	0.00234601
AC241952.1	137.568	65.3688	1.0728	0.00502046	No	PCNX3	0.398316	0.000275209
AC242376.2	80.9973	18.1294	2.16192	0.000138313	No	PDE1A	0.71232	0.00102441
AC243562.2	26.7589	3.83293	2.79319	0.00992105	No	PDE7B	1.085	1.5885e-07
AC243732.1	13.3496	0.497273	4.77066	0.0149832	No	PDE8B	-0.511331	0.000670979
AC244154.1	100.334	48.2963	1.05481	0.0150361	No	PDGFA	-1.27399	5.53184e-15
AC245052.4	50.4064	8.72266	2.52787	0.000482307	No	PDGFD	0.41469	0.00212254
AC245060.4	440.854	698.519	-0.663952	0.000216086	No	PDIA2	-0.731	0.00125163
AC245060.5	40.8277	2.48637	4.05405	0.00010166	No	PDZD4	-0.691016	0.000184783
AC245060.6	48.5515	1.47107	5.053	3.47359e-06	No	PDZRN3	-0.406657	0.00020719
AC245140.2	73.2152	27.0173	1.43518	0.0118561	No	PEX11G	-0.792832	0.000260461
AC245452.1	73.0362	20.5742	1.83031	0.0013694	No	PEX3	0.456354	0.000357737
AC253536.6	18.9171	0.476523	5.28247	0.00386801	No	PEX6	-0.600888	0.000149097
AC253536.7	17.8397	1.47107	3.60536	0.00916666	No	PGR	-0.830197	0.000293174
AC254633.1	2.03541	39.1378	-4.26913	6.94787e-05	No	PHF21B	-1.03169	1.56331e-11
ACAA1	1161.22	1430.34	-0.30078	0.0117028	No	PHF7	-0.635059	0.000267432
ACACA	3949.36	2599.27	0.603157	3.07415e-10	No	PHYH	-0.532396	0.000146667
ACAD8	1027.84	794.595	0.371139	0.00738146	No	PIAS3	0.337424	0.00283103
ACAD9	1023.7	1380.14	-0.431097	0.000364636	No	PIAS4	0.324683	0.00483672
ACADM	985.394	1790.56	-0.861414	1.30229e-13	No	PIEZO2	-0.908181	1.76319e-08
ACADSB	1040.1	1833.66	-0.818234	2.76487e-13	No	PIGN	-0.261617	0.00445245
ACADVL	18036.6	11418.3	0.659605	1.72366e-24	No	PIGP	-0.42375	0.000660045
ACAP2	1216.7	2280.63	-0.907274	1.52224e-15	No	PIGV	-0.50134	0.000406289
ACAP3	1665.86	1248.78	0.415371	0.000853071	No	PIK3R3	0.543651	7.88311e-05
ACAT1	2118.41	2987.91	-0.496064	8.69427e-08	No	PKDCC	-0.646941	9.55989e-05
ACBD3	1161.11	3127.6	-1.4286	8.30326e-38	No	PLA2G7	-0.58137	0.000345059
ACBD4	379.663	224.179	0.758663	0.00132934	No	PLCH1	-0.414535	0.000309802
ACBD5	515.439	771.119	-0.582131	0.000613697	No	PLEKHA3P1	1.05338	5.78998e-06
ACBD7	41.3067	159.64	-1.95286	3.73669e-07	No	PLK2	0.574078	1.45893e-05
ACER3	577.461	774.209	-0.423557	0.00543208	No	PLPP5	-0.489294	0.000239124
ACHE	193.548	102.083	0.924456	0.00402795	No	PLXNA4	-1.19422	1.20833e-15
ACIN1	5094.98	3948.68	0.367597	3.20113e-06	No	PMCH	0.662729	0.0044051
ACLY	4949.46	6957.81	-0.491463	2.34571e-08	No	PNMA2	-0.809971	3.71904e-07
ACO1	1345.43	2317.34	-0.783895	3.25949e-13	No	PNPLA3	-0.542592	0.00032132
ACO2	875.835	3065.91	-1.80773	1.71032e-59	No	POLN	1.12453	1.35328e-16
ACOT8	367.819	577.834	-0.650709	0.000304364	No	POLR3K	-0.444412	0.000139965
ACOT9	1915.41	1558.94	0.297023	0.00461198	No	PPFIA2	1.66704	2.42412e-24
ACOX2	172.595	278.257	-0.687548	0.00715247	No	PPP1R14A	-2.67194	2.62559e-32
ACOX3	288.727	699.95	-1.27938	2.6195e-11	No	PPP1R16B	-0.675383	0.000613737
ACP1	4132.49	5555.09	-0.426611	6.11906e-08	No	PPP1R3B	-0.430677	4.86666e-05
ACPP	20.5332	55.8376	-1.44806	0.0182716	No	PPP4C	-0.70636	4.51463e-09
ACRBP	60.761	9.21994	2.71672	8.64123e-05	No	PPP4R4	-0.543621	3.89696e-05
ACRV1	17.4204	2.38261	2.85743	0.0371009	No	PRDM10	0.2915	0.00510273
ACSF2	860.45	636.883	0.434025	0.00258969	No	PRDM5	-0.44119	0.000166399
ACSL1	578.414	1067.94	-0.885886	2.60146e-08	No	PRKCB	-0.786588	2.95087e-10
ACSL3	2163.37	3507.93	-0.697223	3.81743e-14	No	PRKCQ	-0.738866	1.19609e-10
ACSL4	2225.17	3538.91	-0.668963	2.30253e-12	No	PRKG2	-0.946791	2.16226e-06
ACSL5	1118.88	5789.7	-2.3723	4.13687e-139	No	PRMT3	-0.323706	0.00041189
ACSM3	356.86	741.927	-1.05595	3.93709e-10	No	PRODH	-0.676509	0.00237658
ACTA1	16.7026	1.49182	3.50042	0.0170946	No	PRTFDC1	-0.759807	0.000730993
ACTG1	94221.9	212809	-1.17541	2.81997e-63	No	PRXL2A	-0.476468	0.00221237
ACTL6A	1594.6	2053.63	-0.364333	0.00104739	No	PSEN2	0.335203	0.000536424
ACTN1	3811.67	6585.82	-0.788851	1.53957e-17	No	PSIP1	-0.234965	0.00584932
ACTN2	74.2941	35.2019	1.07953	0.0348376	No	PSMG3-AS1	-0.962132	1.2705e-06
ACTN4	7107.22	16264.6	-1.19435	1.52819e-59	No	PTCHD1	0.843377	8.5206e-08
ACTR1A	2997.61	3710.76	-0.307773	0.000291053	No	PTENP1	0.45242	0.00494382
ACTR2	5070.46	9077.17	-0.840125	6.11711e-28	No	PTGR2	-0.563689	0.000102743
ACTR3	4644.15	6100.25	-0.393396	1.75153e-07	No	PTPRK	0.262977	0.00326617
ACTR3B	572.614	857.911	-0.583787	0.000327504	No	PTPRZ1	-1.59559	7.97147e-14
ACTR5	1025.12	634.542	0.691165	2.10779e-05	No	PTX3	-0.704866	5.41496e-05
ACTR6	1235.64	1794.52	-0.537646	3.55266e-06	No	PURG	-0.474911	0.00250682
ACTR8	491.502	757.631	-0.623988	0.000231555	No	PXN-AS1	-0.483199	0.000466699
ACVR1	378.715	571.162	-0.591827	0.00108271	No	RAB11FIP3	-0.318058	0.00295075
ACVR1B	579.613	820.702	-0.502679	0.00115406	No	RAB2B	-0.483318	2.06216e-05
ACVR2A	465.931	329.476	0.500063	0.0166599	No	RAB32	-1.91334	3.22119e-20
ACVR2B	476.408	328.956	0.533802	0.00523495	No	RAB39B	-1.42224	3.96413e-16
ACYP1	765.981	325.684	1.2343	1.15157e-12	No	RAB40A	-0.786298	0.000163838
ADA	845.779	1102.11	-0.382413	0.00432333	No	RAB40B	-0.395207	0.000120079
ADAM10	3300.63	3880.56	-0.233485	0.0111473	No	RAC3	0.545815	6.24819e-06
ADAM11	451.44	297.111	0.602385	0.00351221	No	RAD18	-0.348444	0.00529082
ADAM15	3422.17	4329.66	-0.339374	3.55468e-05	No	RAD51B	-0.486781	0.000270057
ADAM17	637.747	1600.47	-1.3277	1.18562e-25	No	RAET1G	0.754397	0.00101428
ADAM19	2130.25	2693.68	-0.339001	0.000563567	No	RALY	-0.277337	0.0049845
ADAM20P1	15.7446	2.46562	2.68204	0.0430875	No	RAMP2-AS1	-0.663517	0.000938494
ADAM32	265.437	39.9264	2.7339	0.00259353	No	RASA3	-0.495814	0.000280715
ADAM8	95.4228	29.8357	1.67746	0.000872695	No	RASGRP1	-0.351453	0.00596093
ADAMTS10	231.133	77.1159	1.58104	3.95133e-06	No	RASSF1	0.405503	0.00108781
ADAMTS13	673.783	206.052	1.70997	9.4312e-17	No	RBM11	0.491615	0.000254609
ADAMTS14	1238.18	617.303	1.00328	5.39326e-11	No	RBM42	0.361013	0.00130398
ADAMTS16	15.9849	80.7836	-2.32977	4.39959e-05	No	RBM48	0.301408	0.00332278
ADAMTS17	183.428	105.958	0.792242	0.013374	No	REXO1L1P	0.761875	0.000390429
ADAMTS7	1376.71	673.742	1.03047	3.32305e-14	No	REXO5	-0.798725	3.5054e-11
ADAMTS7P3	29.2718	0.497273	5.90396	0.000679976	No	RFX6	1.14379	3.78914e-15
ADAMTSL4	149	83.8502	0.827816	0.025323	No	RGS17	-0.532443	0.00339285
ADAMTSL4-AS1	16.4027	1.92684	3.08139	0.0229215	No	RGS7	-0.562079	7.67763e-08
ADAMTSL5	749.523	505.96	0.567422	0.000318421	No	RHOBTB2	-0.466072	0.000271377
ADAR	3334.73	5656.93	-0.762904	9.81257e-17	No	RHOXF1P1	0.648521	0.00461164
ADARB1	717.718	534.511	0.424535	0.0124999	No	RIMS2	-1.85738	5.3632e-43
ADAT2	689.053	448.257	0.620203	0.000133501	No	RINL	-1.76473	1.08525e-23
ADCK1	144.579	277.178	-0.937576	0.000662825	No	RIPPLY2	-0.799919	0.000451601
ADCK2	387.758	730.843	-0.912763	2.84567e-07	No	RIPPLY3	-1.0759	3.81972e-06
ADCK5	1129.2	600.168	0.912039	6.68569e-11	No	RMRP	0.622641	5.11951e-10
ADCY10P1	328.13	108.962	1.59244	1.84912e-08	No	RN7SKP203	-0.487781	8.14685e-05
ADCY3	463.584	699.081	-0.594652	0.00293082	No	RNASEH1-AS1	-0.509986	0.000337341
ADCY6	834.816	459.362	0.861078	1.22685e-07	No	RNF135	-0.50092	0.00217182
ADD1	2143.19	2841.82	-0.407123	1.91209e-05	No	RNF157	-0.746437	1.70507e-06
ADGRA2	298.075	754.92	-1.33939	2.30967e-14	No	RNF166	0.390839	0.00131255
ADGRA3	1767.06	1134.28	0.639721	1.0207e-08	No	RNF38	0.340569	0.00338313
ADGRB2	994.912	654.681	0.603982	1.3634e-05	No	RNU1-82P	0.688185	6.09337e-06
ADGRD2	86.9244	16.0573	2.43609	7.24177e-06	No	RNU4-2	0.57466	0.000214571
ADGRF1	51.4226	139.501	-1.44465	0.000355939	No	RNU5A-1	0.764403	3.10022e-07
ADGRG1	377.696	1599.01	-2.0808	4.0961e-52	No	RNU5A-8P	0.662124	0.000203077
ADGRG6	1832.37	1433.41	0.35438	0.00106746	No	RNU5D-1	0.51178	0.00100736
ADGRL1	2564.22	2903.13	-0.179197	0.0466879	No	RNU5E-1	0.528615	0.000738548
ADGRV1	295.556	121.621	1.28068	9.50824e-07	No	RNU5F-1	0.867549	7.08004e-09
ADH5P4	11.6738	37.8743	-1.69867	0.0239172	No	RNU6-1	0.911045	9.74394e-10
ADHFE1	17.5413	2.94214	2.58166	0.0355723	No	RNU6-1080P	1.12104	3.01389e-08
ADIPOR1	2829.26	3276.11	-0.211603	0.0160331	No	RNU6-1089P	1.02441	4.56647e-07
ADIPOR2	2244.07	3053.1	-0.444048	9.39997e-07	No	RNU6-1094P	0.690682	0.00294476
ADK	1284.57	2210.1	-0.781828	1.07964e-09	No	RNU6-1126P	0.745429	0.00123772
ADM	757.731	1718.61	-1.18035	2.94253e-19	No	RNU6-1145P	0.957196	1.19423e-05
ADM2	405.946	595.216	-0.553	0.00168123	No	RNU6-1153P	0.81102	0.000498977
ADM5	251.139	61.8257	2.02285	7.02771e-11	No	RNU6-1175P	0.864199	0.000151099
ADNP2	1507.95	2684.57	-0.832448	6.08377e-17	No	RNU6-1180P	0.969569	1.29265e-07
ADNP-AS1	34.4812	7.87337	2.13353	0.0153248	No	RNU6-1205P	1.03969	2.88291e-07
ADORA1	107.104	170.207	-0.665238	0.0499458	No	RNU6-1214P	1.66963	7.5689e-13
ADORA2A	20.1751	0.994547	4.36283	0.00361861	No	RNU6-1255P	0.95252	7.6276e-06
ADORA2A-AS1	52.0225	0.973796	5.73921	2.99551e-06	No	RNU6-1262P	0.87907	8.53177e-06
ADPGK	1421.32	686.422	1.04976	6.2292e-16	No	RNU6-1290P	1.18059	4.91093e-11
ADRA2C	589.073	769.277	-0.385768	0.0119335	No	RNU6-1323P	0.737655	0.00137281
ADRM1	2830.65	3530.44	-0.318514	0.000318975	No	RNU6-1330P	0.794636	0.00049001
ADSS	810.405	1635.08	-1.01236	2.47853e-17	No	RNU6-1340P	0.93883	1.00359e-06
ADSSL1	281.432	468.955	-0.735781	0.000228161	No	RNU6-139P	1.15468	9.79663e-08
ADTRP	10.8963	36.2172	-1.72303	0.0344746	No	RNU6-14P	0.63173	0.00151321
AEBP2	1226.77	1454.19	-0.245205	0.0316162	No	RNU6-150P	0.951054	4.31737e-05
AEN	876.017	1840.64	-1.07099	1.19729e-20	No	RNU6-154P	0.980051	1.07405e-05
AES	4447.17	5234.19	-0.234795	0.00825371	No	RNU6-155P	0.910228	1.21386e-05
AF117829.1	212.825	112.711	0.917072	0.00198012	No	RNU6-15P	0.778568	0.000668007
AF129075.1	19.1559	3.87443	2.30037	0.0454125	No	RNU6-166P	1.04627	4.4494e-08
AFAP1	469.824	1488.95	-1.66459	1.45665e-35	No	RNU6-175P	1.02291	8.67964e-06
AFAP1L1	134.876	256.792	-0.929839	0.000610789	No	RNU6-180P	0.856966	0.000186299
AFDN	2328.63	468.686	2.31247	5.10584e-78	No	RNU6-18P	0.6964	0.00204303
AFF4	1772.68	2243.5	-0.340013	0.000834896	No	RNU6-21P	1.01657	9.1345e-07
AFG3L1P	1038.78	267.732	1.9562	1.10769e-29	No	RNU6-222P	0.897723	5.56982e-05
AFG3L2	876.959	1896.87	-1.11423	1.36922e-18	No	RNU6-223P	0.973988	2.72245e-05
AFMID	1336.25	1717.3	-0.362268	0.00179424	No	RNU6-225P	0.691428	0.00251188
AFTPH	909.539	1853.75	-1.02732	1.50763e-19	No	RNU6-297P	1.21499	3.69924e-08
AGAP1	1073.87	2053.75	-0.935765	1.10964e-17	No	RNU6-318P	1.06965	3.56102e-06
AGAP12P	98.7191	11.7686	3.07328	6.7862e-08	No	RNU6-31P	1.1188	1.82372e-10
AGAP13P	49.508	7.27234	2.76403	0.00023718	No	RNU6-326P	0.769263	0.000734592
AGAP2-AS1	44.7209	15.4977	1.52855	0.0272555	No	RNU6-384P	0.971689	2.10909e-06
AGAP4	452.456	104.756	2.11034	1.70223e-17	No	RNU6-38P	2.14571	1.23848e-28
AGAP6	843.553	212.164	1.99136	7.53387e-25	No	RNU6-39P	0.699375	0.000360132
AGAP7P	210.604	48.048	2.13411	3.01094e-08	No	RNU6-411P	1.9059	2.46632e-16
AGAP9	657.372	76.7231	3.10045	4.89989e-36	No	RNU6-439P	0.686187	0.00321025
AGBL3	108.116	44.8154	1.26988	0.00301844	No	RNU6-44P	0.731128	0.00162941
AGER	280.464	63.711	2.13674	7.48609e-12	No	RNU6-487P	0.793472	0.000555747
AGFG1	1447.12	2142	-0.566156	1.87822e-07	No	RNU6-48P	1.02963	1.66682e-09
AGFG2	185.703	533.163	-1.52184	9.59131e-14	No	RNU6-492P	0.882942	0.000100205
AGO2	2665.38	3863.64	-0.536004	3.95234e-08	No	RNU6-496P	0.936323	5.17296e-05
AGO3	1103.31	842.54	0.388232	0.00540399	No	RNU6-510P	0.986359	3.02015e-06
AGPAT1	754.967	1016.16	-0.428887	0.00317462	No	RNU6-540P	0.629481	0.00633501
AGPAT2	2311.32	3225.35	-0.480399	4.15846e-06	No	RNU6-560P	0.746855	0.00128527
AGPS	1583.02	2669.82	-0.754202	4.90828e-14	No	RNU6-589P	1.01364	4.08747e-07
AGRN	4486.09	1880.48	1.25417	1.39216e-32	No	RNU6-590P	0.816028	0.000171524
AHCTF1	2669.42	2221.44	0.265308	0.0157404	No	RNU6-611P	0.699902	0.00264839
AHCTF1P1	62.7979	149.861	-1.25716	0.000599942	No	RNU6-618P	1.06843	1.02519e-06
AHCY	5063.41	15529	-1.61669	5.0972e-79	No	RNU6-636P	0.902232	9.07079e-05
AHCYL1	3686.58	7600.23	-1.04398	1.96521e-35	No	RNU6-640P	2.46256	1.81138e-28
AHCYL2	392.178	672.332	-0.778285	5.71585e-06	No	RNU6-733P	0.804662	0.000549134
AHI1	1263.57	567.847	1.1533	7.0243e-16	No	RNU6-737P	0.642785	0.00537346
AHNAK	15988.6	7707.37	1.05278	5.30462e-29	No	RNU6-810P	0.757766	0.000440617
AHNAK2	6182.09	1516.46	2.02743	9.3353e-10	No	RNU6-826P	0.898405	7.48962e-08
AHSA1	7054.4	3907.2	0.852586	1.8298e-25	No	RNU6-832P	1.06175	3.9938e-08
AHSA2P	2377.3	204.478	3.53985	3.23121e-24	No	RNU6-838P	1.01033	3.44473e-07
AIDA	671.096	1023.87	-0.609615	4.13942e-05	No	RNU6-919P	0.735251	0.00160104
AIF1L	1821.19	2261.22	-0.311882	0.00187651	No	RNU6-952P	0.729726	0.00167868
AIFM2	997.724	1198.87	-0.264781	0.0316823	No	RNU6-958P	0.856197	0.000236941
AIMP1P2	17.301	0.476523	5.15437	0.00551765	No	RNU6ATAC	0.847217	3.48497e-09
AIMP2	478.503	765.112	-0.6779	2.14358e-05	No	RNY1	0.479391	0.00152479
AIP	2301.15	3812.12	-0.727624	9.23645e-13	No	RPF2	0.33594	0.00241273
AJM1	330.868	164.572	1.00624	0.000111854	No	RPGRIP1L	-0.577302	6.64103e-07
AJUBA	545.209	1063.47	-0.962361	1.08913e-09	No	RPL23AP53	-1.17165	2.87612e-12
AK2	6890.25	12151.2	-0.818233	2.06252e-26	No	RPL7P7	-0.620985	0.00578814
AK3	1238.87	2254.33	-0.863411	3.29e-12	No	RPP14	0.278434	0.00623036
AK4	819.198	1545.39	-0.916225	6.7997e-14	No	RPRM	0.505965	0.000468968
AK4P1	39.7503	175.615	-2.14579	1.04567e-08	No	RPS3AP34	-0.932129	5.66672e-06
AKAP1	1199.16	2038.65	-0.766213	6.50256e-12	No	RRN3P3	-0.566523	0.00163923
AKAP12	23768.9	39243.6	-0.72347	4.42374e-17	No	RWDD1	0.50695	2.63351e-07
AKAP13	1030.22	1270	-0.302379	0.0167849	No	RYR2	-0.428536	3.78958e-05
AKAP17A	1260.1	1740.09	-0.466184	4.48376e-05	No	S1PR3	0.427303	0.00608967
AKAP5	58.0661	13.5916	2.09106	0.00213046	No	SALL2	-0.56844	1.686e-07
AKAP8L	1928.09	2608.42	-0.436357	1.1176e-05	No	SAMD9	0.627207	0.000223672
AKAP9	1287.14	691.916	0.895261	4.26275e-07	No	SBK1	-1.02478	1.68609e-09
AKIP1	919.847	1108.2	-0.268096	0.0447692	No	SC5D	0.465901	1.56447e-05
AKIRIN1	1943.78	5048.29	-1.37694	1.72007e-56	No	SCARF2	-0.678692	0.000464727
AKNA	498.918	1041.15	-1.06181	2.25971e-13	No	SCARNA18	0.455189	0.00410047
AKR1A1	5017.6	6318.41	-0.332474	1.5587e-05	No	SCARNA7	0.387457	0.000226074
AKR1B1	1416.73	2150.76	-0.601976	1.1074e-08	No	SCARNA8	0.731389	1.19539e-05
AKR7A2P1	33.7634	3.83293	3.12822	0.00175254	No	SCIN	1.17744	4.48835e-27
AKR7A3	47.4129	14.6899	1.69199	0.0138488	No	SCUBE1	-0.659828	0.00203296
AKR7L	53.2819	7.72812	2.78228	0.000178812	No	SCUBE3	-0.922345	3.16908e-07
AKT1	3100.38	3957.58	-0.352327	7.04512e-05	No	SDAD1P1	-0.924136	5.94446e-08
AKT2	2893.39	2410.47	0.262928	0.0113064	No	SDCCAG8	-0.288797	0.00423583
AL008721.2	70.398	16.1403	2.12435	0.000749867	No	SDHD	0.425273	0.000113488
AL008723.3	31.4281	4.41321	2.83449	0.00338433	No	SDK2	-0.549541	0.000802217
AL009031.1	26.6992	3.43941	2.96081	0.00523095	No	SEMA4F	-0.360783	0.00552239
AL009174.1	82.7939	40.1331	1.04608	0.0333169	No	SEMA5B	-0.945577	4.61749e-05
AL021368.2	153.914	82.4406	0.899439	0.0108	No	SEMA6A	-0.283059	0.0029534
AL021707.6	37.1762	0.973796	5.25459	5.04998e-05	No	SENP8	-0.483341	0.000241115
AL021707.8	12.99	1.47107	3.14426	0.0409091	No	SETD1A	-0.551521	8.21015e-07
AL021878.2	20.475	3.48091	2.56766	0.0441109	No	SETDB2	-0.305643	0.00513291
AL021920.2	77.1637	14.1304	2.44782	4.09289e-05	No	SEZ6L2	-0.848794	1.11886e-07
AL022311.1	163.248	50.6581	1.68683	1.34291e-05	No	SFRP1	-3.10878	2.98886e-111
AL022322.1	54.0593	7.25159	2.89462	8.74781e-05	No	SFRP2	-1.10117	2.18229e-06
AL022328.1	16.2833	1.42957	3.49418	0.0183934	No	SFRP5	-1.28255	9.75176e-09
AL022328.2	78.544	14.0682	2.47946	1.74331e-05	No	SGF29	-0.40688	0.0012295
AL022328.3	19.5752	1.47107	3.73811	0.00594017	No	SGMS1-AS1	-0.487003	0.00314763
AL031009.1	18.6769	0.973796	4.25909	0.00500228	No	SH2D4A	-0.781175	6.54905e-13
AL031186.1	55.856	15.1665	1.88412	0.00367677	No	SH3BGR	-0.557943	0.000111062
AL031281.2	26.82	2.94214	3.19379	0.0029209	No	SHANK2	-0.696319	0.000320169
AL031281.3	21.7315	3.91593	2.47595	0.0224203	No	SHC1	0.500439	2.30877e-05
AL031320.2	21.4912	4.43396	2.28162	0.0382709	No	SHISA2	-0.396088	0.00019241
AL031432.3	14.6672	0.476523	4.9172	0.0104019	No	SHISAL1	-0.544397	0.000428784
AL031600.1	31.1296	2.92139	3.41304	0.000830716	No	SHISAL2B	-0.540917	0.00524323
AL031670.1	28.2556	4.43396	2.67678	0.00845308	No	SKIDA1	-0.364736	0.00165696
AL031714.1	93.3262	27.3908	1.76821	0.000825653	No	SKP2	-0.437735	6.64199e-07
AL031727.1	49.329	9.26144	2.41354	0.000752052	No	SLC16A9	-0.488404	3.88984e-06
AL031731.1	42.3841	4.86898	3.12119	0.00022013	No	SLC1A2	-1.21769	3.07757e-09
AL031775.2	19.7558	2.46562	3.01067	0.0149026	No	SLC24A2	-0.934409	6.37123e-06
AL031846.1	30.3507	9.28219	1.70849	0.0451768	No	SLC24A4	-1.26104	2.33753e-15
AL031846.2	42.1453	12.6593	1.73514	0.0148514	No	SLC35F2	0.263884	0.00481881
AL031848.1	36.3361	7.85262	2.21084	0.0111895	No	SLC38A9	0.34482	0.00113227
AL033384.2	20.5332	2.96289	2.79958	0.0200183	No	SLC3A1	0.661657	0.0017255
AL033527.3	32.7472	3.85368	3.08131	0.00155576	No	SLC50A1	-0.374078	0.00459892
AL035071.1	469.109	136.394	1.78369	6.80605e-13	No	SLC6A11	-0.460309	0.00220817
AL035252.3	43.4033	11.8723	1.87598	0.0250482	No	SLC6A15	-0.401255	2.12223e-05
AL035458.2	39.8114	81.3223	-1.02838	0.0308021	No	SLC6A8	0.338003	0.000600842
AL035461.2	44.4195	2.42411	4.19135	1.50322e-05	No	SLC7A5P1	-0.673903	0.00244245
AL035661.1	48.3709	150.088	-1.63546	2.08949e-05	No	SLC7A6	0.356118	0.000207547
AL049552.1	74.0509	8.80567	3.0735	3.20622e-06	No	SLC9A2	-0.668083	0.000606881
AL049697.1	26.6395	4.88973	2.44676	0.0127828	No	SLCO2A1	-0.663613	0.00438173
AL049830.3	33.4053	4.97273	2.75792	0.00920132	No	SLCO3A1	-0.547952	0.000117566
AL049836.1	28.7928	5.86353	2.29368	0.0202929	No	SLFN12	-0.773119	3.44811e-06
AL049840.1	101.11	12.5971	3.00059	9.16316e-08	No	SLFN13	-0.700279	0.000134503
AL049840.4	261.495	112.132	1.22255	1.20446e-05	No	SLIT3	-0.763996	0.000309834
AL049844.2	16.4027	2.38261	2.77089	0.047562	No	SMAD6	0.541965	0.000164225
AL050343.1	47.5323	6.79582	2.80356	0.000271732	No	SMAP1	0.287622	0.00513412
AL078581.3	13.0497	0.497273	4.73571	0.0175987	No	SMG1	-0.365402	0.000384357
AL080317.3	69.4414	16.1403	2.10535	0.000589608	No	SMIM11A	-0.32348	0.00330841
AL109615.3	587.885	453.063	0.37623	0.0269816	No	SMPDL3A	0.417394	0.000944807
AL109811.3	80.2169	8.37064	3.26615	1.56947e-06	No	SMYD2	0.340117	0.00143263
AL109840.2	13.8897	0.994547	3.82337	0.0226472	No	SNCB	-0.948602	1.30697e-05
AL117209.1	13.2302	1.49182	3.16192	0.0452426	No	SNORA14B	0.439227	0.000799678
AL117339.4	41.3052	8.82642	2.22744	0.00570482	No	SNORA20	0.692527	5.08774e-05
AL118505.1	29.4538	5.40775	2.45031	0.0100886	No	SNORA30	-0.736322	0.000229361
AL118558.4	14.4284	0.497273	4.88682	0.0116373	No	SNORA35B	0.697933	1.28001e-05
AL121658.1	35.9197	9.90397	1.86457	0.0416025	No	SNORA38	0.713017	3.49252e-07
AL121832.3	28.0168	6.3193	2.14719	0.0190387	No	SNORA38B	0.567772	0.00164707
AL121839.2	48.6126	10.339	2.23961	0.00346874	No	SNORA3B	0.403824	0.001132
AL121944.1	66.2121	123.279	-0.895118	0.0282349	No	SNORA50A	0.515137	0.00213201
AL122010.1	32.7457	9.75871	1.74619	0.0321591	No	SNORA74A	0.428369	0.00183567
AL122035.2	40.2307	11.6233	1.79057	0.0167251	No	SNORA80E	0.60843	0.00158133
AL122125.1	10.7755	0.476523	4.47127	0.0298915	No	SNORD105B	0.638012	0.000618456
AL132656.2	68.9668	29.2969	1.23742	0.0213754	No	SNORD3A	0.601999	0.000440116
AL132989.1	48.2516	4.88973	3.30586	4.80537e-05	No	SNORD41	0.678184	0.00124362
AL133215.2	86.6871	18.1086	2.2626	3.96402e-05	No	SNORD66	0.534847	0.00417868
AL133243.2	19.3961	1.49182	3.71615	0.00815222	No	SNORD89	0.570185	0.00102656
AL133243.3	47.889	9.30294	2.36352	0.00265377	No	SOGA1	-0.465012	0.0003219
AL133325.3	417.799	43.5518	3.26495	1.21971e-27	No	SORBS1	-0.365995	0.00061423
AL133330.1	79.3782	3.87443	4.35045	1.42682e-08	No	SOX1-OT	-0.706303	0.00225343
AL133355.1	396.849	94.0647	2.07739	1.36259e-16	No	SOX2	0.315258	0.0026713
AL133406.2	52.7985	2.46562	4.43011	4.42298e-06	No	SOX21	-0.833236	6.24315e-06
AL133410.1	56.7514	8.30839	2.77336	8.89499e-05	No	SOX21-AS1	-0.606872	2.62178e-05
AL135905.1	75.1924	27.7428	1.4393	0.00556974	No	SOX5	0.55396	2.00258e-05
AL135905.2	146.668	621.445	-2.08621	1.32968e-20	No	SOX6	-0.616215	9.73797e-06
AL135910.1	47.295	0.497273	6.6015	4.13256e-05	No	SOX7	-0.771111	3.4803e-06
AL136295.7	69.983	23.8476	1.55316	0.00421684	No	SP2-AS1	-0.520848	0.00639585
AL136304.1	24.0071	2.42411	3.30707	0.00411435	No	SPAG16	-0.427834	0.000646427
AL136988.2	25.0234	1.45032	4.10198	0.00120325	No	SPATA17	-0.753252	1.43986e-07
AL137009.1	148.945	11.8308	3.66259	7.96478e-12	No	SPATA6	-0.369083	0.00515599
AL137013.1	32.2055	1.96834	4.03869	0.0004235	No	SPATA7	-0.413353	0.00277501
AL137127.1	14.0077	0.994547	3.83032	0.0221208	No	SPEF2	-0.598824	7.14416e-08
AL137186.2	32.2682	0.497273	6.04897	0.000319616	No	SPINT2	-0.364095	0.00575995
AL138756.1	79.502	32.5495	1.28799	0.00933732	No	SPOCK1	-0.600066	0.000248401
AL138762.1	34.4215	6.3608	2.43697	0.00533995	No	SPR	0.393959	0.00209417
AL138767.3	0.5387	13.4464	-4.71254	0.0181273	No	SPRTN	0.329836	0.00365994
AL139089.1	61.3041	21.465	1.51631	0.00988156	No	SRCAP	-0.57684	1.51854e-06
AL139095.2	135.294	220.866	-0.708518	0.0146644	No	SRD5A3	-0.425484	0.000292018
AL139100.1	12.6333	43.7378	-1.77765	0.0304917	No	SRGAP3	-0.551061	5.74028e-06
AL139124.1	18.3799	2.90064	2.66278	0.0298307	No	SRP19	0.332458	0.00314016
AL139287.1	67.1672	24.6347	1.44314	0.0145835	No	SRRM2-AS1	-0.645718	1.27164e-06
AL139289.2	174.274	93.7534	0.895471	0.00819231	No	SRRM5	0.399456	0.00243047
AL139349.1	15.1462	0.994547	3.94713	0.0146914	No	SSH3	-0.977472	1.01775e-05
AL139396.1	20.2945	4.35096	2.21833	0.0419373	No	STMN4	0.696773	0.00278192
AL139407.1	46.0356	18.3984	1.32007	0.0479993	No	STN1	-0.388035	0.0019539
AL139424.2	72.6183	11.292	2.69039	2.67758e-05	No	STUM	-0.868295	1.99352e-05
AL139424.3	34.72	3.97819	3.13494	0.00371561	No	STX7	0.461161	1.13312e-07
AL139805.1	22.2687	2.42411	3.19418	0.00729956	No	STXBP6	-1.00388	6.47588e-10
AL157392.3	325.183	80.6806	2.0117	4.63296e-11	No	SULT1C4	-2.30125	5.36615e-26
AL157823.2	12.6915	0.953045	3.71843	0.0291472	No	SUSD5	-0.377241	0.00120105
AL157827.2	11.2545	0.497273	4.52408	0.0261684	No	SYP	-0.379109	0.00291062
AL158206.1	146.61	76.1221	0.945688	0.00839945	No	SYPL1	0.299814	0.00385078
AL158212.1	35.199	9.15768	1.93603	0.0245222	No	SYT16	-1.04923	6.59962e-06
AL158835.1	9.39814	0.476523	4.27233	0.0470936	No	SYT2	-0.922379	1.41714e-06
AL160269.1	28.5555	6.77507	2.07203	0.0226932	No	TAC1	-0.730284	0.00162471
AL160290.2	72.9765	2.42411	4.90797	1.24868e-08	No	TADA3	-0.310028	0.00283058
AL161431.1	370.868	78.9397	2.2326	2.16751e-17	No	TAOK2	-0.441081	5.68479e-05
AL161452.1	24.6055	2.44487	3.33584	0.00341113	No	TAPT1-AS1	-0.510109	0.00203813
AL161891.1	89.4345	32.591	1.45357	0.0049656	No	TBC1D10B	-0.579418	1.24774e-07
AL161908.1	46.0356	8.80567	2.38765	0.00148866	No	TBPL1	0.413228	0.000237219
AL162458.1	25.5621	3.87443	2.71794	0.0085329	No	TBXAS1	-0.712462	6.41801e-05
AL162586.1	114.397	16.43	2.79411	6.14834e-07	No	TCEAL3	-0.661228	4.49262e-05
AL162742.1	21.1331	2.94214	2.85023	0.0137104	No	TCEAL8	-0.395442	0.000137487
AL353150.1	25.0831	2.42411	3.36714	0.00294617	No	TCEANC2	-0.323182	0.0035442
AL353719.1	18.1397	2.40336	2.90924	0.0221017	No	TCHP	0.301714	0.00233019
AL353763.2	282.572	134.84	1.0685	7.08408e-05	No	TDH	-0.776647	0.000554094
AL353796.1	130.09	40.0501	1.70181	5.36743e-05	No	TDRD12	-0.737929	0.00017476
AL354696.1	101.295	38.3093	1.40254	0.0022167	No	TDRP	-1.16953	3.71714e-23
AL354714.2	40.1114	114.805	-1.51267	0.00079282	No	TENM1	-4.09181	1.11342e-198
AL354719.2	107.758	35.9267	1.58338	0.000381271	No	TEX15	-0.568436	1.14588e-05
AL354751.1	44.5389	1.94759	4.51457	1.06097e-05	No	TEX21P	-0.648016	0.00532271
AL354836.1	112.124	11.6856	3.26091	3.51433e-09	No	TEX264	-0.295001	0.00646694
AL354892.3	63.5157	3.87443	4.02964	4.29953e-07	No	TFAP4	-0.351567	0.00334814
AL355032.1	792.258	1487.94	-0.909619	1.19153e-12	No	TFPI2	-0.482548	0.000740417
AL355075.2	28.557	3.93669	2.86684	0.00508283	No	TGFBR3L	-0.628176	0.00658319
[truncated: 8,019 more rows]
