# Supplementary material for: TTC7B triggers the PI4KA-AKT1-RXRA-FTO axis and inhibits colon cancer cell proliferation by increasing RNA methylation
Source: Int J Biol Sci. 2025 Jan 13;21(3):1127–43. doi: 10.7150/ijbs.102431 (PMC11781174; doi:10.7150/ijbs.102431)
Supplement: Supplementary file 4 — Supplementary Data File 3. [file ijbsv21p1127s4.xlsx]

## Sheet: 421 selected DEGs
All 1980 DEGs	1096, overlapped with shALKBH5	720, overlapped with shFTO	190, overlapped with siWTA	877, overlapped with siMETTL3&14
AADACP1	#N/A	#N/A	#N/A	#N/A
AARS	#N/A	#N/A	#N/A	#N/A
ABCA12	#N/A	#N/A	#N/A	#N/A
AC005592.1	#N/A	#N/A	#N/A	#N/A
AC025171.1	#N/A	#N/A	#N/A	#N/A
AC044860.1	#N/A	#N/A	#N/A	#N/A
AC062028.1	#N/A	#N/A	#N/A	#N/A
AC062029.1	#N/A	#N/A	#N/A	#N/A
AC074286.1	#N/A	#N/A	#N/A	#N/A
AC083843.2	#N/A	#N/A	#N/A	#N/A
AC138035.2	#N/A	#N/A	#N/A	#N/A
ACSM1	#N/A	#N/A	#N/A	#N/A
ACTN3	#N/A	#N/A	#N/A	#N/A
ADPRHL1	#N/A	#N/A	#N/A	#N/A
AFAP1L2	#N/A	#N/A	#N/A	#N/A
AKR1B10	#N/A	#N/A	#N/A	#N/A
AKR1C3	#N/A	#N/A	#N/A	#N/A
AKR1E2	#N/A	#N/A	#N/A	#N/A
AL928970.1	#N/A	#N/A	#N/A	#N/A
ALS2CR12	#N/A	#N/A	#N/A	#N/A
AP003774.4	#N/A	#N/A	#N/A	#N/A
APOA1	#N/A	#N/A	#N/A	#N/A
APOBEC3G	#N/A	#N/A	#N/A	#N/A
AQP7	#N/A	#N/A	#N/A	#N/A
ARID5A	#N/A	#N/A	#N/A	#N/A
ASMTL-AS1	#N/A	#N/A	#N/A	#N/A
ASTL	#N/A	#N/A	#N/A	#N/A
ATP2C2	#N/A	#N/A	#N/A	#N/A
ATP6V1G2	#N/A	#N/A	#N/A	#N/A
BCDIN3D-AS1	#N/A	#N/A	#N/A	#N/A
BDKRB2	#N/A	#N/A	#N/A	#N/A
BEX2	#N/A	#N/A	#N/A	#N/A
BHLHE40-AS1	#N/A	#N/A	#N/A	#N/A
BMP4	#N/A	#N/A	#N/A	#N/A
BMS1P8	#N/A	#N/A	#N/A	#N/A
BNIP3P1	#N/A	#N/A	#N/A	#N/A
BRD4	#N/A	#N/A	#N/A	#N/A
C11orf65	#N/A	#N/A	#N/A	#N/A
C19orf24	#N/A	#N/A	#N/A	#N/A
C2	#N/A	#N/A	#N/A	#N/A
C2orf73	#N/A	#N/A	#N/A	#N/A
C3orf33	#N/A	#N/A	#N/A	#N/A
C4orf47	#N/A	#N/A	#N/A	#N/A
C9	#N/A	#N/A	#N/A	#N/A
C9orf50	#N/A	#N/A	#N/A	#N/A
C9orf66	#N/A	#N/A	#N/A	#N/A
C9orf85	#N/A	#N/A	#N/A	#N/A
CAMSAP3	#N/A	#N/A	#N/A	#N/A
CARD10	#N/A	#N/A	#N/A	#N/A
CARD11	#N/A	#N/A	#N/A	#N/A
CCDC63	#N/A	#N/A	#N/A	#N/A
CD200R1	#N/A	#N/A	#N/A	#N/A
CD226	#N/A	#N/A	#N/A	#N/A
CD96	#N/A	#N/A	#N/A	#N/A
CDH20	#N/A	#N/A	#N/A	#N/A
CEP170B	#N/A	#N/A	#N/A	#N/A
CFAP221	#N/A	#N/A	#N/A	#N/A
CHST6	#N/A	#N/A	#N/A	#N/A
CITED1	#N/A	#N/A	#N/A	#N/A
CKMT2	#N/A	#N/A	#N/A	#N/A
CLCA3P	#N/A	#N/A	#N/A	#N/A
CLIC1	#N/A	#N/A	#N/A	#N/A
CLPSL2	#N/A	#N/A	#N/A	#N/A
CMTM2	#N/A	#N/A	#N/A	#N/A
CNOT3	#N/A	#N/A	#N/A	#N/A
CNTN1	#N/A	#N/A	#N/A	#N/A
CNTN2	#N/A	#N/A	#N/A	#N/A
COL12A1	#N/A	#N/A	#N/A	#N/A
COX11	#N/A	#N/A	#N/A	#N/A
COX7A2	#N/A	#N/A	#N/A	#N/A
CRACR2A	#N/A	#N/A	#N/A	#N/A
CRB3	#N/A	#N/A	#N/A	#N/A
CRYBA4	#N/A	#N/A	#N/A	#N/A
CSAG1	#N/A	#N/A	#N/A	#N/A
CTRB1	#N/A	#N/A	#N/A	#N/A
CYFIP1	#N/A	#N/A	#N/A	#N/A
DARS-AS1	#N/A	#N/A	#N/A	#N/A
DENND5B-AS1	#N/A	#N/A	#N/A	#N/A
DHRS13	#N/A	#N/A	#N/A	#N/A
DHX29	#N/A	#N/A	#N/A	#N/A
DIRAS3	#N/A	#N/A	#N/A	#N/A
DKK4	#N/A	#N/A	#N/A	#N/A
DLG1	#N/A	#N/A	#N/A	#N/A
DLG2	#N/A	#N/A	#N/A	#N/A
DNAH10OS	#N/A	#N/A	#N/A	#N/A
DPY19L2P3	#N/A	#N/A	#N/A	#N/A
DSC3	#N/A	#N/A	#N/A	#N/A
DSE	#N/A	#N/A	#N/A	#N/A
DTNA	#N/A	#N/A	#N/A	#N/A
DUOX2	#N/A	#N/A	#N/A	#N/A
EAF1-AS1	#N/A	#N/A	#N/A	#N/A
EDNRA	#N/A	#N/A	#N/A	#N/A
EEF2	#N/A	#N/A	#N/A	#N/A
EFCC1	#N/A	#N/A	#N/A	#N/A
EMC10	#N/A	#N/A	#N/A	#N/A
ENKUR	#N/A	#N/A	#N/A	#N/A
ESR2	#N/A	#N/A	#N/A	#N/A
EXD1	#N/A	#N/A	#N/A	#N/A
EXOC2	#N/A	#N/A	#N/A	#N/A
F10	#N/A	#N/A	#N/A	#N/A
F2RL2	#N/A	#N/A	#N/A	#N/A
FAM110C	#N/A	#N/A	#N/A	#N/A
FAM153A	#N/A	#N/A	#N/A	#N/A
FAM160A1	#N/A	#N/A	#N/A	#N/A
FAM185A	#N/A	#N/A	#N/A	#N/A
FAM208B	#N/A	#N/A	#N/A	#N/A
FAM83A	#N/A	#N/A	#N/A	#N/A
FAM85B	#N/A	#N/A	#N/A	#N/A
FAXC	#N/A	#N/A	#N/A	#N/A
FBLN7	#N/A	#N/A	#N/A	#N/A
FBXL14	#N/A	#N/A	#N/A	#N/A
FGF18	#N/A	#N/A	#N/A	#N/A
FGF9	#N/A	#N/A	#N/A	#N/A
FKBP1C	#N/A	#N/A	#N/A	#N/A
FOXA1	#N/A	#N/A	#N/A	#N/A
FOXCUT	#N/A	#N/A	#N/A	#N/A
FOXD1	#N/A	#N/A	#N/A	#N/A
FOXD3-AS1	#N/A	#N/A	#N/A	#N/A
FTH1P10	#N/A	#N/A	#N/A	#N/A
FUT3	#N/A	#N/A	#N/A	#N/A
FXYD3	#N/A	#N/A	#N/A	#N/A
GABRG2	#N/A	#N/A	#N/A	#N/A
GAK	#N/A	#N/A	#N/A	#N/A
GALNT13	#N/A	#N/A	#N/A	#N/A
GCC2-AS1	#N/A	#N/A	#N/A	#N/A
GCOM1	#N/A	#N/A	#N/A	#N/A
GDF9	#N/A	#N/A	#N/A	#N/A
GFER	#N/A	#N/A	#N/A	#N/A
GGNBP1	#N/A	#N/A	#N/A	#N/A
GJB3	#N/A	#N/A	#N/A	#N/A
GJB4	#N/A	#N/A	#N/A	#N/A
GJC2	#N/A	#N/A	#N/A	#N/A
GMNC	#N/A	#N/A	#N/A	#N/A
GOLGA6L17P	#N/A	#N/A	#N/A	#N/A
GOLT1A	#N/A	#N/A	#N/A	#N/A
GPR143	#N/A	#N/A	#N/A	#N/A
GPR158	#N/A	#N/A	#N/A	#N/A
GPRC5D	#N/A	#N/A	#N/A	#N/A
GVQW2	#N/A	#N/A	#N/A	#N/A
HCG9	#N/A	#N/A	#N/A	#N/A
HEATR3	#N/A	#N/A	#N/A	#N/A
HECTD2	#N/A	#N/A	#N/A	#N/A
HESX1	#N/A	#N/A	#N/A	#N/A
HIST1H2BJ	#N/A	#N/A	#N/A	#N/A
HLA-DOA	#N/A	#N/A	#N/A	#N/A
HLA-DPA1	#N/A	#N/A	#N/A	#N/A
HLA-DPB2	#N/A	#N/A	#N/A	#N/A
HOXB-AS4	#N/A	#N/A	#N/A	#N/A
HOXD11	#N/A	#N/A	#N/A	#N/A
HRAT92	#N/A	#N/A	#N/A	#N/A
HRG	#N/A	#N/A	#N/A	#N/A
HSD11B2	#N/A	#N/A	#N/A	#N/A
HSD17B6	#N/A	#N/A	#N/A	#N/A
HSD3BP5	#N/A	#N/A	#N/A	#N/A
ICAM3	#N/A	#N/A	#N/A	#N/A
IGFL4	#N/A	#N/A	#N/A	#N/A
IKZF2	#N/A	#N/A	#N/A	#N/A
IL20RB	#N/A	#N/A	#N/A	#N/A
IQCH	#N/A	#N/A	#N/A	#N/A
IRF2	#N/A	#N/A	#N/A	#N/A
IRF6	#N/A	#N/A	#N/A	#N/A
KAT8	#N/A	#N/A	#N/A	#N/A
KCNC1	#N/A	#N/A	#N/A	#N/A
KCNJ18	#N/A	#N/A	#N/A	#N/A
KCNN1	#N/A	#N/A	#N/A	#N/A
KDELC1	#N/A	#N/A	#N/A	#N/A
KDF1	#N/A	#N/A	#N/A	#N/A
KIAA1324	#N/A	#N/A	#N/A	#N/A
KIF17	#N/A	#N/A	#N/A	#N/A
KIF1B	#N/A	#N/A	#N/A	#N/A
KIF2A	#N/A	#N/A	#N/A	#N/A
KLHL30-AS1	#N/A	#N/A	#N/A	#N/A
KLHL7	#N/A	#N/A	#N/A	#N/A
KLK13	#N/A	#N/A	#N/A	#N/A
KLRC2	#N/A	#N/A	#N/A	#N/A
KLRC3	#N/A	#N/A	#N/A	#N/A
KRT17	#N/A	#N/A	#N/A	#N/A
KRT20	#N/A	#N/A	#N/A	#N/A
KRT222	#N/A	#N/A	#N/A	#N/A
KRT6A	#N/A	#N/A	#N/A	#N/A
LAPTM4B	#N/A	#N/A	#N/A	#N/A
LCN12	#N/A	#N/A	#N/A	#N/A
LGALS1	#N/A	#N/A	#N/A	#N/A
LHX5	#N/A	#N/A	#N/A	#N/A
LINC00326	#N/A	#N/A	#N/A	#N/A
LINC00412	#N/A	#N/A	#N/A	#N/A
LINC00624	#N/A	#N/A	#N/A	#N/A
LINC00652	#N/A	#N/A	#N/A	#N/A
LINC00674	#N/A	#N/A	#N/A	#N/A
LINC00698	#N/A	#N/A	#N/A	#N/A
LINC00861	#N/A	#N/A	#N/A	#N/A
LINC00868	#N/A	#N/A	#N/A	#N/A
LINC00887	#N/A	#N/A	#N/A	#N/A
LINC01006	#N/A	#N/A	#N/A	#N/A
LINC01012	#N/A	#N/A	#N/A	#N/A
LINC01424	#N/A	#N/A	#N/A	#N/A
LINC01569	#N/A	#N/A	#N/A	#N/A
LINC01589	#N/A	#N/A	#N/A	#N/A
LINC01612	#N/A	#N/A	#N/A	#N/A
LIPE	#N/A	#N/A	#N/A	#N/A
LIPT1	#N/A	#N/A	#N/A	#N/A
LMO1	#N/A	#N/A	#N/A	#N/A
LPAR3	#N/A	#N/A	#N/A	#N/A
LRRC19	#N/A	#N/A	#N/A	#N/A
LRRC6	#N/A	#N/A	#N/A	#N/A
LST1	#N/A	#N/A	#N/A	#N/A
LY6G5C	#N/A	#N/A	#N/A	#N/A
MAGEA2B	#N/A	#N/A	#N/A	#N/A
MAGEA3	#N/A	#N/A	#N/A	#N/A
MAGEA6	#N/A	#N/A	#N/A	#N/A
MAMDC2	#N/A	#N/A	#N/A	#N/A
MAP1LC3B2	#N/A	#N/A	#N/A	#N/A
MAPKAPK2	#N/A	#N/A	#N/A	#N/A
MCOLN3	#N/A	#N/A	#N/A	#N/A
MECOM	#N/A	#N/A	#N/A	#N/A
MED4-AS1	#N/A	#N/A	#N/A	#N/A
MEIG1	#N/A	#N/A	#N/A	#N/A
MEIOB	#N/A	#N/A	#N/A	#N/A
MEOX1	#N/A	#N/A	#N/A	#N/A
MICE	#N/A	#N/A	#N/A	#N/A
MIPEPP3	#N/A	#N/A	#N/A	#N/A
MIR193BHG	#N/A	#N/A	#N/A	#N/A
MIR4685	#N/A	#N/A	#N/A	#N/A
MIR6747	#N/A	#N/A	#N/A	#N/A
MIS18A-AS1	#N/A	#N/A	#N/A	#N/A
MMP14	#N/A	#N/A	#N/A	#N/A
MROH7	#N/A	#N/A	#N/A	#N/A
MRPL10	#N/A	#N/A	#N/A	#N/A
MSH3	#N/A	#N/A	#N/A	#N/A
MTMR2	#N/A	#N/A	#N/A	#N/A
MTSS1	#N/A	#N/A	#N/A	#N/A
MTUS2-AS1	#N/A	#N/A	#N/A	#N/A
NAPA-AS1	#N/A	#N/A	#N/A	#N/A
NFE2	#N/A	#N/A	#N/A	#N/A
NFKBIL1	#N/A	#N/A	#N/A	#N/A
NME5	#N/A	#N/A	#N/A	#N/A
NR2F1-AS1	#N/A	#N/A	#N/A	#N/A
NSD1	#N/A	#N/A	#N/A	#N/A
NXPH1	#N/A	#N/A	#N/A	#N/A
OARD1	#N/A	#N/A	#N/A	#N/A
OCIAD2	#N/A	#N/A	#N/A	#N/A
ORM2	#N/A	#N/A	#N/A	#N/A
PABPC3	#N/A	#N/A	#N/A	#N/A
PARD3	#N/A	#N/A	#N/A	#N/A
PARD3-AS1	#N/A	#N/A	#N/A	#N/A
PARD6G-AS1	#N/A	#N/A	#N/A	#N/A
PDXDC1	#N/A	#N/A	#N/A	#N/A
PHACTR2	#N/A	#N/A	#N/A	#N/A
PHAX	#N/A	#N/A	#N/A	#N/A
PKP2	#N/A	#N/A	#N/A	#N/A
PLEKHM1	#N/A	#N/A	#N/A	#N/A
PNPLA1	#N/A	#N/A	#N/A	#N/A
POMGNT2	#N/A	#N/A	#N/A	#N/A
PON3	#N/A	#N/A	#N/A	#N/A
PRCD	#N/A	#N/A	#N/A	#N/A
PRKAB1	#N/A	#N/A	#N/A	#N/A
PRKAG2-AS1	#N/A	#N/A	#N/A	#N/A
PRKCH	#N/A	#N/A	#N/A	#N/A
PRPF38B	#N/A	#N/A	#N/A	#N/A
PRR23D1	#N/A	#N/A	#N/A	#N/A
PRRC2C	#N/A	#N/A	#N/A	#N/A
PRSS23	#N/A	#N/A	#N/A	#N/A
PRSS3	#N/A	#N/A	#N/A	#N/A
PRSS51	#N/A	#N/A	#N/A	#N/A
PTH1R	#N/A	#N/A	#N/A	#N/A
PTK2	#N/A	#N/A	#N/A	#N/A
PTPRM	#N/A	#N/A	#N/A	#N/A
QRFP	#N/A	#N/A	#N/A	#N/A
R3HCC1	#N/A	#N/A	#N/A	#N/A
RAB13	#N/A	#N/A	#N/A	#N/A
RAB30-AS1	#N/A	#N/A	#N/A	#N/A
RAB34	#N/A	#N/A	#N/A	#N/A
RABL3	#N/A	#N/A	#N/A	#N/A
RAET1E-AS1	#N/A	#N/A	#N/A	#N/A
RAET1L	#N/A	#N/A	#N/A	#N/A
RANBP17	#N/A	#N/A	#N/A	#N/A
RAP1GAP	#N/A	#N/A	#N/A	#N/A
RARA-AS1	#N/A	#N/A	#N/A	#N/A
RASGEF1C	#N/A	#N/A	#N/A	#N/A
RBM10	#N/A	#N/A	#N/A	#N/A
RBM27	#N/A	#N/A	#N/A	#N/A
RBMX2	#N/A	#N/A	#N/A	#N/A
REL	#N/A	#N/A	#N/A	#N/A
RGS6	#N/A	#N/A	#N/A	#N/A
RINL	#N/A	#N/A	#N/A	#N/A
RNASEH1	#N/A	#N/A	#N/A	#N/A
RNF126	#N/A	#N/A	#N/A	#N/A
RNF20	#N/A	#N/A	#N/A	#N/A
RNF212	#N/A	#N/A	#N/A	#N/A
RNF4	#N/A	#N/A	#N/A	#N/A
RPL17	#N/A	#N/A	#N/A	#N/A
RPL23AP53	#N/A	#N/A	#N/A	#N/A
RPL23AP87	#N/A	#N/A	#N/A	#N/A
RPL9P9	#N/A	#N/A	#N/A	#N/A
RPS27	#N/A	#N/A	#N/A	#N/A
RRP36	#N/A	#N/A	#N/A	#N/A
RXRA	#N/A	#N/A	#N/A	#N/A
RXRB	#N/A	#N/A	#N/A	#N/A
RYR3	#N/A	#N/A	#N/A	#N/A
S100A14	#N/A	#N/A	#N/A	#N/A
SAP130	#N/A	#N/A	#N/A	#N/A
SAPCD1-AS1	#N/A	#N/A	#N/A	#N/A
SATL1	#N/A	#N/A	#N/A	#N/A
SBF2	#N/A	#N/A	#N/A	#N/A
SCEL	#N/A	#N/A	#N/A	#N/A
SCGB2B2	#N/A	#N/A	#N/A	#N/A
SCOC-AS1	#N/A	#N/A	#N/A	#N/A
SDAD1P1	#N/A	#N/A	#N/A	#N/A
SECTM1	#N/A	#N/A	#N/A	#N/A
SELL	#N/A	#N/A	#N/A	#N/A
SERPINF2	#N/A	#N/A	#N/A	#N/A
SH2D3A	#N/A	#N/A	#N/A	#N/A
SIX3	#N/A	#N/A	#N/A	#N/A
SLC11A1	#N/A	#N/A	#N/A	#N/A
SLC17A8	#N/A	#N/A	#N/A	#N/A
SLC18B1	#N/A	#N/A	#N/A	#N/A
SLC1A1	#N/A	#N/A	#N/A	#N/A
SLC26A3	#N/A	#N/A	#N/A	#N/A
SLC26A4	#N/A	#N/A	#N/A	#N/A
SLC27A6	#N/A	#N/A	#N/A	#N/A
SLC29A2	#N/A	#N/A	#N/A	#N/A
SLC7A1	#N/A	#N/A	#N/A	#N/A
SLC7A9	#N/A	#N/A	#N/A	#N/A
SLCO1B1	#N/A	#N/A	#N/A	#N/A
SMARCAL1	#N/A	#N/A	#N/A	#N/A
SMC5	#N/A	#N/A	#N/A	#N/A
SMIM5	#N/A	#N/A	#N/A	#N/A
SMIM8	#N/A	#N/A	#N/A	#N/A
SMPD2	#N/A	#N/A	#N/A	#N/A
SNAI3	#N/A	#N/A	#N/A	#N/A
SNORA65	#N/A	#N/A	#N/A	#N/A
SNORD15A	#N/A	#N/A	#N/A	#N/A
SPEF2	#N/A	#N/A	#N/A	#N/A
SPIN3	#N/A	#N/A	#N/A	#N/A
SPOCK3	#N/A	#N/A	#N/A	#N/A
SSUH2	#N/A	#N/A	#N/A	#N/A
STBD1	#N/A	#N/A	#N/A	#N/A
STIM2	#N/A	#N/A	#N/A	#N/A
STPG1	#N/A	#N/A	#N/A	#N/A
STRA6	#N/A	#N/A	#N/A	#N/A
STX17-AS1	#N/A	#N/A	#N/A	#N/A
SUGP1	#N/A	#N/A	#N/A	#N/A
SUMF2	#N/A	#N/A	#N/A	#N/A
SUPT3H	#N/A	#N/A	#N/A	#N/A
SVIL-AS1	#N/A	#N/A	#N/A	#N/A
SWSAP1	#N/A	#N/A	#N/A	#N/A
SYNJ2BP-COX16	#N/A	#N/A	#N/A	#N/A
TARID	#N/A	#N/A	#N/A	#N/A
TC2N	#N/A	#N/A	#N/A	#N/A
TEN1-CDK3	#N/A	#N/A	#N/A	#N/A
THTPA	#N/A	#N/A	#N/A	#N/A
TICAM1	#N/A	#N/A	#N/A	#N/A
TIMMDC1	#N/A	#N/A	#N/A	#N/A
TLR9	#N/A	#N/A	#N/A	#N/A
TMBIM4	#N/A	#N/A	#N/A	#N/A
TMED7-TICAM2	#N/A	#N/A	#N/A	#N/A
TMEM178A	#N/A	#N/A	#N/A	#N/A
TMEM178B	#N/A	#N/A	#N/A	#N/A
TMEM266	#N/A	#N/A	#N/A	#N/A
TMEM92-AS1	#N/A	#N/A	#N/A	#N/A
TMEM9B-AS1	#N/A	#N/A	#N/A	#N/A
TMOD3	#N/A	#N/A	#N/A	#N/A
TMPRSS6	#N/A	#N/A	#N/A	#N/A
TMPRSS7	#N/A	#N/A	#N/A	#N/A
TMTC3	#N/A	#N/A	#N/A	#N/A
TNNT3	#N/A	#N/A	#N/A	#N/A
TPD52L1	#N/A	#N/A	#N/A	#N/A
TPRG1	#N/A	#N/A	#N/A	#N/A
TPTE2	#N/A	#N/A	#N/A	#N/A
TPTE2P6	#N/A	#N/A	#N/A	#N/A
TRAPPC11	#N/A	#N/A	#N/A	#N/A
TSSK3	#N/A	#N/A	#N/A	#N/A
TTBK2	#N/A	#N/A	#N/A	#N/A
TTLL9	#N/A	#N/A	#N/A	#N/A
TUBGCP5	#N/A	#N/A	#N/A	#N/A
TYW5	#N/A	#N/A	#N/A	#N/A
UBAC1	#N/A	#N/A	#N/A	#N/A
UBTD1	#N/A	#N/A	#N/A	#N/A
UNC119B	#N/A	#N/A	#N/A	#N/A
UNC93B6	#N/A	#N/A	#N/A	#N/A
UPF3A	#N/A	#N/A	#N/A	#N/A
USF1	#N/A	#N/A	#N/A	#N/A
USP34	#N/A	#N/A	#N/A	#N/A
VGLL3	#N/A	#N/A	#N/A	#N/A
VIPR1-AS1	#N/A	#N/A	#N/A	#N/A
VTCN1	#N/A	#N/A	#N/A	#N/A
WAC-AS1	#N/A	#N/A	#N/A	#N/A
WARS2	#N/A	#N/A	#N/A	#N/A
WDR49	#N/A	#N/A	#N/A	#N/A
WDR86	#N/A	#N/A	#N/A	#N/A
WEE2-AS1	#N/A	#N/A	#N/A	#N/A
WISP3	#N/A	#N/A	#N/A	#N/A
WNT7A	#N/A	#N/A	#N/A	#N/A
WRB	#N/A	#N/A	#N/A	#N/A
YBX3	#N/A	#N/A	#N/A	#N/A
YTHDC1	#N/A	#N/A	#N/A	#N/A
ZBBX	#N/A	#N/A	#N/A	#N/A
ZBTB10	#N/A	#N/A	#N/A	#N/A
ZBTB24	#N/A	#N/A	#N/A	#N/A
ZBTB32	#N/A	#N/A	#N/A	#N/A
ZKSCAN5	#N/A	#N/A	#N/A	#N/A
ZNF131	#N/A	#N/A	#N/A	#N/A
ZNF169	#N/A	#N/A	#N/A	#N/A
ZNF205	#N/A	#N/A	#N/A	#N/A
ZNF280B	#N/A	#N/A	#N/A	#N/A
ZNF317	#N/A	#N/A	#N/A	#N/A
ZNF318	#N/A	#N/A	#N/A	#N/A
ZNF337-AS1	#N/A	#N/A	#N/A	#N/A
ZNF37BP	#N/A	#N/A	#N/A	#N/A
ZNF419	#N/A	#N/A	#N/A	#N/A
ZNF423	#N/A	#N/A	#N/A	#N/A
ZNF501	#N/A	#N/A	#N/A	#N/A
ZNF512B	#N/A	#N/A	#N/A	#N/A
ZNF574	#N/A	#N/A	#N/A	#N/A
ZNF586	#N/A	#N/A	#N/A	#N/A
ZNF594	#N/A	#N/A	#N/A	#N/A
ZNF649-AS1	#N/A	#N/A	#N/A	#N/A
ZNF696	#N/A	#N/A	#N/A	#N/A
ZNF710	#N/A	#N/A	#N/A	#N/A
ZNF786	#N/A	#N/A	#N/A	#N/A
ZNF816	#N/A	#N/A	#N/A	#N/A
ZYX	ZYX	#N/A	#N/A	#N/A
ZPR1	ZPR1	#N/A	#N/A	#N/A
ZNF853	ZNF853	#N/A	#N/A	#N/A
ZNF654	ZNF654	#N/A	#N/A	#N/A
ZNF649	ZNF649	#N/A	#N/A	#N/A
ZNF639	ZNF639	#N/A	#N/A	#N/A
ZNF598	ZNF598	#N/A	#N/A	#N/A
ZNF589	ZNF589	#N/A	#N/A	#N/A
ZNF514	ZNF514	#N/A	#N/A	#N/A
ZNF496	ZNF496	#N/A	#N/A	#N/A
ZNF449	ZNF449	#N/A	#N/A	#N/A
ZNF443	ZNF443	#N/A	#N/A	#N/A
ZNF426	ZNF426	#N/A	#N/A	#N/A
ZNF408	ZNF408	#N/A	#N/A	#N/A
ZNF296	ZNF296	#N/A	#N/A	#N/A
ZNF292	ZNF292	#N/A	#N/A	#N/A
ZNF271P	ZNF271P	#N/A	#N/A	#N/A
ZNF248	ZNF248	#N/A	#N/A	#N/A
ZNF106	ZNF106	#N/A	#N/A	#N/A
ZMYM5	ZMYM5	#N/A	#N/A	#N/A
ZKSCAN8	ZKSCAN8	#N/A	#N/A	#N/A
ZFR	ZFR	#N/A	#N/A	#N/A
ZFPL1	ZFPL1	#N/A	#N/A	#N/A
ZDHHC5	ZDHHC5	#N/A	#N/A	#N/A
ZCCHC7	ZCCHC7	#N/A	#N/A	#N/A
ZBTB41	ZBTB41	#N/A	#N/A	#N/A
YY1AP1	YY1AP1	#N/A	#N/A	#N/A
XIAP	XIAP	#N/A	#N/A	#N/A
WNT10B	WNT10B	#N/A	#N/A	#N/A
WIPF2	WIPF2	#N/A	#N/A	#N/A
WDR89	WDR89	#N/A	#N/A	#N/A
WDR31	WDR31	#N/A	#N/A	#N/A
VPS37C	VPS37C	#N/A	#N/A	#N/A
USP13	USP13	#N/A	#N/A	#N/A
UPP1	UPP1	#N/A	#N/A	#N/A
UFSP2	UFSP2	#N/A	#N/A	#N/A
UBR1	UBR1	#N/A	#N/A	#N/A
UBE3D	UBE3D	#N/A	#N/A	#N/A
UBE3C	UBE3C	#N/A	#N/A	#N/A
UBA52	UBA52	#N/A	#N/A	#N/A
TYW1	TYW1	#N/A	#N/A	#N/A
TWISTNB	TWISTNB	#N/A	#N/A	#N/A
TTC7A	TTC7A	#N/A	#N/A	#N/A
TTC4	TTC4	#N/A	#N/A	#N/A
TSPAN13	TSPAN13	#N/A	#N/A	#N/A
TRPV6	TRPV6	#N/A	#N/A	#N/A
TRPC1	TRPC1	#N/A	#N/A	#N/A
TRIP11	TRIP11	#N/A	#N/A	#N/A
TRG-AS1	TRG-AS1	#N/A	#N/A	#N/A
TOX4	TOX4	#N/A	#N/A	#N/A
TOR1AIP2	TOR1AIP2	#N/A	#N/A	#N/A
TNFSF4	TNFSF4	#N/A	#N/A	#N/A
TNFSF13B	TNFSF13B	#N/A	#N/A	#N/A
TNFRSF10C	TNFRSF10C	#N/A	#N/A	#N/A
TNFAIP8L1	TNFAIP8L1	#N/A	#N/A	#N/A
TMUB1	TMUB1	#N/A	#N/A	#N/A
TMOD1	TMOD1	#N/A	#N/A	#N/A
TMEM86A	TMEM86A	#N/A	#N/A	#N/A
TMEM69	TMEM69	#N/A	#N/A	#N/A
TMEM242	TMEM242	#N/A	#N/A	#N/A
TMEM192	TMEM192	#N/A	#N/A	#N/A
TMEM181	TMEM181	#N/A	#N/A	#N/A
TMEM177	TMEM177	#N/A	#N/A	#N/A
TMEM170B	TMEM170B	#N/A	#N/A	#N/A
TMEM11	TMEM11	#N/A	#N/A	#N/A
TMED4	TMED4	#N/A	#N/A	#N/A
TM9SF1	TM9SF1	#N/A	#N/A	#N/A
TIMM17A	TIMM17A	#N/A	#N/A	#N/A
THG1L	THG1L	#N/A	#N/A	#N/A
THAP4	THAP4	#N/A	#N/A	#N/A
TFE3	TFE3	#N/A	#N/A	#N/A
TFB1M	TFB1M	#N/A	#N/A	#N/A
TEX2	TEX2	#N/A	#N/A	#N/A
TCP11L1	TCP11L1	#N/A	#N/A	#N/A
TCF20	TCF20	#N/A	#N/A	#N/A
TBC1D32	TBC1D32	#N/A	#N/A	#N/A
TBC1D25	TBC1D25	#N/A	#N/A	#N/A
TBC1D23	TBC1D23	#N/A	#N/A	#N/A
TBC1D22B	TBC1D22B	#N/A	#N/A	#N/A
TAGAP	TAGAP	#N/A	#N/A	#N/A
TAF3	TAF3	#N/A	#N/A	#N/A
SUSD6	SUSD6	#N/A	#N/A	#N/A
SUPV3L1	SUPV3L1	#N/A	#N/A	#N/A
SUPT5H	SUPT5H	#N/A	#N/A	#N/A
SULT1C2	SULT1C2	#N/A	#N/A	#N/A
SULT1A3	SULT1A3	#N/A	#N/A	#N/A
STXBP1	STXBP1	#N/A	#N/A	#N/A
STX18-AS1	STX18-AS1	#N/A	#N/A	#N/A
STRN4	STRN4	#N/A	#N/A	#N/A
STK40	STK40	#N/A	#N/A	#N/A
STK17B	STK17B	#N/A	#N/A	#N/A
STARD3NL	STARD3NL	#N/A	#N/A	#N/A
STAMBP	STAMBP	#N/A	#N/A	#N/A
SSSCA1	SSSCA1	#N/A	#N/A	#N/A
SS18	SS18	#N/A	#N/A	#N/A
SPX	SPX	#N/A	#N/A	#N/A
SPTY2D1	SPTY2D1	#N/A	#N/A	#N/A
SPTAN1	SPTAN1	#N/A	#N/A	#N/A
SPON2	SPON2	#N/A	#N/A	#N/A
SPDL1	SPDL1	#N/A	#N/A	#N/A
SPATA2	SPATA2	#N/A	#N/A	#N/A
SP4	SP4	#N/A	#N/A	#N/A
SOX13	SOX13	#N/A	#N/A	#N/A
SOCS4	SOCS4	#N/A	#N/A	#N/A
SNX12	SNX12	#N/A	#N/A	#N/A
SNIP1	SNIP1	#N/A	#N/A	#N/A
SNF8	SNF8	#N/A	#N/A	#N/A
SND1	SND1	#N/A	#N/A	#N/A
SNAP29	SNAP29	#N/A	#N/A	#N/A
SMPD1	SMPD1	#N/A	#N/A	#N/A
SMIM15	SMIM15	#N/A	#N/A	#N/A
SMIM12	SMIM12	#N/A	#N/A	#N/A
SMAD4	SMAD4	#N/A	#N/A	#N/A
SLC35E1	SLC35E1	#N/A	#N/A	#N/A
SLC35B1	SLC35B1	#N/A	#N/A	#N/A
SLC31A1	SLC31A1	#N/A	#N/A	#N/A
SLC30A9	SLC30A9	#N/A	#N/A	#N/A
SLC25A6	SLC25A6	#N/A	#N/A	#N/A
SLC25A38	SLC25A38	#N/A	#N/A	#N/A
SLC25A33	SLC25A33	#N/A	#N/A	#N/A
SLAIN2	SLAIN2	#N/A	#N/A	#N/A
SIRT2	SIRT2	#N/A	#N/A	#N/A
SHB	SHB	#N/A	#N/A	#N/A
SH3PXD2A-AS1	SH3PXD2A-AS1	#N/A	#N/A	#N/A
SH3GL1	SH3GL1	#N/A	#N/A	#N/A
SF3A1	SF3A1	#N/A	#N/A	#N/A
SEMA6B	SEMA6B	#N/A	#N/A	#N/A
SEH1L	SEH1L	#N/A	#N/A	#N/A
SEC63	SEC63	#N/A	#N/A	#N/A
SEC24C	SEC24C	#N/A	#N/A	#N/A
SCN8A	SCN8A	#N/A	#N/A	#N/A
SCAMP3	SCAMP3	#N/A	#N/A	#N/A
SBNO2	SBNO2	#N/A	#N/A	#N/A
SAR1A	SAR1A	#N/A	#N/A	#N/A
SAMD4B	SAMD4B	#N/A	#N/A	#N/A
RPSA	RPSA	#N/A	#N/A	#N/A
RPS6KA1	RPS6KA1	#N/A	#N/A	#N/A
RPS3	RPS3	#N/A	#N/A	#N/A
RPS19	RPS19	#N/A	#N/A	#N/A
RPS12	RPS12	#N/A	#N/A	#N/A
RPN1	RPN1	#N/A	#N/A	#N/A
RPL41	RPL41	#N/A	#N/A	#N/A
RPL30	RPL30	#N/A	#N/A	#N/A
RPL3	RPL3	#N/A	#N/A	#N/A
RPL27	RPL27	#N/A	#N/A	#N/A
RPL23A	RPL23A	#N/A	#N/A	#N/A
RPL18A	RPL18A	#N/A	#N/A	#N/A
RPL15	RPL15	#N/A	#N/A	#N/A
RNF5	RNF5	#N/A	#N/A	#N/A
RNF24	RNF24	#N/A	#N/A	#N/A
RNF185	RNF185	#N/A	#N/A	#N/A
RNF114	RNF114	#N/A	#N/A	#N/A
RNASEH2B	RNASEH2B	#N/A	#N/A	#N/A
RING1	RING1	#N/A	#N/A	#N/A
RHEB	RHEB	#N/A	#N/A	#N/A
RGS17	RGS17	#N/A	#N/A	#N/A
RFX2	RFX2	#N/A	#N/A	#N/A
RER1	RER1	#N/A	#N/A	#N/A
RENBP	RENBP	#N/A	#N/A	#N/A
RBM18	RBM18	#N/A	#N/A	#N/A
RBBP5	RBBP5	#N/A	#N/A	#N/A
RAVER1	RAVER1	#N/A	#N/A	#N/A
RASSF5	RASSF5	#N/A	#N/A	#N/A
RAP2C-AS1	RAP2C-AS1	#N/A	#N/A	#N/A
RAD54L2	RAD54L2	#N/A	#N/A	#N/A
RAD23A	RAD23A	#N/A	#N/A	#N/A
RABGEF1	RABGEF1	#N/A	#N/A	#N/A
RAB40C	RAB40C	#N/A	#N/A	#N/A
RAB14	RAB14	#N/A	#N/A	#N/A
R3HDM4	R3HDM4	#N/A	#N/A	#N/A
QPRT	QPRT	#N/A	#N/A	#N/A
PYGB	PYGB	#N/A	#N/A	#N/A
PXYLP1	PXYLP1	#N/A	#N/A	#N/A
PTAFR	PTAFR	#N/A	#N/A	#N/A
PRKX	PRKX	#N/A	#N/A	#N/A
PRKRA	PRKRA	#N/A	#N/A	#N/A
PRKACA	PRKACA	#N/A	#N/A	#N/A
PPP1R12A	PPP1R12A	#N/A	#N/A	#N/A
POLR2C	POLR2C	#N/A	#N/A	#N/A
POLR1D	POLR1D	#N/A	#N/A	#N/A
POGLUT1	POGLUT1	#N/A	#N/A	#N/A
PIP5K1A	PIP5K1A	#N/A	#N/A	#N/A
PIM2	PIM2	#N/A	#N/A	#N/A
PI4KB	PI4KB	#N/A	#N/A	#N/A
PHF11	PHF11	#N/A	#N/A	#N/A
PHC3	PHC3	#N/A	#N/A	#N/A
PDS5A	PDS5A	#N/A	#N/A	#N/A
PDE9A	PDE9A	#N/A	#N/A	#N/A
PDE6G	PDE6G	#N/A	#N/A	#N/A
PDE1B	PDE1B	#N/A	#N/A	#N/A
PARVG	PARVG	#N/A	#N/A	#N/A
PARG	PARG	#N/A	#N/A	#N/A
OTUB1	OTUB1	#N/A	#N/A	#N/A
OR7E14P	OR7E14P	#N/A	#N/A	#N/A
NR4A3	NR4A3	#N/A	#N/A	#N/A
NR2C2	NR2C2	#N/A	#N/A	#N/A
NPLOC4	NPLOC4	#N/A	#N/A	#N/A
NEDD1	NEDD1	#N/A	#N/A	#N/A
MUL1	MUL1	#N/A	#N/A	#N/A
MTRF1	MTRF1	#N/A	#N/A	#N/A
MTPN	MTPN	#N/A	#N/A	#N/A
MTG2	MTG2	#N/A	#N/A	#N/A
MSS51	MSS51	#N/A	#N/A	#N/A
MMP1	MMP1	#N/A	#N/A	#N/A
MKRN2	MKRN2	#N/A	#N/A	#N/A
MGAT4B	MGAT4B	#N/A	#N/A	#N/A
MED4	MED4	#N/A	#N/A	#N/A
MED10	MED10	#N/A	#N/A	#N/A
MBNL3	MBNL3	#N/A	#N/A	#N/A
MBD4	MBD4	#N/A	#N/A	#N/A
MBD1	MBD1	#N/A	#N/A	#N/A
MATR3	MATR3	#N/A	#N/A	#N/A
MARCO	MARCO	#N/A	#N/A	#N/A
MAPK14	MAPK14	#N/A	#N/A	#N/A
LTBR	LTBR	#N/A	#N/A	#N/A
LTA4H	LTA4H	#N/A	#N/A	#N/A
LSM1	LSM1	#N/A	#N/A	#N/A
LINC01094	LINC01094	#N/A	#N/A	#N/A
LCMT1	LCMT1	#N/A	#N/A	#N/A
LAMA3	LAMA3	#N/A	#N/A	#N/A
KLRG1	KLRG1	#N/A	#N/A	#N/A
KLHL11	KLHL11	#N/A	#N/A	#N/A
JOSD1	JOSD1	#N/A	#N/A	#N/A
JADE3	JADE3	#N/A	#N/A	#N/A
IQGAP2	IQGAP2	#N/A	#N/A	#N/A
IQCJ-SCHIP1	IQCJ-SCHIP1	#N/A	#N/A	#N/A
INO80	INO80	#N/A	#N/A	#N/A
HRNR	HRNR	#N/A	#N/A	#N/A
HMG20B	HMG20B	#N/A	#N/A	#N/A
HERC4	HERC4	#N/A	#N/A	#N/A
HEATR4	HEATR4	#N/A	#N/A	#N/A
GTF3C4	GTF3C4	#N/A	#N/A	#N/A
GPR135	GPR135	#N/A	#N/A	#N/A
GOPC	GOPC	#N/A	#N/A	#N/A
GIT2	GIT2	#N/A	#N/A	#N/A
FITM1	FITM1	#N/A	#N/A	#N/A
FBXW2	FBXW2	#N/A	#N/A	#N/A
FAM76A	FAM76A	#N/A	#N/A	#N/A
FAM110A	FAM110A	#N/A	#N/A	#N/A
EPS15L1	EPS15L1	#N/A	#N/A	#N/A
EMD	EMD	#N/A	#N/A	#N/A
EIF2D	EIF2D	#N/A	#N/A	#N/A
DYM	DYM	#N/A	#N/A	#N/A
DVL3	DVL3	#N/A	#N/A	#N/A
DUOXA1	DUOXA1	#N/A	#N/A	#N/A
DLG1-AS1	DLG1-AS1	#N/A	#N/A	#N/A
DHX36	DHX36	#N/A	#N/A	#N/A
DHRS9	DHRS9	#N/A	#N/A	#N/A
DAPK3	DAPK3	#N/A	#N/A	#N/A
CYP27B1	CYP27B1	#N/A	#N/A	#N/A
CRCP	CRCP	#N/A	#N/A	#N/A
COG5	COG5	#N/A	#N/A	#N/A
CHRAC1	CHRAC1	#N/A	#N/A	#N/A
CFAP52	CFAP52	#N/A	#N/A	#N/A
CEP19	CEP19	#N/A	#N/A	#N/A
CENPBD1P1	CENPBD1P1	#N/A	#N/A	#N/A
CDC14A	CDC14A	#N/A	#N/A	#N/A
CD52	CD52	#N/A	#N/A	#N/A
CCNK	CCNK	#N/A	#N/A	#N/A
CCDC9	CCDC9	#N/A	#N/A	#N/A
CBX1	CBX1	#N/A	#N/A	#N/A
CASP9	CASP9	#N/A	#N/A	#N/A
CARD19	CARD19	#N/A	#N/A	#N/A
CAMK2N1	CAMK2N1	#N/A	#N/A	#N/A
C2orf76	C2orf76	#N/A	#N/A	#N/A
C2CD2L	C2CD2L	#N/A	#N/A	#N/A
C15orf65	C15orf65	#N/A	#N/A	#N/A
BRAP	BRAP	#N/A	#N/A	#N/A
BMP2K	BMP2K	#N/A	#N/A	#N/A
BIRC6	BIRC6	#N/A	#N/A	#N/A
BCAP31	BCAP31	#N/A	#N/A	#N/A
BBS10	BBS10	#N/A	#N/A	#N/A
ATP6V1F	ATP6V1F	#N/A	#N/A	#N/A
ATP1A1	ATP1A1	#N/A	#N/A	#N/A
ATG14	ATG14	#N/A	#N/A	#N/A
ARRB2	ARRB2	#N/A	#N/A	#N/A
ARR3	ARR3	#N/A	#N/A	#N/A
AP5M1	AP5M1	#N/A	#N/A	#N/A
AP4B1-AS1	AP4B1-AS1	#N/A	#N/A	#N/A
AP3B1	AP3B1	#N/A	#N/A	#N/A
ANXA9	ANXA9	#N/A	#N/A	#N/A
ALG2	ALG2	#N/A	#N/A	#N/A
AKAP2	AKAP2	#N/A	#N/A	#N/A
AHCYL2	AHCYL2	#N/A	#N/A	#N/A
AFMID	AFMID	#N/A	#N/A	#N/A
ADGRE2	ADGRE2	#N/A	#N/A	#N/A
ABCB7	ABCB7	#N/A	#N/A	#N/A
PTPN23	PTPN23	PTPN23	#N/A	#N/A
PTGDS	#N/A	PTGDS	#N/A	#N/A
PTEN	#N/A	PTEN	#N/A	#N/A
PSMG2	#N/A	PSMG2	#N/A	#N/A
PSMD9	PSMD9	PSMD9	#N/A	#N/A
PSMD8	PSMD8	PSMD8	#N/A	#N/A
PRSS27	#N/A	PRSS27	#N/A	#N/A
PROSER2	#N/A	PROSER2	#N/A	#N/A
PRKCSH	#N/A	PRKCSH	#N/A	#N/A
PRKAR1A	#N/A	PRKAR1A	#N/A	#N/A
PPP2R5C	PPP2R5C	PPP2R5C	#N/A	#N/A
PPP1R14C	PPP1R14C	PPP1R14C	#N/A	#N/A
POM121C	POM121C	POM121C	#N/A	#N/A
POLRMT	POLRMT	POLRMT	#N/A	#N/A
POLR3E	#N/A	POLR3E	#N/A	#N/A
POLR2L	POLR2L	POLR2L	#N/A	#N/A
POLR2G	POLR2G	POLR2G	#N/A	#N/A
PNRC2	#N/A	PNRC2	#N/A	#N/A
PLEKHF2	PLEKHF2	PLEKHF2	#N/A	#N/A
PLA2G15	PLA2G15	PLA2G15	#N/A	#N/A
PISD	PISD	PISD	#N/A	#N/A
PIN1	#N/A	PIN1	#N/A	#N/A
PIKFYVE	PIKFYVE	PIKFYVE	#N/A	#N/A
PIK3C2A	PIK3C2A	PIK3C2A	#N/A	#N/A
PIGH	PIGH	PIGH	#N/A	#N/A
PDPK1	PDPK1	PDPK1	#N/A	#N/A
PDE8B	#N/A	PDE8B	#N/A	#N/A
PAQR3	PAQR3	PAQR3	#N/A	#N/A
PANX1	PANX1	PANX1	#N/A	#N/A
PAK4	PAK4	PAK4	#N/A	#N/A
P4HB	P4HB	P4HB	#N/A	#N/A
P2RX7	P2RX7	P2RX7	#N/A	#N/A
OTULIN	OTULIN	OTULIN	#N/A	#N/A
OSTF1	OSTF1	OSTF1	#N/A	#N/A
OSBP	OSBP	OSBP	#N/A	#N/A
OS9	OS9	OS9	#N/A	#N/A
ODF2	#N/A	ODF2	#N/A	#N/A
OCIAD1	OCIAD1	OCIAD1	#N/A	#N/A
NSMAF	#N/A	NSMAF	#N/A	#N/A
NSL1	NSL1	NSL1	#N/A	#N/A
NRM	NRM	NRM	#N/A	#N/A
NRGN	NRGN	NRGN	#N/A	#N/A
NRF1	NRF1	NRF1	#N/A	#N/A
NPR3	#N/A	NPR3	#N/A	#N/A
NPC1L1	NPC1L1	NPC1L1	#N/A	#N/A
NPC1	NPC1	NPC1	#N/A	#N/A
NMT2	#N/A	NMT2	#N/A	#N/A
NIFK-AS1	NIFK-AS1	NIFK-AS1	#N/A	#N/A
NEK6	NEK6	NEK6	#N/A	#N/A
NECAB2	#N/A	NECAB2	#N/A	#N/A
NDUFV1	#N/A	NDUFV1	#N/A	#N/A
NDUFA4L2	#N/A	NDUFA4L2	#N/A	#N/A
NDUFA4	NDUFA4	NDUFA4	#N/A	#N/A
NCKAP1L	#N/A	NCKAP1L	#N/A	#N/A
NBR1	NBR1	NBR1	#N/A	#N/A
NBPF3	NBPF3	NBPF3	#N/A	#N/A
NANS	NANS	NANS	#N/A	#N/A
MTMR14	MTMR14	MTMR14	#N/A	#N/A
MTHFS	#N/A	MTHFS	#N/A	#N/A
MTFR1L	MTFR1L	MTFR1L	#N/A	#N/A
MTFR1	MTFR1	MTFR1	#N/A	#N/A
MTFP1	#N/A	MTFP1	#N/A	#N/A
MTERF3	MTERF3	MTERF3	#N/A	#N/A
MTA2	#N/A	MTA2	#N/A	#N/A
MSN	MSN	MSN	#N/A	#N/A
MRPS11	#N/A	MRPS11	#N/A	#N/A
MRPL37	MRPL37	MRPL37	#N/A	#N/A
MRPL34	#N/A	MRPL34	#N/A	#N/A
MRGBP	#N/A	MRGBP	#N/A	#N/A
MPL	#N/A	MPL	#N/A	#N/A
MORF4L1	MORF4L1	MORF4L1	#N/A	#N/A
MLLT10	MLLT10	MLLT10	#N/A	#N/A
MITD1	MITD1	MITD1	#N/A	#N/A
MIR4435-2HG	MIR4435-2HG	MIR4435-2HG	#N/A	#N/A
MINK1	MINK1	MINK1	#N/A	#N/A
MIEF1	MIEF1	MIEF1	#N/A	#N/A
MICALL1	MICALL1	MICALL1	#N/A	#N/A
MGRN1	MGRN1	MGRN1	#N/A	#N/A
MFSD2A	MFSD2A	MFSD2A	#N/A	#N/A
MFSD14A	MFSD14A	MFSD14A	#N/A	#N/A
METTL13	METTL13	METTL13	#N/A	#N/A
MED21	MED21	MED21	#N/A	#N/A
MED15	#N/A	MED15	#N/A	#N/A
MED14OS	#N/A	MED14OS	#N/A	#N/A
MDH2	MDH2	MDH2	#N/A	#N/A
MCF2L2	#N/A	MCF2L2	#N/A	#N/A
MAPRE3	MAPRE3	MAPRE3	#N/A	#N/A
MAPRE2	MAPRE2	MAPRE2	#N/A	#N/A
MAPK10	#N/A	MAPK10	#N/A	#N/A
MALT1	#N/A	MALT1	#N/A	#N/A
MAGT1	MAGT1	MAGT1	#N/A	#N/A
MAFK	#N/A	MAFK	#N/A	#N/A
MAD1L1	#N/A	MAD1L1	#N/A	#N/A
LYZ	LYZ	LYZ	#N/A	#N/A
LRRK2	#N/A	LRRK2	#N/A	#N/A
LMNB2	LMNB2	LMNB2	#N/A	#N/A
LMBRD1	LMBRD1	LMBRD1	#N/A	#N/A
LL22NC01-81G9.3	#N/A	LL22NC01-81G9.3	#N/A	#N/A
LINC01504	#N/A	LINC01504	#N/A	#N/A
LINC01376	#N/A	LINC01376	#N/A	#N/A
LINC00685	LINC00685	LINC00685	#N/A	#N/A
LINC00482	#N/A	LINC00482	#N/A	#N/A
LINC00266-1	#N/A	LINC00266-1	#N/A	#N/A
LINC00239	#N/A	LINC00239	#N/A	#N/A
LDLRAD4	#N/A	LDLRAD4	#N/A	#N/A
LATS1	LATS1	LATS1	#N/A	#N/A
LARP1	LARP1	LARP1	#N/A	#N/A
LACC1	LACC1	LACC1	#N/A	#N/A
KRBOX4	KRBOX4	KRBOX4	#N/A	#N/A
KLHL32	#N/A	KLHL32	#N/A	#N/A
KLHDC10	KLHDC10	KLHDC10	#N/A	#N/A
KIN	KIN	KIN	#N/A	#N/A
KIAA1958	#N/A	KIAA1958	#N/A	#N/A
KIAA1671	#N/A	KIAA1671	#N/A	#N/A
KIAA1324L	#N/A	KIAA1324L	#N/A	#N/A
KIAA1191	KIAA1191	KIAA1191	#N/A	#N/A
KIAA0513	KIAA0513	KIAA0513	#N/A	#N/A
KCTD20	KCTD20	KCTD20	#N/A	#N/A
KATNA1	#N/A	KATNA1	#N/A	#N/A
ITGB2-AS1	#N/A	ITGB2-AS1	#N/A	#N/A
ITGB2	#N/A	ITGB2	#N/A	#N/A
ISCU	#N/A	ISCU	#N/A	#N/A
IQGAP1	IQGAP1	IQGAP1	#N/A	#N/A
IPO11	IPO11	IPO11	#N/A	#N/A
INTS12	INTS12	INTS12	#N/A	#N/A
INPP1	INPP1	INPP1	#N/A	#N/A
INHBE	INHBE	INHBE	#N/A	#N/A
ILF3	ILF3	ILF3	#N/A	#N/A
IL2RB	IL2RB	IL2RB	#N/A	#N/A
IL27RA	#N/A	IL27RA	#N/A	#N/A
IKZF5	IKZF5	IKZF5	#N/A	#N/A
IGFBP4	IGFBP4	IGFBP4	#N/A	#N/A
IFI16	IFI16	IFI16	#N/A	#N/A
HSPBAP1	HSPBAP1	HSPBAP1	#N/A	#N/A
HSPB11	#N/A	HSPB11	#N/A	#N/A
HSDL1	HSDL1	HSDL1	#N/A	#N/A
HOXC5	#N/A	HOXC5	#N/A	#N/A
HOTAIRM1	HOTAIRM1	HOTAIRM1	#N/A	#N/A
HMGB3	HMGB3	HMGB3	#N/A	#N/A
HLA-DQA1	#N/A	HLA-DQA1	#N/A	#N/A
HERC3	HERC3	HERC3	#N/A	#N/A
HERC1	HERC1	HERC1	#N/A	#N/A
HELZ	HELZ	HELZ	#N/A	#N/A
HECTD3	HECTD3	HECTD3	#N/A	#N/A
HCFC1	HCFC1	HCFC1	#N/A	#N/A
HACE1	#N/A	HACE1	#N/A	#N/A
GZF1	GZF1	GZF1	#N/A	#N/A
GUCD1	#N/A	GUCD1	#N/A	#N/A
GTPBP1	#N/A	GTPBP1	#N/A	#N/A
GPR183	GPR183	GPR183	#N/A	#N/A
GPR146	#N/A	GPR146	#N/A	#N/A
GPI	GPI	GPI	#N/A	#N/A
GPAM	#N/A	GPAM	#N/A	#N/A
GNS	GNS	GNS	#N/A	#N/A
GNPNAT1	GNPNAT1	GNPNAT1	#N/A	#N/A
GNG4	#N/A	GNG4	#N/A	#N/A
GMDS	#N/A	GMDS	#N/A	#N/A
GLUL	GLUL	GLUL	#N/A	#N/A
GLTP	GLTP	GLTP	#N/A	#N/A
GLE1	#N/A	GLE1	#N/A	#N/A
GIN1	GIN1	GIN1	#N/A	#N/A
GDAP1L1	#N/A	GDAP1L1	#N/A	#N/A
GDAP1	#N/A	GDAP1	#N/A	#N/A
GCM1	#N/A	GCM1	#N/A	#N/A
GBF1	GBF1	GBF1	#N/A	#N/A
GATA6	GATA6	GATA6	#N/A	#N/A
GAPDH	GAPDH	GAPDH	#N/A	#N/A
GALNT14	GALNT14	GALNT14	#N/A	#N/A
GAL	GAL	GAL	#N/A	#N/A
GADD45B	#N/A	GADD45B	#N/A	#N/A
FUT2	FUT2	FUT2	#N/A	#N/A
FURIN	#N/A	FURIN	#N/A	#N/A
FSD1L	FSD1L	FSD1L	#N/A	#N/A
FOXN3-AS1	#N/A	FOXN3-AS1	#N/A	#N/A
FKTN	#N/A	FKTN	#N/A	#N/A
FKBP7	FKBP7	FKBP7	#N/A	#N/A
FCF1	FCF1	FCF1	#N/A	#N/A
FBXO31	#N/A	FBXO31	#N/A	#N/A
FBXO28	FBXO28	FBXO28	#N/A	#N/A
FBXL18	FBXL18	FBXL18	#N/A	#N/A
FBRS	FBRS	FBRS	#N/A	#N/A
FAM8A1	FAM8A1	FAM8A1	#N/A	#N/A
FAM86EP	#N/A	FAM86EP	#N/A	#N/A
FAM83B	#N/A	FAM83B	#N/A	#N/A
FAM228B	FAM228B	FAM228B	#N/A	#N/A
FAM184B	#N/A	FAM184B	#N/A	#N/A
FAM160A2	FAM160A2	FAM160A2	#N/A	#N/A
FAM120A	#N/A	FAM120A	#N/A	#N/A
F11R	F11R	F11R	#N/A	#N/A
ETV3	ETV3	ETV3	#N/A	#N/A
ETAA1	ETAA1	ETAA1	#N/A	#N/A
ERLIN2	ERLIN2	ERLIN2	#N/A	#N/A
ERCC3	#N/A	ERCC3	#N/A	#N/A
EPX	#N/A	EPX	#N/A	#N/A
EPC2	EPC2	EPC2	#N/A	#N/A
EPB41L4A-AS1	#N/A	EPB41L4A-AS1	#N/A	#N/A
ENTPD3-AS1	#N/A	ENTPD3-AS1	#N/A	#N/A
EMC4	EMC4	EMC4	#N/A	#N/A
ELL	#N/A	ELL	#N/A	#N/A
EIF4EBP1	EIF4EBP1	EIF4EBP1	#N/A	#N/A
ECM1	ECM1	ECM1	#N/A	#N/A
EBAG9	EBAG9	EBAG9	#N/A	#N/A
DYRK4	DYRK4	DYRK4	#N/A	#N/A
DUSP8	DUSP8	DUSP8	#N/A	#N/A
DUSP14	DUSP14	DUSP14	#N/A	#N/A
DTD1	DTD1	DTD1	#N/A	#N/A
DRG1	DRG1	DRG1	#N/A	#N/A
DPF2	#N/A	DPF2	#N/A	#N/A
DPAGT1	DPAGT1	DPAGT1	#N/A	#N/A
DOT1L	#N/A	DOT1L	#N/A	#N/A
DOK1	DOK1	DOK1	#N/A	#N/A
DNM1L	DNM1L	DNM1L	#N/A	#N/A
DNAJC9-AS1	#N/A	DNAJC9-AS1	#N/A	#N/A
DNAJC17	#N/A	DNAJC17	#N/A	#N/A
DNAJC14	DNAJC14	DNAJC14	#N/A	#N/A
DNAJC13	DNAJC13	DNAJC13	#N/A	#N/A
DNAJB4	#N/A	DNAJB4	#N/A	#N/A
DMXL1	DMXL1	DMXL1	#N/A	#N/A
DLGAP1-AS1	#N/A	DLGAP1-AS1	#N/A	#N/A
DIP2C	DIP2C	DIP2C	#N/A	#N/A
DHX38	#N/A	DHX38	#N/A	#N/A
DENND5A	#N/A	DENND5A	#N/A	#N/A
DENND2C	#N/A	DENND2C	#N/A	#N/A
DEDD2	DEDD2	DEDD2	#N/A	#N/A
DDX41	DDX41	DDX41	#N/A	#N/A
DCUN1D1	DCUN1D1	DCUN1D1	#N/A	#N/A
DCPS	DCPS	DCPS	#N/A	#N/A
DCAF16	#N/A	DCAF16	#N/A	#N/A
DAP	DAP	DAP	#N/A	#N/A
DAD1	DAD1	DAD1	#N/A	#N/A
DACT3	DACT3	DACT3	#N/A	#N/A
DAAM2	#N/A	DAAM2	#N/A	#N/A
CYP2F1	CYP2F1	CYP2F1	#N/A	#N/A
CXorf40B	CXorf40B	CXorf40B	#N/A	#N/A
CTH	CTH	CTH	#N/A	#N/A
CTDP1	CTDP1	CTDP1	#N/A	#N/A
CTDNEP1	#N/A	CTDNEP1	#N/A	#N/A
CTBP2	#N/A	CTBP2	#N/A	#N/A
CSNK1G3	CSNK1G3	CSNK1G3	#N/A	#N/A
CSF1R	CSF1R	CSF1R	#N/A	#N/A
CRYGS	CRYGS	CRYGS	#N/A	#N/A
CREB5	CREB5	CREB5	#N/A	#N/A
CORO1A	CORO1A	CORO1A	#N/A	#N/A
COL13A1	#N/A	COL13A1	#N/A	#N/A
COIL	#N/A	COIL	#N/A	#N/A
COA3	#N/A	COA3	#N/A	#N/A
CNBP	CNBP	CNBP	#N/A	#N/A
CMTM8	#N/A	CMTM8	#N/A	#N/A
CLP1	#N/A	CLP1	#N/A	#N/A
CLN3	CLN3	CLN3	#N/A	#N/A
CKLF	#N/A	CKLF	#N/A	#N/A
CHMP7	CHMP7	CHMP7	#N/A	#N/A
CH17-340M24.3	CH17-340M24.3	CH17-340M24.3	#N/A	#N/A
CETN2	CETN2	CETN2	#N/A	#N/A
CES1P1	CES1P1	CES1P1	#N/A	#N/A
CEP95	CEP95	CEP95	#N/A	#N/A
CEBPB	#N/A	CEBPB	#N/A	#N/A
CEACAM1	CEACAM1	CEACAM1	#N/A	#N/A
CDKN2D	#N/A	CDKN2D	#N/A	#N/A
CDC42EP5	#N/A	CDC42EP5	#N/A	#N/A
CD4	#N/A	CD4	#N/A	#N/A
CD320	CD320	CD320	#N/A	#N/A
CCSAP	CCSAP	CCSAP	#N/A	#N/A
CCNYL2	#N/A	CCNYL2	#N/A	#N/A
CCDC30	CCDC30	CCDC30	#N/A	#N/A
CCDC186	CCDC186	CCDC186	#N/A	#N/A
CATSPER2P1	CATSPER2P1	CATSPER2P1	#N/A	#N/A
CASK	CASK	CASK	#N/A	#N/A
CASC3	CASC3	CASC3	#N/A	#N/A
CAPRIN1	#N/A	CAPRIN1	#N/A	#N/A
CAMSAP2	CAMSAP2	CAMSAP2	#N/A	#N/A
CAMK2N2	CAMK2N2	CAMK2N2	#N/A	#N/A
C8G	C8G	C8G	#N/A	#N/A
C7orf26	C7orf26	C7orf26	#N/A	#N/A
C21orf62	#N/A	C21orf62	#N/A	#N/A
C1orf54	C1orf54	C1orf54	#N/A	#N/A
BRPF3	BRPF3	BRPF3	#N/A	#N/A
BLVRB	BLVRB	BLVRB	#N/A	#N/A
BCL10	BCL10	BCL10	#N/A	#N/A
AXIN1	AXIN1	AXIN1	#N/A	#N/A
AVPI1	AVPI1	AVPI1	#N/A	#N/A
AVL9	AVL9	AVL9	#N/A	#N/A
ATXN7L1	#N/A	ATXN7L1	#N/A	#N/A
ATRIP	#N/A	ATRIP	#N/A	#N/A
ATP6V1B1-AS1	#N/A	ATP6V1B1-AS1	#N/A	#N/A
ATP6V0E2	#N/A	ATP6V0E2	#N/A	#N/A
ASCC2	#N/A	ASCC2	#N/A	#N/A
ASAH2B	#N/A	ASAH2B	#N/A	#N/A
ARNTL	#N/A	ARNTL	#N/A	#N/A
ARL5A	ARL5A	ARL5A	#N/A	#N/A
ARID2	#N/A	ARID2	#N/A	#N/A
ARHGAP42	#N/A	ARHGAP42	#N/A	#N/A
ARHGAP23	#N/A	ARHGAP23	#N/A	#N/A
ARFGEF3	ARFGEF3	ARFGEF3	#N/A	#N/A
APOD	#N/A	APOD	#N/A	#N/A
APLF	#N/A	APLF	#N/A	#N/A
ANO1	#N/A	ANO1	#N/A	#N/A
ANKRD50	#N/A	ANKRD50	#N/A	#N/A
ANK2	#N/A	ANK2	#N/A	#N/A
ANAPC15	ANAPC15	ANAPC15	#N/A	#N/A
ALG8	ALG8	ALG8	#N/A	#N/A
AKAP8L	AKAP8L	AKAP8L	#N/A	#N/A
AGK	#N/A	AGK	#N/A	#N/A
AGAP6	AGAP6	AGAP6	#N/A	#N/A
ADAT2	ADAT2	ADAT2	#N/A	#N/A
ACVR2A	ACVR2A	ACVR2A	#N/A	#N/A
ABI1	ABI1	ABI1	#N/A	#N/A
ABCA17P	#N/A	ABCA17P	#N/A	#N/A
ZNF777	#N/A	#N/A	ZNF777	#N/A
ZNF579	#N/A	#N/A	ZNF579	#N/A
ZNF234	#N/A	#N/A	ZNF234	#N/A
ZMAT5	#N/A	#N/A	ZMAT5	#N/A
WDR78	#N/A	#N/A	WDR78	#N/A
TRMT10C	TRMT10C	#N/A	TRMT10C	#N/A
TRIM26	#N/A	#N/A	TRIM26	#N/A
TMEM168	#N/A	#N/A	TMEM168	#N/A
TMED2	TMED2	#N/A	TMED2	#N/A
SYDE2	#N/A	#N/A	SYDE2	#N/A
STK4	STK4	#N/A	STK4	#N/A
STK11	#N/A	#N/A	STK11	#N/A
STARD8	STARD8	#N/A	STARD8	#N/A
SNAPC3	SNAPC3	#N/A	SNAPC3	#N/A
SLC16A6	SLC16A6	#N/A	SLC16A6	#N/A
SHPK	SHPK	#N/A	SHPK	#N/A
SH3D19	#N/A	#N/A	SH3D19	#N/A
SERTAD2	#N/A	#N/A	SERTAD2	#N/A
SERPINE2	SERPINE2	#N/A	SERPINE2	#N/A
SERPINB2	SERPINB2	#N/A	SERPINB2	#N/A
SERP1	SERP1	#N/A	SERP1	#N/A
SEC24A	SEC24A	#N/A	SEC24A	#N/A
SARNP	#N/A	#N/A	SARNP	#N/A
RUNX3	RUNX3	#N/A	RUNX3	#N/A
RTF1	RTF1	#N/A	RTF1	#N/A
RPS2	RPS2	#N/A	RPS2	#N/A
RPL4	RPL4	#N/A	RPL4	#N/A
ROBO4	#N/A	#N/A	ROBO4	#N/A
RFX5	#N/A	#N/A	RFX5	#N/A
REST	#N/A	#N/A	REST	#N/A
RBM45	#N/A	#N/A	RBM45	#N/A
RASSF8	#N/A	#N/A	RASSF8	#N/A
PTCD3	#N/A	PTCD3	PTCD3	#N/A
PSMA6	PSMA6	#N/A	PSMA6	#N/A
PRRC2A	PRRC2A	PRRC2A	PRRC2A	#N/A
PHLDA3	PHLDA3	PHLDA3	PHLDA3	#N/A
PELI3	PELI3	PELI3	PELI3	#N/A
OGFOD1	OGFOD1	OGFOD1	OGFOD1	#N/A
NUFIP1	NUFIP1	NUFIP1	NUFIP1	#N/A
NRIP1	#N/A	#N/A	NRIP1	#N/A
NOB1	NOB1	NOB1	NOB1	#N/A
NIPBL	NIPBL	#N/A	NIPBL	#N/A
NFATC3	NFATC3	#N/A	NFATC3	#N/A
NEIL2	#N/A	NEIL2	NEIL2	#N/A
NDNF	#N/A	#N/A	NDNF	#N/A
MSL3	#N/A	MSL3	MSL3	#N/A
MEX3A	MEX3A	MEX3A	MEX3A	#N/A
MAP2K7	MAP2K7	MAP2K7	MAP2K7	#N/A
ITSN2	ITSN2	ITSN2	ITSN2	#N/A
IRAK4	IRAK4	IRAK4	IRAK4	#N/A
IFI44	IFI44	#N/A	IFI44	#N/A
HOXA5	HOXA5	#N/A	HOXA5	#N/A
HNRNPUL1	HNRNPUL1	HNRNPUL1	HNRNPUL1	#N/A
HIST1H2BC	HIST1H2BC	#N/A	HIST1H2BC	#N/A
HECTD1	HECTD1	#N/A	HECTD1	#N/A
GPATCH11	GPATCH11	GPATCH11	GPATCH11	#N/A
GMPR	GMPR	GMPR	GMPR	#N/A
GCC2	#N/A	GCC2	GCC2	#N/A
GATAD2A	GATAD2A	GATAD2A	GATAD2A	#N/A
G3BP2	G3BP2	G3BP2	G3BP2	#N/A
FTL	FTL	FTL	FTL	#N/A
FBXO36	FBXO36	#N/A	FBXO36	#N/A
FAU	FAU	FAU	FAU	#N/A
FAM89A	FAM89A	FAM89A	FAM89A	#N/A
FAM210A	FAM210A	FAM210A	FAM210A	#N/A
EHBP1	#N/A	#N/A	EHBP1	#N/A
DYNLL2	DYNLL2	#N/A	DYNLL2	#N/A
CTU1	CTU1	#N/A	CTU1	#N/A
CTIF	CTIF	CTIF	CTIF	#N/A
CSRP2	CSRP2	CSRP2	CSRP2	#N/A
CPT1A	CPT1A	CPT1A	CPT1A	#N/A
COL4A2	COL4A2	COL4A2	COL4A2	#N/A
CEBPG	CEBPG	#N/A	CEBPG	#N/A
CD7	#N/A	#N/A	CD7	#N/A
CCS	CCS	CCS	CCS	#N/A
CCL20	#N/A	#N/A	CCL20	#N/A
C17orf97	#N/A	#N/A	C17orf97	#N/A
C10orf111	C10orf111	#N/A	C10orf111	#N/A
BRPF1	BRPF1	BRPF1	BRPF1	#N/A
BRD2	#N/A	#N/A	BRD2	#N/A
BPGM	#N/A	BPGM	BPGM	#N/A
BAIAP2	BAIAP2	BAIAP2	BAIAP2	#N/A
ASB6	ASB6	#N/A	ASB6	#N/A
ANKRD20A2	#N/A	#N/A	ANKRD20A2	#N/A
ANGPT2	#N/A	#N/A	ANGPT2	#N/A
ACO2	ACO2	ACO2	ACO2	#N/A
AASDHPPT	#N/A	AASDHPPT	AASDHPPT	#N/A
ZRANB1	ZRANB1	#N/A	#N/A	ZRANB1
ZNRF2	#N/A	#N/A	#N/A	ZNRF2
ZNF852	ZNF852	#N/A	#N/A	ZNF852
ZNF85	#N/A	#N/A	ZNF85	ZNF85
ZNF837	ZNF837	#N/A	#N/A	ZNF837
ZNF83	ZNF83	#N/A	#N/A	ZNF83
ZNF800	ZNF800	#N/A	#N/A	ZNF800
ZNF768	ZNF768	#N/A	#N/A	ZNF768
ZNF765	#N/A	#N/A	#N/A	ZNF765
ZNF697	ZNF697	#N/A	#N/A	ZNF697
ZNF622	ZNF622	#N/A	#N/A	ZNF622
ZNF616	ZNF616	#N/A	#N/A	ZNF616
ZNF609	ZNF609	#N/A	#N/A	ZNF609
ZNF580	#N/A	#N/A	#N/A	ZNF580
ZNF430	#N/A	#N/A	#N/A	ZNF430
ZNF414	#N/A	#N/A	ZNF414	ZNF414
ZNF397	ZNF397	#N/A	#N/A	ZNF397
ZNF358	ZNF358	#N/A	#N/A	ZNF358
ZNF335	ZNF335	#N/A	#N/A	ZNF335
ZNF287	#N/A	#N/A	#N/A	ZNF287
ZNF197	ZNF197	#N/A	#N/A	ZNF197
ZNF155	#N/A	#N/A	#N/A	ZNF155
ZNF114	ZNF114	#N/A	#N/A	ZNF114
ZNF100	ZNF100	#N/A	#N/A	ZNF100
ZMYM4	#N/A	#N/A	#N/A	ZMYM4
ZMAT1	#N/A	#N/A	#N/A	ZMAT1
ZFC3H1	ZFC3H1	#N/A	#N/A	ZFC3H1
ZFAND3	ZFAND3	#N/A	#N/A	ZFAND3
ZER1	ZER1	#N/A	#N/A	ZER1
ZDHHC9	ZDHHC9	#N/A	#N/A	ZDHHC9
ZDHHC4	#N/A	#N/A	#N/A	ZDHHC4
ZDBF2	ZDBF2	#N/A	ZDBF2	ZDBF2
ZC3H14	ZC3H14	#N/A	#N/A	ZC3H14
ZC3H12A	#N/A	#N/A	#N/A	ZC3H12A
ZBTB7A	ZBTB7A	#N/A	#N/A	ZBTB7A
ZBTB1	ZBTB1	#N/A	#N/A	ZBTB1
YWHAQ	YWHAQ	#N/A	#N/A	YWHAQ
YPEL5	YPEL5	#N/A	#N/A	YPEL5
YIPF5	YIPF5	#N/A	#N/A	YIPF5
YIF1B	YIF1B	#N/A	#N/A	YIF1B
YIF1A	YIF1A	#N/A	#N/A	YIF1A
YBX1	YBX1	#N/A	#N/A	YBX1
WWTR1	#N/A	#N/A	#N/A	WWTR1
WWC2	WWC2	#N/A	#N/A	WWC2
WWC1	#N/A	#N/A	#N/A	WWC1
WNT9A	#N/A	#N/A	#N/A	WNT9A
WNT5B	WNT5B	#N/A	#N/A	WNT5B
WNT5A	#N/A	#N/A	#N/A	WNT5A
WIPI2	WIPI2	#N/A	#N/A	WIPI2
WIPI1	WIPI1	#N/A	WIPI1	WIPI1
WDR26	WDR26	#N/A	#N/A	WDR26
WDHD1	WDHD1	#N/A	#N/A	WDHD1
WDFY1	WDFY1	#N/A	#N/A	WDFY1
WBP11	#N/A	#N/A	#N/A	WBP11
VSTM2L	#N/A	#N/A	#N/A	VSTM2L
VPS8	VPS8	#N/A	#N/A	VPS8
VIM	#N/A	#N/A	#N/A	VIM
VHL	VHL	#N/A	#N/A	VHL
VEPH1	#N/A	#N/A	#N/A	VEPH1
VBP1	#N/A	#N/A	VBP1	VBP1
VASP	VASP	#N/A	#N/A	VASP
UVRAG	UVRAG	#N/A	#N/A	UVRAG
USP7	#N/A	#N/A	#N/A	USP7
USP53	USP53	#N/A	#N/A	USP53
USP1	USP1	#N/A	#N/A	USP1
UNC13D	UNC13D	#N/A	#N/A	UNC13D
UHRF1BP1L	UHRF1BP1L	#N/A	#N/A	UHRF1BP1L
UHMK1	UHMK1	#N/A	UHMK1	UHMK1
UBXN7	UBXN7	#N/A	#N/A	UBXN7
UBQLN4	UBQLN4	#N/A	#N/A	UBQLN4
UBQLN1	UBQLN1	#N/A	#N/A	UBQLN1
UBE2S	UBE2S	#N/A	#N/A	UBE2S
UBAP1	UBAP1	#N/A	#N/A	UBAP1
UBALD2	UBALD2	#N/A	#N/A	UBALD2
UBA6	UBA6	#N/A	#N/A	UBA6
UBA3	#N/A	#N/A	UBA3	UBA3
TWF1	TWF1	#N/A	#N/A	TWF1
TUFT1	TUFT1	#N/A	#N/A	TUFT1
TUBA1C	TUBA1C	#N/A	#N/A	TUBA1C
TUBA1B	TUBA1B	#N/A	#N/A	TUBA1B
TTLL3	TTLL3	#N/A	#N/A	TTLL3
TTC33	#N/A	#N/A	#N/A	TTC33
TSSC4	TSSC4	#N/A	TSSC4	TSSC4
TSPAN9	#N/A	#N/A	#N/A	TSPAN9
TSPAN5	#N/A	#N/A	#N/A	TSPAN5
TSPAN33	TSPAN33	#N/A	#N/A	TSPAN33
TSKU	#N/A	#N/A	#N/A	TSKU
TRMT2A	TRMT2A	#N/A	#N/A	TRMT2A
TRMT1L	TRMT1L	#N/A	#N/A	TRMT1L
TRIB1	#N/A	#N/A	#N/A	TRIB1
TRAK1	TRAK1	#N/A	#N/A	TRAK1
TRAF6	TRAF6	#N/A	#N/A	TRAF6
TPX2	TPX2	#N/A	#N/A	TPX2
TPRKB	TPRKB	#N/A	#N/A	TPRKB
TPM1	#N/A	#N/A	#N/A	TPM1
TPGS1	#N/A	#N/A	TPGS1	TPGS1
TOR1AIP1	TOR1AIP1	#N/A	#N/A	TOR1AIP1
TNIP2	TNIP2	#N/A	#N/A	TNIP2
TNFSF9	TNFSF9	#N/A	TNFSF9	TNFSF9
TNFRSF21	TNFRSF21	#N/A	#N/A	TNFRSF21
TMTC2	#N/A	#N/A	#N/A	TMTC2
TMEM9	#N/A	#N/A	#N/A	TMEM9
TMEM40	#N/A	#N/A	#N/A	TMEM40
TMEM39B	#N/A	#N/A	#N/A	TMEM39B
TMEM260	TMEM260	#N/A	#N/A	TMEM260
TMEM191B	#N/A	#N/A	#N/A	TMEM191B
TMEM19	#N/A	#N/A	#N/A	TMEM19
TMEM17	#N/A	#N/A	#N/A	TMEM17
TMEM167B	#N/A	#N/A	TMEM167B	TMEM167B
TMEM136	#N/A	#N/A	#N/A	TMEM136
TMEM121	#N/A	#N/A	#N/A	TMEM121
TMEM115	TMEM115	#N/A	TMEM115	TMEM115
TMED8	#N/A	#N/A	TMED8	TMED8
TMC7	#N/A	#N/A	#N/A	TMC7
TM7SF3	TM7SF3	#N/A	#N/A	TM7SF3
TM7SF2	#N/A	#N/A	#N/A	TM7SF2
TLE3	#N/A	#N/A	#N/A	TLE3
TJP1	#N/A	#N/A	#N/A	TJP1
TIMM8B	TIMM8B	#N/A	#N/A	TIMM8B
TIMM50	TIMM50	#N/A	#N/A	TIMM50
TIMM23	TIMM23	#N/A	#N/A	TIMM23
TIAM1	TIAM1	#N/A	#N/A	TIAM1
THRAP3	THRAP3	#N/A	#N/A	THRAP3
THBS1	#N/A	#N/A	THBS1	THBS1
TFRC	TFRC	#N/A	TFRC	TFRC
TFB2M	#N/A	#N/A	#N/A	TFB2M
TESK2	TESK2	#N/A	#N/A	TESK2
TES	#N/A	#N/A	#N/A	TES
TCOF1	TCOF1	#N/A	#N/A	TCOF1
TCEA1	#N/A	#N/A	TCEA1	TCEA1
TBXA2R	TBXA2R	#N/A	#N/A	TBXA2R
TBPL1	#N/A	#N/A	#N/A	TBPL1
TBC1D9	#N/A	#N/A	#N/A	TBC1D9
TBC1D4	#N/A	#N/A	#N/A	TBC1D4
TBC1D20	TBC1D20	#N/A	#N/A	TBC1D20
TBC1D14	#N/A	#N/A	#N/A	TBC1D14
TANK	TANK	#N/A	#N/A	TANK
TAF13	TAF13	#N/A	#N/A	TAF13
SURF4	SURF4	#N/A	#N/A	SURF4
SUCLG1	#N/A	#N/A	#N/A	SUCLG1
STX1B	STX1B	#N/A	#N/A	STX1B
STX12	STX12	#N/A	STX12	STX12
STRAP	STRAP	#N/A	#N/A	STRAP
STOX1	#N/A	#N/A	#N/A	STOX1
STOML2	STOML2	#N/A	#N/A	STOML2
STMN3	STMN3	#N/A	#N/A	STMN3
STK17A	#N/A	#N/A	STK17A	STK17A
STIL	STIL	#N/A	#N/A	STIL
STC2	#N/A	#N/A	#N/A	STC2
STAU1	STAU1	#N/A	#N/A	STAU1
ST3GAL1	ST3GAL1	#N/A	ST3GAL1	ST3GAL1
SSNA1	#N/A	#N/A	#N/A	SSNA1
SSBP2	#N/A	#N/A	#N/A	SSBP2
SRXN1	#N/A	#N/A	#N/A	SRXN1
SRSF9	#N/A	#N/A	#N/A	SRSF9
SRPRA	SRPRA	#N/A	#N/A	SRPRA
SRF	SRF	#N/A	#N/A	SRF
SRA1	SRA1	#N/A	#N/A	SRA1
SPTSSB	#N/A	#N/A	#N/A	SPTSSB
SPTLC1	SPTLC1	#N/A	#N/A	SPTLC1
SPCS3	SPCS3	#N/A	#N/A	SPCS3
SPATS2	#N/A	#N/A	#N/A	SPATS2
SPAG9	SPAG9	#N/A	#N/A	SPAG9
SORL1	SORL1	#N/A	#N/A	SORL1
SON	#N/A	#N/A	#N/A	SON
SOCS2	#N/A	#N/A	#N/A	SOCS2
SNX29	SNX29	#N/A	#N/A	SNX29
SNW1	#N/A	#N/A	#N/A	SNW1
SNRNP200	SNRNP200	#N/A	#N/A	SNRNP200
SNHG8	SNHG8	#N/A	#N/A	SNHG8
SMURF2	#N/A	#N/A	#N/A	SMURF2
SMS	SMS	#N/A	#N/A	SMS
SMPD4	#N/A	#N/A	#N/A	SMPD4
SMOX	#N/A	#N/A	#N/A	SMOX
SMIM10L2B	#N/A	#N/A	#N/A	SMIM10L2B
SMARCD2	#N/A	#N/A	#N/A	SMARCD2
SLX4IP	SLX4IP	#N/A	#N/A	SLX4IP
SLF2	#N/A	#N/A	#N/A	SLF2
SLC7A6	SLC7A6	#N/A	#N/A	SLC7A6
SLC4A2	SLC4A2	#N/A	#N/A	SLC4A2
SLC41A3	SLC41A3	#N/A	#N/A	SLC41A3
SLC3A2	SLC3A2	#N/A	#N/A	SLC3A2
SLC39A14	#N/A	#N/A	#N/A	SLC39A14
SLC35D2	#N/A	#N/A	#N/A	SLC35D2
SLC35D1	SLC35D1	#N/A	#N/A	SLC35D1
SLC35A2	SLC35A2	#N/A	#N/A	SLC35A2
SLC33A1	SLC33A1	#N/A	#N/A	SLC33A1
SLC25A5	SLC25A5	#N/A	#N/A	SLC25A5
SLC25A45	SLC25A45	#N/A	#N/A	SLC25A45
SLC25A43	SLC25A43	#N/A	#N/A	SLC25A43
SLC20A2	#N/A	#N/A	#N/A	SLC20A2
SLC16A1	SLC16A1	#N/A	#N/A	SLC16A1
SLC10A3	SLC10A3	#N/A	#N/A	SLC10A3
SKIL	SKIL	#N/A	#N/A	SKIL
SHOC2	SHOC2	#N/A	#N/A	SHOC2
SHF	#N/A	#N/A	#N/A	SHF
SHCBP1	SHCBP1	#N/A	#N/A	SHCBP1
SH3RF2	#N/A	#N/A	#N/A	SH3RF2
SH3PXD2B	#N/A	#N/A	#N/A	SH3PXD2B
SH3BGRL	SH3BGRL	#N/A	#N/A	SH3BGRL
SFR1	SFR1	#N/A	SFR1	SFR1
SETD1B	#N/A	#N/A	#N/A	SETD1B
SESTD1	SESTD1	#N/A	#N/A	SESTD1
SESN2	SESN2	#N/A	#N/A	SESN2
SERPINE1	SERPINE1	#N/A	#N/A	SERPINE1
SERINC5	SERINC5	#N/A	#N/A	SERINC5
SEC31A	SEC31A	#N/A	#N/A	SEC31A
SEC13	SEC13	#N/A	#N/A	SEC13
SEC11C	SEC11C	#N/A	#N/A	SEC11C
SDHB	SDHB	#N/A	#N/A	SDHB
SCYL2	SCYL2	#N/A	#N/A	SCYL2
SCRN1	SCRN1	#N/A	#N/A	SCRN1
SCN1B	SCN1B	#N/A	#N/A	SCN1B
SCG2	#N/A	#N/A	#N/A	SCG2
SCAMP4	SCAMP4	#N/A	#N/A	SCAMP4
SCAF11	#N/A	#N/A	#N/A	SCAF11
SBDSP1	SBDSP1	#N/A	#N/A	SBDSP1
SBDS	SBDS	#N/A	#N/A	SBDS
SATB2	SATB2	#N/A	#N/A	SATB2
SAT1	SAT1	#N/A	SAT1	SAT1
SART3	#N/A	#N/A	#N/A	SART3
SARS	SARS	#N/A	#N/A	SARS
SAR1B	SAR1B	#N/A	#N/A	SAR1B
SAP30	SAP30	#N/A	#N/A	SAP30
S100A4	S100A4	#N/A	#N/A	S100A4
S100A13	S100A13	#N/A	#N/A	S100A13
RYBP	#N/A	#N/A	#N/A	RYBP
RUVBL2	RUVBL2	#N/A	RUVBL2	RUVBL2
RUSC2	RUSC2	#N/A	#N/A	RUSC2
RUBCN	RUBCN	#N/A	#N/A	RUBCN
RTN4	#N/A	#N/A	#N/A	RTN4
RTCA	RTCA	#N/A	#N/A	RTCA
RRP12	RRP12	#N/A	#N/A	RRP12
RREB1	RREB1	#N/A	#N/A	RREB1
RPS6	RPS6	#N/A	RPS6	RPS6
RPS5	RPS5	#N/A	#N/A	RPS5
RPS23	RPS23	#N/A	#N/A	RPS23
RPS20	RPS20	#N/A	#N/A	RPS20
RPP38	#N/A	#N/A	#N/A	RPP38
RPL8	RPL8	#N/A	RPL8	RPL8
RPL35A	RPL35A	#N/A	#N/A	RPL35A
RPL29	RPL29	#N/A	#N/A	RPL29
RPL13	RPL13	#N/A	#N/A	RPL13
RPL10A	RPL10A	#N/A	#N/A	RPL10A
ROBO1	#N/A	#N/A	#N/A	ROBO1
RNPS1	RNPS1	#N/A	#N/A	RNPS1
RNFT2	#N/A	#N/A	#N/A	RNFT2
RNF41	RNF41	#N/A	RNF41	RNF41
RNF19B	RNF19B	#N/A	RNF19B	RNF19B
RNF169	RNF169	#N/A	#N/A	RNF169
RNF144B	#N/A	#N/A	#N/A	RNF144B
RNF123	RNF123	#N/A	RNF123	RNF123
RNF11	RNF11	#N/A	#N/A	RNF11
RND3	#N/A	#N/A	#N/A	RND3
RMDN3	RMDN3	#N/A	#N/A	RMDN3
RINT1	RINT1	#N/A	#N/A	RINT1
RIMBP3	#N/A	#N/A	#N/A	RIMBP3
RILPL1	RILPL1	#N/A	#N/A	RILPL1
RGS3	#N/A	#N/A	RGS3	RGS3
RGS10	#N/A	#N/A	RGS10	RGS10
RGPD6	#N/A	#N/A	#N/A	RGPD6
RGMB	#N/A	#N/A	#N/A	RGMB
RFC1	RFC1	#N/A	#N/A	RFC1
RDX	#N/A	#N/A	#N/A	RDX
RBM22	RBM22	#N/A	#N/A	RBM22
RAPH1	#N/A	#N/A	#N/A	RAPH1
RAP1GDS1	RAP1GDS1	#N/A	#N/A	RAP1GDS1
RANGAP1	RANGAP1	#N/A	#N/A	RANGAP1
RANBP10	RANBP10	#N/A	#N/A	RANBP10
RALGDS	#N/A	#N/A	#N/A	RALGDS
RALBP1	#N/A	#N/A	RALBP1	RALBP1
RAET1E	#N/A	#N/A	#N/A	RAET1E
RAD51C	RAD51C	#N/A	#N/A	RAD51C
RAD21	RAD21	#N/A	#N/A	RAD21
RAB3IL1	RAB3IL1	#N/A	#N/A	RAB3IL1
RAB11FIP5	RAB11FIP5	#N/A	#N/A	RAB11FIP5
QSOX1	#N/A	#N/A	#N/A	QSOX1
QDPR	#N/A	#N/A	QDPR	QDPR
PVR	PVR	#N/A	PVR	PVR
PTPRH	PTPRH	#N/A	#N/A	PTPRH
PTPN1	PTPN1	#N/A	#N/A	PTPN1
PTGR2	PTGR2	PTGR2	#N/A	PTGR2
PTGR1	#N/A	#N/A	#N/A	PTGR1
PTDSS1	#N/A	PTDSS1	#N/A	PTDSS1
PTBP1	PTBP1	PTBP1	PTBP1	PTBP1
PSMD3	PSMD3	PSMD3	#N/A	PSMD3
PSMC1	PSMC1	PSMC1	#N/A	PSMC1
PSMA5	PSMA5	PSMA5	PSMA5	PSMA5
PSD3	PSD3	PSD3	#N/A	PSD3
PRR11	PRR11	#N/A	#N/A	PRR11
PROS1	#N/A	PROS1	#N/A	PROS1
PRNP	PRNP	#N/A	#N/A	PRNP
PRMT5	#N/A	PRMT5	#N/A	PRMT5
PRKCI	PRKCI	#N/A	#N/A	PRKCI
PRKCE	#N/A	PRKCE	#N/A	PRKCE
PRKAB2	PRKAB2	PRKAB2	#N/A	PRKAB2
PRIM2	PRIM2	PRIM2	#N/A	PRIM2
PRELID1	PRELID1	PRELID1	#N/A	PRELID1
PRDX5	PRDX5	PRDX5	#N/A	PRDX5
PRADC1	PRADC1	PRADC1	#N/A	PRADC1
PPTC7	PPTC7	#N/A	PPTC7	PPTC7
PPP6R1	#N/A	PPP6R1	#N/A	PPP6R1
PPP2R3A	#N/A	PPP2R3A	#N/A	PPP2R3A
PPP2CB	PPP2CB	PPP2CB	PPP2CB	PPP2CB
PPP1R3B	#N/A	PPP1R3B	PPP1R3B	PPP1R3B
PPP1R15B	PPP1R15B	PPP1R15B	#N/A	PPP1R15B
PPP1R15A	PPP1R15A	PPP1R15A	#N/A	PPP1R15A
PPP1R14A	#N/A	#N/A	#N/A	PPP1R14A
PPP1CB	PPP1CB	PPP1CB	#N/A	PPP1CB
PPL	#N/A	#N/A	#N/A	PPL
PPIP5K2	#N/A	#N/A	#N/A	PPIP5K2
PPIL3	PPIL3	#N/A	#N/A	PPIL3
PPIB	PPIB	PPIB	#N/A	PPIB
POM121	POM121	POM121	#N/A	POM121
POLR3F	POLR3F	POLR3F	#N/A	POLR3F
POLR2M	#N/A	#N/A	#N/A	POLR2M
POLG	POLG	#N/A	#N/A	POLG
POLE3	POLE3	POLE3	#N/A	POLE3
POFUT1	#N/A	POFUT1	#N/A	POFUT1
PLXNA2	#N/A	PLXNA2	#N/A	PLXNA2
PLTP	PLTP	PLTP	#N/A	PLTP
PLPP1	#N/A	#N/A	#N/A	PLPP1
PLK2	#N/A	#N/A	#N/A	PLK2
PLK1	PLK1	PLK1	#N/A	PLK1
PLIN4	PLIN4	PLIN4	#N/A	PLIN4
PLIN3	PLIN3	PLIN3	#N/A	PLIN3
PLIN2	PLIN2	PLIN2	PLIN2	PLIN2
PLEKHB2	PLEKHB2	PLEKHB2	#N/A	PLEKHB2
PLCB3	PLCB3	PLCB3	#N/A	PLCB3
PLAA	PLAA	PLAA	#N/A	PLAA
PJA1	PJA1	PJA1	#N/A	PJA1
PIM3	#N/A	#N/A	#N/A	PIM3
PIGV	PIGV	#N/A	#N/A	PIGV
PIGA	PIGA	#N/A	#N/A	PIGA
PICALM	PICALM	PICALM	#N/A	PICALM
PI4K2A	PI4K2A	PI4K2A	#N/A	PI4K2A
PHKB	PHKB	PHKB	#N/A	PHKB
PHF20L1	PHF20L1	PHF20L1	#N/A	PHF20L1
PHB	PHB	PHB	#N/A	PHB
PGGT1B	PGGT1B	PGGT1B	#N/A	PGGT1B
PGAM4	#N/A	#N/A	#N/A	PGAM4
PGAM1	PGAM1	PGAM1	#N/A	PGAM1
PFKP	PFKP	PFKP	#N/A	PFKP
PFKFB3	PFKFB3	#N/A	#N/A	PFKFB3
PER3	PER3	#N/A	#N/A	PER3
PEA15	#N/A	#N/A	#N/A	PEA15
PDLIM1	#N/A	PDLIM1	#N/A	PDLIM1
PDIA4	PDIA4	PDIA4	#N/A	PDIA4
PDCD6	#N/A	PDCD6	#N/A	PDCD6
PDCD2	PDCD2	PDCD2	#N/A	PDCD2
PCYT1A	PCYT1A	PCYT1A	#N/A	PCYT1A
PCYOX1L	#N/A	PCYOX1L	#N/A	PCYOX1L
PCSK1N	#N/A	#N/A	#N/A	PCSK1N
PCMT1	PCMT1	PCMT1	#N/A	PCMT1
PCBP4	PCBP4	PCBP4	#N/A	PCBP4
PAX9	#N/A	#N/A	#N/A	PAX9
PARD6G	PARD6G	PARD6G	#N/A	PARD6G
PAIP2B	PAIP2B	PAIP2B	#N/A	PAIP2B
P2RX2	#N/A	#N/A	#N/A	P2RX2
OXNAD1	OXNAD1	OXNAD1	#N/A	OXNAD1
OTUD5	OTUD5	#N/A	#N/A	OTUD5
OTUB2	OTUB2	#N/A	#N/A	OTUB2
OSER1	OSER1	#N/A	#N/A	OSER1
OSBPL10	#N/A	OSBPL10	#N/A	OSBPL10
ODC1	ODC1	#N/A	#N/A	ODC1
NXT1	NXT1	NXT1	#N/A	NXT1
NUTM2E	#N/A	#N/A	#N/A	NUTM2E
NUS1	NUS1	#N/A	#N/A	NUS1
NUPL2	#N/A	#N/A	#N/A	NUPL2
NUP98	#N/A	NUP98	NUP98	NUP98
NUP37	NUP37	NUP37	#N/A	NUP37
NUP133	#N/A	NUP133	#N/A	NUP133
NRP2	NRP2	NRP2	#N/A	NRP2
NR4A1	#N/A	#N/A	#N/A	NR4A1
NR2F6	NR2F6	#N/A	#N/A	NR2F6
NOTCH2	#N/A	NOTCH2	#N/A	NOTCH2
NOS3	#N/A	#N/A	#N/A	NOS3
NOP10	NOP10	NOP10	#N/A	NOP10
NOC2L	#N/A	NOC2L	#N/A	NOC2L
NLE1	NLE1	NLE1	NLE1	NLE1
NFXL1	NFXL1	NFXL1	#N/A	NFXL1
NFIA	NFIA	NFIA	#N/A	NFIA
NF2	NF2	#N/A	NF2	NF2
NET1	NET1	NET1	#N/A	NET1
NES	#N/A	#N/A	NES	NES
NEDD4L	NEDD4L	#N/A	#N/A	NEDD4L
NEDD4	NEDD4	#N/A	#N/A	NEDD4
NDUFAB1	NDUFAB1	NDUFAB1	#N/A	NDUFAB1
NDRG3	#N/A	#N/A	NDRG3	NDRG3
NDFIP1	NDFIP1	NDFIP1	#N/A	NDFIP1
NCOA4	NCOA4	NCOA4	#N/A	NCOA4
NCK2	#N/A	#N/A	#N/A	NCK2
NCEH1	NCEH1	NCEH1	#N/A	NCEH1
NCAPG2	NCAPG2	#N/A	#N/A	NCAPG2
NCAPD2	NCAPD2	NCAPD2	#N/A	NCAPD2
NBAS	NBAS	NBAS	#N/A	NBAS
NARS	NARS	NARS	#N/A	NARS
NADK	NADK	NADK	#N/A	NADK
N4BP3	#N/A	#N/A	#N/A	N4BP3
MYPN	#N/A	#N/A	#N/A	MYPN
MYO5A	MYO5A	MYO5A	#N/A	MYO5A
MYH14	#N/A	#N/A	#N/A	MYH14
MYDGF	MYDGF	MYDGF	#N/A	MYDGF
MYADM	MYADM	MYADM	#N/A	MYADM
MXD4	MXD4	MXD4	#N/A	MXD4
MXD1	MXD1	MXD1	#N/A	MXD1
MUC3A	#N/A	MUC3A	#N/A	MUC3A
MTRF1L	MTRF1L	#N/A	#N/A	MTRF1L
MTO1	MTO1	MTO1	#N/A	MTO1
MTMR6	MTMR6	MTMR6	#N/A	MTMR6
MTMR1	#N/A	#N/A	#N/A	MTMR1
MTHFR	MTHFR	MTHFR	#N/A	MTHFR
MTHFD1L	MTHFD1L	MTHFD1L	#N/A	MTHFD1L
MTBP	MTBP	#N/A	#N/A	MTBP
MRPL13	MRPL13	MRPL13	#N/A	MRPL13
MRAP2	MRAP2	#N/A	MRAP2	MRAP2
MPST	#N/A	#N/A	#N/A	MPST
MPLKIP	MPLKIP	MPLKIP	#N/A	MPLKIP
MORC4	#N/A	MORC4	#N/A	MORC4
MOB2	MOB2	MOB2	#N/A	MOB2
MMP2	MMP2	MMP2	#N/A	MMP2
MKNK2	MKNK2	#N/A	#N/A	MKNK2
MIR34AHG	#N/A	#N/A	#N/A	MIR34AHG
MIER1	MIER1	#N/A	#N/A	MIER1
MID2	#N/A	#N/A	#N/A	MID2
MGAT1	MGAT1	MGAT1	#N/A	MGAT1
MEX3D	MEX3D	MEX3D	MEX3D	MEX3D
MEX3C	MEX3C	MEX3C	#N/A	MEX3C
MEF2D	MEF2D	#N/A	#N/A	MEF2D
MED30	MED30	MED30	#N/A	MED30
MED11	#N/A	MED11	MED11	MED11
MED1	MED1	#N/A	#N/A	MED1
MDM1	MDM1	MDM1	#N/A	MDM1
MB21D2	#N/A	#N/A	#N/A	MB21D2
MASTL	MASTL	MASTL	#N/A	MASTL
MAPK8IP1	MAPK8IP1	#N/A	MAPK8IP1	MAPK8IP1
MAPK6	MAPK6	MAPK6	#N/A	MAPK6
MAPK13	MAPK13	MAPK13	#N/A	MAPK13
MAP7D3	MAP7D3	MAP7D3	#N/A	MAP7D3
MAP3K9	MAP3K9	MAP3K9	#N/A	MAP3K9
MAP3K5	#N/A	MAP3K5	#N/A	MAP3K5
MAP3K14	MAP3K14	MAP3K14	#N/A	MAP3K14
MAP2K1	#N/A	#N/A	#N/A	MAP2K1
MAP1S	MAP1S	MAP1S	#N/A	MAP1S
MAP1LC3C	#N/A	#N/A	#N/A	MAP1LC3C
MAP1LC3B	MAP1LC3B	#N/A	MAP1LC3B	MAP1LC3B
MAML1	MAML1	MAML1	MAML1	MAML1
M6PR	M6PR	#N/A	#N/A	M6PR
LYPLA1	LYPLA1	#N/A	#N/A	LYPLA1
LYNX1	#N/A	#N/A	#N/A	LYNX1
LUCAT1	#N/A	LUCAT1	#N/A	LUCAT1
LTBP2	LTBP2	LTBP2	LTBP2	LTBP2
LTBP1	LTBP1	LTBP1	#N/A	LTBP1
LSM14A	#N/A	#N/A	#N/A	LSM14A
LSM11	LSM11	#N/A	#N/A	LSM11
LRRC8A	LRRC8A	LRRC8A	#N/A	LRRC8A
LRRC59	LRRC59	LRRC59	#N/A	LRRC59
LRRC47	LRRC47	LRRC47	#N/A	LRRC47
LRR1	LRR1	LRR1	#N/A	LRR1
LRP12	#N/A	#N/A	#N/A	LRP12
LPIN1	LPIN1	LPIN1	#N/A	LPIN1
LPCAT2	#N/A	LPCAT2	LPCAT2	LPCAT2
LNPEP	LNPEP	LNPEP	#N/A	LNPEP
LMNA	LMNA	LMNA	#N/A	LMNA
LMAN2L	LMAN2L	LMAN2L	#N/A	LMAN2L
LINC00888	LINC00888	LINC00888	#N/A	LINC00888
LIMA1	LIMA1	LIMA1	#N/A	LIMA1
LGALS3BP	#N/A	LGALS3BP	#N/A	LGALS3BP
LDHA	#N/A	LDHA	#N/A	LDHA
LCOR	LCOR	LCOR	#N/A	LCOR
LBX2	#N/A	#N/A	#N/A	LBX2
LATS2	LATS2	#N/A	LATS2	LATS2
LAMB3	LAMB3	LAMB3	#N/A	LAMB3
KRT15	#N/A	#N/A	#N/A	KRT15
KPNA4	KPNA4	KPNA4	#N/A	KPNA4
KMT5A	KMT5A	KMT5A	#N/A	KMT5A
KLHL24	KLHL24	KLHL24	#N/A	KLHL24
KLHL21	KLHL21	#N/A	#N/A	KLHL21
KIZ	KIZ	KIZ	#N/A	KIZ
KIFC3	KIFC3	#N/A	KIFC3	KIFC3
KIF1BP	#N/A	#N/A	#N/A	KIF1BP
KIF13A	#N/A	#N/A	#N/A	KIF13A
KIAA1522	KIAA1522	KIAA1522	#N/A	KIAA1522
KIAA1211	#N/A	#N/A	#N/A	KIAA1211
KHDRBS1	KHDRBS1	KHDRBS1	#N/A	KHDRBS1
KDM6A	KDM6A	KDM6A	#N/A	KDM6A
KDM5C	KDM5C	KDM5C	#N/A	KDM5C
KCNS3	#N/A	#N/A	#N/A	KCNS3
KCNK6	KCNK6	KCNK6	#N/A	KCNK6
KCMF1	KCMF1	#N/A	#N/A	KCMF1
KBTBD4	KBTBD4	#N/A	#N/A	KBTBD4
KAZALD1	#N/A	KAZALD1	#N/A	KAZALD1
KANK2	KANK2	#N/A	#N/A	KANK2
JUND	JUND	#N/A	#N/A	JUND
JUN	JUN	#N/A	#N/A	JUN
JTB	JTB	#N/A	#N/A	JTB
JARID2	JARID2	JARID2	#N/A	JARID2
IZUMO4	#N/A	#N/A	#N/A	IZUMO4
ITGAV	ITGAV	ITGAV	ITGAV	ITGAV
IRAK1	IRAK1	IRAK1	#N/A	IRAK1
IQCG	IQCG	IQCG	#N/A	IQCG
IQCC	#N/A	#N/A	#N/A	IQCC
INSIG1	#N/A	#N/A	#N/A	INSIG1
INIP	INIP	#N/A	#N/A	INIP
ILF2	#N/A	ILF2	#N/A	ILF2
IL6ST	IL6ST	IL6ST	#N/A	IL6ST
IL6R	IL6R	IL6R	#N/A	IL6R
IL31RA	#N/A	IL31RA	#N/A	IL31RA
IGFBP3	#N/A	#N/A	#N/A	IGFBP3
IFT52	IFT52	#N/A	IFT52	IFT52
IFRD1	IFRD1	IFRD1	IFRD1	IFRD1
IFFO2	IFFO2	IFFO2	#N/A	IFFO2
IDI1	IDI1	IDI1	IDI1	IDI1
ID2	#N/A	ID2	#N/A	ID2
ICOSLG	ICOSLG	#N/A	#N/A	ICOSLG
HYOU1	#N/A	HYOU1	HYOU1	HYOU1
HYAL2	#N/A	#N/A	#N/A	HYAL2
HSPB8	#N/A	#N/A	HSPB8	HSPB8
HSPA13	HSPA13	HSPA13	#N/A	HSPA13
HSF2	#N/A	#N/A	#N/A	HSF2
HSD17B12	#N/A	HSD17B12	#N/A	HSD17B12
HS3ST3B1	#N/A	#N/A	#N/A	HS3ST3B1
HP1BP3	HP1BP3	HP1BP3	#N/A	HP1BP3
HOOK3	HOOK3	HOOK3	#N/A	HOOK3
HNRNPU	HNRNPU	HNRNPU	HNRNPU	HNRNPU
HNRNPL	HNRNPL	HNRNPL	#N/A	HNRNPL
HNRNPK	HNRNPK	HNRNPK	#N/A	HNRNPK
HNRNPD	HNRNPD	HNRNPD	#N/A	HNRNPD
HMOX2	HMOX2	HMOX2	#N/A	HMOX2
HMGXB3	HMGXB3	#N/A	#N/A	HMGXB3
HMGA2	#N/A	#N/A	#N/A	HMGA2
HMGA1	HMGA1	HMGA1	#N/A	HMGA1
HK1	HK1	HK1	#N/A	HK1
HIVEP2	#N/A	#N/A	#N/A	HIVEP2
HIST1H3E	#N/A	#N/A	#N/A	HIST1H3E
HHIPL2	#N/A	#N/A	#N/A	HHIPL2
HGS	HGS	HGS	#N/A	HGS
HES7	#N/A	HES7	#N/A	HES7
HERPUD1	HERPUD1	#N/A	#N/A	HERPUD1
HELLS	HELLS	HELLS	#N/A	HELLS
HECA	HECA	HECA	#N/A	HECA
HDLBP	HDLBP	HDLBP	HDLBP	HDLBP
HDAC9	#N/A	HDAC9	#N/A	HDAC9
HDAC5	HDAC5	HDAC5	#N/A	HDAC5
HCCS	HCCS	HCCS	#N/A	HCCS
HBEGF	#N/A	#N/A	#N/A	HBEGF
HACL1	HACL1	HACL1	#N/A	HACL1
H3F3B	#N/A	H3F3B	#N/A	H3F3B
GUK1	GUK1	#N/A	#N/A	GUK1
GTPBP8	GTPBP8	#N/A	GTPBP8	GTPBP8
GTPBP2	GTPBP2	#N/A	#N/A	GTPBP2
GSDMB	GSDMB	GSDMB	#N/A	GSDMB
GRSF1	#N/A	GRSF1	#N/A	GRSF1
GRIP2	#N/A	#N/A	#N/A	GRIP2
GPSM2	GPSM2	#N/A	GPSM2	GPSM2
GPRIN1	GPRIN1	#N/A	GPRIN1	GPRIN1
GPRC5A	#N/A	GPRC5A	#N/A	GPRC5A
GPR68	#N/A	GPR68	#N/A	GPR68
GPR39	#N/A	#N/A	#N/A	GPR39
GPR19	#N/A	GPR19	#N/A	GPR19
GPN2	GPN2	#N/A	#N/A	GPN2
GPC1	GPC1	GPC1	#N/A	GPC1
GPBP1L1	GPBP1L1	GPBP1L1	#N/A	GPBP1L1
GPAT3	#N/A	GPAT3	#N/A	GPAT3
GOT1	GOT1	GOT1	#N/A	GOT1
GORASP1	GORASP1	GORASP1	#N/A	GORASP1
GOLPH3L	GOLPH3L	GOLPH3L	GOLPH3L	GOLPH3L
GOLGA2	GOLGA2	GOLGA2	#N/A	GOLGA2
GNPTAB	GNPTAB	GNPTAB	#N/A	GNPTAB
GNA13	GNA13	#N/A	#N/A	GNA13
GMEB1	GMEB1	#N/A	#N/A	GMEB1
GLRX3	#N/A	GLRX3	#N/A	GLRX3
GIT1	#N/A	#N/A	#N/A	GIT1
GIPC1	GIPC1	#N/A	#N/A	GIPC1
GINS1	GINS1	GINS1	GINS1	GINS1
GIGYF2	GIGYF2	GIGYF2	#N/A	GIGYF2
GHITM	GHITM	GHITM	#N/A	GHITM
GGCT	GGCT	GGCT	#N/A	GGCT
GEM	#N/A	#N/A	#N/A	GEM
GCN1	GCN1	GCN1	#N/A	GCN1
GCAT	GCAT	GCAT	GCAT	GCAT
GCA	#N/A	#N/A	GCA	GCA
GAS2L3	#N/A	GAS2L3	#N/A	GAS2L3
GAPVD1	GAPVD1	#N/A	#N/A	GAPVD1
GANAB	#N/A	GANAB	GANAB	GANAB
GALNT12	#N/A	#N/A	#N/A	GALNT12
GADD45A	#N/A	#N/A	GADD45A	GADD45A
FYTTD1	#N/A	FYTTD1	FYTTD1	FYTTD1
FXR2	FXR2	FXR2	#N/A	FXR2
FUZ	#N/A	FUZ	#N/A	FUZ
FUNDC2	FUNDC2	FUNDC2	#N/A	FUNDC2
FSCN1	FSCN1	FSCN1	FSCN1	FSCN1
FRMD6	#N/A	#N/A	#N/A	FRMD6
FRMD5	#N/A	#N/A	#N/A	FRMD5
FRMD3	FRMD3	#N/A	#N/A	FRMD3
FRG1HP	FRG1HP	FRG1HP	#N/A	FRG1HP
FRAT1	FRAT1	FRAT1	#N/A	FRAT1
FPGS	FPGS	#N/A	#N/A	FPGS
FOXO6	#N/A	FOXO6	#N/A	FOXO6
FOXM1	FOXM1	FOXM1	#N/A	FOXM1
FOXL2	#N/A	#N/A	#N/A	FOXL2
FOXK1	FOXK1	#N/A	#N/A	FOXK1
FOXJ2	FOXJ2	FOXJ2	#N/A	FOXJ2
FOSL1	#N/A	#N/A	#N/A	FOSL1
FNBP1	#N/A	FNBP1	#N/A	FNBP1
FMNL2	FMNL2	FMNL2	#N/A	FMNL2
FMN1	FMN1	FMN1	#N/A	FMN1
FLOT2	FLOT2	#N/A	#N/A	FLOT2
FLNC	FLNC	FLNC	#N/A	FLNC
FLNB	#N/A	FLNB	#N/A	FLNB
FLNA	FLNA	#N/A	#N/A	FLNA
FLII	#N/A	FLII	#N/A	FLII
FKBP8	#N/A	FKBP8	#N/A	FKBP8
FKBP5	FKBP5	FKBP5	#N/A	FKBP5
FHOD3	#N/A	#N/A	#N/A	FHOD3
FHL2	FHL2	FHL2	#N/A	FHL2
FGFBP1	#N/A	#N/A	#N/A	FGFBP1
FGD6	#N/A	#N/A	#N/A	FGD6
FERMT2	FERMT2	#N/A	#N/A	FERMT2
FEM1B	FEM1B	FEM1B	#N/A	FEM1B
FDXACB1	FDXACB1	FDXACB1	#N/A	FDXACB1
FBXO7	FBXO7	#N/A	#N/A	FBXO7
FBXO6	FBXO6	#N/A	FBXO6	FBXO6
FBXO15	#N/A	FBXO15	#N/A	FBXO15
FBXL20	FBXL20	#N/A	#N/A	FBXL20
FAM225A	FAM225A	FAM225A	#N/A	FAM225A
FAM219B	FAM219B	FAM219B	#N/A	FAM219B
FAM214B	FAM214B	FAM214B	FAM214B	FAM214B
FAM174A	FAM174A	FAM174A	#N/A	FAM174A
FAM171A2	FAM171A2	#N/A	#N/A	FAM171A2
FAM171A1	#N/A	#N/A	FAM171A1	FAM171A1
FAM168B	FAM168B	#N/A	#N/A	FAM168B
FAM13A	#N/A	FAM13A	#N/A	FAM13A
FAM129A	#N/A	#N/A	FAM129A	FAM129A
FAM126A	FAM126A	#N/A	#N/A	FAM126A
FAM102B	#N/A	FAM102B	#N/A	FAM102B
FALEC	#N/A	#N/A	#N/A	FALEC
FAIM	#N/A	#N/A	#N/A	FAIM
FAF1	#N/A	#N/A	#N/A	FAF1
FADS2	FADS2	FADS2	#N/A	FADS2
EZH2	EZH2	EZH2	#N/A	EZH2
EXT1	EXT1	EXT1	#N/A	EXT1
EXOSC3	EXOSC3	EXOSC3	EXOSC3	EXOSC3
EXOC5	EXOC5	EXOC5	#N/A	EXOC5
EVI5L	EVI5L	EVI5L	#N/A	EVI5L
ETV1	#N/A	#N/A	#N/A	ETV1
ETFA	ETFA	ETFA	#N/A	ETFA
ETF1	ETF1	ETF1	#N/A	ETF1
ERO1A	ERO1A	ERO1A	#N/A	ERO1A
EPHA2	#N/A	#N/A	#N/A	EPHA2
EPB41L5	#N/A	#N/A	#N/A	EPB41L5
ENDOG	#N/A	ENDOG	#N/A	ENDOG
EMP2	EMP2	EMP2	#N/A	EMP2
EMC9	EMC9	EMC9	#N/A	EMC9
EMC7	EMC7	EMC7	#N/A	EMC7
ELMSAN1	ELMSAN1	ELMSAN1	#N/A	ELMSAN1
ELL2	#N/A	ELL2	#N/A	ELL2
ELK3	ELK3	#N/A	#N/A	ELK3
EIF5A2	EIF5A2	EIF5A2	#N/A	EIF5A2
EIF4H	EIF4H	EIF4H	#N/A	EIF4H
EIF4G1	EIF4G1	#N/A	#N/A	EIF4G1
EIF3I	#N/A	EIF3I	#N/A	EIF3I
EIF3G	EIF3G	EIF3G	#N/A	EIF3G
EIF3D	EIF3D	EIF3D	#N/A	EIF3D
EIF2S2	EIF2S2	EIF2S2	#N/A	EIF2S2
EIF2S1	#N/A	EIF2S1	#N/A	EIF2S1
EIF2B2	EIF2B2	EIF2B2	#N/A	EIF2B2
EHMT1	EHMT1	EHMT1	#N/A	EHMT1
EEFSEC	#N/A	EEFSEC	#N/A	EEFSEC
EEF2K	#N/A	EEF2K	#N/A	EEF2K
E2F1	E2F1	E2F1	#N/A	E2F1
DZANK1	DZANK1	DZANK1	#N/A	DZANK1
DYRK3	#N/A	#N/A	#N/A	DYRK3
DUSP6	DUSP6	#N/A	#N/A	DUSP6
DTX3	#N/A	#N/A	#N/A	DTX3
DR1	#N/A	#N/A	#N/A	DR1
DPP9	DPP9	#N/A	#N/A	DPP9
DPP8	DPP8	#N/A	#N/A	DPP8
DPF1	#N/A	DPF1	#N/A	DPF1
DOLPP1	DOLPP1	DOLPP1	#N/A	DOLPP1
DOCK10	#N/A	#N/A	#N/A	DOCK10
DNAJC6	DNAJC6	#N/A	DNAJC6	DNAJC6
DNAJC4	DNAJC4	DNAJC4	#N/A	DNAJC4
DNAJC21	#N/A	DNAJC21	#N/A	DNAJC21
DNAJC19	#N/A	DNAJC19	#N/A	DNAJC19
DNAJB2	DNAJB2	DNAJB2	#N/A	DNAJB2
DLGAP4	DLGAP4	DLGAP4	#N/A	DLGAP4
DLG3	#N/A	DLG3	#N/A	DLG3
DLEU2	#N/A	#N/A	#N/A	DLEU2
DIAPH1	#N/A	#N/A	DIAPH1	DIAPH1
DHX35	#N/A	#N/A	#N/A	DHX35
DHX30	DHX30	DHX30	#N/A	DHX30
DHX16	#N/A	#N/A	#N/A	DHX16
DHRS2	#N/A	#N/A	#N/A	DHRS2
DHPS	#N/A	DHPS	#N/A	DHPS
DET1	#N/A	#N/A	#N/A	DET1
DESI2	DESI2	#N/A	#N/A	DESI2
DEPDC1B	DEPDC1B	DEPDC1B	#N/A	DEPDC1B
DENND6A	DENND6A	DENND6A	#N/A	DENND6A
DENND5B	DENND5B	#N/A	#N/A	DENND5B
DDX56	#N/A	DDX56	#N/A	DDX56
DDX54	DDX54	DDX54	#N/A	DDX54
DDX3X	DDX3X	#N/A	#N/A	DDX3X
DDX27	#N/A	DDX27	#N/A	DDX27
DDX24	#N/A	DDX24	#N/A	DDX24
DDI2	DDI2	#N/A	#N/A	DDI2
DDA1	DDA1	DDA1	#N/A	DDA1
DCUN1D5	DCUN1D5	#N/A	DCUN1D5	DCUN1D5
DCK	DCK	DCK	#N/A	DCK
DBF4	DBF4	#N/A	#N/A	DBF4
DAZAP1	DAZAP1	DAZAP1	#N/A	DAZAP1
DAPK2	DAPK2	DAPK2	#N/A	DAPK2
CYTH2	CYTH2	CYTH2	#N/A	CYTH2
CYP20A1	CYP20A1	CYP20A1	#N/A	CYP20A1
CXorf40A	CXorf40A	#N/A	#N/A	CXorf40A
CTNNBIP1	CTNNBIP1	#N/A	#N/A	CTNNBIP1
CTNNAL1	CTNNAL1	CTNNAL1	#N/A	CTNNAL1
CTHRC1	#N/A	#N/A	#N/A	CTHRC1
CTGF	#N/A	#N/A	CTGF	CTGF
CSNK2A3	#N/A	#N/A	#N/A	CSNK2A3
CSNK2A1	CSNK2A1	CSNK2A1	#N/A	CSNK2A1
CS	CS	CS	CS	CS
CRYBG3	#N/A	CRYBG3	#N/A	CRYBG3
CRIM1	#N/A	#N/A	#N/A	CRIM1
CREM	CREM	CREM	#N/A	CREM
CREBL2	CREBL2	CREBL2	CREBL2	CREBL2
CREB3L2	CREB3L2	#N/A	#N/A	CREB3L2
CRACR2B	#N/A	CRACR2B	#N/A	CRACR2B
CPPED1	#N/A	#N/A	CPPED1	CPPED1
CPEB2	CPEB2	CPEB2	CPEB2	CPEB2
COTL1	COTL1	COTL1	#N/A	COTL1
COPS4	#N/A	COPS4	#N/A	COPS4
COPS2	COPS2	#N/A	#N/A	COPS2
COPG1	COPG1	COPG1	#N/A	COPG1
COMMD4	COMMD4	COMMD4	#N/A	COMMD4
COL6A3	COL6A3	COL6A3	#N/A	COL6A3
COL21A1	#N/A	#N/A	#N/A	COL21A1
CNP	#N/A	CNP	CNP	CNP
CNKSR3	#N/A	CNKSR3	#N/A	CNKSR3
CMPK1	CMPK1	CMPK1	#N/A	CMPK1
CMIP	CMIP	CMIP	#N/A	CMIP
CMC2	#N/A	CMC2	#N/A	CMC2
CLTB	#N/A	CLTB	#N/A	CLTB
CLMN	CLMN	CLMN	#N/A	CLMN
CLIP1	CLIP1	CLIP1	#N/A	CLIP1
CKS2	#N/A	CKS2	#N/A	CKS2
CKS1B	CKS1B	#N/A	#N/A	CKS1B
CITED2	CITED2	#N/A	#N/A	CITED2
CHRNB1	CHRNB1	#N/A	#N/A	CHRNB1
CHRNA10	#N/A	CHRNA10	#N/A	CHRNA10
CHPT1	CHPT1	CHPT1	#N/A	CHPT1
CEP57	CEP57	#N/A	#N/A	CEP57
CENPN	CENPN	CENPN	#N/A	CENPN
CENPI	CENPI	CENPI	#N/A	CENPI
CENPA	CENPA	CENPA	#N/A	CENPA
CDR2L	#N/A	#N/A	#N/A	CDR2L
CDK2AP2	CDK2AP2	CDK2AP2	#N/A	CDK2AP2
CDK12	#N/A	CDK12	#N/A	CDK12
CDH3	#N/A	CDH3	CDH3	CDH3
CDC7	CDC7	CDC7	#N/A	CDC7
CDC5L	#N/A	#N/A	#N/A	CDC5L
CDC16	CDC16	#N/A	#N/A	CDC16
CD164	CD164	CD164	CD164	CD164
CCSER2	CCSER2	CCSER2	#N/A	CCSER2
CCNC	CCNC	#N/A	#N/A	CCNC
CCM2	CCM2	#N/A	#N/A	CCM2
CCDC85C	CCDC85C	CCDC85C	#N/A	CCDC85C
CCDC85B	CCDC85B	CCDC85B	#N/A	CCDC85B
CCDC68	#N/A	CCDC68	#N/A	CCDC68
CCDC28A	CCDC28A	CCDC28A	#N/A	CCDC28A
CCDC24	#N/A	CCDC24	#N/A	CCDC24
CCDC15	CCDC15	#N/A	CCDC15	CCDC15
CCDC122	#N/A	CCDC122	#N/A	CCDC122
CBX4	CBX4	#N/A	CBX4	CBX4
CBL	CBL	CBL	#N/A	CBL
CBFA2T2	CBFA2T2	CBFA2T2	#N/A	CBFA2T2
CAT	CAT	CAT	#N/A	CAT
CASC4	CASC4	CASC4	#N/A	CASC4
CARF	#N/A	CARF	#N/A	CARF
CAPN2	CAPN2	CAPN2	#N/A	CAPN2
CAP1	#N/A	#N/A	#N/A	CAP1
CANX	#N/A	CANX	#N/A	CANX
CAMK2G	#N/A	CAMK2G	#N/A	CAMK2G
CALR	#N/A	CALR	#N/A	CALR
C7orf50	#N/A	C7orf50	#N/A	C7orf50
C7orf31	#N/A	C7orf31	#N/A	C7orf31
C6orf62	#N/A	C6orf62	#N/A	C6orf62
C5orf63	#N/A	#N/A	#N/A	C5orf63
C3	C3	C3	#N/A	C3
C1QBP	C1QBP	C1QBP	#N/A	C1QBP
C1orf74	C1orf74	C1orf74	#N/A	C1orf74
C1orf147	#N/A	#N/A	#N/A	C1orf147
C15orf61	C15orf61	C15orf61	C15orf61	C15orf61
C12orf75	C12orf75	C12orf75	#N/A	C12orf75
C11orf68	C11orf68	#N/A	#N/A	C11orf68
C11orf58	C11orf58	#N/A	#N/A	C11orf58
BZW1	BZW1	BZW1	#N/A	BZW1
BUD31	BUD31	BUD31	#N/A	BUD31
BTN2A2	#N/A	BTN2A2	BTN2A2	BTN2A2
BTBD9	BTBD9	BTBD9	#N/A	BTBD9
BORA	BORA	BORA	#N/A	BORA
BNIP1	BNIP1	#N/A	#N/A	BNIP1
BMPR2	#N/A	BMPR2	#N/A	BMPR2
BIRC5	BIRC5	BIRC5	BIRC5	BIRC5
BIRC2	BIRC2	BIRC2	#N/A	BIRC2
BICD2	#N/A	BICD2	BICD2	BICD2
BECN1	BECN1	#N/A	#N/A	BECN1
BCL7C	#N/A	BCL7C	#N/A	BCL7C
BCL2L11	BCL2L11	BCL2L11	#N/A	BCL2L11
BBIP1	BBIP1	#N/A	#N/A	BBIP1
BANK1	#N/A	#N/A	#N/A	BANK1
BAD	BAD	#N/A	BAD	BAD
BACE2	BACE2	#N/A	#N/A	BACE2
B4GALNT1	#N/A	#N/A	#N/A	B4GALNT1
B3GNT5	B3GNT5	B3GNT5	#N/A	B3GNT5
ATXN7	ATXN7	ATXN7	#N/A	ATXN7
ATXN2L	ATXN2L	#N/A	#N/A	ATXN2L
ATXN10	ATXN10	ATXN10	#N/A	ATXN10
ATPAF2	ATPAF2	ATPAF2	#N/A	ATPAF2
ATP8B2	#N/A	#N/A	ATP8B2	ATP8B2
ATP6V1G1	ATP6V1G1	#N/A	#N/A	ATP6V1G1
ATP6V1D	ATP6V1D	#N/A	#N/A	ATP6V1D
ATP6V1C2	#N/A	#N/A	#N/A	ATP6V1C2
ATP6V1B2	ATP6V1B2	ATP6V1B2	#N/A	ATP6V1B2
ATP1B3	ATP1B3	ATP1B3	ATP1B3	ATP1B3
ATP11B	ATP11B	ATP11B	#N/A	ATP11B
ATL3	ATL3	ATL3	#N/A	ATL3
ATG3	ATG3	ATG3	ATG3	ATG3
ATG10	#N/A	ATG10	#N/A	ATG10
ATF6	ATF6	ATF6	#N/A	ATF6
ATF2	ATF2	ATF2	#N/A	ATF2
ASF1A	ASF1A	ASF1A	#N/A	ASF1A
ASAP1	ASAP1	#N/A	#N/A	ASAP1
ARSK	#N/A	ARSK	#N/A	ARSK
ARL8A	ARL8A	ARL8A	#N/A	ARL8A
ARIH2	ARIH2	ARIH2	#N/A	ARIH2
ARID3A	ARID3A	ARID3A	#N/A	ARID3A
ARHGEF6	#N/A	ARHGEF6	#N/A	ARHGEF6
ARHGEF5	#N/A	#N/A	#N/A	ARHGEF5
ARHGEF28	ARHGEF28	#N/A	#N/A	ARHGEF28
ARHGEF2	ARHGEF2	ARHGEF2	#N/A	ARHGEF2
ARHGAP19	ARHGAP19	#N/A	#N/A	ARHGAP19
ARF4	ARF4	ARF4	#N/A	ARF4
ARF1	ARF1	ARF1	#N/A	ARF1
APOL6	#N/A	APOL6	APOL6	APOL6
AP2M1	AP2M1	AP2M1	AP2M1	AP2M1
AP1M1	AP1M1	AP1M1	#N/A	AP1M1
ANXA7	ANXA7	ANXA7	#N/A	ANXA7
ANXA4	ANXA4	#N/A	#N/A	ANXA4
ANP32A	ANP32A	ANP32A	#N/A	ANP32A
ANKRD33B	#N/A	ANKRD33B	#N/A	ANKRD33B
ANKRD2	#N/A	#N/A	#N/A	ANKRD2
ANKRD1	#N/A	#N/A	#N/A	ANKRD1
AMOTL2	#N/A	#N/A	#N/A	AMOTL2
AMOTL1	AMOTL1	AMOTL1	#N/A	AMOTL1
ALG6	ALG6	#N/A	#N/A	ALG6
ALDH7A1	#N/A	#N/A	#N/A	ALDH7A1
AKAP13	AKAP13	AKAP13	#N/A	AKAP13
AIMP2	#N/A	AIMP2	#N/A	AIMP2
AGBL5	AGBL5	AGBL5	#N/A	AGBL5
AFF4	#N/A	AFF4	#N/A	AFF4
ADRM1	ADRM1	ADRM1	#N/A	ADRM1
ADRB2	ADRB2	ADRB2	ADRB2	ADRB2
ADRA2C	#N/A	#N/A	#N/A	ADRA2C
ADK	ADK	#N/A	#N/A	ADK
ADAM22	#N/A	ADAM22	#N/A	ADAM22
ADAM17	ADAM17	ADAM17	#N/A	ADAM17
ADAM10	ADAM10	ADAM10	#N/A	ADAM10
ACTR1A	ACTR1A	ACTR1A	#N/A	ACTR1A
ACAT2	ACAT2	ACAT2	#N/A	ACAT2
ACAP2	ACAP2	ACAP2	#N/A	ACAP2
ABL1	#N/A	ABL1	ABL1	ABL1
ABHD15	#N/A	ABHD15	#N/A	ABHD15
ABCD3	#N/A	#N/A	#N/A	ABCD3
AAGAB	AAGAB	AAGAB	AAGAB	AAGAB
44084	#N/A	#N/A	#N/A	44084
44076	#N/A	#N/A	#N/A	44076
