# Supplementary material for: TTC7B triggers the PI4KA-AKT1-RXRA-FTO axis and inhibits colon cancer cell proliferation by increasing RNA methylation
Source: Int J Biol Sci. 2025 Jan 13;21(3):1127–43. doi: 10.7150/ijbs.102431 (PMC11781174; doi:10.7150/ijbs.102431)
Supplement: Supplementary file 5 — Supplementary Data File 4. [file ijbsv21p1127s5.xlsx]

## Sheet: mRNA ratios
gene_name	TTC7B-OE	Vector	OE/Vector log2FoldChange	OE/Vector_pvalue	OE/Vector_padj	TTC7B-KO	TTC7B-WT	KO/Ctrl_log2FoldChange	KO/WT_pvalue	KO/WT_padj	gene_biotype	gene_description	tf_family	gene_id
AC025470.2	0.496546	0.474593	0.0784633	0.986486	1	0.5387	0.476523	0.13167	0.978931	1	antisense	novel transcript, antisense to ACTBL2	-	ENSG00000250961
SLC4A10	0.528686	0.474593	0.121768	0.978769	1	0.5387	0.476523	0.13167	0.978931	1	protein_coding	solute carrier family 4 member 10 [Source:HGNC Symbol;Acc:HGNC:13811]	-	ENSG00000144290
AC104117.1	0.993092	0.474593	1.05245	0.786726	1	1.97572	0.476523	2.03291	0.546735	1	processed_pseudogene	DCN1, defective in cullin neddylation 1, domain containing 3 (S. cerevisiae) (DCUN1D3) pseudogene	-	ENSG00000213328
ARL11	0.993092	0.474593	1.05245	0.786726	1	3.05312	0.476523	2.65543	0.364297	1	protein_coding	ADP ribosylation factor like GTPase 11 [Source:HGNC Symbol;Acc:HGNC:24046]	-	ENSG00000152213
RTP2	1.02523	0.474593	1.09102	0.760678	1	1.6161	0.476523	1.73135	0.657073	1	protein_coding	receptor transporter protein 2 [Source:HGNC Symbol;Acc:HGNC:32486]	-	ENSG00000198471
MYH4	1.02523	0.474593	1.09102	0.760678	1	4.8483	0.476523	3.31695	0.241466	0.370574	protein_coding	myosin heavy chain 4 [Source:HGNC Symbol;Acc:HGNC:7574]	-	ENSG00000264424
AC096711.1	1.58606	0.474593	1.71469	0.6161	1	0.5387	0.476523	0.13167	0.978931	1	lincRNA	novel transcript	-	ENSG00000249463
ERICH4	1.98618	0.474593	2.05046	0.522385	1	2.1548	0.476523	2.14672	0.548588	1	protein_coding	glutamate rich 4 [Source:HGNC Symbol;Acc:HGNC:34497]	-	ENSG00000204978
RF00019	2.01832	0.474593	2.07084	0.484397	1	7.60296	0.476523	3.97043	0.0766769	0.148701	misc_RNA		-	ENSG00000200428
AC019117.1	2.51487	0.474593	2.38834	0.392052	1	3.05312	0.476523	2.65543	0.364297	1	lincRNA	uncharacterized LOC101927630 [Source:NCBI gene;Acc:101927630]	-	ENSG00000236039
LINC02560	3.57224	0.474593	2.8911	0.24571	1	4.90946	0.476523	3.3447	0.193075	0.312268	lincRNA	long intergenic non-protein coding RNA 2560 [Source:HGNC Symbol;Acc:HGNC:53600]	-	ENSG00000268307
TDRKH-AS1	3.97237	0.474593	3.04862	0.250961	1	1.0774	0.476523	1.14563	0.794111	1	antisense	TDRKH antisense RNA 1 [Source:HGNC Symbol;Acc:HGNC:40578]	-	ENSG00000203288
AC008267.1	7.67317	0.474593	3.99216	0.0506376	1	5.74662	0.476523	3.56342	0.145658	0.249543	processed_pseudogene	guanine nucleotide binding protein (G protein), alpha 11 (Gq class) (GNA11) pseudogene	-	ENSG00000179342
AC025524.2	0.496546	0.492572	0.0527431	0.990852	1	0.479007	0.476523	0.0460792	0.992635	1	lincRNA	uncharacterized LOC101929628 [Source:NCBI gene;Acc:101929628]	-	ENSG00000254119
PGBD4P3	0.496546	0.492572	0.0527431	0.990852	1	0.958014	0.476523	0.994986	0.826118	1	processed_pseudogene	piggyBac transposable element derived 4 pseudogene 3 [Source:HGNC Symbol;Acc:HGNC:44068]	-	ENSG00000249834
TMEM220-AS1	0.496546	0.492572	0.0527431	0.990852	1	1.0774	0.476523	1.14563	0.794111	1	antisense	TMEM220 antisense RNA 1 [Source:HGNC Symbol;Acc:HGNC:44357]	-	ENSG00000263400
MIR191	0.496546	0.492572	0.0527431	0.990852	1	3.83206	0.476523	2.99033	0.321179	1	miRNA	microRNA 191 [Source:HGNC Symbol;Acc:HGNC:31561]	-	ENSG00000207605
AC005104.2	0.528686	0.492572	0.0960584	0.983138	1	0.479007	0.476523	0.0460792	0.992635	1	processed_pseudogene	potassium channel tetramerisation domain containing 5 (KCTD5) pseudogene	-	ENSG00000224232
RPL23AP8	0.528686	0.492572	0.0960584	0.983138	1	0.479007	0.476523	0.0460792	0.992635	1	processed_pseudogene	ribosomal protein L23a pseudogene 8 [Source:HGNC Symbol;Acc:HGNC:23543]	-	ENSG00000241582
RNU6-595P	0.528686	0.492572	0.0960584	0.983138	1	2.09511	0.476523	2.10839	0.52558	1	snRNA	RNA, U6 small nuclear 595, pseudogene [Source:HGNC Symbol;Acc:HGNC:47558]	-	ENSG00000200814
AC015802.5	0.993092	0.492572	1.02945	0.790349	1	1.01771	0.476523	1.07175	0.793728	1	sense_intronic	novel transcript, sense intronic to PRCD	-	ENSG00000272386
RPL7AP7	0.993092	0.492572	1.02945	0.790349	1	1.43702	0.476523	1.57842	0.695347	1	processed_pseudogene	ribosomal protein L7a pseudogene 7 [Source:HGNC Symbol;Acc:HGNC:21395]	-	ENSG00000213880
AL390067.1	0.993092	0.492572	1.02945	0.790349	1	2.6935	0.476523	2.4688	0.460902	1	antisense	novel transcript	-	ENSG00000226609
MIR3648-1	1.02523	0.492572	1.06965	0.764276	1	5.02884	0.476523	3.37607	0.180195	0.295702	miRNA	microRNA 3648-1 [Source:HGNC Symbol;Acc:HGNC:38941]	-	ENSG00000275708
AC090281.1	1.05737	0.492572	1.10646	0.771608	1	0.479007	0.476523	0.0460792	0.992635	1	processed_pseudogene	sorting nexin 5 (SNX5) pseudogene	-	ENSG00000253204
MYCBP2-AS2	1.05737	0.492572	1.10646	0.771608	1	2.03541	0.476523	2.07106	0.53288	1	sense_intronic	MYCBP2 antisense RNA 2 [Source:HGNC Symbol;Acc:HGNC:41024]	-	ENSG00000229521
AC106791.1	1.48964	0.492572	1.61522	0.641069	1	0.479007	0.476523	0.0460792	0.992635	1	antisense	novel transcript	-	ENSG00000250159
PEBP1P1	1.48964	0.492572	1.61522	0.641069	1	0.5387	0.476523	0.13167	0.978931	1	processed_pseudogene	phosphatidylethanolamine binding protein 1 pseudogene 1 [Source:HGNC Symbol;Acc:HGNC:20054]	-	ENSG00000259059
DHX9P1	1.58606	0.492572	1.69395	0.619294	1	0.479007	0.476523	0.0460792	0.992635	1	processed_pseudogene	DEAH-box helicase 9 pseudogene 1 [Source:HGNC Symbol;Acc:HGNC:2751]	-	ENSG00000228002
AC067817.1	1.58606	0.492572	1.69395	0.619294	1	1.0774	0.476523	1.14563	0.794111	1	sense_intronic	novel transcript	-	ENSG00000253586
AL157884.1	1.58606	0.492572	1.69395	0.619294	1	2.57411	0.476523	2.40776	0.436134	1	processed_pseudogene	ribosomal protein S11 (RPS11) pseudogene	-	ENSG00000230867
CLRN3	1.98618	0.492572	2.03106	0.525247	1	1.01771	0.476523	1.07175	0.793728	1	protein_coding	clarin 3 [Source:HGNC Symbol;Acc:HGNC:20795]	-	ENSG00000180745
HNRNPA1P50	2.05046	0.492572	2.07293	0.477444	1	2.1548	0.476523	2.14672	0.548588	1	processed_pseudogene	heterogeneous nuclear ribonucleoprotein A1 pseudogene 50 [Source:HGNC Symbol;Acc:HGNC:48780]	-	ENSG00000257195
MCHR2	2.57915	0.492572	2.40373	0.379162	1	3.11281	0.476523	2.68061	0.359106	1	protein_coding	melanin concentrating hormone receptor 2 [Source:HGNC Symbol;Acc:HGNC:20867]	-	ENSG00000152034
MYOCOS	3.13997	0.492572	2.68563	0.307713	1	0.479007	0.476523	0.0460792	0.992635	1	protein_coding	myocilin opposite strand [Source:HGNC Symbol;Acc:HGNC:53429]	-	ENSG00000283683
DNTT	4.62961	0.492572	3.25122	0.160565	1	6.7061	0.476523	3.79593	0.143433	0.246602	protein_coding	DNA nucleotidylexotransferase [Source:HGNC Symbol;Acc:HGNC:2983]	-	ENSG00000107447
RNU7-40P	5.49415	0.492572	3.50318	0.128611	1	2.03541	0.476523	2.07106	0.53288	1	snRNA	RNA, U7 small nuclear 40 pseudogene [Source:HGNC Symbol;Acc:HGNC:34136]	-	ENSG00000252206
AC078962.3	6.24781	0.492572	3.68273	0.0902752	1	2.99343	0.476523	2.62989	0.373019	1	antisense	novel transcript	-	ENSG00000256314
SNORA74A	8.79482	0.492572	4.17862	0.0357973	1	3.71121	0.476523	2.93154	0.299637	1	snoRNA	small nucleolar RNA, H/ACA box 74A [Source:HGNC Symbol;Acc:HGNC:10119]	-	ENSG00000200959
AC130343.2	0.496546	0.949185	-0.90563	0.816848	1	0.479007	0.476523	0.0460792	0.992635	1	antisense	novel transcript, antisense to PRPF8	-	ENSG00000277597
SNORD60	0.496546	0.949185	-0.90563	0.816848	1	1.0774	0.476523	1.14563	0.794111	1	snoRNA	small nucleolar RNA, C/D box 60 [Source:HGNC Symbol;Acc:HGNC:10217]	-	ENSG00000206630
FABP5P1	0.528686	0.949185	-0.86667	0.823173	1	0.479007	0.476523	0.0460792	0.992635	1	processed_pseudogene	fatty acid binding protein 5 pseudogene 1 [Source:HGNC Symbol;Acc:HGNC:31059]	-	ENSG00000236972
AP001267.2	1.05737	0.949185	0.142563	0.966184	1	8.91913	0.476523	4.19649	0.055456	0.114494	lincRNA	novel transcript	-	ENSG00000255384
TNXA	1.52178	0.949185	0.676808	0.812212	1	0.5387	0.476523	0.13167	0.978931	1	unprocessed_pseudogene	tenascin XA (pseudogene) [Source:HGNC Symbol;Acc:HGNC:11975]	-	ENSG00000248290
H2AFZP6	1.52178	0.949185	0.676808	0.812212	1	0.5387	0.476523	0.13167	0.978931	1	processed_pseudogene	H2A histone family member Z pseudogene 6 [Source:HGNC Symbol;Acc:HGNC:38019]	-	ENSG00000233733
LINC02138	2.01832	0.949185	1.0844	0.682443	1	1.0774	0.476523	1.14563	0.794111	1	lincRNA	long intergenic non-protein coding RNA 2138 [Source:HGNC Symbol;Acc:HGNC:52998]	-	ENSG00000205015
OXGR1	2.01832	0.949185	1.0844	0.682443	1	1.49671	0.476523	1.63127	0.655836	1	protein_coding	oxoglutarate receptor 1 [Source:HGNC Symbol;Acc:HGNC:4531]	-	ENSG00000165621
AC021180.1	0.496546	0.967165	-0.928179	0.797126	1	0.5387	0.476523	0.13167	0.978931	1	antisense	novel transcript	-	ENSG00000250532
PART1	0.496546	0.967165	-0.928179	0.797126	1	1.49671	0.476523	1.63127	0.655836	1	lincRNA	prostate androgen-regulated transcript 1 [Source:HGNC Symbol;Acc:HGNC:17263]	-	ENSG00000152931
AL390728.3	0.496546	0.967165	-0.928179	0.797126	1	2.1548	0.476523	2.14672	0.548588	1	processed_pseudogene	SMT3 suppressor of mif two 3 homolog 3 (yeast) (SUMO3) pseudogene	-	ENSG00000224014
AL357497.1	0.528686	0.967165	-0.891899	0.803434	1	1.01771	0.476523	1.07175	0.793728	1	antisense	novel transcript, antisense to GCM2	-	ENSG00000235051
MIR4322	0.528686	0.967165	-0.891899	0.803434	1	7.48357	0.476523	3.94971	0.0806127	0.154803	miRNA	microRNA 4322 [Source:HGNC Symbol;Acc:HGNC:38261]	-	ENSG00000264266
AF213884.3	1.52178	0.967165	0.656898	0.805669	1	1.0774	0.476523	1.14563	0.794111	1	antisense	novel transcript, antisense NFKB1	-	ENSG00000260651
AC093503.1	1.52178	0.967165	0.656898	0.805669	1	1.49671	0.476523	1.63127	0.655836	1	sense_intronic	novel transcript, sense intronic to PPP5D1	-	ENSG00000268423
AL672032.1	1.98618	0.967165	1.04545	0.697596	1	1.97572	0.476523	2.03291	0.546735	1	lincRNA	novel transcript	-	ENSG00000235813
MIR544B	1.98618	0.967165	1.04545	0.697596	1	4.79007	0.476523	3.31156	0.242339	0.371711	miRNA	microRNA 544b [Source:HGNC Symbol;Acc:HGNC:38361]	-	ENSG00000265981
UBE2V1P13	3.01142	0.967165	1.64344	0.467571	1	2.1548	0.476523	2.14672	0.548588	1	processed_pseudogene	ubiquitin conjugating enzyme E2 V1 pseudogene 13 [Source:HGNC Symbol;Acc:HGNC:52411]	-	ENSG00000224584
AL109615.1	3.0757	0.967165	1.66902	0.448181	1	1.6161	0.476523	1.73135	0.657073	1	processed_pseudogene	ribosomal protein L29 (RPL29) pseudogene	-	ENSG00000183239
AC006449.3	3.13997	0.967165	1.69422	0.45023	1	1.97572	0.476523	2.03291	0.546735	1	antisense	novel transcript, antisense to MLLT6	-	ENSG00000275665
RF00019	3.17211	0.967165	1.70773	0.477714	1	2.1548	0.476523	2.14672	0.548588	1	misc_RNA		-	ENSG00000199472
RNU6-388P	3.5401	0.967165	1.87502	0.37918	1	7.60296	0.476523	3.97043	0.0766769	0.148701	snRNA	RNA, U6 small nuclear 388, pseudogene [Source:HGNC Symbol;Acc:HGNC:47351]	-	ENSG00000252821
MRPS21P9	4.66175	0.967165	2.26681	0.250231	1	0.958014	0.476523	0.994986	0.826118	1	processed_pseudogene	mitochondrial ribosomal protein S21 pseudogene 9 [Source:HGNC Symbol;Acc:HGNC:29756]	-	ENSG00000262759
AC009171.2	6.64794	0.967165	2.78161	0.116904	1	6.94487	0.476523	3.84286	0.0966668	0.179009	lincRNA	novel transcript	-	ENSG00000263105
AL354861.3	0.496546	0.985145	-0.951331	0.806058	1	0.479007	0.476523	0.0460792	0.992635	1	lincRNA	novel transcript	-	ENSG00000268926
AP000238.1	0.496546	0.985145	-0.951331	0.806058	1	0.479007	0.476523	0.0460792	0.992635	1	antisense	novel transcript, antisense to GRIK1	-	ENSG00000273464
SMIM2	1.48964	0.985145	0.609179	0.843224	1	2.1548	0.476523	2.14672	0.548588	1	protein_coding	small integral membrane protein 2 [Source:HGNC Symbol;Acc:HGNC:28776]	-	ENSG00000139656
FMR1NB	1.52178	0.985145	0.636452	0.822285	1	1.91603	0.476523	1.9925	0.590134	1	protein_coding	FMR1 neighbor [Source:HGNC Symbol;Acc:HGNC:26372]	-	ENSG00000176988
MTATP6P11	1.55392	0.985145	0.661194	0.814725	1	2.1548	0.476523	2.14672	0.548588	1	unprocessed_pseudogene	MT-ATP6 pseudogene 11 [Source:HGNC Symbol;Acc:HGNC:52057]	-	ENSG00000228097
PSG8-AS1	1.58606	0.985145	0.685884	0.821433	1	2.1548	0.476523	2.14672	0.548588	1	lincRNA	PSG8 antisense RNA 1 [Source:HGNC Symbol;Acc:HGNC:52550]	-	ENSG00000225877
AC016877.3	1.58606	0.985145	0.685884	0.821433	1	2.87404	0.476523	2.57618	0.431812	1	lincRNA	novel transcript	-	ENSG00000271930
RNU6-178P	2.01832	0.985145	1.04565	0.691873	1	1.0774	0.476523	1.14563	0.794111	1	snRNA	RNA, U6 small nuclear 178, pseudogene [Source:HGNC Symbol;Acc:HGNC:47141]	-	ENSG00000207361
C22orf31	3.10783	0.985145	1.66421	0.473291	1	1.0774	0.476523	1.14563	0.794111	1	protein_coding	chromosome 22 open reading frame 31 [Source:HGNC Symbol;Acc:HGNC:26931]	-	ENSG00000100249
RPL3P7	3.13997	0.985145	1.67685	0.477302	1	1.43702	0.476523	1.57842	0.695347	1	processed_pseudogene	ribosomal protein L3 pseudogene 7 [Source:HGNC Symbol;Acc:HGNC:36797]	-	ENSG00000225093
RF00564	3.60438	0.985145	1.88006	0.395079	1	4.19021	0.476523	3.10787	0.24759	1	scaRNA		-	ENSG00000252992
MAGEA8-AS1	4.10093	0.985145	2.06783	0.330193	1	4.43045	0.476523	3.19651	0.226168	0.352922	antisense	MAGEA8 antisense RNA 1 [Source:HGNC Symbol;Acc:HGNC:45093]	-	ENSG00000230899
AKR1C6P	5.65484	0.985145	2.5325	0.189315	1	0.5387	0.476523	0.13167	0.978931	1	unprocessed_pseudogene	aldo-keto reductase family 1 member C6, pseudogene [Source:HGNC Symbol;Acc:HGNC:44680]	-	ENSG00000151631
AP001094.3	1.98618	1.42378	0.482001	0.857851	1	0.479007	0.476523	0.0460792	0.992635	1	antisense	uncharacterized LOC100192426 [Source:NCBI gene;Acc:100192426]	-	ENSG00000266149
AC068448.1	2.01832	1.42378	0.50126	0.839515	1	0.5387	0.476523	0.13167	0.978931	1	TEC	TEC	-	ENSG00000279912
AC092338.2	4.62961	1.42378	1.69137	0.38277	1	2.93374	0.476523	2.60378	0.386871	1	antisense	uncharacterized LOC440346 [Source:NCBI gene;Acc:440346]	-	ENSG00000260790
AL035420.1	0.496546	1.44176	-1.50488	0.641599	1	0.5387	0.476523	0.13167	0.978931	1	lincRNA	novel transcript	-	ENSG00000234139
MRPS31P2	0.496546	1.44176	-1.50488	0.641599	1	3.35305	0.476523	2.79809	0.371715	1	unprocessed_pseudogene	mitochondrial ribosomal protein S31 pseudogene 2 [Source:HGNC Symbol;Acc:HGNC:39252]	-	ENSG00000232894
PLA2G2F	0.496546	1.44176	-1.50488	0.641599	1	4.43045	0.476523	3.19651	0.226168	0.352922	protein_coding	phospholipase A2 group IIF [Source:HGNC Symbol;Acc:HGNC:30040]	-	ENSG00000158786
AC005224.3	0.528686	1.44176	-1.47216	0.647	1	2.45473	0.476523	2.34649	0.458676	1	lincRNA	novel transcript	-	ENSG00000266378
AC003991.2	0.993092	1.44176	-0.528131	0.853699	1	4.24991	0.476523	3.12682	0.251406	0.381831	antisense	novel transcript	-	ENSG00000254003
CYP4F60P	0.993092	1.44176	-0.528131	0.853699	1	5.32877	0.476523	3.46431	0.176864	0.291787	unprocessed_pseudogene	cytochrome P450 family 4 subfamily F member 60, pseudogene [Source:HGNC Symbol;Acc:HGNC:42468]	-	ENSG00000230635
CRTAC1	1.02523	1.44176	-0.494002	0.853643	1	2.6935	0.476523	2.4688	0.460902	1	protein_coding	cartilage acidic protein 1 [Source:HGNC Symbol;Acc:HGNC:14882]	-	ENSG00000095713
RPS29P16	1.48964	1.44176	0.0545885	0.983534	1	2.1548	0.476523	2.14672	0.548588	1	processed_pseudogene	ribosomal protein S29 pseudogene 16 [Source:HGNC Symbol;Acc:HGNC:35560]	-	ENSG00000235354
AC087280.2	1.55392	1.44176	0.10234	0.966635	1	1.43702	0.476523	1.57842	0.695347	1	lincRNA	novel transcript	-	ENSG00000283415
LINC01121	2.54701	1.44176	0.820034	0.70311	1	1.6161	0.476523	1.73135	0.657073	1	processed_transcript	long intergenic non-protein coding RNA 1121 [Source:HGNC Symbol;Acc:HGNC:49266]	-	ENSG00000205054
RNU6-1091P	2.97928	1.44176	1.05164	0.643617	1	3.7709	0.476523	2.95435	0.330584	1	snRNA	RNA, U6 small nuclear 1091, pseudogene [Source:HGNC Symbol;Acc:HGNC:48054]	-	ENSG00000200815
AL357673.2	3.01142	1.44176	1.06519	0.612748	1	0.5387	0.476523	0.13167	0.978931	1	antisense	novel transcript, antisense to CDCP2	-	ENSG00000280425
GP5	3.60438	1.44176	1.31777	0.500957	1	1.43702	0.476523	1.57842	0.695347	1	protein_coding	glycoprotein V platelet [Source:HGNC Symbol;Acc:HGNC:4443]	-	ENSG00000178732
AC008147.3	5.12616	1.44176	1.82655	0.301932	1	1.55641	0.476523	1.68109	0.642621	1	transcribed_processed_pseudogene	40S ribosomal protein S26 (RPS26) pseudogene	-	ENSG00000257531
AC027281.2	0.496546	1.45974	-1.52	0.63726	1	3.05312	0.476523	2.65543	0.364297	1	TEC	novel transcript	-	ENSG00000279123
ANKRD33	0.528686	1.45974	-1.48735	0.642646	1	1.6161	0.476523	1.73135	0.657073	1	protein_coding	ankyrin repeat domain 33 [Source:HGNC Symbol;Acc:HGNC:13788]	-	ENSG00000167612
MIR8075	1.05737	1.45974	-0.474614	0.866803	1	0.958014	0.476523	0.994986	0.826118	1	miRNA	microRNA 8075 [Source:HGNC Symbol;Acc:HGNC:50172]	-	ENSG00000277942
AC011497.2	1.05737	1.45974	-0.474614	0.866803	1	1.6161	0.476523	1.73135	0.657073	1	processed_pseudogene	zinc finger, AN1-type domain 5 (ZFAND5) pseudogene	-	ENSG00000269374
GSTA10P	1.48964	1.45974	0.0402983	0.987819	1	5.20792	0.476523	3.42192	0.173175	0.287407	unprocessed_pseudogene	glutathione S-transferase alpha 10, pseudogene [Source:HGNC Symbol;Acc:HGNC:49904]	-	ENSG00000230845
AL451044.1	1.52178	1.45974	0.0654163	0.978701	1	1.0774	0.476523	1.14563	0.794111	1	processed_pseudogene	ubiquitin A-52 residue ribosomal protein fusion product 1 (UBA52) pseudogene	-	ENSG00000270549
AP001107.5	1.98618	1.45974	0.454341	0.854908	1	2.51442	0.476523	2.37747	0.44472	1	processed_transcript	neuronal PAS domain protein 4 [Source:NCBI gene;Acc:266743]	-	ENSG00000254510
SLC45A2	1.98618	1.45974	0.454341	0.854908	1	6.04655	0.476523	3.64128	0.127483	0.224067	protein_coding	solute carrier family 45 member 2 [Source:HGNC Symbol;Acc:HGNC:16472]	-	ENSG00000164175
RNU6-1198P	2.01832	1.45974	0.474233	0.836751	1	1.6161	0.476523	1.73135	0.657073	1	snRNA	RNA, U6 small nuclear 1198, pseudogene [Source:HGNC Symbol;Acc:HGNC:48161]	-	ENSG00000252713
LINC01977	2.01832	1.45974	0.474233	0.836751	1	2.1548	0.476523	2.14672	0.548588	1	lincRNA	long intergenic non-protein coding RNA 1977 [Source:HGNC Symbol;Acc:HGNC:52804]	-	ENSG00000262772
GSG1	3.0757	1.45974	1.07782	0.597269	1	5.02884	0.476523	3.37607	0.180195	0.295702	protein_coding	germ cell associated 1 [Source:HGNC Symbol;Acc:HGNC:19716]	-	ENSG00000111305
AC007551.2	3.10783	1.45974	1.09013	0.594465	1	0.5387	0.476523	0.13167	0.978931	1	processed_pseudogene	gem (nuclear organelle) associated protein 7 (GEMIN7) pseudogene	-	ENSG00000274328
AC092802.3	3.60438	1.45974	1.30575	0.504385	1	0.5387	0.476523	0.13167	0.978931	1	sense_intronic	novel transcript	-	ENSG00000231992
AL049539.1	11.6455	1.45974	3.00309	0.0343755	1	4.13052	0.476523	3.08897	0.248548	1	sense_intronic	novel transcript, sense intronic to TM9SF4	-	ENSG00000275576
AC106038.1	1.52178	1.47772	0.0505243	0.984642	1	2.45473	0.476523	2.34649	0.458676	1	antisense	novel transcript	-	ENSG00000246792
AC006011.2	1.55392	1.47772	0.0746249	0.977236	1	3.65151	0.476523	2.90999	0.297362	1	processed_pseudogene	ZFP91 zinc finger protein (ZFP91) pseudogene	-	ENSG00000274010
AC133540.1	2.11474	1.47772	0.515485	0.845431	1	0.958014	0.476523	0.994986	0.826118	1	lincRNA	novel transcript	-	ENSG00000278716
ADAMTS8	2.11474	1.47772	0.515485	0.845431	1	4.3096	0.476523	3.14702	0.281917	0.416775	protein_coding	ADAM metallopeptidase with thrombospondin type 1 motif 8 [Source:HGNC Symbol;Acc:HGNC:224]	-	ENSG00000134917
AC099494.3	2.57915	1.47772	0.808458	0.723993	1	1.0774	0.476523	1.14563	0.794111	1	TEC	novel transcript	-	ENSG00000279620
CPNE6	3.10783	1.47772	1.0772	0.621652	1	0.958014	0.476523	0.994986	0.826118	1	protein_coding	copine 6 [Source:HGNC Symbol;Acc:HGNC:2319]	-	ENSG00000100884
AL049646.1	1.05737	1.89837	-0.858458	0.765245	1	0.5387	0.476523	0.13167	0.978931	1	lincRNA	novel transcript	-	ENSG00000230010
AP000944.1	1.55392	1.89837	-0.297116	0.904783	1	0.5387	0.476523	0.13167	0.978931	1	antisense	novel transcript	-	ENSG00000255478
AC055839.1	2.05046	1.89837	0.105645	0.963619	1	0.479007	0.476523	0.0460792	0.992635	1	processed_pseudogene	zinc finger, CCHC domain containing 9 (ZCCHC9) pseudogene	-	ENSG00000282980
MYCT1	0.993092	1.91635	-0.937918	0.725325	1	1.49671	0.476523	1.63127	0.655836	1	protein_coding	MYC target 1 [Source:HGNC Symbol;Acc:HGNC:23172]	-	ENSG00000120279
AC118658.1	1.02523	1.91635	-0.90521	0.717906	1	1.6161	0.476523	1.73135	0.657073	1	sense_intronic	novel transcript, sense intronic to IGF1R	-	ENSG00000278022
LINC02255	1.48964	1.91635	-0.355601	0.886191	1	0.479007	0.476523	0.0460792	0.992635	1	lincRNA	long intergenic non-protein coding RNA 2255 [Source:HGNC Symbol;Acc:HGNC:53153]	-	ENSG00000277718
AC126118.1	2.11474	1.91635	0.131089	0.955105	1	2.6935	0.476523	2.4688	0.460902	1	antisense	novel transcript, antisense to LRRFIP2	-	ENSG00000271993
KCNH4	2.48273	1.91635	0.378686	0.866272	1	1.43702	0.476523	1.57842	0.695347	1	protein_coding	potassium voltage-gated channel subfamily H member 4 [Source:HGNC Symbol;Acc:HGNC:6253]	-	ENSG00000089558
TRGV4	5.09402	1.91635	1.40741	0.406338	1	2.39504	0.476523	2.31371	0.503656	1	TR_V_gene	T cell receptor gamma variable 4 [Source:HGNC Symbol;Acc:HGNC:12289]	-	ENSG00000211698
SPEM2	5.55843	1.91635	1.53497	0.358873	1	0.479007	0.476523	0.0460792	0.992635	1	protein_coding	SPEM family member 2 [Source:HGNC Symbol;Acc:HGNC:27315]	-	ENSG00000184560
IGBP1P1	6.21567	1.91635	1.69044	0.294978	1	1.43702	0.476523	1.57842	0.695347	1	processed_pseudogene	immunoglobulin (CD79A) binding protein 1 pseudogene 1 [Source:HGNC Symbol;Acc:HGNC:19709]	-	ENSG00000226677
RNA5SP494	6.98379	1.91635	1.86615	0.264208	1	2.09511	0.476523	2.10839	0.52558	1	rRNA_pseudogene	RNA, 5S ribosomal pseudogene 494 [Source:HGNC Symbol;Acc:HGNC:43394]	-	ENSG00000222585
IFNA1	0.496546	1.93433	-1.92686	0.514939	1	0.958014	0.476523	0.994986	0.826118	1	protein_coding	interferon alpha 1 [Source:HGNC Symbol;Acc:HGNC:5417]	-	ENSG00000197919
SCARNA7	1.52178	1.93433	-0.342391	0.880689	1	1.0774	0.476523	1.14563	0.794111	1	scaRNA	small Cajal body-specific RNA 7 [Source:HGNC Symbol;Acc:HGNC:32563]	-	ENSG00000238741
HRASLS2	1.52178	1.93433	-0.342391	0.880689	1	5.32731	0.476523	3.45244	0.179764	0.295307	protein_coding	HRAS like suppressor 2 [Source:HGNC Symbol;Acc:HGNC:17824]	-	ENSG00000133328
LINC00621	1.58606	1.93433	-0.296438	0.902917	1	2.1548	0.476523	2.14672	0.548588	1	lincRNA	long intergenic non-protein coding RNA 621 [Source:HGNC Symbol;Acc:HGNC:44227]	-	ENSG00000262619
NPSR1-AS1	2.57915	1.93433	0.412988	0.837119	1	2.6935	0.476523	2.4688	0.460902	1	processed_transcript	NPSR1 antisense RNA 1 [Source:HGNC Symbol;Acc:HGNC:22128]	-	ENSG00000197085
Z97653.2	2.61129	1.93433	0.42737	0.834208	1	1.55641	0.476523	1.68109	0.642621	1	TEC	TEC	-	ENSG00000279255
RNU6-194P	4.62961	1.93433	1.25809	0.463261	1	4.78861	0.476523	3.2988	0.211996	0.335976	snRNA	RNA, U6 small nuclear 194, pseudogene [Source:HGNC Symbol;Acc:HGNC:47157]	-	ENSG00000200732
AL031008.1	4.66175	1.93433	1.2664	0.462823	1	3.89175	0.476523	3.01135	0.27923	1	lincRNA	novel transcript	-	ENSG00000275438
AL035458.1	7.17662	1.93433	1.89144	0.21063	1	7.72234	0.476523	3.99092	0.0748499	0.146103	processed_pseudogene	density-regulated protein (DENR) pseudogene	-	ENSG00000236456
MYOG	2.97928	1.95231	0.619858	0.77418	1	0.5387	0.476523	0.13167	0.978931	1	protein_coding	myogenin [Source:HGNC Symbol;Acc:HGNC:7612]	bHLH	ENSG00000122180
RPL7P24	3.63652	1.95231	0.897515	0.632568	1	0.5387	0.476523	0.13167	0.978931	1	processed_pseudogene	ribosomal protein L7 pseudogene 24 [Source:HGNC Symbol;Acc:HGNC:36715]	-	ENSG00000240003
HMGB1P49	8.47342	1.95231	2.12711	0.185071	1	0.958014	0.476523	0.994986	0.826118	1	processed_pseudogene	high mobility group box 1 pseudogene 49 [Source:HGNC Symbol;Acc:HGNC:39282]	-	ENSG00000230519
AC069499.2	11.6134	1.95231	2.58143	0.0580949	1	4.01114	0.476523	3.05076	0.257764	1	processed_pseudogene	ribosomal protein L10 (RPL10) pseudogene	-	ENSG00000276763
ETDA	0.496546	1.97029	-1.951	0.54259	1	0.479007	0.476523	0.0460792	0.992635	1	protein_coding	embryonic testis differentiation homolog A [Source:HGNC Symbol;Acc:HGNC:53449]	-	ENSG00000238210
SDHDP2	2.11474	1.97029	0.0991295	0.96849	1	2.87404	0.476523	2.57618	0.431812	1	processed_pseudogene	succinate dehydrogenase complex subunit D pseudogene 2 [Source:HGNC Symbol;Acc:HGNC:10685]	-	ENSG00000227073
AC005828.6	3.5401	1.97029	0.854633	0.672199	1	6.76433	0.476523	3.79884	0.103677	0.189562	unprocessed_pseudogene	mitochondrially encoded cytochrome c oxidase III (MT-CO3) pseudogene	-	ENSG00000271749
HSP90AB4P	6.55152	1.97029	1.74481	0.307348	1	1.0774	0.476523	1.14563	0.794111	1	processed_pseudogene	heat shock protein 90 alpha family class B member 4, pseudogene [Source:HGNC Symbol;Acc:HGNC:32538]	-	ENSG00000282100
AC013553.3	1.55392	2.37296	-0.618836	0.794018	1	0.5387	0.476523	0.13167	0.978931	1	antisense	novel transcript, antisense to SLC51B	-	ENSG00000277351
AC018752.1	3.47582	2.37296	0.551952	0.800678	1	1.43702	0.476523	1.57842	0.695347	1	lincRNA	novel transcript	-	ENSG00000250015
AC006299.1	0.528686	2.39094	-2.20651	0.432055	1	0.479007	0.476523	0.0460792	0.992635	1	antisense	novel transcript, antisense to SVIP	-	ENSG00000246225
BMS1P17	0.528686	2.39094	-2.20651	0.432055	1	1.6161	0.476523	1.73135	0.657073	1	transcribed_unprocessed_pseudogene	BMS1, ribosome biogenesis factor pseudogene 17 [Source:HGNC Symbol;Acc:HGNC:49162]	-	ENSG00000228294
AL096817.1	0.528686	2.39094	-2.20651	0.432055	1	4.8483	0.476523	3.31695	0.241466	0.370574	TEC	novel transcript, sense intronic to C6orf163	-	ENSG00000279616
AC087500.2	3.5401	2.39094	0.565778	0.755851	1	5.32877	0.476523	3.46431	0.176864	0.291787	lincRNA	novel transcript	-	ENSG00000263164
SPIN2A	3.63652	2.39094	0.597272	0.741777	1	2.6935	0.476523	2.4688	0.460902	1	protein_coding	spindlin family member 2A [Source:HGNC Symbol;Acc:HGNC:20694]	-	ENSG00000147059
RF00086	1.02523	2.40892	-1.23376	0.597856	1	0.958014	0.476523	0.994986	0.826118	1	snoRNA		-	ENSG00000252128
CELP	1.05737	2.40892	-1.20251	0.625635	1	1.0774	0.476523	1.14563	0.794111	1	transcribed_unprocessed_pseudogene	carboxyl ester lipase pseudogene [Source:HGNC Symbol;Acc:HGNC:1849]	-	ENSG00000170827
AC116914.1	2.61129	2.40892	0.109221	0.955308	1	1.0774	0.476523	1.14563	0.794111	1	antisense	Novel protein, antisense to ITGAE	-	ENSG00000262358
AC008740.1	3.13997	2.40892	0.375103	0.841717	1	1.43702	0.476523	1.57842	0.695347	1	unprocessed_pseudogene	BTG3 associated nuclear protein (BNAP) pseudogene	-	ENSG00000257403
HNRNPUP1	4.10093	2.40892	0.765944	0.651749	1	3.59182	0.476523	2.88842	0.300103	1	processed_pseudogene	heterogeneous nuclear ribonucleoprotein U pseudogene 1 [Source:HGNC Symbol;Acc:HGNC:19931]	-	ENSG00000259051
LINC01764	5.22258	2.40892	1.11033	0.498625	1	6.22563	0.476523	3.67959	0.12262	0.217319	lincRNA	long intergenic non-protein coding RNA 1764 [Source:HGNC Symbol;Acc:HGNC:52553]	-	ENSG00000267308
GUSBP2	6.11925	2.40892	1.3444	0.376797	1	4.3096	0.476523	3.14702	0.281917	0.416775	transcribed_unprocessed_pseudogene	glucuronidase, beta pseudogene 2 [Source:HGNC Symbol;Acc:HGNC:18792]	-	ENSG00000241549
FAM237B	7.44819	2.40892	1.63218	0.334522	1	2.51442	0.476523	2.37747	0.44472	1	protein_coding	family with sequence similarity 237 member B [Source:HGNC Symbol;Acc:HGNC:53217]	-	ENSG00000283267
AP003721.3	0.993092	2.4269	-1.27413	0.607249	1	0.958014	0.476523	0.994986	0.826118	1	antisense	novel transcript	-	ENSG00000256944
ATP5F1AP1	1.48964	2.4269	-0.691893	0.765235	1	0.5387	0.476523	0.13167	0.978931	1	processed_pseudogene	ATP synthase F1 subunit alpha pseudogene 1 [Source:HGNC Symbol;Acc:HGNC:827]	-	ENSG00000234861
FO393401.1	4.19735	2.4269	0.785888	0.657007	1	2.1548	0.476523	2.14672	0.548588	1	antisense	uncharacterized LOC102725201 [Source:NCBI gene;Acc:102725201]	-	ENSG00000230155
SKINT1L	5.25472	2.4269	1.11041	0.511336	1	21.0137	0.476523	5.43652	0.00251787	0.00792613	transcribed_unprocessed_pseudogene	Skint1 like (pseudogene) [Source:HGNC Symbol;Acc:HGNC:33993]	-	ENSG00000242267
FOXC2-AS1	6.71222	2.4269	1.46772	0.323729	1	1.91603	0.476523	1.9925	0.590134	1	antisense	FOXC2 antisense RNA 1 [Source:HGNC Symbol;Acc:HGNC:50665]	-	ENSG00000260944
HOMER3-AS1	0.528686	2.44488	-2.23453	0.423895	1	0.5387	0.476523	0.13167	0.978931	1	antisense	HOMER3 antisense RNA 1 [Source:HGNC Symbol;Acc:HGNC:53775]	-	ENSG00000269019
AC010319.1	0.528686	2.44488	-2.23453	0.423895	1	3.95144	0.476523	3.03126	0.266053	1	processed_pseudogene	high-mobility group box 3 (HMGB3) pseudogene	-	ENSG00000254503
PTPN2P2	2.0826	2.44488	-0.233697	0.910106	1	3.2322	0.476523	2.73192	0.38943	1	processed_pseudogene	protein tyrosine phosphatase, non-receptor type 2 pseudogene 2 [Source:HGNC Symbol;Acc:HGNC:9654]	-	ENSG00000224117
AC024243.1	2.54701	2.44488	0.0642827	0.973728	1	0.5387	0.476523	0.13167	0.978931	1	antisense	novel transcript, antisense to clock	-	ENSG00000272969
AC104463.2	2.61129	2.44488	0.0925731	0.962739	1	2.87404	0.476523	2.57618	0.431812	1	antisense	novel transcript	-	ENSG00000226862
TBX15	3.63652	2.44488	0.572955	0.75142	1	1.6161	0.476523	1.73135	0.657073	1	protein_coding	T-box 15 [Source:HGNC Symbol;Acc:HGNC:11594]	T-box	ENSG00000092607
AL121852.1	6.05497	2.44488	1.31661	0.406254	1	8.26104	0.476523	4.08773	0.0636878	0.127988	antisense	novel transcript, antisense to SCFD1	-	ENSG00000258558
LINC00846	0.528686	2.46286	-2.24204	0.455049	1	1.55641	0.476523	1.68109	0.642621	1	3prime_overlapping_ncRNA	long intergenic non-protein coding RNA 846 [Source:HGNC Symbol;Acc:HGNC:16080]	-	ENSG00000186842
AL121972.1	0.993092	2.46286	-1.29512	0.633678	1	0.479007	0.476523	0.0460792	0.992635	1	antisense	novel transcript	-	ENSG00000229862
AL139353.1	4.06879	2.46286	0.731871	0.695441	1	3.35305	0.476523	2.79809	0.371715	1	protein_coding	novel protein	-	ENSG00000203546
AC106760.2	1.05737	2.84756	-1.44481	0.578114	1	0.5387	0.476523	0.13167	0.978931	1	processed_pseudogene	Intersectin-1 (ITSN1) pseudogene	-	ENSG00000251548
AC008752.3	1.58606	2.84756	-0.857402	0.725514	1	6.34648	0.476523	3.7151	0.123068	0.217797	unprocessed_pseudogene	zinc finger protein 420 (ZNF420) pseudogene	-	ENSG00000267370
AC006195.1	4.22949	2.84756	0.568584	0.89759	1	0.5387	0.476523	0.13167	0.978931	1	processed_pseudogene	RAB3A interacting protein (rabin3)-like 1 (RAB3IL1) pseudogene	-	ENSG00000238090
RNF113B	2.48273	2.86554	-0.20104	0.923059	1	0.5387	0.476523	0.13167	0.978931	1	protein_coding	ring finger protein 113B [Source:HGNC Symbol;Acc:HGNC:17267]	-	ENSG00000139797
SFTPD-AS1	3.01142	2.86554	0.0740242	0.968363	1	7.30449	0.476523	3.91782	0.0929026	0.173178	antisense	SFTPD antisense RNA 1 [Source:HGNC Symbol;Acc:HGNC:51589]	-	ENSG00000273372
AC124798.2	3.10783	2.86554	0.109964	0.951734	1	8.85944	0.476523	4.18746	0.0546846	0.113403	antisense	novel transcript, antisense to NUCB2	-	ENSG00000285545
AB015752.1	3.47582	2.86554	0.282635	0.885314	1	1.01771	0.476523	1.07175	0.793728	1	lincRNA	novel transcript	-	ENSG00000254180
CICP18	3.60438	2.86554	0.3254	0.851856	1	0.5387	0.476523	0.13167	0.978931	1	transcribed_processed_pseudogene	capicua transcriptional repressor pseudogene 18 [Source:HGNC Symbol;Acc:HGNC:48828]	-	ENSG00000217929
AC080038.2	3.7008	2.86554	0.358737	0.853481	1	0.958014	0.476523	0.994986	0.826118	1	lincRNA	novel transcript	-	ENSG00000277463
AC092617.1	5.71912	2.86554	0.988798	0.529318	1	0.5387	0.476523	0.13167	0.978931	1	lincRNA	novel transcript	-	ENSG00000285591
MLC1	1.05737	2.88352	-1.46354	0.533183	1	2.6935	0.476523	2.4688	0.460902	1	protein_coding	megalencephalic leukoencephalopathy with subcortical cysts 1 [Source:HGNC Symbol;Acc:HGNC:17082]	-	ENSG00000100427
AL031600.2	1.55392	2.88352	-0.898314	0.66365	1	2.39504	0.476523	2.31371	0.503656	1	sense_intronic	novel transcript, intronic to CLCN7	-	ENSG00000261430
NRROS	2.0826	2.88352	-0.47716	0.807402	1	0.479007	0.476523	0.0460792	0.992635	1	protein_coding	negative regulator of reactive oxygen species [Source:HGNC Symbol;Acc:HGNC:24613]	-	ENSG00000174004
AC018892.3	2.11474	2.88352	-0.458851	0.826897	1	1.55641	0.476523	1.68109	0.642621	1	TEC	TEC	-	ENSG00000279791
LINC00112	5.12616	2.88352	0.827446	0.592607	1	3.35305	0.476523	2.79809	0.371715	1	antisense	long intergenic non-protein coding RNA 112 [Source:HGNC Symbol;Acc:HGNC:1263]	-	ENSG00000232401
GRM7-AS1	0.993092	2.9015	-1.53138	0.514522	1	1.55641	0.476523	1.68109	0.642621	1	antisense	GRM7 antisense RNA 1 [Source:HGNC Symbol;Acc:HGNC:40267]	-	ENSG00000236202
BEAN1-AS1	2.01832	2.9015	-0.517867	0.790686	1	2.03541	0.476523	2.07106	0.53288	1	antisense	BEAN1 antisense RNA 1 [Source:HGNC Symbol;Acc:HGNC:51114]	-	ENSG00000261656
THAP5P1	2.05046	2.9015	-0.50113	0.794331	1	2.51442	0.476523	2.37747	0.44472	1	processed_pseudogene	THAP domain containing 5 pseudogene 1 [Source:HGNC Symbol;Acc:HGNC:22340]	-	ENSG00000224324
AC083798.1	2.61129	2.9015	-0.158452	0.932252	1	1.0774	0.476523	1.14563	0.794111	1	unprocessed_pseudogene	pseudogene containing WD repeat domains	-	ENSG00000242531
AC243654.3	4.03665	2.9015	0.480711	0.772356	1	1.43702	0.476523	1.57842	0.695347	1	sense_intronic	novel transcript, sense intronic to C17orf78	-	ENSG00000276054
TPRX2P	4.96546	2.9015	0.78163	0.659631	1	1.6161	0.476523	1.73135	0.657073	1	unprocessed_pseudogene	tetrapeptide repeat homeobox 2, pseudogene [Source:HGNC Symbol;Acc:HGNC:32175]	Homeobox	ENSG00000259009
PHBP5	5.1583	2.9015	0.828295	0.590157	1	3.53213	0.476523	2.86664	0.30576	1	processed_pseudogene	prohibitin pseudogene 5 [Source:HGNC Symbol;Acc:HGNC:39284]	-	ENSG00000233523
AC244034.2	1.02523	2.91948	-1.50876	0.498506	1	3.47244	0.476523	2.84454	0.314329	1	lincRNA	novel transcript	-	ENSG00000261000
SLC35F1	1.58606	2.91948	-0.890764	0.685032	1	5.56754	0.476523	3.52179	0.14963	0.255199	protein_coding	solute carrier family 35 member F1 [Source:HGNC Symbol;Acc:HGNC:21483]	-	ENSG00000196376
AC116353.5	3.01142	2.91948	0.0529136	0.976805	1	1.91603	0.476523	1.9925	0.590134	1	transcribed_unitary_pseudogene	novel pseudogene	-	ENSG00000283602
AP001178.1	4.06879	2.91948	0.483186	0.769303	1	2.45473	0.476523	2.34649	0.458676	1	sense_intronic	novel transcript	-	ENSG00000263727
TEX38	7.27304	2.91948	1.31647	0.357553	1	1.97572	0.476523	2.03291	0.546735	1	protein_coding	testis expressed 38 [Source:HGNC Symbol;Acc:HGNC:29589]	-	ENSG00000186118
PRRT1B	0.496546	2.93745	-2.52652	0.344809	1	2.1548	0.476523	2.14672	0.548588	1	protein_coding	proline rich transmembrane protein 1B [Source:HGNC Symbol;Acc:HGNC:53642]	-	ENSG00000283526
FOXP1-IT1	1.05737	2.93745	-1.48616	0.532978	1	0.5387	0.476523	0.13167	0.978931	1	sense_intronic	FOXP1 intronic transcript 1 [Source:HGNC Symbol;Acc:HGNC:41335]	-	ENSG00000242094
AL360182.1	1.55392	2.93745	-0.920319	0.661461	1	1.0774	0.476523	1.14563	0.794111	1	processed_pseudogene	ribosomal protein L21 (RPL21) pseudogene	-	ENSG00000214067
AP002414.1	5.55843	2.93745	0.928043	0.555709	1	4.60953	0.476523	3.24815	0.208916	0.33266	processed_pseudogene	kinesin family member 1C (KIF1C) pseudogene	-	ENSG00000212712
MRLN	2.01832	3.32215	-0.71794	0.73277	1	0.958014	0.476523	0.994986	0.826118	1	protein_coding	myoregulin [Source:HGNC Symbol;Acc:HGNC:48649]	-	ENSG00000227877
MDP1	3.5401	3.32215	0.0901567	0.961282	1	0.958014	0.476523	0.994986	0.826118	1	protein_coding	magnesium dependent phosphatase 1 [Source:HGNC Symbol;Acc:HGNC:28781]	-	ENSG00000213920
MIR1910	1.55392	3.35811	-1.11876	0.574396	1	0.958014	0.476523	0.994986	0.826118	1	miRNA	microRNA 1910 [Source:HGNC Symbol;Acc:HGNC:35394]	-	ENSG00000283416
AC109927.1	3.01142	3.35811	-0.152871	0.931098	1	1.0774	0.476523	1.14563	0.794111	1	antisense	uncharacterized LOC105377448 [Source:NCBI gene;Acc:105377448]	-	ENSG00000250195
AC005696.4	4.50105	3.35811	0.42639	0.795324	1	1.0774	0.476523	1.14563	0.794111	1	lincRNA	novel transcript	-	ENSG00000277200
AL024508.1	5.12616	3.35811	0.607148	0.686953	1	5.08854	0.476523	3.39146	0.176426	0.291218	antisense	uncharacterized LOC101928461 [Source:NCBI gene;Acc:101928461]	-	ENSG00000234263
RBAKDN	8.04116	3.35811	1.2607	0.363826	1	14.2479	0.476523	4.87467	0.0115849	0.0307619	lincRNA	RBAK downstream neighbor [Source:HGNC Symbol;Acc:HGNC:33770]	-	ENSG00000273313
LINC01143	2.51487	3.37609	-0.418981	0.816542	1	2.99343	0.476523	2.62989	0.373019	1	lincRNA	long intergenic non-protein coding RNA 1143 [Source:HGNC Symbol;Acc:HGNC:49458]	-	ENSG00000237751
OR6L2P	3.63652	3.37609	0.102006	0.950623	1	1.6161	0.476523	1.73135	0.657073	1	unprocessed_pseudogene	olfactory receptor family 6 subfamily L member 2 pseudogene [Source:HGNC Symbol;Acc:HGNC:15125]	-	ENSG00000273327
AC026124.1	5.99069	3.37609	0.832415	0.589146	1	1.97572	0.476523	2.03291	0.546735	1	sense_intronic	novel transcript	-	ENSG00000250280
NANOGP5	6.68008	3.37609	0.982663	0.478066	1	5.26762	0.476523	3.43711	0.174398	0.288805	transcribed_processed_pseudogene	Nanog homeobox pseudogene 5 [Source:HGNC Symbol;Acc:HGNC:23103]	-	ENSG00000231697
ACY3	3.04356	3.39407	-0.153092	0.928352	1	4.37076	0.476523	3.17869	0.238742	0.367812	protein_coding	aminoacylase 3 [Source:HGNC Symbol;Acc:HGNC:24104]	-	ENSG00000132744
AP000757.1	3.13997	3.39407	-0.118298	0.945777	1	4.54984	0.476523	3.23115	0.212674	0.336602	antisense	novel transcript, antisense to FXYD6	-	ENSG00000254528
AC118758.3	3.57224	3.39407	0.0759118	0.962872	1	8.38043	0.476523	4.10687	0.064424	0.129172	lincRNA	novel piRNA host transcript	-	ENSG00000279072
AC012569.1	3.60438	3.39407	0.0859463	0.957927	1	3.17251	0.476523	2.70564	0.35915	1	processed_pseudogene	U3 small nucleolar RNA-associated protein 18 homolog, pseudogene	-	ENSG00000267293
VSIG8	0.528686	3.41205	-2.71908	0.281388	1	5.32731	0.476523	3.45244	0.179764	0.295307	protein_coding	V-set and immunoglobulin domain containing 8 [Source:HGNC Symbol;Acc:HGNC:32063]	-	ENSG00000243284
LMO3	10.188	3.41205	1.58337	0.204284	1	2.63381	0.476523	2.43769	0.433066	1	protein_coding	LIM domain only 3 [Source:HGNC Symbol;Acc:HGNC:6643]	-	ENSG00000048540
RF00019	1.55392	3.43003	-1.14423	0.573199	1	1.49671	0.476523	1.63127	0.655836	1	misc_RNA		-	ENSG00000206728
RPS27AP13	2.0826	3.43003	-0.72275	0.708404	1	3.83206	0.476523	2.99033	0.321179	1	processed_pseudogene	ribosomal protein S27a pseudogene 13 [Source:HGNC Symbol;Acc:HGNC:36667]	-	ENSG00000244159
RPL7P4	2.05046	3.44801	-0.746227	0.717168	1	0.479007	0.476523	0.0460792	0.992635	1	processed_pseudogene	ribosomal protein L7 pseudogene 4 [Source:HGNC Symbol;Acc:HGNC:21634]	-	ENSG00000230449
RF00156	1.52178	3.79674	-1.31857	0.537892	1	11.0739	0.476523	4.50797	0.0316962	0.0720821	snoRNA		-	ENSG00000202379
PNLIPRP2	1.52178	3.81472	-1.3244	0.50464	1	2.1548	0.476523	2.14672	0.548588	1	polymorphic_pseudogene	pancreatic lipase related protein 2 (gene/pseudogene) [Source:HGNC Symbol;Acc:HGNC:9157]	-	ENSG00000266200
AC145098.1	5.02974	3.81472	0.399332	0.799687	1	3.41274	0.476523	2.82195	0.327913	1	antisense	novel transcript	-	ENSG00000248996
AP002954.1	5.59057	3.81472	0.54883	0.713905	1	0.479007	0.476523	0.0460792	0.992635	1	antisense	uncharacterized LOC105369519 [Source:NCBI gene;Acc:105369519]	-	ENSG00000255422
ARNTL2-AS1	2.05046	3.8327	-0.905073	0.618161	1	1.55641	0.476523	1.68109	0.642621	1	antisense	ARNTL2 antisense RNA 1 [Source:HGNC Symbol;Acc:HGNC:49892]	-	ENSG00000245311
AL627309.5	2.97928	3.8327	-0.356385	0.847882	1	0.479007	0.476523	0.0460792	0.992635	1	processed_transcript	uncharacterized LOC100996442 [Source:NCBI gene;Acc:100996442]	-	ENSG00000241860
PPIAP40	4.10093	3.8327	0.0944695	0.951628	1	1.6161	0.476523	1.73135	0.657073	1	processed_pseudogene	peptidylprolyl isomerase A pseudogene 40 [Source:HGNC Symbol;Acc:HGNC:53664]	-	ENSG00000230593
AL445489.1	0.528686	3.85068	-2.89704	0.232613	1	0.5387	0.476523	0.13167	0.978931	1	antisense	novel transcript	-	ENSG00000237336
AL845552.2	6.58366	3.85068	0.775056	0.572684	1	1.91603	0.476523	1.9925	0.590134	1	lincRNA	novel transcript	-	ENSG00000259031
RPL7AP60	12.7993	3.85068	1.73067	0.122813	1	4.07083	0.476523	3.06997	0.252072	1	processed_pseudogene	ribosomal protein L7a pseudogene 60 [Source:HGNC Symbol;Acc:HGNC:35859]	-	ENSG00000213152
CICP4	2.01832	3.86866	-0.932208	0.606628	1	1.6161	0.476523	1.73135	0.657073	1	processed_pseudogene	capicua transcriptional repressor pseudogene 4 [Source:HGNC Symbol;Acc:HGNC:37753]	-	ENSG00000232852
Z84723.1	4.03665	3.86866	0.0660858	0.966175	1	1.91603	0.476523	1.9925	0.590134	1	processed_transcript	novel transcript	-	ENSG00000260803
AC026150.3	4.66175	3.86866	0.265741	0.858763	1	7.7835	0.476523	4.00938	0.0811502	0.155644	antisense	novel transcript, antisense to AC026150.11	-	ENSG00000270016
KCNH7	2.51487	3.88664	-0.619904	0.72304	1	0.5387	0.476523	0.13167	0.978931	1	protein_coding	potassium voltage-gated channel subfamily H member 7 [Source:HGNC Symbol;Acc:HGNC:18863]	-	ENSG00000184611
LINC00628	3.50796	3.88664	-0.139632	0.932667	1	0.958014	0.476523	0.994986	0.826118	1	lincRNA	long intergenic non-protein coding RNA 628 [Source:HGNC Symbol;Acc:HGNC:27008]	-	ENSG00000280924
C2-AS1	5.06188	3.88664	0.386182	0.79289	1	3.71121	0.476523	2.93154	0.299637	1	antisense	C2 antisense RNA 1 [Source:HGNC Symbol;Acc:HGNC:49464]	-	ENSG00000281756
FAM96AP2	0.993092	3.90462	-1.95623	0.37007	1	0.5387	0.476523	0.13167	0.978931	1	processed_pseudogene	family with sequence similarity 96 member A pseudogene 2 [Source:HGNC Symbol;Acc:HGNC:43862]	-	ENSG00000224566
FGF7	1.05737	3.90462	-1.89986	0.381423	1	0.958014	0.476523	0.994986	0.826118	1	protein_coding	fibroblast growth factor 7 [Source:HGNC Symbol;Acc:HGNC:3685]	-	ENSG00000140285
LINC01762	4.59747	3.90462	0.239476	0.874234	1	6.34648	0.476523	3.7151	0.123068	0.217797	lincRNA	long intergenic non-protein coding RNA 1762 [Source:HGNC Symbol;Acc:HGNC:52552]	-	ENSG00000233154
HIST1H4A	2.0826	4.27133	-1.04548	0.599092	1	2.39504	0.476523	2.31371	0.503656	1	protein_coding	histone cluster 1 H4 family member a [Source:HGNC Symbol;Acc:HGNC:4781]	-	ENSG00000278637
HNF1A	5.81554	4.27133	0.443814	0.923268	1	1.43702	0.476523	1.57842	0.695347	1	protein_coding	HNF1 homeobox A [Source:HGNC Symbol;Acc:HGNC:11621]	Homeobox	ENSG00000135100
SLC35D3	3.01142	4.30729	-0.511846	0.760969	1	5.74662	0.476523	3.56342	0.145658	0.249543	protein_coding	solute carrier family 35 member D3 [Source:HGNC Symbol;Acc:HGNC:15621]	-	ENSG00000182747
PSTPIP1	6.21567	4.30729	0.522757	0.707658	1	1.91603	0.476523	1.9925	0.590134	1	protein_coding	proline-serine-threonine phosphatase interacting protein 1 [Source:HGNC Symbol;Acc:HGNC:9580]	-	ENSG00000140368
AL354694.1	9.29137	4.30729	1.10321	0.375449	1	1.0774	0.476523	1.14563	0.794111	1	lincRNA	novel transcript	-	ENSG00000273056
NKAIN4	2.05046	4.32527	-1.07872	0.535766	1	0.5387	0.476523	0.13167	0.978931	1	protein_coding	sodium/potassium transporting ATPase interacting 4 [Source:HGNC Symbol;Acc:HGNC:16191]	-	ENSG00000101198
AL139397.2	4.62961	4.32527	0.0948415	0.948085	1	4.07083	0.476523	3.06997	0.252072	1	processed_pseudogene	spindlin-like protein 2 (SPIN2) pseudogne	-	ENSG00000237708
AC114781.2	7.0802	4.32527	0.712114	0.59147	1	5.68693	0.476523	3.5496	0.145725	0.249606	lincRNA	novel transcript	-	ENSG00000250057
AC138473.1	10.5882	4.32527	1.29254	0.284155	1	5.86601	0.476523	3.5913	0.153251	0.26021	processed_pseudogene	mitochondrial ribosomal protein S15 (MRPS15) pseudogene	-	ENSG00000270679
RNU2-7P	2.51487	4.34325	-0.781499	0.644294	1	3.65151	0.476523	2.90999	0.297362	1	snRNA	RNA, U2 small nuclear 7, pseudogene [Source:HGNC Symbol;Acc:HGNC:42505]	-	ENSG00000222726
RNU6-341P	3.47582	4.34325	-0.312861	0.856613	1	2.87404	0.476523	2.57618	0.431812	1	snRNA	RNA, U6 small nuclear 341, pseudogene [Source:HGNC Symbol;Acc:HGNC:47304]	-	ENSG00000252782
AC016737.1	5.19044	4.34325	0.25255	0.859318	1	3.2322	0.476523	2.73192	0.38943	1	lincRNA	novel transcript	-	ENSG00000271151
AL357552.1	7.11234	4.34325	0.713058	0.583068	1	7.48357	0.476523	3.94971	0.0806127	0.154803	unprocessed_pseudogene	ribosomal protein L27 (RPL27) pseudogene	-	ENSG00000226545
AC010175.1	0.993092	4.36123	-2.11584	0.309885	1	3.83206	0.476523	2.99033	0.321179	1	lincRNA	novel transcript	-	ENSG00000256427
RNU6-48P	7.11234	4.36123	0.708655	0.585359	1	0.479007	0.476523	0.0460792	0.992635	1	snRNA	RNA, U6 small nuclear 48, pseudogene [Source:HGNC Symbol;Acc:HGNC:34292]	-	ENSG00000206888
DNLZ	7.20876	4.36123	0.724459	0.574173	1	2.63381	0.476523	2.43769	0.433066	1	protein_coding	DNL-type zinc finger [Source:HGNC Symbol;Acc:HGNC:33879]	-	ENSG00000213221
AC009948.2	11.4061	4.36123	1.38531	0.230105	1	10.4173	0.476523	4.42681	0.0339912	0.0764462	processed_pseudogene	nuclear distribution gene C homolog (A. nidulans) (NUDC) pseudogene	-	ENSG00000238082
VENTXP6	0.496546	4.37921	-3.10244	0.187974	1	0.5387	0.476523	0.13167	0.978931	1	processed_pseudogene	VENT homeobox pseudogene 6 [Source:HGNC Symbol;Acc:HGNC:32216]	-	ENSG00000254105
ZAR1L	1.52178	4.37921	-1.51851	0.412252	1	0.5387	0.476523	0.13167	0.978931	1	protein_coding	zygote arrest 1 like [Source:HGNC Symbol;Acc:HGNC:37116]	-	ENSG00000189167
NID1	2.11474	4.37921	-1.06097	0.572682	1	1.97572	0.476523	2.03291	0.546735	1	protein_coding	nidogen 1 [Source:HGNC Symbol;Acc:HGNC:7821]	-	ENSG00000116962
AC097460.3	2.11474	4.37921	-1.06097	0.572682	1	2.99343	0.476523	2.62989	0.373019	1	TEC	TEC	-	ENSG00000279098
FGR	4.59747	4.37921	0.0729977	0.960019	1	1.55641	0.476523	1.68109	0.642621	1	protein_coding	FGR proto-oncogene, Src family tyrosine kinase [Source:HGNC Symbol;Acc:HGNC:3697]	-	ENSG00000000938
AC091132.1	5.09402	4.37921	0.221846	0.876087	1	0.5387	0.476523	0.13167	0.978931	1	lincRNA	novel transcript	-	ENSG00000131484
SCRG1	5.22258	4.37921	0.250646	0.864091	1	1.6161	0.476523	1.73135	0.657073	1	protein_coding	stimulator of chondrogenesis 1 [Source:HGNC Symbol;Acc:HGNC:17036]	-	ENSG00000164106
AC008592.3	5.59057	4.37921	0.356702	0.798027	1	2.09511	0.476523	2.10839	0.52558	1	processed_pseudogene	gamma-glutamyl cyclotransferase (GGCT) pseudogene	-	ENSG00000251000
TREHP1	2.61129	4.39719	-0.756642	0.660337	1	1.0774	0.476523	1.14563	0.794111	1	unprocessed_pseudogene	trehalase pseudogene 1 [Source:HGNC Symbol;Acc:HGNC:51907]	-	ENSG00000255239
AC004584.2	3.5401	4.39719	-0.305752	0.847631	1	2.6935	0.476523	2.4688	0.460902	1	processed_pseudogene	ribosomal protein S15a (RPS15A) pseudogene	-	ENSG00000262623
AC009237.15	5.62271	4.39719	0.358649	0.799414	1	1.6161	0.476523	1.73135	0.657073	1	lincRNA	novel transcript	-	ENSG00000273305
ADGRG2	8.36255	4.39719	0.926641	0.488844	1	4.31107	0.476523	3.15989	0.278509	0.412856	protein_coding	adhesion G protein-coupled receptor G2 [Source:HGNC Symbol;Acc:HGNC:4516]	-	ENSG00000173698
AL133370.2	1.58606	4.41517	-1.48784	0.464953	1	0.958014	0.476523	0.994986	0.826118	1	unprocessed_pseudogene	zinc finger protein 585B (ZNF585B) pseudogene	-	ENSG00000274666
AP005018.1	0.528686	4.43315	-3.09493	0.22987	1	0.479007	0.476523	0.0460792	0.992635	1	processed_pseudogene	chromosome 18 open reading frame 12 (C18orf12) pseudogene	-	ENSG00000254678
ABHD17AP3	7.64103	4.74593	0.682909	0.637056	1	1.97572	0.476523	2.03291	0.546735	1	unprocessed_pseudogene	abhydrolase domain containing 17A pseudogene 3 [Source:HGNC Symbol;Acc:HGNC:34041]	-	ENSG00000250536
DIABLO	1.55392	4.76391	-1.62472	0.389183	1	0.958014	0.476523	0.994986	0.826118	1	protein_coding	diablo IAP-binding mitochondrial protein [Source:HGNC Symbol;Acc:HGNC:21528]	-	ENSG00000284934
AC004448.2	4.62961	4.78189	-0.0512154	0.971974	1	2.87404	0.476523	2.57618	0.431812	1	lincRNA	novel transcript	-	ENSG00000235979
AC002076.1	4.66175	4.78189	-0.0432497	0.976508	1	7.00457	0.476523	3.85406	0.0935613	0.174258	antisense	uncharacterized LOC105375401 [Source:NCBI gene;Acc:105375401]	-	ENSG00000234695
SNORA5A	8.23399	4.79987	0.774642	0.530351	1	6.34502	0.476523	3.70502	0.125355	0.220971	snoRNA	small nucleolar RNA, H/ACA box 5A [Source:HGNC Symbol;Acc:HGNC:32588]	-	ENSG00000206838
ST8SIA6-AS1	1.58606	4.81785	-1.61879	0.393174	1	4.49014	0.476523	3.21395	0.218228	0.343461	antisense	ST8SIA6 antisense RNA 1 [Source:HGNC Symbol;Acc:HGNC:44880]	-	ENSG00000204832
AC005899.6	3.63652	4.81785	-0.411838	0.785749	1	4.60953	0.476523	3.24815	0.208916	0.33266	lincRNA	novel transcript	-	ENSG00000274341
TFAMP1	1.05737	4.83583	-2.21241	0.270611	1	2.1548	0.476523	2.14672	0.548588	1	processed_pseudogene	transcription factor A, mitochondrial pseudogene 1 [Source:HGNC Symbol;Acc:HGNC:11636]	-	ENSG00000230444
AC133473.1	2.01832	4.83583	-1.25351	0.461896	1	6.40617	0.476523	3.72743	0.116786	0.209055	processed_pseudogene	ribosomal protein L34 (RPL34) pseudogene	-	ENSG00000236489
CENPS-CORT	3.0757	4.83583	-0.653148	0.671848	1	3.11281	0.476523	2.68061	0.359106	1	protein_coding	CENPS-CORT readthrough [Source:HGNC Symbol;Acc:HGNC:38843]	-	ENSG00000251503
AL162431.4	4.19735	4.83583	-0.211677	0.889397	1	1.6161	0.476523	1.73135	0.657073	1	processed_pseudogene	cell division cycle associated 8 (CDCA8) pseudogene	-	ENSG00000270711
AL513218.1	5.25472	4.83583	0.112984	0.938716	1	3.17251	0.476523	2.70564	0.35915	1	antisense	novel transcript, antisense to CC2D1B	-	ENSG00000272100
AC011815.2	5.62271	4.83583	0.218191	0.870557	1	2.09511	0.476523	2.10839	0.52558	1	lincRNA	novel transcript, antisense to ZSCAN30	-	ENSG00000274184
AL133297.2	8.5377	4.83583	0.824871	0.514154	1	0.958014	0.476523	0.994986	0.826118	1	antisense	uncharacterized LOC105371046 [Source:NCBI gene;Acc:105371046]	-	ENSG00000260989
AL139099.2	0.993092	4.85381	-2.26907	0.261652	1	7.66265	0.476523	3.9807	0.0755128	0.147015	sense_intronic	novel transcript	-	ENSG00000258450
AP001453.1	7.20876	4.90774	0.55807	0.681318	1	4.24991	0.476523	3.12682	0.251406	0.381831	antisense	novel transcript	-	ENSG00000256116
AL157871.3	13.7281	4.90774	1.49155	0.193376	1	4.43045	0.476523	3.19651	0.226168	0.352922	processed_pseudogene	NADH dehydrogenase (ubiquinone) 1 beta subcomplex, 3, 12kDa (NDUFB3) pseudogene	-	ENSG00000258581
PPP1R36	3.10783	5.2385	-0.760601	0.640277	1	5.62724	0.476523	3.53574	0.147112	0.251529	protein_coding	protein phosphatase 1 regulatory subunit 36 [Source:HGNC Symbol;Acc:HGNC:20097]	-	ENSG00000165807
IL17REL	5.02974	5.25648	-0.0614773	0.966169	1	0.5387	0.476523	0.13167	0.978931	1	protein_coding	interleukin 17 receptor E like [Source:HGNC Symbol;Acc:HGNC:33808]	-	ENSG00000188263
AL606760.2	2.05046	5.27446	-1.36539	0.411482	1	0.479007	0.476523	0.0460792	0.992635	1	antisense	novel transcript, antisense to CPT2	-	ENSG00000236723
AC004223.3	4.72603	5.27446	-0.167666	0.910345	1	4.37076	0.476523	3.17869	0.238742	0.367812	antisense	novel transcript, antisense to RFFL	-	ENSG00000273687
RNU6-237P	7.27304	5.27446	0.457118	0.721917	1	1.55641	0.476523	1.68109	0.642621	1	snRNA	RNA, U6 small nuclear 237, pseudogene [Source:HGNC Symbol;Acc:HGNC:47200]	-	ENSG00000251794
RNU2-32P	0.993092	5.29244	-2.39479	0.224659	1	0.958014	0.476523	0.994986	0.826118	1	snRNA	RNA, U2 small nuclear 32, pseudogene [Source:HGNC Symbol;Acc:HGNC:48525]	-	ENSG00000223125
RPS25P9	2.05046	5.29244	-1.36956	0.404955	1	2.45473	0.476523	2.34649	0.458676	1	processed_pseudogene	ribosomal protein S25 pseudogene 9 [Source:HGNC Symbol;Acc:HGNC:36936]	-	ENSG00000232142
AC011466.4	2.97928	5.29244	-0.819327	0.627633	1	1.43702	0.476523	1.57842	0.695347	1	TEC	TEC	-	ENSG00000280353
AP000553.7	5.7834	5.29244	0.119865	0.933091	1	1.0774	0.476523	1.14563	0.794111	1	unitary_pseudogene	novel pseudogene	-	ENSG00000284654
AC010255.3	2.0826	5.31042	-1.3587	0.412161	1	1.97572	0.476523	2.03291	0.546735	1	protein_coding	zinc finger protein 474-like [Source:NCBI gene;Acc:100505841]	-	ENSG00000250803
SEPT4-AS1	4.96546	5.31042	-0.0893926	0.954394	1	4.24991	0.476523	3.12682	0.251406	0.381831	antisense	SEPT4 antisense RNA 1 [Source:HGNC Symbol;Acc:HGNC:51345]	-	ENSG00000264672
AC016957.2	5.06188	5.31042	-0.0657761	0.961482	1	23.8266	0.476523	5.61592	0.00138192	0.00461139	lincRNA	novel transcript	-	ENSG00000276136
AL158835.1	2.05046	5.3284	-1.37777	0.399414	1	9.39814	0.476523	4.27233	0.0470936	0.100168	processed_transcript	uncharacterized LOC283038 [Source:NCBI gene;Acc:283038]	-	ENSG00000228021
LINC00311	2.11474	5.3284	-1.34628	0.445862	1	0.958014	0.476523	0.994986	0.826118	1	lincRNA	long intergenic non-protein coding RNA 311 [Source:HGNC Symbol;Acc:HGNC:28312]	-	ENSG00000179219
BOLL	3.5401	5.3284	-0.584613	0.692237	1	1.01771	0.476523	1.07175	0.793728	1	protein_coding	boule homolog, RNA binding protein [Source:HGNC Symbol;Acc:HGNC:14273]	-	ENSG00000152430
LINC01460	7.14448	5.34638	0.421119	0.734786	1	3.35305	0.476523	2.79809	0.371715	1	lincRNA	long intergenic non-protein coding RNA 1460 [Source:HGNC Symbol;Acc:HGNC:50858]	-	ENSG00000205334
AC010619.2	9.56294	5.34638	0.84493	0.481472	1	2.1548	0.476523	2.14672	0.548588	1	processed_transcript	novel transcript	-	ENSG00000273189
RF00019	2.01832	5.36436	-1.40122	0.40509	1	3.05312	0.476523	2.65543	0.364297	1	misc_RNA		-	ENSG00000201749
AL117328.1	3.0757	5.36436	-0.800716	0.600542	1	0.5387	0.476523	0.13167	0.978931	1	processed_pseudogene	chromosome 6 open reading frame 49 (C6orf49) pseudogene	-	ENSG00000229409
TAGLN2P1	4.03665	5.36436	-0.40291	0.783928	1	1.01771	0.476523	1.07175	0.793728	1	processed_pseudogene	transgelin 2 pseudogene 1 [Source:HGNC Symbol;Acc:HGNC:21739]	-	ENSG00000253676
AC068790.2	7.01593	5.36436	0.3952	0.768614	1	4.90946	0.476523	3.3447	0.193075	0.312268	sense_intronic	novel transcript, sense intronic to CCDC92	-	ENSG00000269938
MIR548V	4.03665	5.38234	-0.407207	0.785967	1	0.5387	0.476523	0.13167	0.978931	1	miRNA	microRNA 548v [Source:HGNC Symbol;Acc:HGNC:38302]	-	ENSG00000265520
AC024619.3	1.48964	5.40032	-1.84084	0.34565	1	1.91603	0.476523	1.9925	0.590134	1	antisense	novel transcript, antisense to MYO18A	-	ENSG00000263709
RNU1-51P	2.0826	5.4183	-1.38261	0.465515	1	1.43702	0.476523	1.57842	0.695347	1	snRNA	RNA, U1 small nuclear 51, pseudogene [Source:HGNC Symbol;Acc:HGNC:48393]	-	ENSG00000202215
RNU4-89P	5.55843	5.71309	-0.039832	0.977806	1	1.43702	0.476523	1.57842	0.695347	1	snRNA	RNA, U4 small nuclear 89, pseudogene [Source:HGNC Symbol;Acc:HGNC:47025]	-	ENSG00000272359
UBE2R2-AS1	8.04116	5.74905	0.485948	0.700854	1	4.54984	0.476523	3.23115	0.212674	0.336602	antisense	UBE2R2 antisense RNA 1 [Source:HGNC Symbol;Acc:HGNC:49911]	-	ENSG00000235481
AC010335.1	14.4175	5.74905	1.32134	0.201127	1	4.60953	0.476523	3.24815	0.208916	0.33266	antisense	novel transcript, antisense to ELL	-	ENSG00000268199
HAS1	1.05737	5.78501	-2.47311	0.194664	1	1.0774	0.476523	1.14563	0.794111	1	protein_coding	hyaluronan synthase 1 [Source:HGNC Symbol;Acc:HGNC:4818]	-	ENSG00000105509
TRPC2	5.06188	5.78501	-0.189549	0.887202	1	1.0774	0.476523	1.14563	0.794111	1	transcribed_unprocessed_pseudogene	transient receptor potential cation channel subfamily C member 2 (pseudogene) [Source:HGNC Symbol;Acc:HGNC:12334]	-	ENSG00000182048
KRT18P31	6.58366	5.78501	0.189038	0.880235	1	0.5387	0.476523	0.13167	0.978931	1	processed_pseudogene	keratin 18 pseudogene 31 [Source:HGNC Symbol;Acc:HGNC:33400]	-	ENSG00000249850
AC005009.1	1.55392	5.80299	-1.90746	0.26057	1	5.02884	0.476523	3.37607	0.180195	0.295702	antisense	novel transcript	-	ENSG00000231255
DUX4L50	2.01832	5.80299	-1.51596	0.34906	1	1.91603	0.476523	1.9925	0.590134	1	unprocessed_pseudogene	double homeobox 4 like 50 (pseudogene) [Source:HGNC Symbol;Acc:HGNC:51788]	-	ENSG00000232815
SETP20	4.56533	5.80299	-0.342603	0.800771	1	1.6161	0.476523	1.73135	0.657073	1	processed_pseudogene	SET pseudogene 20 [Source:HGNC Symbol;Acc:HGNC:42939]	-	ENSG00000225094
AC027801.3	8.23399	5.80299	0.50353	0.666251	1	16.0431	0.476523	5.04374	0.00790038	0.0219943	lincRNA	novel transcript	-	ENSG00000254039
ZNF32-AS1	2.54701	5.82097	-1.18917	0.437659	1	3.65151	0.476523	2.90999	0.297362	1	antisense	ZNF32 antisense RNA 1 [Source:HGNC Symbol;Acc:HGNC:23577]	-	ENSG00000226245
H2AFZP4	7.04806	5.82097	0.281802	0.82324	1	1.0774	0.476523	1.14563	0.794111	1	processed_pseudogene	H2A histone family member Z pseudogene 4 [Source:HGNC Symbol;Acc:HGNC:38015]	-	ENSG00000255329
SAXO1	4.69389	5.87491	-0.326267	0.821656	1	4.54984	0.476523	3.23115	0.212674	0.336602	protein_coding	stabilizer of axonemal microtubules 1 [Source:HGNC Symbol;Acc:HGNC:28566]	-	ENSG00000155875
AC022558.3	8.20185	6.20566	0.398229	0.744434	1	12.5706	0.476523	4.69118	0.0202598	0.0494878	antisense	novel transcript, antisense to BTBD1	-	ENSG00000273747
RDM1P3	5.59057	6.22364	-0.155058	0.905781	1	4.66922	0.476523	3.26503	0.206932	0.330142	unprocessed_pseudogene	RDM1 pseudogene 3 [Source:HGNC Symbol;Acc:HGNC:53919]	-	ENSG00000267708
HNRNPA1P36	2.11474	6.2596	-1.58079	0.349234	1	0.479007	0.476523	0.0460792	0.992635	1	processed_pseudogene	heterogeneous nuclear ribonucleoprotein A1 pseudogene 36 [Source:HGNC Symbol;Acc:HGNC:48765]	-	ENSG00000231942
AC025280.3	3.10783	6.2596	-1.01601	0.484964	1	3.89175	0.476523	3.01135	0.27923	1	antisense	novel transcript, antisense to CRISPLD2	-	ENSG00000285848
LINC00686	14.3854	6.27758	1.19506	0.223839	1	2.09511	0.476523	2.10839	0.52558	1	lincRNA	long intergenic non-protein coding RNA 686 [Source:HGNC Symbol;Acc:HGNC:16221]	-	ENSG00000237687
CMAHP	2.61129	6.29556	-1.27813	0.40254	1	5.20792	0.476523	3.42192	0.173175	0.287407	transcribed_unitary_pseudogene	cytidine monophospho-N-acetylneuraminic acid hydroxylase, pseudogene [Source:HGNC Symbol;Acc:HGNC:2098]	-	ENSG00000168405
CLEC18C	3.04356	6.29556	-1.04394	0.471392	1	4.43045	0.476523	3.19651	0.226168	0.352922	protein_coding	C-type lectin domain family 18 member C [Source:HGNC Symbol;Acc:HGNC:28538]	-	ENSG00000157335
SMIM23	7.64103	6.29556	0.281603	0.809887	1	4.72891	0.476523	3.28185	0.207255	0.330575	protein_coding	small integral membrane protein 23 [Source:HGNC Symbol;Acc:HGNC:34440]	-	ENSG00000185662
RF00019	9.85219	6.29556	0.643486	0.564353	1	2.45473	0.476523	2.34649	0.458676	1	misc_RNA		-	ENSG00000207370
TRPC7-AS1	4.03665	6.31354	-0.638566	0.64581	1	0.958014	0.476523	0.994986	0.826118	1	antisense	TRPC7 antisense RNA 1 [Source:HGNC Symbol;Acc:HGNC:40936]	-	ENSG00000248211
AL135791.1	4.59747	6.33152	-0.458821	0.731694	1	1.55641	0.476523	1.68109	0.642621	1	antisense	novel transcript	-	ENSG00000236514
AIMP1P2	5.06188	6.33152	-0.316963	0.811134	1	17.301	0.476523	5.15437	0.00551765	0.0159914	processed_pseudogene	aminoacyl tRNA synthetase complex interacting multifunctional protein 1 pseudogene 2 [Source:HGNC Symbol;Acc:HGNC:43693]	-	ENSG00000227177
AC092685.1	5.75126	6.33152	-0.14284	0.914755	1	2.63381	0.476523	2.43769	0.433066	1	processed_pseudogene	novel pseudogene containing a Zinc finger, C2H2 type domain	-	ENSG00000232906
AL590369.1	4.19735	6.3495	-0.60275	0.681122	1	3.05312	0.476523	2.65543	0.364297	1	antisense	novel transcript	-	ENSG00000234789
PIK3R2	6.18353	6.38546	-0.0440894	0.974209	1	4.78861	0.476523	3.2988	0.211996	0.335976	protein_coding	phosphoinositide-3-kinase regulatory subunit 2 [Source:HGNC Symbol;Acc:HGNC:8980]	-	ENSG00000105647
AC006511.2	2.51487	6.40344	-1.33902	0.451925	1	1.43702	0.476523	1.57842	0.695347	1	processed_pseudogene	heat shock 60kDa protein 1 (chaperonin) (HSPD1) pseudogene	-	ENSG00000255581
AL138955.1	2.61129	6.40344	-1.29794	0.464904	1	0.958014	0.476523	0.994986	0.826118	1	sense_intronic	novel transcript, sense intronic to DNAJC3	-	ENSG00000276809
CEP164P1	4.06879	6.68026	-0.71584	0.613601	1	6.64494	0.476523	3.77534	0.104828	0.19133	transcribed_processed_pseudogene	centrosomal protein 164 pseudogene 1 [Source:HGNC Symbol;Acc:HGNC:44988]	-	ENSG00000226937
CYP2F1	3.04356	6.75218	-1.14581	0.420566	1	3.47244	0.476523	2.84454	0.314329	1	protein_coding	cytochrome P450 family 2 subfamily F member 1 [Source:HGNC Symbol;Acc:HGNC:2632]	-	ENSG00000197446
AC119673.1	3.17211	6.75218	-1.10199	0.481883	1	0.5387	0.476523	0.13167	0.978931	1	bidirectional_promoter_lncRNA	novel transcript	-	ENSG00000285521
AC004241.2	3.63652	6.75218	-0.899218	0.516485	1	5.86601	0.476523	3.5913	0.153251	0.26021	lincRNA	novel transcript	-	ENSG00000274902
CSF3	7.36946	6.77016	0.115714	0.929198	1	2.63381	0.476523	2.43769	0.433066	1	protein_coding	colony stimulating factor 3 [Source:HGNC Symbol;Acc:HGNC:2438]	-	ENSG00000108342
RAB44	8.29827	6.77016	0.290112	0.800315	1	9.33991	0.476523	4.27069	0.0482236	0.102048	protein_coding	RAB44, member RAS oncogene family [Source:HGNC Symbol;Acc:HGNC:21068]	-	ENSG00000255587
THCAT158	2.64343	6.80612	-1.37639	0.3921	1	9.21906	0.476523	4.24676	0.0469017	0.0998469	antisense	thyroid cancer-associated transcript 158 [Source:NCBI gene;Acc:102724508]	-	ENSG00000263293
AL136526.1	6.05497	6.8241	-0.165705	0.896252	1	4.78861	0.476523	3.2988	0.211996	0.335976	antisense	novel transcript, antisense to GGACT	-	ENSG00000280169
OR13K1P	1.02523	6.87803	-2.74412	0.143722	1	1.55641	0.476523	1.68109	0.642621	1	unprocessed_pseudogene	olfactory receptor family 13 subfamily K member 1 pseudogene [Source:HGNC Symbol;Acc:HGNC:14721]	-	ENSG00000237225
AL133352.1	1.02523	7.17283	-2.80927	0.113865	1	4.8483	0.476523	3.31695	0.241466	0.370574	protein_coding	NADH dehydrogenase (ubiquinone) 1 beta subcomplex, 8, 19kDa (NDUFB8) and SEC31 homolog B (S. cerevisiae) (SEC31B) readthrough	-	ENSG00000255339
ATP8B5P	11.6777	7.22677	0.693352	0.499807	1	2.6935	0.476523	2.4688	0.460902	1	transcribed_unprocessed_pseudogene	ATPase phospholipid transporting 8B5, pseudogene [Source:HGNC Symbol;Acc:HGNC:27245]	-	ENSG00000179766
LINC01337	4.10093	7.26273	-0.824566	0.52623	1	2.93374	0.476523	2.60378	0.386871	1	lincRNA	long intergenic non-protein coding RNA 1337 [Source:HGNC Symbol;Acc:HGNC:50546]	-	ENSG00000251221
AL158211.5	6.15139	7.26273	-0.239481	0.840317	1	0.479007	0.476523	0.0460792	0.992635	1	TEC	TEC	-	ENSG00000279631
MRPS24	6.15139	7.26273	-0.239481	0.840317	1	11.3753	0.476523	4.55388	0.0264054	0.0617448	protein_coding	mitochondrial ribosomal protein S24 [Source:HGNC Symbol;Acc:HGNC:14510]	-	ENSG00000062582
GALNT16	6.68008	7.26273	-0.121306	0.917215	1	2.87404	0.476523	2.57618	0.431812	1	protein_coding	polypeptide N-acetylgalactosaminyltransferase 16 [Source:HGNC Symbol;Acc:HGNC:23233]	-	ENSG00000100626
CD53	9.03425	7.26273	0.320612	0.781251	1	3.95144	0.476523	3.03126	0.266053	1	protein_coding	CD53 molecule [Source:HGNC Symbol;Acc:HGNC:1686]	-	ENSG00000143119
ZBTB32	6.77649	7.28071	-0.1078	0.929263	1	9.63984	0.476523	4.31816	0.0547953	0.113547	protein_coding	zinc finger and BTB domain containing 32 [Source:HGNC Symbol;Acc:HGNC:16763]	ZBTB	ENSG00000011590
ATP6V0CP1	6.71222	7.29869	-0.121603	0.91855	1	1.55641	0.476523	1.68109	0.642621	1	processed_pseudogene	ATPase H+ transporting V0 subunit c pseudogene 1 [Source:HGNC Symbol;Acc:HGNC:31323]	-	ENSG00000230201
AC145285.3	2.51487	7.31667	-1.53017	0.307013	1	4.96915	0.476523	3.3605	0.185527	0.302624	antisense	novel transcript, antisense to ATXN2L	-	ENSG00000260796
MIR3657	9.65935	7.35263	0.399385	0.731346	1	2.87404	0.476523	2.57618	0.431812	1	miRNA	microRNA 3657 [Source:HGNC Symbol;Acc:HGNC:38906]	-	ENSG00000266370
AL122125.1	4.13307	7.6654	-0.896732	0.498114	1	10.7755	0.476523	4.47127	0.0298915	0.0686105	antisense	novel transcript, antisense to FRMD6	-	ENSG00000277050
A1CF	7.30518	7.6654	-0.0770436	0.949471	1	6.34648	0.476523	3.7151	0.123068	0.217797	protein_coding	APOBEC1 complementation factor [Source:HGNC Symbol;Acc:HGNC:24086]	-	ENSG00000148584
OR7E126P	5.02974	7.70136	-0.609227	0.633307	1	2.6935	0.476523	2.4688	0.460902	1	unprocessed_pseudogene	olfactory receptor family 7 subfamily E member 126 pseudogene [Source:HGNC Symbol;Acc:HGNC:15304]	-	ENSG00000254593
AC016717.2	6.15139	7.70136	-0.325756	0.782145	1	3.65151	0.476523	2.90999	0.297362	1	lincRNA	novel transcript	-	ENSG00000273301
AC090954.1	3.63652	7.71934	-1.0926	0.413362	1	18.4978	0.476523	5.24962	0.00432786	0.0129003	processed_pseudogene	ribosomal protein S24 (RPS24) pseudogene	-	ENSG00000228874
AP003419.3	7.54461	7.71934	-0.0282286	0.980731	1	1.43702	0.476523	1.57842	0.695347	1	lincRNA	novel transcript	-	ENSG00000275484
AL109628.2	7.04806	7.73732	-0.129197	0.912664	1	3.41274	0.476523	2.82195	0.327913	1	antisense	novel transcript, antisense to TRAPPC6B	-	ENSG00000285830
AC093151.2	2.54701	7.7553	-1.60298	0.256092	1	1.6161	0.476523	1.73135	0.657073	1	antisense	uncharacterized LOC101929901 [Source:NCBI gene;Acc:101929901]	-	ENSG00000229901
SPDYE20P	0.496546	7.77328	-3.9288	0.0538557	1	0.5387	0.476523	0.13167	0.978931	1	unprocessed_pseudogene	speedy/RINGO cell cycle regulator family member E20, pseudogene [Source:HGNC Symbol;Acc:HGNC:51516]	-	ENSG00000277327
AC011511.1	1.05737	7.77328	-2.90067	0.0986412	1	7.42388	0.476523	3.93921	0.0835251	0.159427	protein_coding	novel transcript	-	ENSG00000167807
AC022540.1	7.60889	7.79126	-0.0291771	0.979694	1	1.6161	0.476523	1.73135	0.657073	1	antisense	uncharacterized LOC102723439 [Source:NCBI gene;Acc:102723439]	-	ENSG00000232342
CCDC144B	4.72603	7.8452	-0.7361	0.605897	1	0.958014	0.476523	0.994986	0.826118	1	transcribed_unprocessed_pseudogene	coiled-coil domain containing 144B (pseudogene) [Source:HGNC Symbol;Acc:HGNC:26704]	-	ENSG00000154874
MAP3K7CL	12.3992	8.12202	0.6046	0.564913	1	2.57411	0.476523	2.40776	0.436134	1	protein_coding	MAP3K7 C-terminal like [Source:HGNC Symbol;Acc:HGNC:16457]	-	ENSG00000156265
SERPINA6	4.56533	8.14	-0.832872	0.516719	1	1.0774	0.476523	1.14563	0.794111	1	protein_coding	serpin family A member 6 [Source:HGNC Symbol;Acc:HGNC:1540]	-	ENSG00000170099
AL627171.1	1.48964	8.19393	-2.44034	0.132189	1	1.49671	0.476523	1.63127	0.655836	1	lincRNA	novel transcript	-	ENSG00000278002
AC093752.2	3.10783	8.19393	-1.40483	0.29718	1	7.06426	0.476523	3.86516	0.0911873	0.170924	lincRNA	novel transcript	-	ENSG00000250950
AL359881.3	14.7855	8.19393	0.851551	0.359023	1	11.0754	0.476523	4.51317	0.0271848	0.0632038	lincRNA	novel transcript	-	ENSG00000270171
AL080276.2	4.03665	8.21191	-1.01844	0.428829	1	6.16594	0.476523	3.66688	0.123284	0.218091	antisense	novel transcript	-	ENSG00000227627
SLC13A3	17.3325	8.21191	1.0785	0.222569	1	1.0774	0.476523	1.14563	0.794111	1	protein_coding	solute carrier family 13 member 3 [Source:HGNC Symbol;Acc:HGNC:14430]	-	ENSG00000158296
AC011477.2	5.62271	8.22989	-0.548517	0.640631	1	2.6935	0.476523	2.4688	0.460902	1	sense_intronic	novel transcript, sense intronic to ZNF506	-	ENSG00000267481
NKG7	2.11474	8.24787	-1.97949	0.202475	1	4.78861	0.476523	3.2988	0.211996	0.335976	protein_coding	natural killer cell granule protein 7 [Source:HGNC Symbol;Acc:HGNC:7830]	-	ENSG00000105374
AC068580.1	5.09402	8.26585	-0.69485	0.567751	1	7.66265	0.476523	3.9807	0.0755128	0.147015	sense_intronic	novel transcript	-	ENSG00000229512
VLDLR	11.1811	8.26585	0.439827	0.665409	1	3.89175	0.476523	3.01135	0.27923	1	protein_coding	very low density lipoprotein receptor [Source:HGNC Symbol;Acc:HGNC:12698]	-	ENSG00000147852
AL136317.2	8.13758	8.28383	-0.0213281	0.984686	1	8.44012	0.476523	4.11648	0.0658311	0.131632	lincRNA	novel transcript	-	ENSG00000274893
AL162258.2	11.9669	8.28383	0.529336	0.613591	1	6.22563	0.476523	3.67959	0.12262	0.217319	antisense	novel transcript, antisense to S100A1 and CHTOP	-	ENSG00000272030
AC009087.1	4.06879	8.30181	-1.02375	0.433559	1	1.97572	0.476523	2.03291	0.546735	1	antisense	novel transcript, antisense to TXNL4B	-	ENSG00000260252
AC092117.2	9.22709	8.31979	0.152478	0.891444	1	5.86747	0.476523	3.60191	0.14244	0.245107	TEC	tec	-	ENSG00000279901
CNN2P1	15.6179	8.63257	0.856229	0.38287	1	13.8883	0.476523	4.83658	0.0130219	0.0340465	processed_pseudogene	calponin 2 pseudogene 1 [Source:HGNC Symbol;Acc:HGNC:39526]	-	ENSG00000227201
MIR1207	7.60889	8.68651	-0.188426	0.863341	1	0.479007	0.476523	0.0460792	0.992635	1	miRNA	microRNA 1207 [Source:HGNC Symbol;Acc:HGNC:35273]	-	ENSG00000221176
AL121890.5	0.993092	8.70449	-3.10696	0.0675131	1	1.0774	0.476523	1.14563	0.794111	1	lincRNA	novel transcript	-	ENSG00000278816
RASL10B	2.05046	8.70449	-2.08634	0.141947	1	3.59182	0.476523	2.88842	0.300103	1	protein_coding	RAS like family 10 member B [Source:HGNC Symbol;Acc:HGNC:30295]	-	ENSG00000270885
TDRD12	5.62271	8.74045	-0.63457	0.585768	1	2.99343	0.476523	2.62989	0.373019	1	protein_coding	tudor domain containing 12 [Source:HGNC Symbol;Acc:HGNC:25044]	-	ENSG00000173809
RARRES1	7.83387	8.79438	-0.169713	0.886093	1	4.13052	0.476523	3.08897	0.248548	1	protein_coding	retinoic acid receptor responder 1 [Source:HGNC Symbol;Acc:HGNC:9867]	-	ENSG00000118849
AL022331.1	0.993092	9.12514	-3.1761	0.0607764	1	3.05312	0.476523	2.65543	0.364297	1	processed_pseudogene	ribosomal protein L17 (RPL17) pseudogene	-	ENSG00000236132
CYP4X1	6.24781	9.14312	-0.556196	0.632801	1	2.99343	0.476523	2.62989	0.373019	1	protein_coding	cytochrome P450 family 4 subfamily X member 1 [Source:HGNC Symbol;Acc:HGNC:20244]	-	ENSG00000186377
CTAGE7P	8.16971	9.17908	-0.167261	0.873264	1	3.95144	0.476523	3.03126	0.266053	1	processed_pseudogene	CTAGE family member 7, pseudogene [Source:HGNC Symbol;Acc:HGNC:25111]	-	ENSG00000233122
RNU6-312P	4.66175	9.19706	-0.98478	0.412815	1	12.6915	0.476523	4.70832	0.0173675	0.0434908	snRNA	RNA, U6 small nuclear 312, pseudogene [Source:HGNC Symbol;Acc:HGNC:47275]	-	ENSG00000201499
POLR2KP1	4.69389	9.26898	-0.986663	0.434579	1	0.5387	0.476523	0.13167	0.978931	1	processed_pseudogene	RNA polymerase II subunit K pseudogene 1 [Source:HGNC Symbol;Acc:HGNC:42650]	-	ENSG00000258284
SHISA7	9.65935	9.54579	0.0157303	0.988516	1	4.8483	0.476523	3.31695	0.241466	0.370574	protein_coding	shisa family member 7 [Source:HGNC Symbol;Acc:HGNC:35409]	-	ENSG00000187902
RPS3AP53	5.09402	9.58175	-0.911456	0.445071	1	1.97572	0.476523	2.03291	0.546735	1	processed_pseudogene	ribosomal protein S3a pseudogene 53 [Source:HGNC Symbol;Acc:HGNC:44500]	-	ENSG00000227578
AC126407.1	11.8384	9.63569	0.294436	0.757506	1	4.49014	0.476523	3.21395	0.218228	0.343461	antisense	MKRN3 antisense RNA 1	-	ENSG00000260978
AP001619.1	15.7465	9.65367	0.707448	0.425807	1	2.57411	0.476523	2.40776	0.436134	1	sense_intronic	novel transcript	-	ENSG00000227698
MIR4479	1.98618	9.67165	-2.26544	0.125274	1	1.6161	0.476523	1.73135	0.657073	1	miRNA	microRNA 4479 [Source:HGNC Symbol;Acc:HGNC:41767]	-	ENSG00000266507
AL139819.1	6.08711	9.67165	-0.664263	0.552137	1	1.0774	0.476523	1.14563	0.794111	1	antisense	novel transcript	-	ENSG00000231188
AC245060.2	6.11925	10.1103	-0.723767	0.510837	1	2.57411	0.476523	2.40776	0.436134	1	lincRNA	novel transcript	-	ENSG00000234630
SPDYE16	11.374	10.1103	0.165898	0.863744	1	2.99343	0.476523	2.62989	0.373019	1	protein_coding	speedy/RINGO cell cycle regulator family member E16 [Source:HGNC Symbol;Acc:HGNC:51512]	-	ENSG00000185040
LRP2	4.59747	10.1462	-1.14102	0.324402	1	1.91603	0.476523	1.9925	0.590134	1	protein_coding	LDL receptor related protein 2 [Source:HGNC Symbol;Acc:HGNC:6694]	-	ENSG00000081479
AL138733.1	7.60889	10.1462	-0.41197	0.695242	1	6.64494	0.476523	3.77534	0.104828	0.19133	antisense	novel transcript, antisense to MTHFD1L	-	ENSG00000223598
RPL31P52	11.2133	10.1462	0.145538	0.878166	1	10.8949	0.476523	4.48591	0.0299433	0.0687079	processed_pseudogene	ribosomal protein L31 pseudogene 52 [Source:HGNC Symbol;Acc:HGNC:36607]	-	ENSG00000219355
DPRXP4	11.6777	10.1462	0.20518	0.828848	1	8.32074	0.476523	4.09729	0.0637653	0.128026	processed_pseudogene	divergent-paired related homeobox pseudogene 4 [Source:HGNC Symbol;Acc:HGNC:32170]	-	ENSG00000264743
AC026771.1	12.7029	10.1462	0.326287	0.724876	1	18.9157	0.476523	5.27988	0.00486496	0.0142979	antisense	novel transcript, antisense to C16orf80	-	ENSG00000260545
AL353593.2	2.48273	10.2002	-2.02158	0.155947	1	2.87404	0.476523	2.57618	0.431812	1	antisense	novel transcript, antisense to OBSCN	-	ENSG00000269934
AC040934.1	6.11925	10.2002	-0.734314	0.504766	1	3.59182	0.476523	2.88842	0.300103	1	antisense	novel transcript	-	ENSG00000253347
RNU6-190P	13.0243	10.2002	0.349696	0.720255	1	9.33991	0.476523	4.27069	0.0482236	0.102048	snRNA	RNA, U6 small nuclear 190, pseudogene [Source:HGNC Symbol;Acc:HGNC:47153]	-	ENSG00000206881
FARSA-AS1	4.66175	10.2182	-1.13562	0.33859	1	2.57411	0.476523	2.40776	0.436134	1	antisense	FARSA antisense RNA 1 [Source:HGNC Symbol;Acc:HGNC:50479]	-	ENSG00000266975
AC009704.2	1.05737	10.2361	-3.29956	0.0449946	1	0.958014	0.476523	0.994986	0.826118	1	sense_intronic	novel transcript, sense intronic to CNDP2	-	ENSG00000276934
HTD2	11.374	10.2361	0.151815	0.878156	1	8.91913	0.476523	4.19649	0.055456	0.114494	protein_coding	hydroxyacyl-thioester dehydratase type 2 [Source:HGNC Symbol;Acc:HGNC:53111]	-	ENSG00000255154
AC011611.5	9.85219	10.5669	-0.10652	0.91629	1	2.63381	0.476523	2.43769	0.433066	1	processed_pseudogene	density-regulated protein (DENR) pseudogene	-	ENSG00000257941
RNA5SP187	6.18353	10.5849	-0.779106	0.474962	1	6.76579	0.476523	3.80829	0.116155	0.208155	rRNA_pseudogene	RNA, 5S ribosomal pseudogene 187 [Source:HGNC Symbol;Acc:HGNC:43087]	-	ENSG00000207129
AC253536.6	11.1811	10.5849	0.0799258	0.933499	1	18.9171	0.476523	5.28247	0.00386801	0.0116438	lincRNA	novel transcript	-	ENSG00000272787
AL031432.3	7.64103	10.6208	-0.473486	0.64559	1	14.6672	0.476523	4.9172	0.0104019	0.027993	lincRNA	novel transcript	-	ENSG00000272432
LINC01068	6.24781	10.6388	-0.774045	0.48569	1	1.55641	0.476523	1.68109	0.642621	1	lincRNA	long intergenic non-protein coding RNA 1068 [Source:HGNC Symbol;Acc:HGNC:49106]	-	ENSG00000227676
BLID	4.56533	10.6748	-1.22024	0.292393	1	4.19021	0.476523	3.10787	0.24759	1	protein_coding	BH3-like motif containing, cell death inducer [Source:HGNC Symbol;Acc:HGNC:33495]	-	ENSG00000259571
PARP15	1.55392	10.7647	-2.79833	0.0607477	1	2.57411	0.476523	2.40776	0.436134	1	protein_coding	poly(ADP-ribose) polymerase family member 15 [Source:HGNC Symbol;Acc:HGNC:26876]	-	ENSG00000173200
RPL7AP34	1.48964	11.0954	-2.87467	0.0517751	1	22.6283	0.476523	5.53993	0.0018317	0.00594334	processed_pseudogene	ribosomal protein L7a pseudogene 34 [Source:HGNC Symbol;Acc:HGNC:36778]	-	ENSG00000213312
AL049840.2	5.68698	11.1314	-0.97261	0.372764	1	2.51442	0.476523	2.37747	0.44472	1	antisense	novel transcript, antisense to KLC1	-	ENSG00000269910
HMGB1P7	2.51487	11.1853	-2.1412	0.102434	1	2.99343	0.476523	2.62989	0.373019	1	processed_pseudogene	high mobility group box 1 pseudogene 7 [Source:HGNC Symbol;Acc:HGNC:39096]	-	ENSG00000231148
AC091132.2	14.1925	11.1853	0.348126	0.701663	1	4.78861	0.476523	3.2988	0.211996	0.335976	antisense	novel transcript, antisense to PLEKHM1	-	ENSG00000236234
AL133227.1	1.55392	11.2033	-2.8571	0.046348	1	1.55641	0.476523	1.68109	0.642621	1	antisense	novel transcript, antisense to ELMO2	-	ENSG00000273828
AC011472.4	3.63652	11.552	-1.67578	0.162124	1	4.54984	0.476523	3.23115	0.212674	0.336602	antisense	novel transcript, antisense to DOCK6	-	ENSG00000273733
SYCP2	12.3671	11.588	0.0916007	0.919049	1	13.8286	0.476523	4.83086	0.0130482	0.0341002	protein_coding	synaptonemal complex protein 2 [Source:HGNC Symbol;Acc:HGNC:11490]	-	ENSG00000196074
ACMSD	7.27304	11.6599	-0.684917	0.515656	1	2.1548	0.476523	2.14672	0.548588	1	protein_coding	aminocarboxymuconate semialdehyde decarboxylase [Source:HGNC Symbol;Acc:HGNC:19288]	-	ENSG00000153086
AC012645.4	5.59057	11.6779	-1.05803	0.334555	1	4.60953	0.476523	3.24815	0.208916	0.33266	antisense	novel transcript, antisense to GDPD3	-	ENSG00000275371
MTCO3P43	22.3301	12.0266	0.893099	0.256935	1	15.2059	0.476523	4.96889	0.00908969	0.0248701	processed_pseudogene	MT-CO3 pseudogene 43 [Source:HGNC Symbol;Acc:HGNC:52146]	-	ENSG00000227788
C2CD6	8.20185	12.0446	-0.555622	0.571294	1	6.22563	0.476523	3.67959	0.12262	0.217319	protein_coding	C2 calcium dependent domain containing 6 [Source:HGNC Symbol;Acc:HGNC:14438]	-	ENSG00000155754
GOLGA8UP	7.60889	12.0806	-0.663415	0.509009	1	7.54327	0.476523	3.96011	0.0783561	0.151383	unprocessed_pseudogene	golgin A8 family member U, pseudogene [Source:HGNC Symbol;Acc:HGNC:44411]	-	ENSG00000103832
NEUROD2	8.82696	12.1525	-0.464496	0.643561	1	4.19021	0.476523	3.10787	0.24759	1	protein_coding	neuronal differentiation 2 [Source:HGNC Symbol;Acc:HGNC:7763]	bHLH	ENSG00000171532
AC241520.1	17.0931	12.2424	0.482551	0.605425	1	0.479007	0.476523	0.0460792	0.992635	1	processed_pseudogene	zinc finger protein pseudogene	-	ENSG00000236576
AC060780.3	14.8498	12.4832	0.248367	0.773691	1	6.4644	0.476523	3.73197	0.155475	0.263326	unprocessed_pseudogene	breast cancer 1, early onset (BRCA1) pseudogene	-	ENSG00000267595
AL096701.3	1.58606	12.5911	-3.01242	0.0337843	1	5.50785	0.476523	3.50771	0.153303	0.260251	antisense	novel transcript	-	ENSG00000240591
AC092364.2	14.657	12.6091	0.221679	0.801048	1	4.24991	0.476523	3.12682	0.251406	0.381831	transcribed_processed_pseudogene	cyclin Y like 1 pseudogene [Source:NCBI gene;Acc:641367]	-	ENSG00000269845
AC024361.1	8.16971	13.0118	-0.671123	0.485675	1	8.68036	0.476523	4.1604	0.0550014	0.113909	sense_intronic	novel transcript, sense intronic FN3K	-	ENSG00000262410
SLC13A5	9.25923	13.1017	-0.501407	0.593368	1	10.7769	0.476523	4.47718	0.0330408	0.0746931	protein_coding	solute carrier family 13 member 5 [Source:HGNC Symbol;Acc:HGNC:23089]	-	ENSG00000141485
SLC5A9	13.6639	13.1556	0.0600563	0.947206	1	5.92717	0.476523	3.61521	0.135733	0.236026	protein_coding	solute carrier family 5 member 9 [Source:HGNC Symbol;Acc:HGNC:22146]	-	ENSG00000117834
RHOXF1-AS1	8.66626	13.5763	-0.645105	0.493057	1	4.43045	0.476523	3.19651	0.226168	0.352922	antisense	RHOXF1 antisense RNA 1 [Source:HGNC Symbol;Acc:HGNC:51582]	-	ENSG00000258545
SNRPGP4	9.16281	13.5763	-0.564235	0.545006	1	3.71121	0.476523	2.93154	0.299637	1	processed_pseudogene	small nuclear ribonucleoprotein polypeptide G pseudogene 4 [Source:HGNC Symbol;Acc:HGNC:39323]	-	ENSG00000267203
ENPP7P10	4.56533	13.6302	-1.57191	0.152662	1	0.5387	0.476523	0.13167	0.978931	1	unprocessed_pseudogene	ectonucleotide pyrophosphatase/phosphodiesterase 7 pseudogene 10 [Source:HGNC Symbol;Acc:HGNC:48693]	-	ENSG00000249767
RF00019	16.9324	14.1048	0.264945	0.743414	1	21.2525	0.476523	5.45141	0.00231499	0.00734858	misc_RNA		-	ENSG00000207525
ANGPTL1	24.1733	14.4715	0.738286	0.304094	1	4.01114	0.476523	3.05076	0.257764	1	protein_coding	angiopoietin like 1 [Source:HGNC Symbol;Acc:HGNC:489]	-	ENSG00000116194
AC012676.4	6.64794	14.4895	-1.1236	0.246867	1	6.34502	0.476523	3.70502	0.125355	0.220971	sense_intronic	novel transcript, sense intronic with DNAJA3	-	ENSG00000277440
HHIP	4.56533	14.5974	-1.67075	0.120208	1	5.14823	0.476523	3.40673	0.174043	0.288544	protein_coding	hedgehog interacting protein [Source:HGNC Symbol;Acc:HGNC:14866]	-	ENSG00000164161
FAM83C	3.60438	14.6333	-2.02283	0.0754234	1	0.958014	0.476523	0.994986	0.826118	1	protein_coding	family with sequence similarity 83 member C [Source:HGNC Symbol;Acc:HGNC:16121]	-	ENSG00000125998
MIS18A-AS1	8.79482	14.9281	-0.768091	0.409379	1	9.21906	0.476523	4.24676	0.0469017	0.0998469	antisense	MIS18A antisense RNA 1 [Source:HGNC Symbol;Acc:HGNC:40106]	-	ENSG00000227256
AC025423.1	13.8888	14.9641	-0.109451	0.893917	1	6.58525	0.476523	3.76351	0.106531	0.19389	antisense	novel transcript	-	ENSG00000256325
AC012613.2	10.3809	15.0899	-0.542473	0.55949	1	0.5387	0.476523	0.13167	0.978931	1	antisense	novel transcript, antisense to ABLIM3	-	ENSG00000253406
ERVH48-1	13.921	15.1079	-0.117909	0.891076	1	6.10624	0.476523	3.65412	0.124955	0.220425	lincRNA	endogenous retrovirus group 48 member 1 [Source:HGNC Symbol;Acc:HGNC:17216]	-	ENSG00000233056
HMGB3P4	11.2775	15.3847	-0.449819	0.604497	1	4.8483	0.476523	3.31695	0.241466	0.370574	processed_pseudogene	high mobility group box 3 pseudogene 4 [Source:HGNC Symbol;Acc:HGNC:39104]	-	ENSG00000228808
SLC16A11	5.22258	15.4027	-1.57034	0.138275	1	3.35305	0.476523	2.79809	0.371715	1	protein_coding	solute carrier family 16 member 11 [Source:HGNC Symbol;Acc:HGNC:23093]	-	ENSG00000174326
AC022400.1	30.0676	15.4207	0.963293	0.15158	1	29.4538	0.476523	5.92122	0.000500691	0.0018335	antisense	novel transcript	-	ENSG00000224195
AC024267.3	20.2331	15.4387	0.38623	0.619006	1	6.28532	0.476523	3.69228	0.123119	0.21787	antisense	novel transcript, antisense to FLOT2	-	ENSG00000264304
RNA5SP323	20.3118	15.5286	0.390884	0.606643	1	3.59182	0.476523	2.88842	0.300103	1	rRNA_pseudogene	RNA, 5S ribosomal pseudogene 323 [Source:HGNC Symbol;Acc:HGNC:43223]	-	ENSG00000212396
AL596325.2	12.2385	15.9492	-0.38062	0.646738	1	12.3304	0.476523	4.66263	0.03073	0.0702122	sense_intronic	novel transcript, sense intronic to UAP1	-	ENSG00000272574
SPATA46	14.1604	16.4238	-0.210196	0.798987	1	1.0774	0.476523	1.14563	0.794111	1	protein_coding	spermatogenesis associated 46 [Source:HGNC Symbol;Acc:HGNC:27648]	-	ENSG00000171722
GNRH2	24.477	16.4238	0.576524	0.406402	1	12.3916	0.476523	4.67188	0.0195225	0.0479267	protein_coding	gonadotropin releasing hormone 2 [Source:HGNC Symbol;Acc:HGNC:4420]	-	ENSG00000125787
WFIKKN2	3.04356	16.5137	-2.43262	0.0282668	1	0.5387	0.476523	0.13167	0.978931	1	protein_coding	WAP, follistatin/kazal, immunoglobulin, kunitz and netrin domain containing 2 [Source:HGNC Symbol;Acc:HGNC:30916]	-	ENSG00000173714
ZNF670-ZNF695	17.3004	16.9883	0.0293718	0.969487	1	9.39814	0.476523	4.27233	0.0470936	0.100168	protein_coding	ZNF670-ZNF695 readthrough (NMD candidate) [Source:HGNC Symbol;Acc:HGNC:49200]	zf-C2H2	ENSG00000135747
ACP5	12.5744	17.0063	-0.429011	0.629051	1	6.40617	0.476523	3.72743	0.116786	0.209055	protein_coding	acid phosphatase 5, tartrate resistant [Source:HGNC Symbol;Acc:HGNC:124]	-	ENSG00000102575
LINC00514	4.59747	17.391	-1.91812	0.0528409	1	4.60953	0.476523	3.24815	0.208916	0.33266	processed_transcript	long intergenic non-protein coding RNA 514 [Source:HGNC Symbol;Acc:HGNC:27549]	-	ENSG00000262152
CHRNG	17.1252	17.4449	-0.0298372	0.96978	1	13.0497	0.476523	4.74536	0.0174621	0.0436742	protein_coding	cholinergic receptor nicotinic gamma subunit [Source:HGNC Symbol;Acc:HGNC:1967]	-	ENSG00000196811
ATP5PDP4	23.9483	17.4449	0.459308	0.508165	1	4.19021	0.476523	3.10787	0.24759	1	processed_pseudogene	ATP synthase peripheral stalk subunit d pseudogene 4 [Source:HGNC Symbol;Acc:HGNC:49626]	-	ENSG00000234925
AC087749.1	20.8083	17.4629	0.256402	0.727645	1	8.3222	0.476523	4.10504	0.0664139	0.132586	antisense	novel transcript, antisense to SAP30BP	-	ENSG00000264270
AC100778.2	11.149	17.8116	-0.673104	0.428579	1	13.469	0.476523	4.79165	0.0149608	0.0382327	sense_intronic	novel transcript, sense intronic to C18orf32	-	ENSG00000263916
AC245884.8	6.77649	18.2683	-1.43956	0.136066	1	5.08854	0.476523	3.39146	0.176426	0.291218	lincRNA	novel transcript	-	ENSG00000267838
AC007566.1	17.4932	18.3941	-0.0735491	0.920661	1	5.26762	0.476523	3.43711	0.174398	0.288805	antisense	novel transcript, antisense to ERVW-1 and PEX1	-	ENSG00000244055
MTND4P26	41.1057	18.3941	1.15986	0.0476725	1	24.0071	0.476523	5.62844	0.00139293	0.00464458	processed_pseudogene	MT-ND4 pseudogene 26 [Source:HGNC Symbol;Acc:HGNC:42213]	-	ENSG00000234065
ALLC	16.5001	18.4121	-0.159725	0.832659	1	1.43702	0.476523	1.57842	0.695347	1	protein_coding	allantoicase [Source:HGNC Symbol;Acc:HGNC:17377]	-	ENSG00000151360
AC009630.2	18.9829	18.4301	0.0430555	0.95266	1	4.19021	0.476523	3.10787	0.24759	1	antisense	novel transcript, antisense to GINS4	-	ENSG00000253174
AC090197.1	23.8519	18.7968	0.345128	0.621805	1	9.75776	0.476523	4.32824	0.040168	0.0878367	processed_transcript	uncharacterized LOC100507156 [Source:NCBI gene;Acc:100507156]	-	ENSG00000253837
AL450263.1	18.5185	19.746	-0.0950611	0.895444	1	5.62724	0.476523	3.53574	0.147112	0.251529	antisense	novel transcript, antisense to RALGPS1	-	ENSG00000228487
RF00019	8.26613	19.764	-1.26217	0.144436	1	9.69807	0.476523	4.32015	0.040494	0.0883911	misc_RNA		-	ENSG00000200742
NMNAT2	25.8702	19.764	0.390045	0.566345	1	6.16594	0.476523	3.66688	0.123284	0.218091	protein_coding	nicotinamide nucleotide adenylyltransferase 2 [Source:HGNC Symbol;Acc:HGNC:16789]	-	ENSG00000157064
ANKRD23	20.3761	19.9078	0.0364012	0.959175	1	17.4801	0.476523	5.16802	0.00545741	0.0158273	protein_coding	ankyrin repeat domain 23 [Source:HGNC Symbol;Acc:HGNC:24470]	-	ENSG00000163126
RF00019	9.75577	20.3464	-1.06109	0.194175	1	7.60296	0.476523	3.97043	0.0766769	0.148701	misc_RNA		-	ENSG00000201217
AC138393.3	19.015	20.6412	-0.1213	0.868742	1	11.3739	0.476523	4.54827	0.0258548	0.0606641	lincRNA	novel transcript	-	ENSG00000278467
TMEM75	13.3602	21.8062	-0.707501	0.346804	1	3.59182	0.476523	2.88842	0.300103	1	TEC	transmembrane protein 75 [Source:HGNC Symbol;Acc:HGNC:32295]	-	ENSG00000280055
KCNA7	18.7579	22.2088	-0.240766	0.734926	1	18.3173	0.476523	5.2338	0.0052339	0.0152476	protein_coding	potassium voltage-gated channel subfamily A member 7 [Source:HGNC Symbol;Acc:HGNC:6226]	-	ENSG00000104848
LINC00519	9.22709	22.2448	-1.2699	0.113367	1	0.479007	0.476523	0.0460792	0.992635	1	lincRNA	long intergenic non-protein coding RNA 519 [Source:HGNC Symbol;Acc:HGNC:19838]	-	ENSG00000258955
GPR62	13.3923	22.2448	-0.734221	0.326284	1	2.1548	0.476523	2.14672	0.548588	1	protein_coding	G protein-coupled receptor 62 [Source:HGNC Symbol;Acc:HGNC:13301]	-	ENSG00000180929
MTND5P1	16.468	22.5756	-0.458284	0.534958	1	32.6846	0.476523	6.06905	0.000350423	0.00132408	processed_pseudogene	MT-ND5 pseudogene 1 [Source:HGNC Symbol;Acc:HGNC:39644]	-	ENSG00000227999
GPR182	16.9967	22.5756	-0.41294	0.57446	1	7.72234	0.476523	3.99092	0.0748499	0.146103	protein_coding	G protein-coupled receptor 182 [Source:HGNC Symbol;Acc:HGNC:13708]	-	ENSG00000166856
AC008443.6	14.3532	23.2839	-0.697474	0.338994	1	10.0562	0.476523	4.36879	0.0430538	0.0931088	unprocessed_pseudogene	general transcription factor IIi (GTF2I) pseudogene	-	ENSG00000274525
RNA5SP195	12.735	23.8304	-0.900607	0.239285	1	8.92059	0.476523	4.20354	0.0526895	0.109961	rRNA_pseudogene	RNA, 5S ribosomal pseudogene 195 [Source:HGNC Symbol;Acc:HGNC:43095]	-	ENSG00000199545
AC090607.1	7.76959	24.1791	-1.64355	0.0471962	1	3.53213	0.476523	2.86664	0.30576	1	antisense	novel transcript, antisense to WDR61	-	ENSG00000259322
AP000350.7	10.8131	24.5998	-1.18879	0.118945	1	5.20792	0.476523	3.42192	0.173175	0.287407	antisense	novel transcript, antisense to SLC2A11	-	ENSG00000279467
AC136604.2	27.2811	24.7077	0.142098	0.818834	1	14.6672	0.476523	4.9172	0.0104019	0.027993	antisense	uncharacterized LOC101928445 [Source:NCBI gene;Acc:101928445]	-	ENSG00000244945
PKD1L3	26.9276	26.0415	0.0498965	0.936392	1	12.3319	0.476523	4.66547	0.0195124	0.0479124	protein_coding	polycystin 1 like 3, transient receptor potential channel interacting [Source:HGNC Symbol;Acc:HGNC:21716]	-	ENSG00000277481
AC100788.2	27.249	31.9884	-0.231916	0.690321	1	5.02884	0.476523	3.37607	0.180195	0.295702	TEC	TEC	-	ENSG00000279339
LINC00618	13.6639	34.8179	-1.34411	0.0469242	1	6.88372	0.476523	3.82238	0.107043	0.194596	sense_overlapping	long intergenic non-protein coding RNA 618 [Source:HGNC Symbol;Acc:HGNC:20110]	-	ENSG00000225163
KLB	30.0997	35.8031	-0.248832	0.649648	0.833132	11.3739	0.476523	4.54827	0.0258548	0.0606641	protein_coding	klotho beta [Source:HGNC Symbol;Acc:HGNC:15527]	-	ENSG00000134962
STX16-NPEPL1	39.0231	37.137	0.0699888	0.891258	0.956604	21.0122	0.476523	5.43354	0.00249355	0.0078586	protein_coding	STX16-NPEPL1 readthrough (NMD candidate) [Source:HGNC Symbol;Acc:HGNC:41993]	-	ENSG00000254995
AL358115.1	27.0562	38.7945	-0.517989	0.351828	0.611905	17.5995	0.476523	5.17713	0.00552619	0.0160056	antisense	novel transcript, antisense to UCK2	-	ENSG00000236364
AC027338.2	26.9774	42.1886	-0.648557	0.26829	0.523691	2.57411	0.476523	2.40776	0.436134	1	lincRNA	novel transcript	-	ENSG00000249857
AC091185.1	33.304	43.4325	-0.38372	0.449399	0.698819	11.7932	0.476523	4.60136	0.0224654	0.0538331	lincRNA	novel transcript	-	ENSG00000253476
AC009120.3	18.5827	48.2324	-1.3801	0.0160435	0.079004	17.6592	0.476523	5.18169	0.00559646	0.0161878	lincRNA	novel transcript	-	ENSG00000260884
AC004973.1	0.496546	0.474593	0.0784633	0.986486	1	1.43702	0.497273	1.55102	0.699188	1	antisense	novel transcript	-	ENSG00000226661
AF230666.2	0.496546	0.474593	0.0784633	0.986486	1	2.03541	0.497273	2.04788	0.536257	1	sense_intronic	novel transcript, intronic to PHF20L1	-	ENSG00000270137
AC104435.2	0.496546	0.474593	0.0784633	0.986486	1	2.93374	0.497273	2.58294	0.389653	1	lincRNA	novel transcript	-	ENSG00000244345
ENPP6	0.528686	0.474593	0.121768	0.978769	1	0.5387	0.497273	0.100643	0.983888	1	protein_coding	ectonucleotide pyrophosphatase/phosphodiesterase 6 [Source:HGNC Symbol;Acc:HGNC:23409]	-	ENSG00000164303
AC105384.2	0.528686	0.474593	0.121768	0.978769	1	2.6935	0.497273	2.44523	0.464195	1	processed_pseudogene	nucleic acid binding protein 2 (NABP2) pseudogene	-	ENSG00000250815
AC018445.2	1.02523	0.474593	1.09102	0.760678	1	1.6161	0.497273	1.70448	0.660867	1	TEC	TEC	-	ENSG00000279397
AL391261.4	1.05737	0.474593	1.1293	0.768007	1	0.5387	0.497273	0.100643	0.983888	1	sense_intronic	novel transcript, sense intronic to CTD-2014B16.3	-	ENSG00000277651
AL359844.1	1.48964	0.474593	1.63621	0.637858	1	1.6161	0.497273	1.70448	0.660867	1	lincRNA	novel transcript	-	ENSG00000285871
MEG8	1.52178	0.474593	1.66283	0.603664	1	1.91603	0.497273	1.96681	0.593731	1	lincRNA	maternally expressed 8, small nucleolar RNA host gene [Source:HGNC Symbol;Acc:HGNC:14574]	-	ENSG00000225746
AC127526.3	1.55392	0.474593	1.68822	0.596288	1	1.6161	0.497273	1.70448	0.660867	1	transcribed_unprocessed_pseudogene	ectonucleotide pyrophosphatase/phosphodiesterase 7 (ENPP7) pseudogene	-	ENSG00000284605
WDR82P2	2.01832	0.474593	2.07084	0.484397	1	1.6161	0.497273	1.70448	0.660867	1	processed_pseudogene	WD repeat domain 82 pseudogene 2 [Source:HGNC Symbol;Acc:HGNC:33513]	-	ENSG00000241318
PPP1R8P1	2.01832	0.474593	2.07084	0.484397	1	3.65151	0.497273	2.89104	0.29964	1	processed_pseudogene	protein phosphatase 1 regulatory subunit 8 pseudogene 1 [Source:HGNC Symbol;Acc:HGNC:9297]	-	ENSG00000224986
RPL23AP97	2.05046	0.474593	2.09022	0.474856	1	0.5387	0.497273	0.100643	0.983888	1	processed_pseudogene	ribosomal protein L23a pseudogene 97 [Source:HGNC Symbol;Acc:HGNC:51632]	-	ENSG00000260615
MIR3127	2.0826	0.474593	2.10947	0.472984	1	0.479007	0.497273	0.0150585	0.997592	1	miRNA	microRNA 3127 [Source:HGNC Symbol;Acc:HGNC:38269]	-	ENSG00000264157
AC244021.1	2.57915	0.474593	2.41957	0.37699	1	1.6161	0.497273	1.70448	0.660867	1	lincRNA	novel transcript	-	ENSG00000227082
SNORA2C	2.61129	0.474593	2.43513	0.378719	1	3.95144	0.497273	3.01296	0.268134	1	snoRNA	small nucleolar RNA, H/ACA box 2C [Source:HGNC Symbol;Acc:HGNC:32624]	-	ENSG00000221491
AL159174.1	3.13997	0.474593	2.70066	0.305833	1	0.958014	0.497273	0.965523	0.830242	1	antisense	novel transcript	-	ENSG00000237027
EIPR1-IT1	3.50796	0.474593	2.8684	0.262697	1	0.5387	0.497273	0.100643	0.983888	1	sense_intronic	EIPR1 intronic transcript 1 [Source:HGNC Symbol;Acc:HGNC:41392]	-	ENSG00000224885
RPSAP31	3.50796	0.474593	2.8684	0.262697	1	3.11281	0.497273	2.66049	0.361724	1	transcribed_processed_pseudogene	ribosomal protein SA pseudogene 31 [Source:HGNC Symbol;Acc:HGNC:35558]	-	ENSG00000234371
RNU6-57P	4.03665	0.474593	3.06936	0.206472	1	9.39814	0.497273	4.26053	0.0474943	0.100854	snRNA	RNA, U6 small nuclear 57, pseudogene [Source:HGNC Symbol;Acc:HGNC:42547]	-	ENSG00000223280
AC025442.1	4.06879	0.474593	3.07927	0.200483	1	1.49671	0.497273	1.60595	0.659619	1	antisense	novel transcript	-	ENSG00000253744
SSMEM1	4.62961	0.474593	3.26317	0.159563	1	1.6161	0.497273	1.70448	0.660867	1	protein_coding	serine rich single-pass membrane protein 1 [Source:HGNC Symbol;Acc:HGNC:29580]	-	ENSG00000165120
AC002984.1	5.99069	0.474593	3.63976	0.108311	1	0.5387	0.497273	0.100643	0.983888	1	processed_pseudogene	ectonucleoside triphosphate diphosphohydrolase 5 (ENTPD5) pseudogene	-	ENSG00000267005
STK19B	0.496546	0.492572	0.0527431	0.990852	1	0.5387	0.497273	0.100643	0.983888	1	unprocessed_pseudogene	serine/threonine kinase 19B (pseudogene) [Source:HGNC Symbol;Acc:HGNC:21668]	-	ENSG00000250535
EIF4EBP2P2	0.496546	0.492572	0.0527431	0.990852	1	2.39504	0.497273	2.28946	0.507043	1	processed_pseudogene	eukaryotic translation initiation factor 4E binding protein 2 pseudogene 2 [Source:HGNC Symbol;Acc:HGNC:49317]	-	ENSG00000260282
ADAMTSL2	0.496546	0.492572	0.0527431	0.990852	1	2.63381	0.497273	2.41601	0.436077	1	protein_coding	ADAMTS like 2 [Source:HGNC Symbol;Acc:HGNC:14631]	-	ENSG00000197859
AC239600.1	0.496546	0.492572	0.0527431	0.990852	1	3.2322	0.497273	2.70961	0.392341	1	processed_pseudogene	UDP-GlcNAc:betaGal beta-1,3-N-acetylglucosaminyltransferase-like 1 (B3GNTL1) pseudogene	-	ENSG00000271021
RN7SL350P	0.528686	0.492572	0.0960584	0.983138	1	0.5387	0.497273	0.100643	0.983888	1	misc_RNA	RNA, 7SL, cytoplasmic 350, pseudogene [Source:HGNC Symbol;Acc:HGNC:46366]	-	ENSG00000243254
POU1F1	0.528686	0.492572	0.0960584	0.983138	1	1.01771	0.497273	1.04415	0.797912	1	protein_coding	POU class 1 homeobox 1 [Source:HGNC Symbol;Acc:HGNC:9210]	Pou	ENSG00000064835
CACNA1C-AS2	0.528686	0.492572	0.0960584	0.983138	1	4.19021	0.497273	3.08991	0.249563	0.379898	antisense	CACNA1C antisense RNA 2 [Source:HGNC Symbol;Acc:HGNC:40118]	-	ENSG00000256271
PPIAP54	1.02523	0.492572	1.06965	0.764276	1	1.0774	0.497273	1.11651	0.798208	1	processed_pseudogene	peptidylprolyl isomerase A pseudogene 54 [Source:HGNC Symbol;Acc:HGNC:53678]	-	ENSG00000264655
PPIAP4	1.02523	0.492572	1.06965	0.764276	1	1.55641	0.497273	1.65593	0.646381	1	processed_pseudogene	peptidylprolyl isomerase A pseudogene 4 [Source:HGNC Symbol;Acc:HGNC:19935]	-	ENSG00000258591
SNORD111B	1.05737	0.492572	1.10646	0.771608	1	0.5387	0.497273	0.100643	0.983888	1	snoRNA	small nucleolar RNA, C/D box 111B [Source:HGNC Symbol;Acc:HGNC:33579]	-	ENSG00000221514
AC079228.1	1.05737	0.492572	1.10646	0.771608	1	1.55641	0.497273	1.65593	0.646381	1	TEC	tec	-	ENSG00000278943
AL157937.1	1.05737	0.492572	1.10646	0.771608	1	2.57411	0.497273	2.38626	0.43912	1	lincRNA	novel transcript	-	ENSG00000236921
CYTIP	1.55392	0.492572	1.66911	0.599346	1	3.83206	0.497273	2.96931	0.323732	1	protein_coding	cytohesin 1 interacting protein [Source:HGNC Symbol;Acc:HGNC:9506]	-	ENSG00000115165
RF00421	2.05046	0.492572	2.07293	0.477444	1	1.43702	0.497273	1.55102	0.699188	1	snoRNA		-	ENSG00000201384
MIR593	2.0826	0.492572	2.09203	0.475596	1	0.5387	0.497273	0.100643	0.983888	1	miRNA	microRNA 593 [Source:HGNC Symbol;Acc:HGNC:32849]	-	ENSG00000207588
SNORA20	2.51487	0.492572	2.37207	0.39432	1	2.1548	0.497273	2.12165	0.552118	1	snoRNA	small nucleolar RNA, H/ACA box 20 [Source:HGNC Symbol;Acc:HGNC:32610]	-	ENSG00000207392
RERGL	0.528686	0.949185	-0.86667	0.823173	1	0.5387	0.497273	0.100643	0.983888	1	protein_coding	RERG like [Source:HGNC Symbol;Acc:HGNC:26213]	-	ENSG00000111404
AL627311.1	0.528686	0.949185	-0.86667	0.823173	1	1.0774	0.497273	1.11651	0.798208	1	processed_pseudogene	ribosomal protein L34 (RPL34) pseudogene	-	ENSG00000236073
AC073534.1	0.528686	0.949185	-0.86667	0.823173	1	2.09511	0.497273	2.08516	0.52896	1	lincRNA	novel transcript	-	ENSG00000276030
AC009097.1	0.528686	0.949185	-0.86667	0.823173	1	3.7709	0.497273	2.93312	0.333201	1	antisense	novel transcript, antisense to PHLPP1	-	ENSG00000260185
AC024257.2	0.528686	0.949185	-0.86667	0.823173	1	4.19021	0.497273	3.08991	0.249563	0.379898	unprocessed_pseudogene	pseudogene similar to part of microtubule associated serine/threonine kinase 2 MAST2	-	ENSG00000258273
AC021660.3	0.993092	0.949185	0.0686537	0.983911	1	1.6161	0.497273	1.70448	0.660867	1	protein_coding	novel transcript	-	ENSG00000285635
MIOXP1	1.02523	0.949185	0.105179	0.973316	1	0.5387	0.497273	0.100643	0.983888	1	processed_pseudogene	myo-inositol oxygenase pseudogene 1 [Source:HGNC Symbol;Acc:HGNC:50748]	-	ENSG00000253292
AL137159.1	1.02523	0.949185	0.105179	0.973316	1	1.0774	0.497273	1.11651	0.798208	1	processed_pseudogene	pseudogene similar to part of F-box and WD-40 domain protein 1B (FBXW1B)	-	ENSG00000229635
AC011477.7	1.48964	0.949185	0.651454	0.833401	1	0.5387	0.497273	0.100643	0.983888	1	unprocessed_pseudogene	ubiquitin specific peptidase 6 (Tre-2 oncogene) (USP6) pseudogene	-	ENSG00000275540
FAM172BP	1.48964	0.949185	0.651454	0.833401	1	0.958014	0.497273	0.965523	0.830242	1	processed_pseudogene	family with sequence similarity 172 member B, pseudogene [Source:HGNC Symbol;Acc:HGNC:34336]	-	ENSG00000175841
AC027237.2	1.48964	0.949185	0.651454	0.833401	1	1.0774	0.497273	1.11651	0.798208	1	lincRNA	novel transcript	-	ENSG00000259215
GRIA3	1.48964	0.949185	0.651454	0.833401	1	4.8483	0.497273	3.29748	0.243551	0.37307	protein_coding	glutamate ionotropic receptor AMPA type subunit 3 [Source:HGNC Symbol;Acc:HGNC:4573]	-	ENSG00000125675
LINC01251	1.52178	0.949185	0.676808	0.812212	1	2.57411	0.497273	2.38626	0.43912	1	antisense	long intergenic non-protein coding RNA 1251 [Source:HGNC Symbol;Acc:HGNC:49845]	-	ENSG00000233776
AP002770.2	1.55392	0.949185	0.701499	0.80467	1	2.39504	0.497273	2.28946	0.507043	1	processed_pseudogene	actin related protein 2/3 complex, subunit 3, 21kDa (ARPC3) pseudogene	-	ENSG00000256898
HES3	1.58606	0.949185	0.728012	0.811663	1	0.479007	0.497273	0.0150585	0.997592	1	protein_coding	hes family bHLH transcription factor 3 [Source:HGNC Symbol;Acc:HGNC:26226]	bHLH	ENSG00000173673
AC084880.4	1.58606	0.949185	0.728012	0.811663	1	0.5387	0.497273	0.100643	0.983888	1	antisense	uncharacterized LOC105370024 [Source:NCBI gene;Acc:105370024]	-	ENSG00000256884
LINC00461	3.04356	0.949185	1.67389	0.474317	1	6.40617	0.497273	3.71283	0.117787	0.210418	lincRNA	long intergenic non-protein coding RNA 461 [Source:HGNC Symbol;Acc:HGNC:42810]	-	ENSG00000245526
RPL32P33	3.10783	0.949185	1.69957	0.46554	1	3.17251	0.497273	2.68525	0.361809	1	processed_pseudogene	ribosomal protein L32 pseudogene 33 [Source:HGNC Symbol;Acc:HGNC:36231]	-	ENSG00000243514
AL355483.1	3.17211	0.949185	1.72762	0.498926	1	4.96915	0.497273	3.3441	0.18705	0.304498	sense_intronic	novel transcript	-	ENSG00000225030
OR11M1P	4.06879	0.949185	2.09073	0.328689	1	2.03541	0.497273	2.04788	0.536257	1	unitary_pseudogene	olfactory receptor family 11 subfamily M member 1 pseudogene [Source:HGNC Symbol;Acc:HGNC:15333]	-	ENSG00000224709
FGF6	0.528686	0.967165	-0.891899	0.803434	1	1.97572	0.497273	2.00937	0.550171	1	protein_coding	fibroblast growth factor 6 [Source:HGNC Symbol;Acc:HGNC:3684]	-	ENSG00000111241
AL603766.1	0.993092	0.967165	0.0479234	0.987872	1	2.87404	0.497273	2.55316	0.434886	1	processed_pseudogene	small nuclear ribonucleoprotein polypeptide B'' (SNRPB2) pseudogene	-	ENSG00000219487
NPIPA8	1.02523	0.967165	0.083893	0.977202	1	1.49671	0.497273	1.60595	0.659619	1	protein_coding	nuclear pore complex interacting protein family member A8 [Source:HGNC Symbol;Acc:HGNC:41983]	-	ENSG00000214940
MTND2P40	1.48964	0.967165	0.631302	0.826517	1	3.7709	0.497273	2.93312	0.333201	1	unprocessed_pseudogene	MT-ND2 pseudogene 40 [Source:HGNC Symbol;Acc:HGNC:52084]	-	ENSG00000236483
SNRPCP13	1.52178	0.967165	0.656898	0.805669	1	0.5387	0.497273	0.100643	0.983888	1	processed_pseudogene	small nuclear ribonucleoprotein polypeptide C pseudogene 13 [Source:HGNC Symbol;Acc:HGNC:49828]	-	ENSG00000249799
AC104771.1	1.52178	0.967165	0.656898	0.805669	1	0.5387	0.497273	0.100643	0.983888	1	processed_pseudogene	ubiquitin family domain containing 1 (UBFD1) pseudogene	-	ENSG00000271676
AC005702.3	1.52178	0.967165	0.656898	0.805669	1	2.1548	0.497273	2.12165	0.552118	1	unprocessed_pseudogene	double C2-like domains, beta (DOC2B) pseudogene	-	ENSG00000274378
RPL23AP52	1.58606	0.967165	0.705784	0.803996	1	2.45473	0.497273	2.32442	0.461778	1	processed_pseudogene	ribosomal protein L23a pseudogene 52 [Source:HGNC Symbol;Acc:HGNC:36723]	-	ENSG00000230370
LINC02026	2.01832	0.967165	1.06544	0.669174	1	3.7709	0.497273	2.93312	0.333201	1	lincRNA	long intergenic non-protein coding RNA 2026 [Source:HGNC Symbol;Acc:HGNC:52861]	-	ENSG00000214146
RPL12P32	2.05046	0.967165	1.084	0.659525	1	0.5387	0.497273	0.100643	0.983888	1	processed_pseudogene	ribosomal protein L12 pseudogene 32 [Source:HGNC Symbol;Acc:HGNC:36597]	-	ENSG00000242314
FTOP1	2.05046	0.967165	1.084	0.659525	1	2.63381	0.497273	2.41601	0.436077	1	processed_pseudogene	FTO pseudogene 1 [Source:HGNC Symbol;Acc:HGNC:43759]	-	ENSG00000226491
AC090802.1	2.0826	0.967165	1.10236	0.65644	1	1.0774	0.497273	1.11651	0.798208	1	lincRNA	novel transcript	-	ENSG00000253526
LINC01585	2.57915	0.967165	1.4134	0.541662	1	0.5387	0.497273	0.100643	0.983888	1	sense_overlapping	long intergenic non-protein coding RNA 1585 [Source:HGNC Symbol;Acc:HGNC:51432]	-	ENSG00000245479
GOLGA6L7	2.61129	0.967165	1.42836	0.542609	1	3.2322	0.497273	2.70961	0.392341	1	protein_coding	golgin A6 family like 7 [Source:HGNC Symbol;Acc:HGNC:37442]	-	ENSG00000261649
TXNIP	3.10783	0.967165	1.68156	0.446119	1	0.479007	0.497273	0.0150585	0.997592	1	protein_coding	thioredoxin interacting protein [Source:HGNC Symbol;Acc:HGNC:16952]	-	ENSG00000265972
AL121820.1	3.10783	0.967165	1.68156	0.446119	1	1.55641	0.497273	1.65593	0.646381	1	antisense	novel transcript, antisense to RAD51L1	-	ENSG00000258623
RPSAP20	0.496546	0.985145	-0.951331	0.806058	1	1.0774	0.497273	1.11651	0.798208	1	processed_pseudogene	ribosomal protein SA pseudogene 20 [Source:HGNC Symbol;Acc:HGNC:35595]	-	ENSG00000229871
LINC01749	0.528686	0.985145	-0.912513	0.812336	1	0.479007	0.497273	0.0150585	0.997592	1	lincRNA	long intergenic non-protein coding RNA 1749 [Source:HGNC Symbol;Acc:HGNC:52537]	-	ENSG00000272259
TEX35	0.528686	0.985145	-0.912513	0.812336	1	0.5387	0.497273	0.100643	0.983888	1	protein_coding	testis expressed 35 [Source:HGNC Symbol;Acc:HGNC:25366]	-	ENSG00000240021
ST13P19	0.528686	0.985145	-0.912513	0.812336	1	1.01771	0.497273	1.04415	0.797912	1	processed_pseudogene	ST13, Hsp70 interacting protein pseudogene 19 [Source:HGNC Symbol;Acc:HGNC:38862]	-	ENSG00000228110
CD24P4	0.528686	0.985145	-0.912513	0.812336	1	2.1548	0.497273	2.12165	0.552118	1	processed_pseudogene	CD24 molecule pseudogene 4 [Source:HGNC Symbol;Acc:HGNC:1649]	-	ENSG00000185275
FBXO3-DT	0.993092	0.985145	0.0248246	0.994141	1	1.0774	0.497273	1.11651	0.798208	1	antisense	FBXO3 divergent transcript [Source:HGNC Symbol;Acc:HGNC:51147]	-	ENSG00000254508
AP001439.1	0.993092	0.985145	0.0248246	0.994141	1	4.49014	0.497273	3.1968	0.21998	0.345451	antisense	novel transcript	-	ENSG00000224541
AC046168.2	1.02523	0.985145	0.0628967	0.983937	1	2.99343	0.497273	2.60954	0.375698	1	lincRNA	uncharacterized LOC105370906 [Source:NCBI gene;Acc:105370906]	-	ENSG00000259420
RN7SKP198	1.05737	0.985145	0.098746	0.976413	1	4.24991	0.497273	3.10846	0.253446	0.384185	misc_RNA	RNA, 7SK small nuclear pseudogene 198 [Source:HGNC Symbol;Acc:HGNC:45922]	-	ENSG00000238324
PTPRO	1.48964	0.985145	0.609179	0.843224	1	7.90289	0.497273	4.01653	0.0730551	0.143131	protein_coding	protein tyrosine phosphatase, receptor type O [Source:HGNC Symbol;Acc:HGNC:9678]	-	ENSG00000151490
RNASE4	1.52178	0.985145	0.636452	0.822285	1	4.96915	0.497273	3.3441	0.18705	0.304498	protein_coding	ribonuclease A family member 4 [Source:HGNC Symbol;Acc:HGNC:10047]	-	ENSG00000258818
AC007560.1	1.55392	0.985145	0.661194	0.814725	1	1.6161	0.497273	1.70448	0.660867	1	processed_pseudogene	chromosome 20 open reading frame 30 (C20orf30) pseudogene	-	ENSG00000238165
ZP2	1.58606	0.985145	0.685884	0.821433	1	0.5387	0.497273	0.100643	0.983888	1	protein_coding	zona pellucida glycoprotein 2 [Source:HGNC Symbol;Acc:HGNC:13188]	-	ENSG00000103310
AC009754.1	2.01832	0.985145	1.04565	0.691873	1	1.43702	0.497273	1.55102	0.699188	1	sense_intronic	novel transcript, intronic to KIAA1370	-	ENSG00000259935
AC011773.2	2.0826	0.985145	1.08362	0.67928	1	0.5387	0.497273	0.100643	0.983888	1	antisense	novel transcript, antisense to CA13	-	ENSG00000257962
AC078909.2	2.11474	0.985145	1.1024	0.696716	1	0.5387	0.497273	0.100643	0.983888	1	lincRNA	novel transcript	-	ENSG00000274444
AC002056.2	2.51487	0.985145	1.36411	0.584348	1	2.09511	0.497273	2.08516	0.52896	1	antisense	novel transcript	-	ENSG00000254499
C17orf64	2.61129	0.985145	1.41037	0.568558	1	1.6161	0.497273	1.70448	0.660867	1	protein_coding	chromosome 17 open reading frame 64 [Source:HGNC Symbol;Acc:HGNC:26990]	-	ENSG00000141371
RNU6-315P	2.61129	0.985145	1.41037	0.568558	1	3.47244	0.497273	2.82529	0.316695	1	snRNA	RNA, U6 small nuclear 315, pseudogene [Source:HGNC Symbol;Acc:HGNC:47278]	-	ENSG00000199536
AC135983.4	4.50105	0.985145	2.20634	0.304765	1	1.6161	0.497273	1.70448	0.660867	1	unprocessed_pseudogene	golgin subfamily A member 6-like pseudogene	-	ENSG00000261375
AC068768.2	4.9976	0.985145	2.35771	0.260278	1	3.59182	0.497273	2.86953	0.302378	1	antisense	novel transcript, antisense to CDK2AP1	-	ENSG00000269980
AC022217.2	5.59057	0.985145	2.51805	0.194569	1	8.55951	0.497273	4.12221	0.0742971	0.145253	antisense	novel transcript	-	ENSG00000253295
ASS1P10	9.62721	0.985145	3.30557	0.0474135	1	4.54984	0.497273	3.21418	0.214381	0.338572	processed_pseudogene	argininosuccinate synthetase 1 pseudogene 10 [Source:HGNC Symbol;Acc:HGNC:760]	-	ENSG00000215325
AC080188.1	0.496546	1.42378	-1.4895	0.670712	1	5.38847	0.497273	3.46295	0.166902	0.278745	antisense	novel transcript	-	ENSG00000249609
AL589990.1	0.528686	1.42378	-1.45382	0.676308	1	0.5387	0.497273	0.100643	0.983888	1	antisense	novel transcript	-	ENSG00000228086
AL031595.2	0.528686	1.42378	-1.45382	0.676308	1	1.91603	0.497273	1.96681	0.593731	1	antisense	novel transcript, antisense to PARVG	-	ENSG00000280011
AC073236.1	0.993092	1.42378	-0.514181	0.868609	1	2.45473	0.497273	2.32442	0.461778	1	lincRNA	novel transcript	-	ENSG00000285524
VPS26AP1	1.52178	1.42378	0.0933963	0.971785	1	2.09511	0.497273	2.08516	0.52896	1	processed_pseudogene	VPS26A pseudogene 1 [Source:HGNC Symbol;Acc:HGNC:44611]	-	ENSG00000240375
RPL29P33	1.52178	1.42378	0.0933963	0.971785	1	4.78861	0.497273	3.28125	0.213775	0.337882	processed_pseudogene	ribosomal protein L29 pseudogene 33 [Source:HGNC Symbol;Acc:HGNC:36923]	-	ENSG00000257074
AL133353.2	1.55392	1.42378	0.117492	0.964381	1	0.5387	0.497273	0.100643	0.983888	1	protein_coding	novel transcript	-	ENSG00000285932
MT-TF	1.58606	1.42378	0.143369	0.959646	1	5.56754	0.497273	3.50642	0.150874	0.256971	Mt_tRNA	mitochondrially encoded tRNA phenylalanine [Source:HGNC Symbol;Acc:HGNC:7481]	-	ENSG00000210049
AC020893.2	3.17211	1.42378	1.14402	0.635555	1	5.80778	0.497273	3.57216	0.154487	0.261915	processed_pseudogene	dullard homolog (Xenopus laevis) (DULLARD) pseudogene	-	ENSG00000251467
KRT6B	3.57224	1.42378	1.32	0.528196	1	0.5387	0.497273	0.100643	0.983888	1	protein_coding	keratin 6B [Source:HGNC Symbol;Acc:HGNC:6444]	-	ENSG00000185479
AC008906.2	3.57224	1.42378	1.32	0.528196	1	2.87404	0.497273	2.55316	0.434886	1	antisense	novel transcript, antisense to ERAP1	-	ENSG00000272109
RNU6-553P	4.53319	1.42378	1.66552	0.401088	1	1.0774	0.497273	1.11651	0.798208	1	snRNA	RNA, U6 small nuclear 553, pseudogene [Source:HGNC Symbol;Acc:HGNC:47516]	-	ENSG00000200917
LINC00390	4.59747	1.42378	1.68275	0.385836	1	0.5387	0.497273	0.100643	0.983888	1	lincRNA	long intergenic non-protein coding RNA 390 [Source:HGNC Symbol;Acc:HGNC:42718]	-	ENSG00000226519
AL356270.1	0.496546	1.44176	-1.50488	0.641599	1	1.91603	0.497273	1.96681	0.593731	1	antisense	novel transcript, antisense to CLCA4 and CLCA3P	-	ENSG00000236915
ANKRD36BP2	0.528686	1.44176	-1.47216	0.647	1	1.43702	0.497273	1.55102	0.699188	1	transcribed_unprocessed_pseudogene	ankyrin repeat domain 36B pseudogene 2 [Source:HGNC Symbol;Acc:HGNC:33607]	-	ENSG00000230006
AC010655.2	0.528686	1.44176	-1.47216	0.647	1	2.99343	0.497273	2.60954	0.375698	1	processed_transcript	novel transcript	-	ENSG00000240758
GNA15	0.528686	1.44176	-1.47216	0.647	1	6.82549	0.497273	3.8055	0.10767	0.19551	protein_coding	G protein subunit alpha 15 [Source:HGNC Symbol;Acc:HGNC:4383]	-	ENSG00000060558
MRPL53P1	1.02523	1.44176	-0.494002	0.853643	1	0.958014	0.497273	0.965523	0.830242	1	processed_pseudogene	mitochondrial ribosomal protein L53 pseudogene 1 [Source:HGNC Symbol;Acc:HGNC:29725]	-	ENSG00000235299
JAKMIP2	1.48964	1.44176	0.0545885	0.983534	1	0.958014	0.497273	0.965523	0.830242	1	protein_coding	janus kinase and microtubule interacting protein 2 [Source:HGNC Symbol;Acc:HGNC:29067]	-	ENSG00000176049
AP002884.4	1.58606	1.44176	0.126892	0.961319	1	0.958014	0.497273	0.965523	0.830242	1	antisense	uncharacterized LOC100132686 [Source:NCBI gene;Acc:100132686]	-	ENSG00000268472
AC119674.2	1.58606	1.44176	0.126892	0.961319	1	4.43045	0.497273	3.17903	0.227992	0.355112	protein_coding	novel transcript	-	ENSG00000284686
DYNAP	2.57915	1.44176	0.834649	0.697437	1	1.0774	0.497273	1.11651	0.798208	1	protein_coding	dynactin associated protein [Source:HGNC Symbol;Acc:HGNC:26808]	-	ENSG00000178690
SRP14P4	2.61129	1.44176	0.849413	0.696619	1	10.2368	0.497273	4.38683	0.0350017	0.0782541	processed_pseudogene	signal recognition particle 14 pseudogene 4 [Source:HGNC Symbol;Acc:HGNC:53770]	-	ENSG00000268062
PPP1R2P6	3.0757	1.44176	1.0902	0.593529	1	1.6161	0.497273	1.70448	0.660867	1	processed_pseudogene	protein phosphatase 1 regulatory inhibitor subunit 2 pseudogene 6 [Source:HGNC Symbol;Acc:HGNC:16321]	-	ENSG00000241661
AP001619.2	3.10783	1.44176	1.10256	0.590733	1	3.65151	0.497273	2.89104	0.29964	1	antisense	novel transcript	-	ENSG00000236545
AL645568.2	3.17211	1.44176	1.12888	0.615256	1	6.10624	0.497273	3.63948	0.126003	0.221971	processed_pseudogene	novel pseudogene	-	ENSG00000231615
AP001527.1	3.63652	1.44176	1.32851	0.500722	1	1.01771	0.497273	1.04415	0.797912	1	lincRNA	novel transcript	-	ENSG00000260008
RPS4XP6	3.66866	1.44176	1.3395	0.506391	1	2.51442	0.497273	2.35583	0.447738	1	processed_pseudogene	ribosomal protein S4X pseudogene 6 [Source:HGNC Symbol;Acc:HGNC:36057]	-	ENSG00000244073
SEPT7P3	3.7008	1.44176	1.35156	0.532862	1	1.0774	0.497273	1.11651	0.798208	1	unprocessed_pseudogene	septin 7 pseudogene 3 [Source:HGNC Symbol;Acc:HGNC:38038]	-	ENSG00000226102
CCR9	4.03665	1.44176	1.48594	0.438921	1	0.5387	0.497273	0.100643	0.983888	1	protein_coding	C-C motif chemokine receptor 9 [Source:HGNC Symbol;Acc:HGNC:1610]	-	ENSG00000173585
AC125437.2	4.13307	1.44176	1.51434	0.422912	1	1.0774	0.497273	1.11651	0.798208	1	TEC	TEC	-	ENSG00000279474
RNA5SP33	8.20185	1.44176	2.50391	0.105269	1	4.13052	0.497273	3.07114	0.250507	1	rRNA_pseudogene	RNA, 5S ribosomal pseudogene 33 [Source:HGNC Symbol;Acc:HGNC:42609]	-	ENSG00000252496
AF117829.2	0.528686	1.45974	-1.48735	0.642646	1	0.5387	0.497273	0.100643	0.983888	1	unprocessed_pseudogene	solute carrier family 7 (amino acid transporter light chain, y+L system), member 7 (SLC7A7) pseudogene	-	ENSG00000275103
AC113410.2	0.528686	1.45974	-1.48735	0.642646	1	3.7709	0.497273	2.93312	0.333201	1	lincRNA	novel transcript	-	ENSG00000251616
PRH2	0.993092	1.45974	-0.542792	0.849319	1	3.2322	0.497273	2.70961	0.392341	1	protein_coding	proline rich protein HaeIII subfamily 2 [Source:HGNC Symbol;Acc:HGNC:9367]	-	ENSG00000134551
RF00340	1.02523	1.45974	-0.50824	0.849137	1	1.6161	0.497273	1.70448	0.660867	1	snoRNA		-	ENSG00000206731
PALM2	1.05737	1.45974	-0.474614	0.866803	1	0.479007	0.497273	0.0150585	0.997592	1	protein_coding	paralemmin 2 [Source:HGNC Symbol;Acc:HGNC:15845]	-	ENSG00000243444
AC009554.1	1.52178	1.45974	0.0654163	0.978701	1	1.0774	0.497273	1.11651	0.798208	1	antisense	novel transcript, antisense to VPS13C	-	ENSG00000259564
FDPSP4	1.58606	1.45974	0.112607	0.965603	1	0.5387	0.497273	0.100643	0.983888	1	processed_pseudogene	farnesyl diphosphate synthase pseudogene 4 [Source:HGNC Symbol;Acc:HGNC:3635]	-	ENSG00000254793
AL590233.1	1.98618	1.45974	0.454341	0.854908	1	1.01771	0.497273	1.04415	0.797912	1	processed_pseudogene	ubiquitin-conjugating enzyme E2 pseudogene	-	ENSG00000225460
RSL24D1P6	3.63652	1.45974	1.31641	0.504152	1	1.49671	0.497273	1.60595	0.659619	1	processed_pseudogene	ribosomal L24 domain containing 1 pseudogene 6 [Source:HGNC Symbol;Acc:HGNC:37876]	-	ENSG00000224452
TMPOP2	4.03665	1.45974	1.47409	0.442101	1	1.91603	0.497273	1.96681	0.593731	1	processed_pseudogene	thymopoietin pseudogene 2 [Source:HGNC Symbol;Acc:HGNC:50860]	-	ENSG00000262904
RPL7L1P3	5.02974	1.45974	1.7921	0.324687	1	7.60296	0.497273	3.95747	0.0773237	0.149691	processed_pseudogene	ribosomal protein L7 like 1 pseudogene 3 [Source:HGNC Symbol;Acc:HGNC:39485]	-	ENSG00000235090
AC106875.1	5.59057	1.45974	1.94267	0.261781	1	1.01771	0.497273	1.04415	0.797912	1	sense_intronic	uncharacterized LOC100506405 [Source:NCBI gene;Acc:100506405]	-	ENSG00000228496
AL590440.2	1.02523	1.47772	-0.523079	0.855039	1	0.479007	0.497273	0.0150585	0.997592	1	bidirectional_promoter_lncRNA	uncharacterized LOC105378736 [Source:NCBI gene;Acc:105378736]	-	ENSG00000284601
AC099792.1	1.02523	1.47772	-0.523079	0.855039	1	1.43702	0.497273	1.55102	0.699188	1	lincRNA	uncharacterized LOC101926964 [Source:NCBI gene;Acc:101926964]	-	ENSG00000231252
RN7SL430P	1.02523	1.47772	-0.523079	0.855039	1	2.39504	0.497273	2.28946	0.507043	1	misc_RNA	RNA, 7SL, cytoplasmic 430, pseudogene [Source:HGNC Symbol;Acc:HGNC:46446]	-	ENSG00000243911
RNU6-548P	1.48964	1.47772	0.0240249	0.993269	1	2.51442	0.497273	2.35583	0.447738	1	snRNA	RNA, U6 small nuclear 548, pseudogene [Source:HGNC Symbol;Acc:HGNC:47511]	-	ENSG00000252892
RPS2P1	1.55392	1.47772	0.0746249	0.977236	1	2.1548	0.497273	2.12165	0.552118	1	processed_pseudogene	ribosomal protein S2 pseudogene 1 [Source:HGNC Symbol;Acc:HGNC:16580]	-	ENSG00000225246
CFAP206	2.48273	1.47772	0.760228	0.765015	1	2.1548	0.497273	2.12165	0.552118	1	protein_coding	cilia and flagella associated protein 206 [Source:HGNC Symbol;Acc:HGNC:21405]	-	ENSG00000272514
AL512430.1	3.57224	1.47772	1.28199	0.538715	1	1.6161	0.497273	1.70448	0.660867	1	processed_pseudogene	novel pseudogene	-	ENSG00000213150
RNU2-35P	4.06879	1.47772	1.47091	0.464541	1	0.958014	0.497273	0.965523	0.830242	1	snRNA	RNA, U2 small nuclear 35, pseudogene [Source:HGNC Symbol;Acc:HGNC:48528]	-	ENSG00000252255
SOD2	6.64794	1.47772	2.18031	0.207199	1	4.96915	0.497273	3.3441	0.18705	0.304498	protein_coding	superoxide dismutase 2 [Source:NCBI gene;Acc:6648]	-	ENSG00000285441
LGALS9B	0.496546	1.89837	-1.90374	0.556163	1	3.2322	0.497273	2.70961	0.392341	1	protein_coding	galectin 9B [Source:HGNC Symbol;Acc:HGNC:24842]	-	ENSG00000170298
ADH1C	0.528686	1.89837	-1.87068	0.561177	1	0.5387	0.497273	0.100643	0.983888	1	protein_coding	alcohol dehydrogenase 1C (class I), gamma polypeptide [Source:HGNC Symbol;Acc:HGNC:251]	-	ENSG00000248144
MIR4771-2	1.05737	1.89837	-0.858458	0.765245	1	0.5387	0.497273	0.100643	0.983888	1	miRNA	microRNA 4771-2 [Source:HGNC Symbol;Acc:HGNC:41774]	-	ENSG00000266063
AL133444.1	1.48964	1.89837	-0.345186	0.898194	1	2.93374	0.497273	2.58294	0.389653	1	lincRNA	uncharacterized LOC729451 [Source:NCBI gene;Acc:729451]	-	ENSG00000285774
AC004076.1	1.52178	1.89837	-0.320668	0.897592	1	0.5387	0.497273	0.100643	0.983888	1	protein_coding	novel transcript	-	ENSG00000268163
AL137025.1	2.54701	1.89837	0.419672	0.848513	1	1.97572	0.497273	2.00937	0.550171	1	lincRNA	uncharacterized LOC101927692 [Source:NCBI gene;Acc:101927692]	-	ENSG00000228484
FXYD2	3.10783	1.89837	0.702299	0.737583	1	1.6161	0.497273	1.70448	0.660867	1	protein_coding	FXYD domain containing ion transport regulator 2 [Source:HGNC Symbol;Acc:HGNC:4026]	-	ENSG00000137731
AC010761.6	4.59747	1.89837	1.26912	0.496215	1	2.09511	0.497273	2.08516	0.52896	1	antisense	novel transcript, antisense to TLCD1	-	ENSG00000267729
AC106900.1	7.20876	1.89837	1.9147	0.240514	1	1.55641	0.497273	1.65593	0.646381	1	lincRNA	novel transcript	-	ENSG00000224638
AL513548.3	9.03425	1.89837	2.24428	0.156752	1	0.958014	0.497273	0.965523	0.830242	1	lincRNA	uncharacterized LOC105374989 [Source:NCBI gene;Acc:105374989]	-	ENSG00000275846
AC061965.1	0.528686	1.91635	-1.88536	0.526618	1	0.5387	0.497273	0.100643	0.983888	1	processed_pseudogene	DDB1 and CUL4 associated factor 6 (DCAF6) pseudogene	-	ENSG00000259299
IMPDH1P6	0.528686	1.91635	-1.88536	0.526618	1	2.6935	0.497273	2.44523	0.464195	1	processed_pseudogene	inosine monophosphate dehydrogenase 1 pseudogene 6 [Source:HGNC Symbol;Acc:HGNC:33961]	-	ENSG00000254294
AL020993.1	0.993092	1.91635	-0.937918	0.725325	1	1.55641	0.497273	1.65593	0.646381	1	antisense	novel transcript, antisense to TMEM184B	-	ENSG00000235246
AP000302.1	1.48964	1.91635	-0.355601	0.886191	1	1.55641	0.497273	1.65593	0.646381	1	antisense	novel transcript	-	ENSG00000231355
AC114501.2	2.01832	1.91635	0.076684	0.971938	1	1.43702	0.497273	1.55102	0.699188	1	unprocessed_pseudogene	novel pseudogene similar to part of integrator complex subunit 4 INTS4	-	ENSG00000235421
CCL3	2.61129	1.91635	0.437766	0.832455	1	2.1548	0.497273	2.12165	0.552118	1	protein_coding	C-C motif chemokine ligand 3 [Source:HGNC Symbol;Acc:HGNC:10627]	-	ENSG00000277632
AC008280.1	3.0757	1.91635	0.678817	0.726658	1	1.01771	0.497273	1.04415	0.797912	1	processed_pseudogene	ribosomal protein L21 (RPL21) pseudogene	-	ENSG00000235937
GAPDHP52	5.52629	1.91635	1.5279	0.369973	1	6.46587	0.497273	3.72524	0.113248	0.204003	processed_pseudogene	glyceraldehyde 3 phosphate dehydrogenase pseudogene 52 [Source:HGNC Symbol;Acc:HGNC:38558]	-	ENSG00000235076
RANP8	0.496546	1.93433	-1.92686	0.514939	1	2.09511	0.497273	2.08516	0.52896	1	processed_pseudogene	RAN, member RAS oncogene family pseudogene 8 [Source:HGNC Symbol;Acc:HGNC:39863]	-	ENSG00000233524
WWC2-AS1	0.528686	1.93433	-1.89724	0.519543	1	0.479007	0.497273	0.0150585	0.997592	1	antisense	WWC2 antisense RNA 1 [Source:HGNC Symbol;Acc:HGNC:41041]	-	ENSG00000251128
INA	0.993092	1.93433	-0.948963	0.719002	1	0.5387	0.497273	0.100643	0.983888	1	protein_coding	internexin neuronal intermediate filament protein alpha [Source:HGNC Symbol;Acc:HGNC:6057]	-	ENSG00000148798
PANX3	1.05737	1.93433	-0.883862	0.735451	1	0.5387	0.497273	0.100643	0.983888	1	protein_coding	pannexin 3 [Source:HGNC Symbol;Acc:HGNC:20573]	-	ENSG00000154143
AC073488.8	1.48964	1.93433	-0.366459	0.881244	1	0.958014	0.497273	0.965523	0.830242	1	processed_pseudogene	chromodomain protein, Y chromosome-like (CDYL) pseudogene	-	ENSG00000282358
AC008750.1	1.55392	1.93433	-0.320035	0.8881	1	0.5387	0.497273	0.100643	0.983888	1	antisense	novel transcript, antisense to SIGLEC10	-	ENSG00000254760
CRYBA2	1.55392	1.93433	-0.320035	0.8881	1	1.0774	0.497273	1.11651	0.798208	1	protein_coding	crystallin beta A2 [Source:HGNC Symbol;Acc:HGNC:2395]	-	ENSG00000163499
AC016252.1	2.05046	1.93433	0.0839004	0.96844	1	5.14823	0.497273	3.39068	0.175478	0.289958	antisense	novel transcript, antisense to CLDN18	-	ENSG00000272609
AL353583.1	2.51487	1.93433	0.384133	0.851633	1	3.71121	0.497273	2.91225	0.301971	1	TEC	TEC	-	ENSG00000279029
RNU6-703P	2.54701	1.93433	0.398716	0.842975	1	3.47244	0.497273	2.82529	0.316695	1	snRNA	RNA, U6 small nuclear 703, pseudogene [Source:HGNC Symbol;Acc:HGNC:47666]	-	ENSG00000252755
MLLT10P1	4.56533	1.93433	1.24141	0.473115	1	1.55641	0.497273	1.65593	0.646381	1	processed_pseudogene	myeloid/lymphoid or mixed-lineage leukemia; translocated to, 10 pseudogene 1 [Source:HGNC Symbol;Acc:HGNC:15794]	-	ENSG00000238151
C3orf86	4.56533	1.93433	1.24141	0.473115	1	8.80121	0.497273	4.17319	0.0586849	0.119686	transcribed_unitary_pseudogene	chromosome 3 open reading frame 86 [Source:HGNC Symbol;Acc:HGNC:44570]	-	ENSG00000225873
SIAH2-AS1	7.17662	1.93433	1.89144	0.21063	1	3.83206	0.497273	2.96931	0.323732	1	antisense	SIAH2 antisense RNA 1 [Source:HGNC Symbol;Acc:HGNC:40526]	-	ENSG00000244265
BICRA-AS1	10.9096	1.93433	2.49313	0.0686653	1	0.958014	0.497273	0.965523	0.830242	1	antisense	BICRA antisense RNA 1 [Source:HGNC Symbol;Acc:HGNC:51588]	-	ENSG00000269806
LINC00492	0.528686	1.95231	-1.90849	0.519759	1	4.43045	0.497273	3.17903	0.227992	0.355112	lincRNA	long intergenic non-protein coding RNA 492 [Source:HGNC Symbol;Acc:HGNC:43429]	-	ENSG00000250958
AL645998.1	0.528686	1.95231	-1.90849	0.519759	1	6.46587	0.497273	3.72524	0.113248	0.204003	processed_pseudogene	novel pseudogene	-	ENSG00000228702
AC098828.2	0.993092	1.95231	-0.960405	0.717973	1	4.79007	0.497273	3.29211	0.244419	0.374066	lincRNA	uncharacterized LOC105373463 [Source:NCBI gene;Acc:105373463]	-	ENSG00000223734
PXT1	1.05737	1.95231	-0.894883	0.734401	1	0.5387	0.497273	0.100643	0.983888	1	protein_coding	peroxisomal testis enriched protein 1 [Source:HGNC Symbol;Acc:HGNC:18312]	-	ENSG00000179165
FDPSP1	1.48964	1.95231	-0.37769	0.878778	1	0.5387	0.497273	0.100643	0.983888	1	processed_pseudogene	farnesyl diphosphate synthase pseudogene 1 [Source:HGNC Symbol;Acc:HGNC:3632]	-	ENSG00000225462
AL157884.2	2.61129	1.95231	0.417297	0.839829	1	3.2322	0.497273	2.70961	0.392341	1	lincRNA	novel transcript	-	ENSG00000231193
MKRN5P	3.60438	1.95231	0.887	0.633733	1	0.5387	0.497273	0.100643	0.983888	1	processed_pseudogene	makorin ring finger protein 5, pseudogene [Source:HGNC Symbol;Acc:HGNC:7117]	-	ENSG00000224430
AC062037.2	3.63652	1.95231	0.897515	0.632568	1	1.0774	0.497273	1.11651	0.798208	1	antisense	novel transcript, antisense to ELMOD3	-	ENSG00000273196
AC007342.1	3.66866	1.95231	0.908139	0.636385	1	5.86601	0.497273	3.57508	0.154599	0.262032	sense_intronic	novel transcript	-	ENSG00000259926
AL020997.2	4.75817	1.95231	1.28291	0.512436	1	3.2322	0.497273	2.70961	0.392341	1	sense_intronic	novel transcript, sense intronic to STX12	-	ENSG00000269971
RN7SL441P	5.12616	1.95231	1.39698	0.407495	1	0.5387	0.497273	0.100643	0.983888	1	misc_RNA	RNA, 7SL, cytoplasmic 441, pseudogene [Source:HGNC Symbol;Acc:HGNC:46457]	-	ENSG00000241413
PDCL3P3	0.496546	1.97029	-1.951	0.54259	1	0.5387	0.497273	0.100643	0.983888	1	processed_pseudogene	phosducin-like 3 pseudogene 3 [Source:HGNC Symbol;Acc:HGNC:44504]	-	ENSG00000214286
AC092902.1	0.993092	1.97029	-0.973946	0.734842	1	5.86747	0.497273	3.58639	0.143663	0.246881	processed_pseudogene	ribosomal protein S24 (RPS24) pseudogene	-	ENSG00000239804
AC008738.2	1.05737	1.97029	-0.904998	0.750991	1	1.6161	0.497273	1.70448	0.660867	1	lincRNA	novel transcript	-	ENSG00000267130
AP006545.2	1.58606	1.97029	-0.317481	0.904771	1	2.1548	0.497273	2.12165	0.552118	1	lincRNA	novel transcript	-	ENSG00000272128
AC022445.1	2.01832	1.97029	0.0439495	0.984991	1	0.479007	0.497273	0.0150585	0.997592	1	antisense	novel transcript	-	ENSG00000233847
AL357153.2	4.62961	1.97029	1.23894	0.504744	1	4.84977	0.497273	3.31121	0.206786	0.329947	lincRNA	novel transcript	-	ENSG00000257759
AC004223.2	5.06188	1.97029	1.37121	0.452343	1	2.57411	0.497273	2.38626	0.43912	1	lincRNA	novel transcript	-	ENSG00000267457
C11orf72	0.496546	2.37296	-2.22504	0.464352	1	4.54984	0.497273	3.21418	0.214381	0.338572	lincRNA	chromosome 11 open reading frame 72 (putative) [Source:HGNC Symbol;Acc:HGNC:26915]	-	ENSG00000184224
SLC25A31	0.528686	2.37296	-2.19411	0.46883	1	1.0774	0.497273	1.11651	0.798208	1	protein_coding	solute carrier family 25 member 31 [Source:HGNC Symbol;Acc:HGNC:25319]	-	ENSG00000151475
MIR7851	2.61129	2.37296	0.128126	0.952324	1	3.17251	0.497273	2.68525	0.361809	1	miRNA	microRNA 7851 [Source:HGNC Symbol;Acc:HGNC:50127]	-	ENSG00000278520
SLC6A3	4.62961	2.37296	0.956696	0.596532	1	1.0774	0.497273	1.11651	0.798208	1	protein_coding	solute carrier family 6 member 3 [Source:HGNC Symbol;Acc:HGNC:11049]	-	ENSG00000142319
SEBOX	0.496546	2.39094	-2.23439	0.427991	1	0.479007	0.497273	0.0150585	0.997592	1	protein_coding	SEBOX homeobox [Source:HGNC Symbol;Acc:HGNC:32942]	-	ENSG00000274529
AC007529.2	0.496546	2.39094	-2.23439	0.427991	1	1.0774	0.497273	1.11651	0.798208	1	lincRNA	novel transcript	-	ENSG00000283240
AC073133.2	0.528686	2.39094	-2.20651	0.432055	1	2.1548	0.497273	2.12165	0.552118	1	lincRNA	uncharacterized LOC285889 [Source:NCBI gene;Acc:285889]	-	ENSG00000233878
AC006512.2	1.98618	2.39094	-0.260942	0.907542	1	0.5387	0.497273	0.100643	0.983888	1	processed_pseudogene	zinc finger protein 655 (ZNF655) pseudogene	-	ENSG00000257078
AC009884.2	2.05046	2.39094	-0.22518	0.912768	1	1.43702	0.497273	1.55102	0.699188	1	processed_pseudogene	chromosome 8 open reading frame 46 (C8orf46) pseudogene	-	ENSG00000270255
AC097641.1	3.04356	2.39094	0.347291	0.853556	1	1.0774	0.497273	1.11651	0.798208	1	processed_transcript	novel transcript	-	ENSG00000264860
AC007537.2	5.59057	2.39094	1.22247	0.444906	1	2.1548	0.497273	2.12165	0.552118	1	processed_pseudogene	ribosomal protein L21 (RPL21) pseudogene	-	ENSG00000242405
MIR3613	2.01832	2.40892	-0.250961	0.902383	1	0.5387	0.497273	0.100643	0.983888	1	miRNA	microRNA 3613 [Source:HGNC Symbol;Acc:HGNC:38964]	-	ENSG00000264864
LINC02003	3.5401	2.40892	0.557735	0.754327	1	1.0774	0.497273	1.11651	0.798208	1	lincRNA	long intergenic non-protein coding RNA 2003 [Source:HGNC Symbol;Acc:HGNC:27099]	-	ENSG00000264026
AC021739.1	4.13307	2.40892	0.7751	0.648859	1	5.26762	0.497273	3.42076	0.175869	0.290429	processed_pseudogene	ribosomal protein S2 (RPS2) pseudogene	-	ENSG00000259195
PARP4P2	5.02974	2.40892	1.0651	0.518424	1	1.97572	0.497273	2.00937	0.550171	1	unprocessed_pseudogene	poly(ADP-ribose) polymerase family member 4 pseudogene 2 [Source:HGNC Symbol;Acc:HGNC:37760]	-	ENSG00000224976
A3GALT2	8.10544	2.40892	1.75112	0.216596	1	2.6935	0.497273	2.44523	0.464195	1	protein_coding	alpha 1,3-galactosyltransferase 2 [Source:HGNC Symbol;Acc:HGNC:30005]	-	ENSG00000184389
GIP	1.58606	2.4269	-0.623801	0.786074	1	2.51442	0.497273	2.35583	0.447738	1	protein_coding	gastric inhibitory polypeptide [Source:HGNC Symbol;Acc:HGNC:4270]	-	ENSG00000159224
AC022517.1	2.48273	2.4269	0.042496	0.98396	1	2.87404	0.497273	2.55316	0.434886	1	antisense	novel transcript, antisense to PTPRS	-	ENSG00000267550
IRS3P	3.10783	2.4269	0.354792	0.846812	1	2.03541	0.497273	2.04788	0.536257	1	processed_pseudogene	insulin receptor substrate 3, pseudogene [Source:HGNC Symbol;Acc:HGNC:6127]	-	ENSG00000184414
AL356320.1	5.19044	2.4269	1.09514	0.497159	1	8.02081	0.497273	4.0281	0.0853235	0.161951	processed_pseudogene	ribosomal protein S29 (RPS29) pseudogene	-	ENSG00000232768
AC010320.5	0.993092	2.44488	-1.28361	0.609468	1	1.0774	0.497273	1.11651	0.798208	1	processed_pseudogene	vomeronasal 1 receptor 2 (VN1R2) pseudogene	-	ENSG00000277562
RPL37AP8	1.02523	2.44488	-1.25156	0.597143	1	0.5387	0.497273	0.100643	0.983888	1	processed_pseudogene	ribosomal protein L37a pseudogene 8 [Source:HGNC Symbol;Acc:HGNC:35645]	-	ENSG00000176343
AC015849.6	1.55392	2.44488	-0.655297	0.764543	1	0.5387	0.497273	0.100643	0.983888	1	processed_pseudogene	ribosomal L24 domain containing 1 (RSL24D1) pseudogene	-	ENSG00000271268
RPS12P31	2.05046	2.44488	-0.250845	0.902557	1	0.479007	0.497273	0.0150585	0.997592	1	processed_pseudogene	ribosomal protein S12 pseudogene 31 [Source:HGNC Symbol;Acc:HGNC:35578]	-	ENSG00000242325
AL390774.2	2.0826	2.44488	-0.233697	0.910106	1	1.55641	0.497273	1.65593	0.646381	1	antisense	novel transcript	-	ENSG00000230826
AC106820.1	3.60438	2.44488	0.562553	0.753665	1	1.97572	0.497273	2.00937	0.550171	1	processed_pseudogene	ribosomal protein S16 (RPS16) pseudogene	-	ENSG00000243445
AL139300.2	4.16521	2.44488	0.768647	0.661666	1	4.43045	0.497273	3.17903	0.227992	0.355112	antisense	novel transcript, antisense to BAG5	-	ENSG00000258851
BACH1-IT2	4.19735	2.44488	0.777979	0.666177	1	2.57411	0.497273	2.38626	0.43912	1	lincRNA	BACH1 intronic transcript 2 [Source:HGNC Symbol;Acc:HGNC:40007]	-	ENSG00000228817
AC008429.4	4.53319	2.44488	0.89915	0.601167	1	2.93374	0.497273	2.58294	0.389653	1	processed_pseudogene	coiled-coil domain containing 72 (CCDC72) pseudogene	-	ENSG00000254328
AC104564.5	10.2202	2.44488	2.0705	0.121464	1	8.56097	0.497273	4.13012	0.0574381	0.117559	sense_intronic	novel transcript, sense intronic to SSH2	-	ENSG00000265625
CENPCP1	2.51487	2.46286	0.0397521	0.985207	1	0.5387	0.497273	0.100643	0.983888	1	processed_pseudogene	centromere protein C pseudogene 1 [Source:HGNC Symbol;Acc:HGNC:1855]	-	ENSG00000226982
RNU6-554P	4.9976	2.46286	1.03158	0.579001	1	1.0774	0.497273	1.11651	0.798208	1	snRNA	RNA, U6 small nuclear 554, pseudogene [Source:HGNC Symbol;Acc:HGNC:47517]	-	ENSG00000222398
AC063960.2	10.8453	2.46286	2.1469	0.126538	1	0.479007	0.497273	0.0150585	0.997592	1	antisense	novel transcript, antisense to TACC2	-	ENSG00000285973
AC018521.3	2.05046	2.84756	-0.478365	0.823101	1	1.6161	0.497273	1.70448	0.660867	1	lincRNA	novel transcript	-	ENSG00000264243
RN7SKP9	4.03665	2.84756	0.501463	0.786494	1	3.05312	0.497273	2.6353	0.366926	1	misc_RNA	RNA, 7SK small nuclear pseudogene 9 [Source:HGNC Symbol;Acc:HGNC:42627]	-	ENSG00000201793
MIR194-2HG	1.05737	2.86554	-1.4552	0.543615	1	0.958014	0.497273	0.965523	0.830242	1	lincRNA	MIR194-2 host gene [Source:HGNC Symbol;Acc:HGNC:51946]	-	ENSG00000229719
AC006372.4	1.52178	2.86554	-0.912035	0.666364	1	1.91603	0.497273	1.96681	0.593731	1	TEC	TEC	-	ENSG00000280266
DSCAS	3.01142	2.86554	0.0740242	0.968363	1	1.49671	0.497273	1.60595	0.659619	1	antisense	DSC1/DSC2 antisense RNA [Source:HGNC Symbol;Acc:HGNC:51116]	-	ENSG00000265888
MIR4434	0.496546	2.88352	-2.50307	0.343844	1	1.0774	0.497273	1.11651	0.798208	1	miRNA	microRNA 4434 [Source:HGNC Symbol;Acc:HGNC:41832]	-	ENSG00000283204
RPL7AP73	0.496546	2.88352	-2.50307	0.343844	1	3.7709	0.497273	2.93312	0.333201	1	processed_pseudogene	ribosomal protein L7a pseudogene 73 [Source:HGNC Symbol;Acc:HGNC:41968]	-	ENSG00000237952
CTAGE9	1.05737	2.88352	-1.46354	0.533183	1	3.65151	0.497273	2.89104	0.29964	1	protein_coding	CTAGE family member 9 [Source:HGNC Symbol;Acc:HGNC:37275]	-	ENSG00000236761
DKFZP434A062	2.57915	2.88352	-0.165201	0.928589	1	5.38847	0.497273	3.46295	0.166902	0.278745	lincRNA	uncharacterized LOC26102 [Source:NCBI gene;Acc:26102]	-	ENSG00000262075
KRT8P11	5.71912	2.88352	0.981882	0.521339	1	2.1548	0.497273	2.12165	0.552118	1	processed_pseudogene	keratin 8 pseudogene 11 [Source:HGNC Symbol;Acc:HGNC:31058]	-	ENSG00000255815
FDX1P1	6.68008	2.88352	1.20858	0.400771	1	1.0774	0.497273	1.11651	0.798208	1	processed_pseudogene	ferredoxin 1 pseudogene 1 [Source:HGNC Symbol;Acc:HGNC:3640]	-	ENSG00000181741
ILF2P1	9.19495	2.88352	1.67054	0.202619	1	3.71121	0.497273	2.91225	0.301971	1	processed_pseudogene	interleukin enhancer binding factor 2 pseudogene 1 [Source:HGNC Symbol;Acc:HGNC:44695]	-	ENSG00000244226
PCNPP5	0.528686	2.9015	-2.4856	0.343059	1	1.6161	0.497273	1.70448	0.660867	1	processed_pseudogene	PEST containing nuclear protein pseudogene 5 [Source:HGNC Symbol;Acc:HGNC:41977]	-	ENSG00000177197
LINC02133	1.02523	2.9015	-1.50128	0.499023	1	2.57411	0.497273	2.38626	0.43912	1	lincRNA	long intergenic non-protein coding RNA 2133 [Source:HGNC Symbol;Acc:HGNC:52993]	-	ENSG00000261231
BHMT2	3.0757	2.9015	0.0839049	0.96176	1	6.28532	0.497273	3.67746	0.124176	0.219334	protein_coding	betaine--homocysteine S-methyltransferase 2 [Source:HGNC Symbol;Acc:HGNC:1048]	-	ENSG00000132840
AC090844.3	3.60438	2.9015	0.311405	0.853443	1	2.1548	0.497273	2.12165	0.552118	1	lincRNA	novel transcript	-	ENSG00000265799
ZNF763	4.03665	2.9015	0.480711	0.772356	1	2.51442	0.497273	2.35583	0.447738	1	protein_coding	zinc finger protein 763 [Source:HGNC Symbol;Acc:HGNC:27614]	zf-C2H2	ENSG00000197054
AC097717.1	4.19735	2.9015	0.526502	0.757211	1	1.49671	0.497273	1.60595	0.659619	1	processed_transcript	novel transcript	-	ENSG00000232732
AC092756.1	4.56533	2.9015	0.656702	0.680272	1	2.09511	0.497273	2.08516	0.52896	1	sense_intronic	novel transcript, sense intronic to MYO1E	-	ENSG00000259771
IL5RA	0.496546	2.91948	-2.51857	0.339537	1	0.479007	0.497273	0.0150585	0.997592	1	protein_coding	interleukin 5 receptor subunit alpha [Source:HGNC Symbol;Acc:HGNC:6017]	-	ENSG00000091181
AL117344.1	1.58606	2.91948	-0.890764	0.685032	1	1.43702	0.497273	1.55102	0.699188	1	processed_pseudogene	novel pseudogene	-	ENSG00000218631
AC012170.1	3.5401	2.91948	0.283996	0.868783	1	5.86601	0.497273	3.57508	0.154599	0.262032	processed_pseudogene	ribosomal protein S20 (RPS20) pseudogene	-	ENSG00000242737
GNAS-AS1	4.13307	2.91948	0.501325	0.760454	1	1.0774	0.497273	1.11651	0.798208	1	antisense	GNAS antisense RNA 1 [Source:HGNC Symbol;Acc:HGNC:24872]	-	ENSG00000235590
WFDC5	4.13307	2.91948	0.501325	0.760454	1	2.63381	0.497273	2.41601	0.436077	1	protein_coding	WAP four-disulfide core domain 5 [Source:HGNC Symbol;Acc:HGNC:20477]	-	ENSG00000175121
AC022973.1	4.16521	2.91948	0.510406	0.759316	1	0.958014	0.497273	0.965523	0.830242	1	processed_pseudogene	ribosomal protein L15 (RPL15) pseudogene	-	ENSG00000243402
F7	4.56533	2.91948	0.650033	0.685381	1	4.3096	0.497273	3.12672	0.284258	0.41936	protein_coding	coagulation factor VII [Source:HGNC Symbol;Acc:HGNC:3544]	-	ENSG00000057593
PLCH1-AS1	5.65484	2.91948	0.955461	0.525825	1	2.6935	0.497273	2.44523	0.464195	1	antisense	PLCH1 antisense RNA 1 [Source:HGNC Symbol;Acc:HGNC:41231]	-	ENSG00000239508
LINC01498	6.6158	2.91948	1.18459	0.412417	1	0.5387	0.497273	0.100643	0.983888	1	antisense	long intergenic non-protein coding RNA 1498 [Source:HGNC Symbol;Acc:HGNC:51164]	-	ENSG00000247213
AL449043.1	1.48964	2.93745	-0.965209	0.668502	1	2.09511	0.497273	2.08516	0.52896	1	lincRNA	novel transcript	-	ENSG00000227917
AL008627.1	1.48964	2.93745	-0.965209	0.668502	1	3.41274	0.497273	2.80217	0.330392	1	processed_pseudogene	ribosomal protein L29 (RPL29) pseudogene	-	ENSG00000229700
Z97985.1	1.55392	2.93745	-0.920319	0.661461	1	0.479007	0.497273	0.0150585	0.997592	1	processed_pseudogene	chondroitin beta1,4 N-acetylgalactosaminyltransferase (ChGn) pseudogene	-	ENSG00000182574
CLYBL-AS2	1.58606	2.93745	-0.897969	0.688282	1	0.5387	0.497273	0.100643	0.983888	1	antisense	CLYBL antisense RNA 2 [Source:HGNC Symbol;Acc:HGNC:39894]	-	ENSG00000227659
RN7SL505P	2.0826	2.93745	-0.498778	0.802546	1	4.54984	0.497273	3.21418	0.214381	0.338572	misc_RNA	RNA, 7SL, cytoplasmic 505, pseudogene [Source:HGNC Symbol;Acc:HGNC:46521]	-	ENSG00000241420
AC007790.1	3.13997	2.93745	0.0936495	0.959658	1	5.08854	0.497273	3.37539	0.177872	0.293033	processed_pseudogene	ribosomal protein S3A (RPS3A) pseudogene	-	ENSG00000226205
PEBP1P2	3.7008	2.93745	0.329444	0.864974	1	3.05312	0.497273	2.6353	0.366926	1	processed_pseudogene	phosphatidylethanolamine binding protein 1 pseudogene 2 [Source:HGNC Symbol;Acc:HGNC:44344]	-	ENSG00000270532
TPTE2P5	8.39469	2.93745	1.51564	0.306799	1	4.3096	0.497273	3.12672	0.284258	0.41936	transcribed_unprocessed_pseudogene	transmembrane phosphoinositide 3-phosphatase and tensin homolog 2 pseudogene 5 [Source:HGNC Symbol;Acc:HGNC:42356]	-	ENSG00000168852
Z99127.3	1.05737	2.95543	-1.49245	0.562402	1	0.958014	0.497273	0.965523	0.830242	1	processed_pseudogene	transmembrane protein 56 (TMEM56) pseudogene	-	ENSG00000237249
KARSP1	1.55392	2.95543	-0.927733	0.68183	1	1.0774	0.497273	1.11651	0.798208	1	processed_pseudogene	lysyl-tRNA synthetase pseudogene 1 [Source:HGNC Symbol;Acc:HGNC:39207]	-	ENSG00000229696
AL023755.1	1.05737	3.34013	-1.67725	0.467007	1	3.59182	0.497273	2.86953	0.302378	1	lincRNA	uncharacterized LOC100505918 [Source:NCBI gene;Acc:100505918]	-	ENSG00000228697
RNU6-1098P	3.0757	3.34013	-0.123036	0.944202	1	0.479007	0.497273	0.0150585	0.997592	1	snRNA	RNA, U6 small nuclear 1098, pseudogene [Source:HGNC Symbol;Acc:HGNC:48061]	-	ENSG00000252581
AL049780.2	0.993092	3.35811	-1.74299	0.442389	1	4.24991	0.497273	3.10846	0.253446	0.384185	antisense	novel transcript, antisense to NEK9 and TMED10	-	ENSG00000259138
AC012485.1	4.53319	3.35811	0.434904	0.78461	1	2.03541	0.497273	2.04788	0.536257	1	processed_transcript	novel transcript	-	ENSG00000225057
AC139887.1	7.60889	3.35811	1.17902	0.387817	1	3.71121	0.497273	2.91225	0.301971	1	antisense	novel transcript, antisense to PCGF3	-	ENSG00000233799
AC005324.1	1.98618	3.37609	-0.754733	0.70858	1	1.91603	0.497273	1.96681	0.593731	1	antisense	novel transcript	-	ENSG00000233002
AL109955.1	3.57224	3.37609	0.0818615	0.959985	1	2.03541	0.497273	2.04788	0.536257	1	antisense	uncharacterized LOC100291105 [Source:NCBI gene;Acc:100291105]	-	ENSG00000218018
RMDN2-AS1	5.65484	3.37609	0.742187	0.608868	1	4.78861	0.497273	3.28125	0.213775	0.337882	antisense	RMDN2 antisense RNA 1 [Source:HGNC Symbol;Acc:HGNC:41150]	-	ENSG00000235848
AC008443.2	5.99069	3.37609	0.832415	0.589146	1	1.6161	0.497273	1.70448	0.660867	1	lincRNA	novel transcript	-	ENSG00000248103
AC006023.2	6.51938	3.37609	0.953462	0.514673	1	1.6161	0.497273	1.70448	0.660867	1	unprocessed_pseudogene	methionyl aminopeptidase 2 (METAP2) pseudogene	-	ENSG00000273444
GLYAT	7.14448	3.37609	1.08137	0.42639	1	1.0774	0.497273	1.11651	0.798208	1	protein_coding	glycine-N-acyltransferase [Source:HGNC Symbol;Acc:HGNC:13734]	-	ENSG00000149124
CNDP1	9.65935	3.37609	1.51712	0.22612	1	2.87404	0.497273	2.55316	0.434886	1	protein_coding	carnosine dipeptidase 1 [Source:HGNC Symbol;Acc:HGNC:20675]	-	ENSG00000150656
AC018445.4	0.993092	3.39407	-1.75597	0.434381	1	1.0774	0.497273	1.11651	0.798208	1	TEC	TEC	-	ENSG00000279981
AC005091.1	2.0826	3.39407	-0.710411	0.704129	1	1.0774	0.497273	1.11651	0.798208	1	antisense	novel transcript, antisense to TAX1BP1	-	ENSG00000229893
CICP3	4.16521	3.39407	0.291536	0.855666	1	1.0774	0.497273	1.11651	0.798208	1	processed_pseudogene	capicua transcriptional repressor pseudogene 3 [Source:HGNC Symbol;Acc:HGNC:37742]	-	ENSG00000229376
MT-TK	4.59747	3.39407	0.439625	0.773894	1	11.3753	0.497273	4.54346	0.0266195	0.0621329	Mt_tRNA	mitochondrially encoded tRNA lysine [Source:HGNC Symbol;Acc:HGNC:7489]	-	ENSG00000210156
LINC00336	4.62961	3.39407	0.447635	0.769724	1	1.97572	0.497273	2.00937	0.550171	1	lincRNA	long intergenic non-protein coding RNA 336 [Source:HGNC Symbol;Acc:HGNC:33813]	-	ENSG00000197251
ZNF90P1	6.64794	3.39407	0.971506	0.483183	1	0.479007	0.497273	0.0150585	0.997592	1	processed_pseudogene	zinc finger protein 90 pseudogene 1 [Source:HGNC Symbol;Acc:HGNC:12888]	-	ENSG00000241738
RPL26P27	7.20876	3.39407	1.08665	0.423691	1	1.55641	0.497273	1.65593	0.646381	1	processed_pseudogene	ribosomal protein L26 pseudogene 27 [Source:HGNC Symbol;Acc:HGNC:36735]	-	ENSG00000226493
CR391992.1	11.2775	3.39407	1.73373	0.145162	1	1.0774	0.497273	1.11651	0.798208	1	processed_pseudogene	DnaJ (Hsp40) homolog, subfamily C member 8 (DNAJC8) pseudogene	-	ENSG00000229820
AC015853.1	3.13997	3.41205	-0.12433	0.943576	1	0.5387	0.497273	0.100643	0.983888	1	antisense	novel transcript, antisense to VPS53	-	ENSG00000262905
GRK6P1	3.5401	3.41205	0.0595983	0.971515	1	1.6161	0.497273	1.70448	0.660867	1	processed_pseudogene	G protein-coupled receptor kinase 6 pseudogene 1 [Source:HGNC Symbol;Acc:HGNC:4547]	-	ENSG00000215571
AL161668.1	4.16521	3.41205	0.285681	0.860068	1	4.49014	0.497273	3.1968	0.21998	0.345451	lincRNA	novel transcript	-	ENSG00000178107
AC104472.1	4.72603	3.41205	0.46631	0.775179	1	2.1548	0.497273	2.12165	0.552118	1	sense_intronic	novel transcript, sense intronic to PLCH1	-	ENSG00000214919
AC016746.1	5.68698	3.41205	0.737625	0.617183	1	7.54327	0.497273	3.94706	0.0790185	0.152301	antisense	novel transcript, antisense to SATB homeobox 2	-	ENSG00000257045
AC008870.4	6.77649	3.41205	0.988945	0.492722	1	1.01771	0.497273	1.04415	0.797912	1	antisense	novel transcript, antisense to PALB2	-	ENSG00000261723
AL391335.1	8.66626	3.41205	1.34958	0.30126	1	5.14823	0.497273	3.39068	0.175478	0.289958	antisense	novel transcript, antisense to SNX27	-	ENSG00000250734
MIR4639	8.76268	3.41205	1.36299	0.296079	1	5.20792	0.497273	3.40579	0.174614	0.289076	miRNA	microRNA 4639 [Source:HGNC Symbol;Acc:HGNC:41645]	-	ENSG00000263712
TUBA3E	0.528686	3.43003	-2.7253	0.288105	1	0.479007	0.497273	0.0150585	0.997592	1	protein_coding	tubulin alpha 3e [Source:HGNC Symbol;Acc:HGNC:20765]	-	ENSG00000152086
AC006372.2	1.05737	3.43003	-1.71071	0.455717	1	1.55641	0.497273	1.65593	0.646381	1	processed_transcript	novel transcript	-	ENSG00000233191
RNU6-623P	1.48964	3.43003	-1.18816	0.584546	1	4.3096	0.497273	3.12672	0.284258	0.41936	snRNA	RNA, U6 small nuclear 623, pseudogene [Source:HGNC Symbol;Acc:HGNC:47586]	-	ENSG00000200013
RNU6-437P	1.58606	3.43003	-1.12231	0.603209	1	1.01771	0.497273	1.04415	0.797912	1	snRNA	RNA, U6 small nuclear 437, pseudogene [Source:HGNC Symbol;Acc:HGNC:47400]	-	ENSG00000238420
CACNA1G-AS1	4.69389	3.43003	0.452157	0.781177	1	8.44159	0.497273	4.11142	0.0610146	0.123554	antisense	CACNA1G antisense RNA 1 [Source:HGNC Symbol;Acc:HGNC:27377]	-	ENSG00000250107
RNU6-1153P	6.21567	3.43003	0.859889	0.564017	1	2.6935	0.497273	2.44523	0.464195	1	snRNA	RNA, U6 small nuclear 1153, pseudogene [Source:HGNC Symbol;Acc:HGNC:48116]	-	ENSG00000252569
AL772337.3	2.64343	3.44801	-0.384458	0.929246	1	0.958014	0.497273	0.965523	0.830242	1	transcribed_unprocessed_pseudogene	cathepsin L (CTSL) pseudogene	-	ENSG00000234460
AL161931.1	3.01142	3.44801	-0.185782	0.924156	1	3.7709	0.497273	2.93312	0.333201	1	unprocessed_pseudogene	immunoglobulin lambda variable 4-3 (IGLV4-3) pseudogene	-	ENSG00000275675
AC078883.2	3.13997	3.44801	-0.136322	0.944035	1	2.1548	0.497273	2.12165	0.552118	1	antisense	novel transcript	-	ENSG00000226963
TMEM178B	3.60438	3.81472	-0.0873424	0.958018	1	1.49671	0.497273	1.60595	0.659619	1	protein_coding	transmembrane protein 178B [Source:HGNC Symbol;Acc:HGNC:44112]	-	ENSG00000261115
AC022507.1	3.63652	3.81472	-0.0770459	0.963332	1	1.91603	0.497273	1.96681	0.593731	1	processed_pseudogene	phosphogluconate dehydrogenase (PGD) pseudogene	-	ENSG00000257777
AL138752.2	5.1583	3.81472	0.42904	0.778678	1	3.89175	0.497273	2.99248	0.281431	1	protein_coding	novel transcript	-	ENSG00000255872
RPS26P49	0.528686	3.8327	-2.89082	0.237972	1	1.97572	0.497273	2.00937	0.550171	1	processed_pseudogene	ribosomal protein S26 pseudogene 49 [Source:HGNC Symbol;Acc:HGNC:35514]	-	ENSG00000239365
AC099791.2	3.57224	3.8327	-0.103054	0.94897	1	3.05312	0.497273	2.6353	0.366926	1	lincRNA	novel transcript	-	ENSG00000271200
AL391994.1	5.1583	3.8327	0.423456	0.774425	1	2.1548	0.497273	2.12165	0.552118	1	processed_pseudogene	ubiquitin-conjugating enzyme E2G 1 (UBC7 homolog, C. elegans) (UBE2G10 pseudogene	-	ENSG00000227962
AC092139.2	6.24781	3.8327	0.697717	0.627472	1	0.479007	0.497273	0.0150585	0.997592	1	TEC	novel transcript	-	ENSG00000279021
LMF1-AS1	6.55152	3.8327	0.774189	0.585419	1	4.07083	0.497273	3.05211	0.254044	1	antisense	LMF1 antisense RNA 1 [Source:HGNC Symbol;Acc:HGNC:50469]	-	ENSG00000260439
TMEM246-AS1	1.52178	3.85068	-1.33566	0.484561	1	0.479007	0.497273	0.0150585	0.997592	1	antisense	TMEM246 antisense RNA 1 [Source:HGNC Symbol;Acc:HGNC:51191]	-	ENSG00000225376
AP006296.1	1.58606	3.85068	-1.29419	0.522924	1	0.479007	0.497273	0.0150585	0.997592	1	processed_pseudogene	serine/arginine-rich splicing factor 3 (SRSF3) pseudogene	-	ENSG00000257043
AC022784.5	3.66866	3.85068	-0.078121	0.962167	1	10.1174	0.497273	4.37135	0.0359533	0.0799985	antisense	novel transcript	-	ENSG00000254340
SNORA71D	5.22258	3.85068	0.432956	0.77235	1	1.0774	0.497273	1.11651	0.798208	1	snoRNA	small nucleolar RNA, H/ACA box 71D [Source:HGNC Symbol;Acc:HGNC:32657]	-	ENSG00000200354
AC026740.1	9.22709	3.85068	1.25857	0.307865	1	5.50785	0.497273	3.49221	0.154579	0.262032	antisense	novel transcript, antisense to TPPP	-	ENSG00000271781
AC127502.3	0.496546	3.86866	-2.92501	0.227727	1	1.0774	0.497273	1.11651	0.798208	1	unprocessed_pseudogene	M-phase phosphoprotein 10 (MPHOSPH10) pseudogene	-	ENSG00000283345
AP001330.5	1.48964	3.86866	-1.36282	0.501843	1	0.479007	0.497273	0.0150585	0.997592	1	lincRNA	novel transcript	-	ENSG00000271882
AC099521.2	1.55392	3.86866	-1.32143	0.486528	1	0.479007	0.497273	0.0150585	0.997592	1	TEC	novel transcript	-	ENSG00000279693
AC021660.2	2.61129	3.86866	-0.574265	0.740951	1	4.3096	0.497273	3.12672	0.284258	0.41936	antisense	novel transcript	-	ENSG00000248839
AL732372.3	4.46892	3.86866	0.215594	0.899446	1	5.98686	0.497273	3.61343	0.132052	0.230684	unprocessed_pseudogene	novel pseudogene	-	ENSG00000250575
AP003467.1	7.73745	3.86866	0.998323	0.441658	1	2.45473	0.497273	2.32442	0.461778	1	antisense	novel transcript	-	ENSG00000253911
OR8S1	1.48964	3.88664	-1.36863	0.501059	1	1.0774	0.497273	1.11651	0.798208	1	protein_coding	olfactory receptor family 8 subfamily S member 1 [Source:HGNC Symbol;Acc:HGNC:19628]	-	ENSG00000284723
LINC01943	2.54701	3.88664	-0.606299	0.723124	1	0.5387	0.497273	0.100643	0.983888	1	lincRNA	long intergenic non-protein coding RNA 1943 [Source:HGNC Symbol;Acc:HGNC:52767]	-	ENSG00000280721
VSX2	3.0757	3.88664	-0.336536	0.837299	1	0.479007	0.497273	0.0150585	0.997592	1	protein_coding	visual system homeobox 2 [Source:HGNC Symbol;Acc:HGNC:1975]	Homeobox	ENSG00000119614
AC098476.1	3.10783	3.88664	-0.325217	0.843652	1	3.95144	0.497273	3.01296	0.268134	1	TEC	TEC	-	ENSG00000279017
AL359697.1	3.13997	3.88664	-0.31364	0.852724	1	12.3319	0.497273	4.65582	0.0196627	0.0482384	sense_intronic	novel transcript, sense intronic to DNAJC1	-	ENSG00000279623
ZNF259P1	4.53319	3.88664	0.228446	0.881364	1	2.1548	0.497273	2.12165	0.552118	1	transcribed_processed_pseudogene	zinc finger protein 259 pseudogene 1 [Source:HGNC Symbol;Acc:HGNC:13052]	-	ENSG00000219565
AL590666.3	8.6984	3.88664	1.16461	0.353463	1	5.98686	0.497273	3.61343	0.132052	0.230684	lincRNA	novel transcript	-	ENSG00000237588
C1orf167	2.57915	3.90462	-0.598516	0.729578	1	3.71121	0.497273	2.91225	0.301971	1	protein_coding	chromosome 1 open reading frame 167 [Source:HGNC Symbol;Acc:HGNC:25262]	-	ENSG00000215910
EEF1B2P7	4.00451	3.90462	0.0456567	0.977756	1	5.387	0.497273	3.45021	0.209538	0.333248	processed_pseudogene	eukaryotic translation elongation factor 1 beta 2 pseudogene 7 [Source:HGNC Symbol;Acc:HGNC:51454]	-	ENSG00000213055
AL139412.1	4.03665	3.90462	0.0552933	0.972213	1	1.0774	0.497273	1.11651	0.798208	1	lincRNA	novel transcript	-	ENSG00000236947
TRPC5	4.22949	3.90462	0.11014	0.950019	1	3.05312	0.497273	2.6353	0.366926	1	protein_coding	transient receptor potential cation channel subfamily C member 5 [Source:HGNC Symbol;Acc:HGNC:12337]	-	ENSG00000072315
AP003119.1	0.496546	3.9226	-2.94299	0.237344	1	1.6161	0.497273	1.70448	0.660867	1	antisense	novel transcript	-	ENSG00000254632
GUCA1A	2.05046	3.9226	-0.932976	0.615708	1	3.41274	0.497273	2.80217	0.330392	1	protein_coding	guanylate cyclase activator 1A [Source:HGNC Symbol;Acc:HGNC:4678]	-	ENSG00000048545
AC105206.1	2.05046	3.9226	-0.932976	0.615708	1	5.32877	0.497273	3.44757	0.178383	0.293632	sense_overlapping	novel transcript, sense overlapping BMP1	-	ENSG00000177725
AC091614.2	2.54701	3.9226	-0.617609	0.728891	1	3.53213	0.497273	2.84765	0.308064	1	lincRNA	novel transcript	-	ENSG00000285532
EVX1-AS	2.97928	3.9226	-0.385254	0.839596	1	0.5387	0.497273	0.100643	0.983888	1	antisense	EVX1 antisense RNA [Source:HGNC Symbol;Acc:HGNC:40223]	-	ENSG00000253405
AC069200.1	4.00451	3.9226	0.0397012	0.981202	1	1.43702	0.497273	1.55102	0.699188	1	lincRNA	novel transcript	-	ENSG00000273257
ROR1-AS1	0.993092	3.94058	-1.97114	0.412795	1	1.55641	0.497273	1.65593	0.646381	1	antisense	ROR1 antisense RNA 1 [Source:HGNC Symbol;Acc:HGNC:40508]	-	ENSG00000223949
YAP1P1	4.06879	3.94058	0.0524646	0.975943	1	0.5387	0.497273	0.100643	0.983888	1	processed_pseudogene	Yes associated protein 1 pseudogene 1 [Source:HGNC Symbol;Acc:HGNC:38016]	-	ENSG00000220494
ABI1P1	2.48273	4.28931	-0.781651	0.683535	1	5.26762	0.497273	3.42076	0.175869	0.290429	unprocessed_pseudogene	abl interactor 1 pseudogene 1 [Source:HGNC Symbol;Acc:HGNC:20035]	-	ENSG00000271484
RF01225	3.13997	4.28931	-0.460194	0.789989	1	2.1548	0.497273	2.12165	0.552118	1	snoRNA		-	ENSG00000239005
AC046130.2	0.496546	4.30729	-3.08161	0.196694	1	1.43702	0.497273	1.55102	0.699188	1	lincRNA	novel transcript	-	ENSG00000256538
AC107294.3	0.528686	4.30729	-3.0602	0.198777	1	11.9126	0.497273	4.60474	0.0226723	0.0542519	lincRNA	novel transcript	-	ENSG00000273403
AC103705.1	4.00451	4.30729	-0.10108	0.949836	1	1.0774	0.497273	1.11651	0.798208	1	processed_pseudogene	protein tyrosine phosphatase type IVA, member 1 (PTP4A1) pseudogene	-	ENSG00000278275
LINC00528	5.19044	4.30729	0.262191	0.857865	1	2.09511	0.497273	2.08516	0.52896	1	lincRNA	long intergenic non-protein coding RNA 528 [Source:HGNC Symbol;Acc:HGNC:26875]	-	ENSG00000269220
AC008985.1	10.8131	4.30729	1.32233	0.265575	1	2.1548	0.497273	2.12165	0.552118	1	TEC	TEC	-	ENSG00000278999
AC010285.1	0.528686	4.32527	-3.06584	0.193261	1	0.5387	0.497273	0.100643	0.983888	1	antisense	novel transcript	-	ENSG00000249412
FAM90A2P	4.59747	4.32527	0.0869807	0.952409	1	4.31107	0.497273	3.13969	0.280817	0.41552	unprocessed_pseudogene	family with sequence similarity 90 member A2, pseudogene [Source:HGNC Symbol;Acc:HGNC:32250]	-	ENSG00000205879
AC010524.1	2.05046	4.34325	-1.0837	0.530925	1	2.93374	0.497273	2.58294	0.389653	1	antisense	novel transcript, antisense to TEAD2	-	ENSG00000268157
AL513327.3	2.11474	4.34325	-1.05088	0.574484	1	1.49671	0.497273	1.60595	0.659619	1	lincRNA	novel transcript	-	ENSG00000270115
HSPE1P27	2.64343	4.34325	-0.727421	0.687947	1	2.1548	0.497273	2.12165	0.552118	1	processed_pseudogene	heat shock protein family E (Hsp10) member 1 pseudogene 27 [Source:HGNC Symbol;Acc:HGNC:49346]	-	ENSG00000235112
LIMS1-AS1	3.04356	4.34325	-0.50989	0.749911	1	1.55641	0.497273	1.65593	0.646381	1	antisense	LIMS1 antisense RNA 1 [Source:HGNC Symbol;Acc:HGNC:40342]	-	ENSG00000228763
HSPA8P19	3.10783	4.34325	-0.487568	0.760103	1	1.49671	0.497273	1.60595	0.659619	1	processed_pseudogene	heat shock protein family A (Hsp70) member pseudogene 19 [Source:HGNC Symbol;Acc:HGNC:44935]	-	ENSG00000251614
AC073052.1	6.68008	4.34325	0.6195	0.637177	1	5.56754	0.497273	3.50642	0.150874	0.256971	processed_pseudogene	ankyrin repeat domain 49 (ANKRD49) pseudogene	-	ENSG00000228446
RNU6-610P	13.1995	4.34325	1.60472	0.142715	1	9.03998	0.497273	4.20926	0.0497746	0.104835	snRNA	RNA, U6 small nuclear 610, pseudogene [Source:HGNC Symbol;Acc:HGNC:47573]	-	ENSG00000206991
Z83847.1	1.58606	4.36123	-1.47333	0.449955	1	3.17251	0.497273	2.68525	0.361809	1	antisense	novel transcript, antisense to FAM83F	-	ENSG00000261202
AC145422.1	3.0757	4.36123	-0.50353	0.75083	1	1.43702	0.497273	1.55102	0.699188	1	lincRNA	novel transcript	-	ENSG00000256742
KIAA1614-AS1	3.0757	4.36123	-0.50353	0.75083	1	1.6161	0.497273	1.70448	0.660867	1	antisense	KIAA1614 antisense RNA 1 [Source:HGNC Symbol;Acc:HGNC:50644]	-	ENSG00000232586
AC068790.1	4.96546	4.36123	0.195046	0.905037	1	1.6161	0.497273	1.70448	0.660867	1	processed_pseudogene	spindle and kinetochore associated complex subunit 2 (SKA2)	-	ENSG00000256827
KCNE1	7.54461	4.36123	0.796035	0.546906	1	4.01114	0.497273	3.03275	0.259775	1	protein_coding	potassium voltage-gated channel subfamily E regulatory subunit 1 [Source:HGNC Symbol;Acc:HGNC:6240]	-	ENSG00000180509
YRDCP1	2.57915	4.37921	-0.765027	0.645607	1	3.2322	0.497273	2.70961	0.392341	1	processed_pseudogene	yrdC N(6)-threonylcarbamoyltransferase domain containing pseudogene 1 [Source:HGNC Symbol;Acc:HGNC:39919]	-	ENSG00000278486
TDH	5.62271	4.37921	0.363342	0.793038	1	0.958014	0.497273	0.965523	0.830242	1	transcribed_unitary_pseudogene	L-threonine dehydrogenase (pseudogene) [Source:HGNC Symbol;Acc:HGNC:15547]	-	ENSG00000154316
AL355385.1	5.7834	4.37921	0.396766	0.790251	1	1.43702	0.497273	1.55102	0.699188	1	antisense	novel transcript, antisense to KLC4	-	ENSG00000272170
AL391863.2	0.496546	4.39719	-3.10779	0.191153	1	0.5387	0.497273	0.100643	0.983888	1	antisense	novel transcript	-	ENSG00000234361
AL354733.1	1.05737	4.39719	-2.07196	0.325071	1	0.958014	0.497273	0.965523	0.830242	1	antisense	novel transcript, antisense to KIF27	-	ENSG00000226877
PBOV1	2.61129	4.39719	-0.756642	0.660337	1	5.02884	0.497273	3.35988	0.18167	0.297526	protein_coding	prostate and breast cancer overexpressed 1 [Source:HGNC Symbol;Acc:HGNC:21079]	-	ENSG00000254440
AL031281.1	3.13997	4.39719	-0.490503	0.769294	1	3.95144	0.497273	3.01296	0.268134	1	processed_pseudogene	M-phase phosphoprotein 6 (MPHOSPH6) pseudogene	-	ENSG00000271428
AC010809.2	6.48724	4.39719	0.569917	0.700618	1	1.6161	0.497273	1.70448	0.660867	1	antisense	uncharacterized LOC101929988 [Source:NCBI gene;Acc:101929988]	-	ENSG00000259408
AC025031.5	13.3923	4.39719	1.61054	0.149797	1	3.53213	0.497273	2.84765	0.308064	1	TEC	TEC	-	ENSG00000278896
RF00019	3.60438	4.76391	-0.407797	0.798375	1	3.83206	0.497273	2.96931	0.323732	1	misc_RNA		-	ENSG00000200788
AC004593.1	0.993092	4.78189	-2.25093	0.276659	1	0.5387	0.497273	0.100643	0.983888	1	antisense	uncharacterized LOC102724484 [Source:NCBI gene;Acc:102724484]	-	ENSG00000235669
AC068733.3	4.50105	4.79987	-0.0876541	0.954018	1	0.5387	0.497273	0.100643	0.983888	1	processed_transcript	uncharacterized LOC101927825 [Source:NCBI gene;Acc:101927825]	-	ENSG00000282556
Z98200.1	5.59057	4.79987	0.219979	0.872367	1	6.7061	0.497273	3.77878	0.144786	0.248365	lincRNA	novel transcript	-	ENSG00000271734
ITGB2-AS1	3.63652	4.81785	-0.411838	0.785749	1	1.43702	0.497273	1.55102	0.699188	1	antisense	ITGB2 antisense RNA 1 [Source:HGNC Symbol;Acc:HGNC:44304]	-	ENSG00000227039
AL359792.1	6.05497	4.81785	0.332851	0.805306	1	1.01771	0.497273	1.04415	0.797912	1	lincRNA	novel transcript	-	ENSG00000258753
FOXD4L3	1.02523	4.83583	-2.23838	0.245664	1	1.6161	0.497273	1.70448	0.660867	1	protein_coding	forkhead box D4 like 3 [Source:HGNC Symbol;Acc:HGNC:18523]	Fork	ENSG00000187559
AC110760.1	3.10783	4.83583	-0.642184	0.679108	1	2.87404	0.497273	2.55316	0.434886	1	antisense	novel transcript	-	ENSG00000248165
AP003774.4	4.13307	4.83583	-0.229481	0.874393	1	2.6935	0.497273	2.44523	0.464195	1	antisense	uncharacterized LOC102723878 [Source:NCBI gene;Acc:102723878]	-	ENSG00000236935
MIR215	9.29137	4.83583	0.940249	0.425739	1	3.47244	0.497273	2.82529	0.316695	1	miRNA	microRNA 215 [Source:HGNC Symbol;Acc:HGNC:31592]	-	ENSG00000207590
AC015727.1	10.3166	4.83583	1.09149	0.340452	1	9.99653	0.497273	4.34895	0.0419506	0.0910908	antisense	novel transcript, antisense to RABEP1	-	ENSG00000263220
MTRNR2L3	4.9976	4.85381	0.0501186	0.972974	1	1.01771	0.497273	1.04415	0.797912	1	protein_coding	MT-RNR2 like 3 [Source:HGNC Symbol;Acc:HGNC:37157]	-	ENSG00000256222
AC007014.2	5.1583	4.85381	0.0867843	0.949824	1	0.958014	0.497273	0.965523	0.830242	1	sense_intronic	novel transcript, sense intronic to CLEC16A	-	ENSG00000274038
SNORD91A	6.6158	4.85381	0.450002	0.728024	1	3.35305	0.497273	2.77614	0.374524	1	snoRNA	small nucleolar RNA, C/D box 91A [Source:HGNC Symbol;Acc:HGNC:32752]	-	ENSG00000212163
SNORA54	0.528686	4.87179	-3.23591	0.157918	1	2.87404	0.497273	2.55316	0.434886	1	snoRNA	small nucleolar RNA, H/ACA box 54 [Source:HGNC Symbol;Acc:HGNC:32647]	-	ENSG00000207008
AC002310.3	1.48964	4.87179	-1.69275	0.376983	1	4.49014	0.497273	3.1968	0.21998	0.345451	unprocessed_pseudogene	ribosomal protein L7 (RPL7) pseudogene	-	ENSG00000260494
LINC01618	3.10783	4.87179	-0.650882	0.678646	1	4.07083	0.497273	3.05211	0.254044	1	lincRNA	long intergenic non-protein coding RNA 1618 [Source:HGNC Symbol;Acc:HGNC:27195]	-	ENSG00000250302
RFKP2	6.15139	4.87179	0.338741	0.798794	1	8.3222	0.497273	4.09213	0.0669947	0.133485	processed_pseudogene	riboflavin kinase pseudogene 2 [Source:HGNC Symbol;Acc:HGNC:39182]	-	ENSG00000239439
AL356317.1	1.58606	4.88976	-1.63691	0.397229	1	1.43702	0.497273	1.55102	0.699188	1	processed_pseudogene	karyopherin alpha 4 (importin alpha 3) (KPNA4) pseudogene	-	ENSG00000213754
AL356805.1	3.66866	4.88976	-0.419079	0.793426	1	1.0774	0.497273	1.11651	0.798208	1	antisense	novel transcript, antisense to FOXN3	-	ENSG00000258380
RPL23AP23	4.13307	4.88976	-0.242311	0.871648	1	2.6935	0.497273	2.44523	0.464195	1	processed_pseudogene	ribosomal protein L23a pseudogene 23 [Source:HGNC Symbol;Acc:HGNC:36272]	-	ENSG00000236863
AC090543.1	6.08711	4.88976	0.322126	0.814549	1	2.1548	0.497273	2.12165	0.552118	1	processed_pseudogene	ribosomal protein L21 (RPL21) pseudogene	-	ENSG00000239465
AC011742.3	6.64794	4.88976	0.447246	0.73705	1	2.6935	0.497273	2.44523	0.464195	1	processed_pseudogene	ribosomal protein S2 (RPS2) pseudogene	-	ENSG00000235440
ART4	8.16971	4.90774	0.740846	0.57278	1	3.59182	0.497273	2.86953	0.302378	1	protein_coding	ADP-ribosyltransferase 4 (Dombrock blood group) [Source:HGNC Symbol;Acc:HGNC:726]	-	ENSG00000111339
AP000864.1	1.98618	5.25648	-1.39328	0.44759	1	1.49671	0.497273	1.60595	0.659619	1	sense_intronic	novel transcript, sense intronic to SOGA2	-	ENSG00000272788
AC092849.1	3.50796	5.25648	-0.578843	0.714336	1	5.86747	0.497273	3.58639	0.143663	0.246881	antisense	novel transcript	-	ENSG00000240211
AL118558.4	2.01832	5.27446	-1.38055	0.413192	1	14.4284	0.497273	4.88682	0.0116373	0.0308824	lincRNA	novel transcript	-	ENSG00000272444
AC015910.1	9.22709	5.27446	0.80353	0.495054	1	6.10624	0.497273	3.63948	0.126003	0.221971	transcribed_processed_pseudogene	novel pseudogene	-	ENSG00000265460
AL365436.1	6.15139	5.29244	0.215131	0.867556	1	2.1548	0.497273	2.12165	0.552118	1	processed_pseudogene	ribosomal protein S10 (RPS10) pseudogene	-	ENSG00000223861
AC120057.4	6.18353	5.29244	0.221096	0.864263	1	5.14823	0.497273	3.39068	0.175478	0.289958	TEC	TEC	-	ENSG00000279812
AL139128.1	9.82005	5.29244	0.887646	0.441409	1	4.66922	0.497273	3.2481	0.208613	0.33233	processed_pseudogene	proteasome (prosome, macropain) 26S subunit, non-ATPase, 7 (Mov34 homolog) (PSMD7) pseudogene	-	ENSG00000234937
TUBA3FP	3.63652	5.31042	-0.551934	0.70824	1	5.32877	0.497273	3.44757	0.178383	0.293632	processed_transcript	tubulin alpha 3f pseudogene [Source:HGNC Symbol;Acc:HGNC:24067]	-	ENSG00000161149
AL121782.1	7.01593	5.31042	0.40701	0.757524	1	5.387	0.497273	3.45021	0.209538	0.333248	lincRNA	novel transcript	-	ENSG00000278153
AL512288.2	8.13758	5.31042	0.617172	0.606481	1	2.63381	0.497273	2.41601	0.436077	1	processed_pseudogene	interferon-induced transmembrane protein pseudogene	-	ENSG00000238231
AC114402.2	12.3028	5.31042	1.21124	0.253713	1	8.38043	0.497273	4.09416	0.0649816	0.130135	processed_pseudogene	SNF7 domain containing 2 (SNF7DC20) pseudogene	-	ENSG00000227417
AC079915.1	16.8681	5.31042	1.66713	0.0849302	1	2.09511	0.497273	2.08516	0.52896	1	sense_intronic	novel transcript, sense intronic NF1	-	ENSG00000266371
LRRC43	20.7762	5.31042	1.96945	0.0345991	1	4.84977	0.497273	3.31121	0.206786	0.329947	protein_coding	leucine rich repeat containing 43 [Source:HGNC Symbol;Acc:HGNC:28562]	-	ENSG00000158113
AL353795.3	23.5803	5.31042	2.14967	0.0140331	1	3.59182	0.497273	2.86953	0.302378	1	TEC	TEC	-	ENSG00000279608
AL049569.1	2.97928	5.3284	-0.827597	0.622123	1	1.6161	0.497273	1.70448	0.660867	1	antisense	novel transcript	-	ENSG00000226526
AC027176.2	3.60438	5.3284	-0.565488	0.697844	1	1.6161	0.497273	1.70448	0.660867	1	processed_pseudogene	Arginine/serine-rich coiled-coil protein (RSRC2) pseudogene	-	ENSG00000259677
AL139317.4	4.53319	5.3284	-0.227104	0.872585	1	1.55641	0.497273	1.65593	0.646381	1	processed_pseudogene	golgi membrane protein 1 (GOLM1) pseudogene	-	ENSG00000271075
AC073111.1	6.64794	5.3284	0.32032	0.798745	1	5.26762	0.497273	3.42076	0.175869	0.290429	antisense	novel transcript	-	ENSG00000239377
SNORA80D	6.71222	5.3284	0.331369	0.792918	1	5.44816	0.497273	3.47775	0.159696	0.268796	snoRNA	small nucleolar RNA, H/ACA box 80D [Source:HGNC Symbol;Acc:HGNC:50435]	-	ENSG00000207217
MIR199A1	8.63412	5.3284	0.69932	0.55433	1	3.71121	0.497273	2.91225	0.301971	1	miRNA	microRNA 199a-1 [Source:HGNC Symbol;Acc:HGNC:31571]	-	ENSG00000207752
AC087257.1	3.04356	5.34638	-0.807572	0.596305	1	0.5387	0.497273	0.100643	0.983888	1	lincRNA	novel transcript	-	ENSG00000248100
RN7SL130P	5.1583	5.34638	-0.0523825	0.969116	1	7.36272	0.497273	3.90612	0.090005	0.169112	misc_RNA	RNA, 7SL, cytoplasmic 130, pseudogene [Source:HGNC Symbol;Acc:HGNC:46146]	-	ENSG00000244256
VSTM5	6.18353	5.34638	0.209744	0.87113	1	0.958014	0.497273	0.965523	0.830242	1	protein_coding	V-set and transmembrane domain containing 5 [Source:HGNC Symbol;Acc:HGNC:34443]	-	ENSG00000214376
AL121759.1	9.82005	5.34638	0.876945	0.447036	1	4.49014	0.497273	3.1968	0.21998	0.345451	antisense	novel transcript	-	ENSG00000228604
AC079416.1	14.3532	5.36436	1.42364	0.171261	1	2.57411	0.497273	2.38626	0.43912	1	transcribed_processed_pseudogene	thyroid hormone receptor interactor 13 (TRIP13) pseudogene	-	ENSG00000261056
MTCO3P29	9.09853	5.38234	0.764476	0.537391	1	8.74005	0.497273	4.15742	0.0549956	0.113908	unprocessed_pseudogene	MT-CO3 pseudogene 29 [Source:HGNC Symbol;Acc:HGNC:52132]	-	ENSG00000228069
MCCC1-AS1	6.31209	5.71309	0.134483	0.92806	1	9.3996	0.497273	4.26738	0.0464289	0.0990516	antisense	MCCC1 antisense RNA 1 [Source:HGNC Symbol;Acc:HGNC:40366]	-	ENSG00000243368
RNU6-181P	4.59747	5.73107	-0.320319	0.820838	1	7.66265	0.497273	3.96778	0.0761504	0.147941	snRNA	RNA, U6 small nuclear 181, pseudogene [Source:HGNC Symbol;Acc:HGNC:47144]	-	ENSG00000200095
AP003110.1	1.52178	5.74905	-1.91394	0.269202	1	1.0774	0.497273	1.11651	0.798208	1	antisense	uncharacterized LOC101928896 [Source:NCBI gene;Acc:101928896]	-	ENSG00000255084
TMPRSS15	2.57915	5.74905	-1.16171	0.457458	1	0.5387	0.497273	0.100643	0.983888	1	protein_coding	transmembrane serine protease 15 [Source:HGNC Symbol;Acc:HGNC:9490]	-	ENSG00000154646
RNU6-611P	3.10783	5.74905	-0.894127	0.55498	1	0.479007	0.497273	0.0150585	0.997592	1	snRNA	RNA, U6 small nuclear 611, pseudogene [Source:HGNC Symbol;Acc:HGNC:47574]	-	ENSG00000207003
AQP7P2	4.53319	5.74905	-0.339687	0.811011	1	1.01771	0.497273	1.04415	0.797912	1	unprocessed_pseudogene	aquaporin 7 pseudogene 2 [Source:HGNC Symbol;Acc:HGNC:32049]	-	ENSG00000181997
C17orf78	5.1583	5.76703	-0.165027	0.901324	1	1.49671	0.497273	1.60595	0.659619	1	protein_coding	chromosome 17 open reading frame 78 [Source:HGNC Symbol;Acc:HGNC:26831]	-	ENSG00000278505
ZNF564	6.68008	5.76703	0.209127	0.866652	1	8.74005	0.497273	4.15742	0.0549956	0.113908	protein_coding	zinc finger protein 564 [Source:HGNC Symbol;Acc:HGNC:31106]	zf-C2H2	ENSG00000249709
MIR3192	1.55392	5.78501	-1.90362	0.262675	1	3.7709	0.497273	2.93312	0.333201	1	miRNA	microRNA 3192 [Source:HGNC Symbol;Acc:HGNC:38202]	-	ENSG00000265137
KRTAP3-2	2.05046	5.78501	-1.4975	0.349	1	1.01771	0.497273	1.04415	0.797912	1	protein_coding	keratin associated protein 3-2 [Source:HGNC Symbol;Acc:HGNC:16779]	-	ENSG00000212900
RF02271	3.10783	5.78501	-0.901844	0.543137	1	1.49671	0.497273	1.60595	0.659619	1	misc_RNA		-	ENSG00000278413
AC005840.4	5.75126	5.78501	-0.0153008	0.990912	1	5.14823	0.497273	3.39068	0.175478	0.289958	antisense	novel transcript, antisense to VAMP1	-	ENSG00000276718
KRTAP4-8	0.993092	5.80299	-2.52578	0.186422	1	0.958014	0.497273	0.965523	0.830242	1	protein_coding	keratin associated protein 4-8 [Source:HGNC Symbol;Acc:HGNC:17230]	-	ENSG00000204880
RNU6-216P	5.68698	5.82097	-0.0356027	0.97805	1	2.6935	0.497273	2.44523	0.464195	1	snRNA	RNA, U6 small nuclear 216, pseudogene [Source:HGNC Symbol;Acc:HGNC:47179]	-	ENSG00000200152
SLC4A1	14.2247	5.82097	1.29245	0.202688	1	1.55641	0.497273	1.65593	0.646381	1	protein_coding	solute carrier family 4 member 1 (Diego blood group) [Source:HGNC Symbol;Acc:HGNC:11027]	-	ENSG00000004939
BTBD10P2	6.15139	5.83895	0.0769089	0.951681	1	4.66922	0.497273	3.2481	0.208613	0.33233	processed_pseudogene	BTB domain containing 10 pseudogene 2 [Source:HGNC Symbol;Acc:HGNC:51541]	-	ENSG00000219433
AL355377.2	6.55152	5.83895	0.172645	0.893378	1	0.958014	0.497273	0.965523	0.830242	1	TEC	tec	-	ENSG00000279489
ADPGK-AS1	16.1	5.85693	1.46011	0.158241	1	4.01114	0.497273	3.03275	0.259775	1	antisense	ADPGK antisense RNA 1 [Source:HGNC Symbol;Acc:HGNC:44144]	-	ENSG00000260898
AC007998.4	1.98618	5.87491	-1.54894	0.386991	1	0.5387	0.497273	0.100643	0.983888	1	lincRNA	novel transcript	-	ENSG00000275512
RNU7-115P	1.48964	5.89289	-1.96634	0.303947	1	0.5387	0.497273	0.100643	0.983888	1	snRNA	RNA, U7 small nuclear 115 pseudogene [Source:HGNC Symbol;Acc:HGNC:45649]	-	ENSG00000252242
LINC02067	4.10093	6.22364	-0.604632	0.664651	1	2.6935	0.497273	2.44523	0.464195	1	lincRNA	long intergenic non-protein coding RNA 2067 [Source:HGNC Symbol;Acc:HGNC:52913]	-	ENSG00000240567
AC092919.1	4.13307	6.24162	-0.599744	0.663671	1	2.03541	0.497273	2.04788	0.536257	1	lincRNA	novel transcript	-	ENSG00000240497
IFNL1	14.4175	6.24162	1.20366	0.230761	1	1.49671	0.497273	1.60595	0.659619	1	protein_coding	interferon lambda 1 [Source:HGNC Symbol;Acc:HGNC:18363]	-	ENSG00000182393
AL031728.1	7.30518	6.2596	0.21652	0.861582	1	5.14823	0.497273	3.39068	0.175478	0.289958	antisense	uncharacterized LOC100506801 [Source:NCBI gene;Acc:100506801]	-	ENSG00000231105
RF00409	11.8062	6.2596	0.913225	0.382047	1	4.13052	0.497273	3.07114	0.250507	1	snoRNA		-	ENSG00000206913
DSCR9	17.204	6.27758	1.45658	0.12913	1	2.87404	0.497273	2.55316	0.434886	1	lincRNA	Down syndrome critical region 9 [Source:HGNC Symbol;Acc:HGNC:16301]	-	ENSG00000230366
CR769776.2	12.8315	6.29556	1.02745	0.311133	1	13.3496	0.497273	4.77066	0.0149832	0.0382719	processed_pseudogene	novel pseudogene	-	ENSG00000229156
SNORA19	13.7281	6.29556	1.12722	0.261359	1	1.49671	0.497273	1.60595	0.659619	1	snoRNA	small nucleolar RNA, H/ACA box 19 [Source:HGNC Symbol;Acc:HGNC:32609]	-	ENSG00000207468
AC011481.1	5.19044	6.31354	-0.285827	0.827543	1	4.13052	0.497273	3.07114	0.250507	1	lincRNA	novel transcript	-	ENSG00000267114
AL161911.1	6.15139	6.31354	-0.0364569	0.976502	1	9.28022	0.497273	4.24993	0.0515719	0.10804	processed_pseudogene	chromatin assembly factor 1, subunit A (p150) (CHAF1A) pseudogene	-	ENSG00000270917
PABPC1P1	6.18353	6.31354	-0.0306118	0.980324	1	4.78861	0.497273	3.28125	0.213775	0.337882	processed_pseudogene	poly(A) binding protein cytoplasmic 1 pseudogene 1 [Source:HGNC Symbol;Acc:HGNC:8558]	-	ENSG00000231707
VN1R83P	7.17662	6.31354	0.186039	0.875957	1	4.90946	0.497273	3.32796	0.194672	0.314295	unprocessed_pseudogene	vomeronasal 1 receptor 83 pseudogene [Source:HGNC Symbol;Acc:HGNC:37403]	-	ENSG00000268521
AL592430.1	2.0826	6.33152	-1.61102	0.313068	1	0.479007	0.497273	0.0150585	0.997592	1	antisense	novel transcript, antisense to ANK3	-	ENSG00000232682
EEF1A1P4	7.0802	6.33152	0.167095	0.892169	1	2.1548	0.497273	2.12165	0.552118	1	processed_pseudogene	eukaryotic translation elongation factor 1 alpha 1 pseudogene 4 [Source:HGNC Symbol;Acc:HGNC:3199]	-	ENSG00000245205
MAGI1-AS1	10.2523	6.33152	0.697775	0.525707	1	8.50128	0.497273	4.12083	0.0589956	0.120164	antisense	MAGI1 antisense RNA 1 [Source:HGNC Symbol;Acc:HGNC:40091]	-	ENSG00000240175
DGCR10	3.0757	6.3495	-1.04379	0.479633	1	2.93374	0.497273	2.58294	0.389653	1	sense_intronic	DiGeorge syndrome critical region gene 10 [Source:HGNC Symbol;Acc:HGNC:17864]	-	ENSG00000273164
AC103923.1	2.64343	6.38546	-1.28088	0.4668	1	1.0774	0.497273	1.11651	0.798208	1	antisense	novel transcript	-	ENSG00000235545
KRTAP5-1	5.59057	6.66228	-0.254546	0.85405	1	3.53213	0.497273	2.84765	0.308064	1	protein_coding	keratin associated protein 5-1 [Source:HGNC Symbol;Acc:HGNC:23596]	-	ENSG00000205869
AC097372.3	5.22258	6.69824	-0.367586	0.786791	1	2.51442	0.497273	2.35583	0.447738	1	TEC	TEC	-	ENSG00000279845
AC025871.1	8.16971	6.69824	0.284125	0.809483	1	2.09511	0.497273	2.08516	0.52896	1	antisense	novel transcript	-	ENSG00000253567
RNU6-1263P	10.7489	6.7342	0.672906	0.525141	1	4.90946	0.497273	3.32796	0.194672	0.314295	snRNA	RNA, U6 small nuclear 1263, pseudogene [Source:HGNC Symbol;Acc:HGNC:48226]	-	ENSG00000207331
SCIMP	8.56984	6.75218	0.347506	0.76387	1	6.88518	0.497273	3.8174	0.101739	0.186607	protein_coding	SLP adaptor and CSK interacting membrane protein [Source:HGNC Symbol;Acc:HGNC:33504]	-	ENSG00000161929
NANOS3	0.496546	6.77016	-3.73062	0.0752266	1	4.3096	0.497273	3.12672	0.284258	0.41936	protein_coding	nanos C2HC-type zinc finger 3 [Source:HGNC Symbol;Acc:HGNC:22048]	-	ENSG00000187556
GUSBP4	2.61129	6.78814	-1.38684	0.35423	1	3.2322	0.497273	2.70961	0.392341	1	transcribed_unprocessed_pseudogene	glucuronidase, beta pseudogene 4 [Source:HGNC Symbol;Acc:HGNC:18220]	-	ENSG00000239650
AC012157.1	3.10783	6.78814	-1.13149	0.425711	1	7.60296	0.497273	3.95747	0.0773237	0.149691	antisense	novel transcript, antisense to MED13L	-	ENSG00000258034
DNAH8	4.62961	6.78814	-0.553006	0.66938	1	1.0774	0.497273	1.11651	0.798208	1	protein_coding	dynein axonemal heavy chain 8 [Source:HGNC Symbol;Acc:HGNC:2952]	-	ENSG00000124721
RF00134	5.62271	6.78814	-0.270241	0.827126	1	10.8949	0.497273	4.47528	0.0301872	0.0691663	snoRNA		-	ENSG00000281780
KRT17P5	6.08711	6.8241	-0.159561	0.898472	1	1.43702	0.497273	1.55102	0.699188	1	transcribed_unprocessed_pseudogene	keratin 17 pseudogene 5 [Source:HGNC Symbol;Acc:HGNC:50723]	-	ENSG00000205266
RNVU1-1	8.16971	6.8241	0.263093	0.819814	1	6.40617	0.497273	3.71283	0.117787	0.210418	snRNA	RNA, variant U1 small nuclear 1 [Source:HGNC Symbol;Acc:HGNC:10133]	-	ENSG00000207340
KDELC1P1	1.98618	6.84207	-1.76787	0.296747	1	7.00457	0.497273	3.84041	0.0943546	0.175453	processed_pseudogene	KDEL motif containing 1 pseudogene 1 [Source:HGNC Symbol;Acc:HGNC:39193]	-	ENSG00000250329
AL160286.3	3.10783	6.84207	-1.14096	0.435934	1	2.39504	0.497273	2.28946	0.507043	1	antisense	novel transcript	-	ENSG00000261250
PAGE2	5.12616	6.87803	-0.420831	0.763594	1	13.4704	0.497273	4.78716	0.0146598	0.0375889	protein_coding	PAGE family member 2 [Source:HGNC Symbol;Acc:HGNC:31804]	-	ENSG00000234068
RF02271	14.2568	7.19081	0.985556	0.320772	1	17.9591	0.497273	5.1998	0.00488319	0.0143438	misc_RNA		-	ENSG00000275227
AL021707.3	7.0802	7.20879	-0.0238167	0.984011	1	2.51442	0.497273	2.35583	0.447738	1	antisense	novel transcript, antisense to SUN2	-	ENSG00000230149
AL031283.1	9.22709	7.20879	0.353885	0.745641	1	5.56754	0.497273	3.50642	0.150874	0.256971	lincRNA	novel transcript	-	ENSG00000228140
SLCO1A2	12.8957	7.20879	0.835052	0.406871	1	11.1351	0.497273	4.51	0.0268433	0.0625756	protein_coding	solute carrier organic anion transporter family member 1A2 [Source:HGNC Symbol;Acc:HGNC:10956]	-	ENSG00000084453
MGAT4EP	3.57224	7.22677	-1.01581	0.450363	1	1.6161	0.497273	1.70448	0.660867	1	transcribed_unitary_pseudogene	MGAT4 family member E, pseudogene [Source:HGNC Symbol;Acc:HGNC:49418]	-	ENSG00000184774
HTRA1	5.19044	7.22677	-0.48316	0.702412	1	0.479007	0.497273	0.0150585	0.997592	1	protein_coding	HtrA serine peptidase 1 [Source:HGNC Symbol;Acc:HGNC:9476]	-	ENSG00000166033
FILIP1L	24.1412	7.22677	1.73767	0.0350646	1	14.7269	0.497273	4.9141	0.0103193	0.0277878	protein_coding	filamin A interacting protein 1 like [Source:HGNC Symbol;Acc:HGNC:24589]	-	ENSG00000168386
AC116651.1	2.64343	7.24475	-1.46827	0.348851	1	3.2322	0.497273	2.70961	0.392341	1	antisense	novel transcript, antisense to CC2D2A	-	ENSG00000273133
ADA2	6.02283	7.24475	-0.260347	0.835981	1	5.86747	0.497273	3.58639	0.143663	0.246881	protein_coding	adenosine deaminase 2 [Source:HGNC Symbol;Acc:HGNC:1839]	-	ENSG00000093072
AC109992.2	13.2637	7.24475	0.873121	0.371585	1	8.92059	0.497273	4.19151	0.0531355	0.110755	sense_overlapping	novel transcript, sense overlapping to ATR	-	ENSG00000244327
AC023794.5	7.64103	7.26273	0.0754164	0.946884	1	1.49671	0.497273	1.60595	0.659619	1	lincRNA	novel transcript	-	ENSG00000260470
AP000347.2	5.99069	7.28071	-0.272953	0.835532	1	6.94487	0.497273	3.82901	0.0974929	0.180265	processed_transcript	novel transcript	-	ENSG00000273000
RAB40AL	2.48273	7.29869	-1.54085	0.330949	1	0.5387	0.497273	0.100643	0.983888	1	protein_coding	RAB40A like [Source:HGNC Symbol;Acc:HGNC:25410]	-	ENSG00000102128
ATP1A4	4.03665	7.31667	-0.850263	0.532536	1	0.958014	0.497273	0.965523	0.830242	1	protein_coding	ATPase Na+/K+ transporting subunit alpha 4 [Source:HGNC Symbol;Acc:HGNC:14073]	-	ENSG00000132681
AL353804.2	8.63412	7.33465	0.240846	0.835779	1	6.4644	0.497273	3.71447	0.156932	0.265201	sense_overlapping	novel transcript, sense overlapping FTX	-	ENSG00000271199
AC087359.1	12.7029	7.33465	0.79803	0.449306	1	7.30303	0.497273	3.89539	0.0888329	0.167411	unprocessed_pseudogene	tigger transposable element derived 1 (TIGD1) pseudogene	-	ENSG00000250869
AC032044.2	16.9324	7.6654	1.1393	0.223094	1	10.7143	0.497273	4.44729	0.0442569	0.0952696	TEC	TEC	-	ENSG00000280408
AP000919.3	4.16521	7.68338	-0.891345	0.502169	1	1.6161	0.497273	1.70448	0.660867	1	antisense	novel transcript, antisense to LPIN2	-	ENSG00000266397
LAMA5-AS1	4.66175	7.68338	-0.72682	0.570344	1	0.479007	0.497273	0.0150585	0.997592	1	antisense	LAMA5 antisense RNA 1 [Source:HGNC Symbol;Acc:HGNC:40334]	-	ENSG00000228812
AC097478.4	5.25472	7.68338	-0.557674	0.676523	1	0.5387	0.497273	0.100643	0.983888	1	antisense	novel transcript, antisense to SNCA	-	ENSG00000277695
AC010320.4	6.21567	7.68338	-0.311383	0.796118	1	5.32877	0.497273	3.44757	0.178383	0.293632	antisense	novel transcript, antisense to ZNF480 and ZNF610	-	ENSG00000269535
AC009065.3	8.16971	7.68338	0.08741	0.937481	1	0.479007	0.497273	0.0150585	0.997592	1	antisense	novel transcript, antisense to PKD1	-	ENSG00000260447
LINC02060	4.66175	7.70136	-0.729714	0.565125	1	5.14823	0.497273	3.39068	0.175478	0.289958	lincRNA	long intergenic non-protein coding RNA 2060 [Source:HGNC Symbol;Acc:HGNC:52904]	-	ENSG00000250156
FUT9	5.02974	7.70136	-0.609227	0.633307	1	2.57411	0.497273	2.38626	0.43912	1	protein_coding	fucosyltransferase 9 [Source:HGNC Symbol;Acc:HGNC:4020]	-	ENSG00000172461
AL049795.1	10.5094	7.70136	0.441725	0.705393	1	7.42388	0.497273	3.92582	0.0842417	0.160425	antisense	novel transcript	-	ENSG00000224066
OR7E122P	0.993092	7.71934	-2.93525	0.095361	1	1.6161	0.497273	1.70448	0.660867	1	transcribed_unprocessed_pseudogene	olfactory receptor family 7 subfamily E member 122 pseudogene [Source:HGNC Symbol;Acc:HGNC:15050]	-	ENSG00000215160
RNU6-126P	10.8453	7.71934	0.48751	0.63569	1	8.50128	0.497273	4.12083	0.0589956	0.120164	snRNA	RNA, U6 small nuclear 126, pseudogene [Source:HGNC Symbol;Acc:HGNC:47089]	-	ENSG00000252494
COL10A1	8.00902	7.73732	0.0560657	0.9625	1	6.4644	0.497273	3.71447	0.156932	0.265201	protein_coding	collagen type X alpha 1 chain [Source:HGNC Symbol;Acc:HGNC:2185]	-	ENSG00000123500
BLZF2P	20.1045	7.73732	1.37625	0.110279	1	7.90142	0.497273	4.0082	0.077147	0.149388	unprocessed_pseudogene	basic leucine zipper nuclear factor 2 pseudogene [Source:HGNC Symbol;Acc:HGNC:20049]	-	ENSG00000258565
AC023154.1	4.53319	7.7553	-0.767619	0.551286	1	0.5387	0.497273	0.100643	0.983888	1	antisense	novel transcript	-	ENSG00000248115
AC106864.1	5.62271	7.77328	-0.465239	0.698805	1	3.95144	0.497273	3.01296	0.268134	1	antisense	novel transcript	-	ENSG00000249532
CSNK1A1P1	1.02523	8.14	-2.99154	0.0800681	1	1.49671	0.497273	1.60595	0.659619	1	transcribed_processed_pseudogene	casein kinase 1 alpha 1 pseudogene 1 [Source:HGNC Symbol;Acc:HGNC:30446]	-	ENSG00000223518
AL354760.1	10.8774	8.14	0.412425	0.699264	1	4.43045	0.497273	3.17903	0.227992	0.355112	antisense	novel transcript, antisense to WNT2B	-	ENSG00000273483
EIF1P6	6.6158	8.17595	-0.304747	0.791031	1	1.55641	0.497273	1.65593	0.646381	1	unprocessed_pseudogene	eukaryotic translation initiation factor 1 pseudogene 6 [Source:HGNC Symbol;Acc:HGNC:49619]	-	ENSG00000267938
AL021937.4	12.7672	8.17595	0.641868	0.509339	1	2.39504	0.497273	2.28946	0.507043	1	lincRNA	novel transcript	-	ENSG00000241954
AC063950.1	14.4818	8.17595	0.820464	0.391201	1	8.44012	0.497273	4.10355	0.0664107	0.132586	transcribed_processed_pseudogene	suppression of tumorigenicity 13 (colon carcinoma) (Hsp70 interacting protein) (ST13) pseudogene	-	ENSG00000258230
AC090260.1	3.0757	8.19393	-1.4148	0.29004	1	4.37076	0.497273	3.16062	0.240689	0.369826	lincRNA	novel transcript	-	ENSG00000260988
AC087286.4	4.69389	8.19393	-0.811416	0.522833	1	2.51442	0.497273	2.35583	0.447738	1	sense_intronic	novel transcript, sense intronic to AKAP13	-	ENSG00000259453
MIR3176	9.65935	8.19393	0.238582	0.819406	1	6.28532	0.497273	3.67746	0.124176	0.219334	miRNA	microRNA 3176 [Source:HGNC Symbol;Acc:HGNC:38345]	-	ENSG00000266235
AC012254.1	1.58606	8.21191	-2.39208	0.137595	1	0.5387	0.497273	0.100643	0.983888	1	antisense	novel transcript, antisense to KATNAL2	-	ENSG00000266957
AP002812.2	6.02283	8.21191	-0.440761	0.717759	1	4.19021	0.497273	3.08991	0.249563	0.379898	antisense	novel transcript, antisense to AAMDC	-	ENSG00000254459
TACR3	11.6777	8.21191	0.51007	0.608333	1	6.16594	0.497273	3.65226	0.124382	0.219626	protein_coding	tachykinin receptor 3 [Source:HGNC Symbol;Acc:HGNC:11528]	-	ENSG00000169836
LGALS4	4.06879	8.22989	-1.01293	0.423011	1	2.57411	0.497273	2.38626	0.43912	1	protein_coding	galectin 4 [Source:HGNC Symbol;Acc:HGNC:6565]	-	ENSG00000171747
AC011411.1	5.71912	8.22989	-0.530099	0.659143	1	4.01114	0.497273	3.03275	0.259775	1	processed_pseudogene	transient receptor potential cation channel family (TRPC7) pseudogene	-	ENSG00000249363
LHX5-AS1	0.528686	8.24787	-4.00008	0.0459339	1	4.60953	0.497273	3.23126	0.2106	0.334477	antisense	LHX5 antisense RNA 1 [Source:HGNC Symbol;Acc:HGNC:49570]	-	ENSG00000257935
AC027796.5	3.17211	8.24787	-1.3907	0.348175	1	3.11281	0.497273	2.66049	0.361724	1	sense_intronic	novel transcript, sense intronic to TRPV1	-	ENSG00000263338
LINC01094	2.0826	8.26585	-1.99717	0.175293	1	2.57411	0.497273	2.38626	0.43912	1	lincRNA	long intergenic non-protein coding RNA 1094 [Source:HGNC Symbol;Acc:HGNC:49219]	-	ENSG00000251442
AC008481.1	6.21567	8.26585	-0.413644	0.725656	1	1.01771	0.497273	1.04415	0.797912	1	processed_pseudogene	ribosomal protein S12 (RPS12) pseudogene	-	ENSG00000213303
AC126389.1	18.2613	8.28383	1.14563	0.20929	1	5.62724	0.497273	3.52043	0.148337	0.253348	processed_pseudogene	ribosomal protein L34 (RPL34) pseudogene	-	ENSG00000240808
LRRC19	7.27304	8.63257	-0.253741	0.825847	1	7.36272	0.497273	3.90612	0.090005	0.169112	protein_coding	leucine rich repeat containing 19 [Source:HGNC Symbol;Acc:HGNC:23379]	-	ENSG00000184434
AC011005.4	7.73745	8.63257	-0.162403	0.884143	1	7.90289	0.497273	4.01653	0.0730551	0.143131	antisense	novel transcript	-	ENSG00000243230
AL357874.2	9.75577	8.63257	0.173283	0.868735	1	4.37076	0.497273	3.16062	0.240689	0.369826	antisense	novel transcript	-	ENSG00000231393
SCARNA6	4.62961	8.66853	-0.90769	0.455339	1	4.60953	0.497273	3.23126	0.2106	0.334477	scaRNA	small Cajal body-specific RNA 6 [Source:HGNC Symbol;Acc:HGNC:32562]	-	ENSG00000251791
LINC01179	5.02974	8.66853	-0.779395	0.528571	1	0.5387	0.497273	0.100643	0.983888	1	lincRNA	long intergenic non-protein coding RNA 1179 [Source:HGNC Symbol;Acc:HGNC:49556]	-	ENSG00000249500
AC008013.3	20.3761	8.68651	1.23053	0.14167	1	3.17251	0.497273	2.68525	0.361809	1	unprocessed_pseudogene	WAS protein family homolog 4 pseudogene	-	ENSG00000270926
RPS27AP7	4.16521	8.70449	-1.07029	0.397849	1	0.958014	0.497273	0.965523	0.830242	1	processed_pseudogene	ribosomal protein S27a pseudogene 7 [Source:HGNC Symbol;Acc:HGNC:35735]	-	ENSG00000236549
AC012409.3	5.52629	8.70449	-0.64847	0.593396	1	14.6672	0.497273	4.90872	0.0104751	0.0281671	lincRNA	novel transcript	-	ENSG00000277135
CYCSP24	5.59057	8.70449	-0.635752	0.585395	1	5.56754	0.497273	3.50642	0.150874	0.256971	processed_pseudogene	cytochrome c, somatic pseudogene 24 [Source:HGNC Symbol;Acc:HGNC:24398]	-	ENSG00000227666
RF00096	3.57224	8.72247	-1.28568	0.313214	1	2.39504	0.497273	2.28946	0.507043	1	snoRNA		-	ENSG00000238840
AC093525.10	3.63652	8.72247	-1.2682	0.326284	1	0.5387	0.497273	0.100643	0.983888	1	TEC	tec	-	ENSG00000280402
RNU6-418P	5.02974	8.72247	-0.786836	0.52272	1	6.88372	0.497273	3.8078	0.107988	0.195956	snRNA	RNA, U6 small nuclear 418, pseudogene [Source:HGNC Symbol;Acc:HGNC:47381]	-	ENSG00000206762
RPL10P19	5.09402	8.72247	-0.773187	0.514726	1	22.3881	0.497273	5.51679	0.0021598	0.00690488	transcribed_processed_pseudogene	ribosomal protein L10 pseudogene 19 [Source:HGNC Symbol;Acc:HGNC:52350]	-	ENSG00000233609
FOCAD-AS1	8.10544	8.72247	-0.101688	0.925219	1	2.45473	0.497273	2.32442	0.461778	1	lincRNA	FOCAD antisense RNA 1 [Source:HGNC Symbol;Acc:HGNC:49789]	-	ENSG00000227071
ZNF671	11.8062	8.72247	0.436902	0.652276	1	10.2368	0.497273	4.38683	0.0350017	0.0782541	protein_coding	zinc finger protein 671 [Source:HGNC Symbol;Acc:HGNC:26279]	zf-C2H2	ENSG00000083814
VSIG10L2	7.60889	8.74045	-0.195652	0.858912	1	3.2322	0.497273	2.70961	0.392341	1	protein_coding	V-set and immunoglobulin domain containing 10 like 2 [Source:HGNC Symbol;Acc:HGNC:27879]	-	ENSG00000283703
ERVFRD-1	14.4818	8.74045	0.727574	0.439585	1	2.63381	0.497273	2.41601	0.436077	1	protein_coding	endogenous retrovirus group FRD member 1, envelope [Source:HGNC Symbol;Acc:HGNC:33823]	-	ENSG00000244476
AC119396.1	8.10544	8.77641	-0.109145	0.921927	1	0.5387	0.497273	0.100643	0.983888	1	protein_coding	novel protein	-	ENSG00000263264
AC131934.1	9.09853	8.83034	0.0498529	0.966172	1	6.10624	0.497273	3.63948	0.126003	0.221971	antisense	novel transcript	-	ENSG00000255158
AL138847.1	3.17211	9.08918	-1.53305	0.302318	1	3.71121	0.497273	2.91225	0.301971	1	processed_pseudogene	ribosomal protein L13a (RPL13A) pseudogene	-	ENSG00000213703
AL133373.2	2.57915	9.12514	-1.82829	0.179507	1	1.91603	0.497273	1.96681	0.593731	1	TEC	TEC	-	ENSG00000279286
AC000078.1	6.08711	9.12514	-0.58228	0.613883	1	2.1548	0.497273	2.12165	0.552118	1	processed_pseudogene	ribosomal protein L8 (RPL8) pseudogene	-	ENSG00000232926
SRRM1P3	4.69389	9.1611	-0.972628	0.429776	1	0.479007	0.497273	0.0150585	0.997592	1	processed_pseudogene	serine/arginine repetitive matrix 1 pseudogene 3 [Source:HGNC Symbol;Acc:HGNC:38164]	-	ENSG00000237307
COX6B1P5	6.15139	9.1611	-0.57567	0.60775	1	2.45473	0.497273	2.32442	0.461778	1	processed_pseudogene	cytochrome c oxidase subunit 6B1 pseudogene 5 [Source:HGNC Symbol;Acc:HGNC:37675]	-	ENSG00000249047
AP002812.5	6.21567	9.1611	-0.564436	0.619522	1	10.6561	0.497273	4.44604	0.0307639	0.0702823	antisense	novel transcript, antisense to AAMDC	-	ENSG00000255449
ALDOB	2.0826	9.17908	-2.15023	0.129215	1	1.6161	0.497273	1.70448	0.660867	1	protein_coding	aldolase, fructose-bisphosphate B [Source:HGNC Symbol;Acc:HGNC:417]	-	ENSG00000136872
CSNK1G2-AS1	6.68008	9.17908	-0.459901	0.675626	1	3.2322	0.497273	2.70961	0.392341	1	antisense	CSNK1G2 antisense RNA 1 [Source:HGNC Symbol;Acc:HGNC:28604]	-	ENSG00000180846
ISM1-AS1	6.74436	9.19706	-0.451682	0.686618	1	13.7689	0.497273	4.81626	0.0132311	0.0344906	antisense	ISM1 antisense RNA 1 [Source:HGNC Symbol;Acc:HGNC:44313]	-	ENSG00000226263
RAD51	8.26613	9.19706	-0.156458	0.882258	1	0.5387	0.497273	0.100643	0.983888	1	protein_coding	RAD51 recombinase [Source:HGNC Symbol;Acc:HGNC:9817]	-	ENSG00000051180
U73169.1	11.8705	9.19706	0.366367	0.7041	1	5.38847	0.497273	3.46295	0.166902	0.278745	sense_intronic	novel transcript, sense intronic to GNAI2	-	ENSG00000213600
AL357140.5	12.8315	9.19706	0.480271	0.607646	1	6.4644	0.497273	3.71447	0.156932	0.265201	antisense	novel transcript, antisense to CTNNBIP1	-	ENSG00000285701
AC096564.1	8.6984	9.21504	-0.0819859	0.936893	1	13.3496	0.497273	4.77066	0.0149832	0.0382719	antisense	uncharacterized LOC101929595 [Source:NCBI gene;Acc:101929595]	-	ENSG00000245293
AC116407.2	9.59507	9.21504	0.0633649	0.951626	1	8.20135	0.497273	4.06571	0.0645686	0.129414	lincRNA	novel transcript	-	ENSG00000277511
AC074194.1	4.72603	9.28696	-0.981135	0.459816	1	1.0774	0.497273	1.11651	0.798208	1	sense_intronic	novel transcript	-	ENSG00000248206
FXYD1	10.6524	9.28696	0.203473	0.847081	1	0.479007	0.497273	0.0150585	0.997592	1	protein_coding	FXYD domain containing ion transport regulator 1 [Source:HGNC Symbol;Acc:HGNC:4025]	-	ENSG00000266964
AC006946.3	7.51247	9.59973	-0.348771	0.764805	1	8.44012	0.497273	4.10355	0.0664107	0.132586	lincRNA	novel transcript	-	ENSG00000273442
IGSF23	6.15139	9.63569	-0.648734	0.558507	1	2.51442	0.497273	2.35583	0.447738	1	protein_coding	immunoglobulin superfamily member 23 [Source:HGNC Symbol;Acc:HGNC:40040]	-	ENSG00000216588
AC105339.1	3.63652	9.68963	-1.42028	0.257319	1	9.45783	0.497273	4.2689	0.0483462	0.102258	transcribed_unitary_pseudogene	epididymal protein pseudogene [Source:NCBI gene;Acc:338963]	-	ENSG00000228141
CD27	11.4704	9.68963	0.239312	0.813198	1	10.1159	0.497273	4.36474	0.0457831	0.0979116	protein_coding	CD27 molecule [Source:HGNC Symbol;Acc:HGNC:11922]	-	ENSG00000139193
RPL7AP10	9.91647	9.70761	0.0265703	0.979951	1	1.6161	0.497273	1.70448	0.660867	1	processed_pseudogene	ribosomal protein L7a pseudogene 10 [Source:HGNC Symbol;Acc:HGNC:32433]	-	ENSG00000240522
HSP90AB2P	7.14448	10.1103	-0.500731	0.63775	1	4.49014	0.497273	3.1968	0.21998	0.345451	transcribed_processed_pseudogene	heat shock protein 90 alpha family class B member 2, pseudogene [Source:HGNC Symbol;Acc:HGNC:32537]	-	ENSG00000205940
AC090510.2	17.6218	10.1283	0.79524	0.361322	1	21.8509	0.497273	5.48461	0.00205947	0.00661106	antisense	novel transcript, antisense to CDAN1	-	ENSG00000274403
RPS19P3	12.0457	10.1462	0.25253	0.802768	1	12.5124	0.497273	4.68008	0.0186646	0.0461041	processed_pseudogene	ribosomal protein S19 pseudogene 3 [Source:HGNC Symbol;Acc:HGNC:23560]	-	ENSG00000240463
ENPP7P4	19.2078	10.1462	0.917415	0.28532	1	11.3142	0.497273	4.53106	0.0260423	0.0610387	transcribed_unprocessed_pseudogene	ectonucleotide pyrophosphatase/phosphodiesterase 7 pseudogene 4 [Source:HGNC Symbol;Acc:HGNC:48687]	-	ENSG00000241278
AL359397.1	9.49866	10.1642	-0.0910196	0.934167	1	4.54984	0.497273	3.21418	0.214381	0.338572	lincRNA	novel transcript	-	ENSG00000258857
MTND4LP14	3.47582	10.1822	-1.53698	0.26237	1	0.958014	0.497273	0.965523	0.830242	1	processed_pseudogene	MT-ND4L pseudogene 14 [Source:HGNC Symbol;Acc:HGNC:42248]	-	ENSG00000243104
AC011825.2	12.8315	10.2182	0.330009	0.723798	1	6.70464	0.497273	3.77308	0.104755	0.191261	antisense	novel transcript, antisense to RNF138	-	ENSG00000263393
ACTG1P24	9.75577	10.2541	-0.0699492	0.945834	1	7.18364	0.497273	3.87371	0.0891197	0.167807	processed_pseudogene	actin gamma 1 pseudogene 24 [Source:HGNC Symbol;Acc:HGNC:49661]	-	ENSG00000226359
AC011939.2	22.6194	10.2721	1.14232	0.181455	1	8.3222	0.497273	4.09213	0.0669947	0.133485	sense_intronic	novel transcript, intronic to DENND4A	-	ENSG00000261544
AC068533.3	7.17662	10.2901	-0.517192	0.652866	1	2.99343	0.497273	2.60954	0.375698	1	antisense	novel transcript	-	ENSG00000234185
RPL18AP2	4.03665	10.5309	-1.37881	0.269178	1	0.5387	0.497273	0.100643	0.983888	1	processed_pseudogene	ribosomal protein L18a pseudogene 2 [Source:HGNC Symbol;Acc:HGNC:23774]	-	ENSG00000225043
U52111.1	8.20185	10.6029	-0.37162	0.713782	1	1.97572	0.497273	2.00937	0.550171	1	antisense	novel transcript	-	ENSG00000232725
LCA10	9.82005	10.6208	-0.116433	0.905532	1	1.01771	0.497273	1.04415	0.797912	1	processed_transcript	lung carcinoma-associated 10 [Source:NCBI gene;Acc:100996465]	-	ENSG00000273769
AL450384.1	5.1583	10.6388	-1.04744	0.35035	1	11.0754	0.497273	4.50288	0.0274008	0.0636252	antisense	novel transcript	-	ENSG00000225527
AL031719.2	8.20185	10.6388	-0.375572	0.709411	1	1.43702	0.497273	1.55102	0.699188	1	TEC	tec	-	ENSG00000280231
ANKRD26P1	2.51487	10.6568	-2.07213	0.115216	1	3.35305	0.497273	2.77614	0.374524	1	transcribed_unprocessed_pseudogene	ankyrin repeat domain 26 pseudogene 1 [Source:HGNC Symbol;Acc:HGNC:32955]	-	ENSG00000261239
RN7SKP271	4.46892	10.6568	-1.24211	0.34675	1	0.5387	0.497273	0.100643	0.983888	1	misc_RNA	RNA, 7SK small nuclear pseudogene 271 [Source:HGNC Symbol;Acc:HGNC:45995]	-	ENSG00000222460
AL451064.2	6.05497	10.6748	-0.811442	0.466546	1	3.7709	0.497273	2.93312	0.333201	1	TEC	TEC	-	ENSG00000279659
AL022393.1	8.60198	10.6748	-0.306495	0.76507	1	8.26104	0.497273	4.07525	0.0642269	0.128835	TEC	TEC	-	ENSG00000280107
AL606534.1	15.4106	10.6928	0.528313	0.546537	1	10.7755	0.497273	4.46074	0.0301318	0.0690825	antisense	novel transcript	-	ENSG00000227230
MIR186	12.5744	10.7107	0.237852	0.811141	1	4.54984	0.497273	3.21418	0.214381	0.338572	miRNA	microRNA 186 [Source:HGNC Symbol;Acc:HGNC:31557]	-	ENSG00000207721
AC009495.2	5.12616	11.0954	-1.11495	0.31318	1	15.9849	0.497273	5.03457	0.00780591	0.0217616	lincRNA	novel transcript	-	ENSG00000232411
NCBP2-AS1	13.9531	11.0954	0.327398	0.713962	1	10.3562	0.497273	4.40212	0.0348609	0.0780221	antisense	NCBP2 antisense RNA 1 [Source:HGNC Symbol;Acc:HGNC:40392]	-	ENSG00000225578
AC015883.1	15.0748	11.0954	0.437717	0.628682	1	4.49014	0.497273	3.1968	0.21998	0.345451	TEC	TEC	-	ENSG00000279281
ADAMTS7P3	17.1718	11.0954	0.632798	0.46797	1	29.2718	0.497273	5.90396	0.000679976	0.00242096	transcribed_unprocessed_pseudogene	ADAMTS7 pseudogene 3 [Source:HGNC Symbol;Acc:HGNC:49409]	-	ENSG00000261143
AL583810.1	4.59747	11.1134	-1.27231	0.259476	1	1.43702	0.497273	1.55102	0.699188	1	lincRNA	novel transcript, antisense to KIAA0284	-	ENSG00000258593
AC008443.5	14.3211	11.1494	0.362469	0.677832	1	7.36419	0.497273	3.91491	0.0882005	0.166505	antisense	novel transcript	-	ENSG00000250900
AC025287.3	16.3073	11.1494	0.550861	0.51574	1	7.42242	0.497273	3.9168	0.0926412	0.172749	antisense	novel transcript, antisense to GABARAPL2	-	ENSG00000276523
DRC1	29.7494	11.1494	1.41363	0.0786011	1	7.18364	0.497273	3.87371	0.0891197	0.167807	protein_coding	dynein regulatory complex subunit 1 [Source:HGNC Symbol;Acc:HGNC:24245]	-	ENSG00000157856
RF00017	9.03425	11.2213	-0.305004	0.778978	1	1.97572	0.497273	2.00937	0.550171	1	misc_RNA		-	ENSG00000278818
AC068620.2	23.3554	11.57	1.01432	0.190046	1	16.1028	0.497273	5.04047	0.00804748	0.0223669	lincRNA	novel transcript	-	ENSG00000270147
ACTL10	5.02974	11.588	-1.19655	0.292761	1	1.6161	0.497273	1.70448	0.660867	1	protein_coding	actin like 10 [Source:HGNC Symbol;Acc:HGNC:16127]	-	ENSG00000182584
HNRNPA3P9	11.742	11.588	0.0196579	0.982721	1	1.43702	0.497273	1.55102	0.699188	1	processed_pseudogene	heterogeneous nuclear ribonucleoprotein A3 pseudogene 9 [Source:HGNC Symbol;Acc:HGNC:48755]	-	ENSG00000270903
UBA52P8	15.3142	11.6419	0.397596	0.641111	1	3.53213	0.497273	2.84765	0.308064	1	processed_pseudogene	ubiquitin A-52 residue ribosomal protein fusion product 1 pseudogene 8 [Source:HGNC Symbol;Acc:HGNC:35625]	-	ENSG00000240793
MED28P3	4.66175	12.0266	-1.37365	0.222514	1	4.78861	0.497273	3.28125	0.213775	0.337882	processed_pseudogene	mediator complex subunit 28 pseudogene 3 [Source:HGNC Symbol;Acc:HGNC:45080]	-	ENSG00000227692
AC017104.2	2.05046	12.0446	-2.55571	0.0493682	1	0.958014	0.497273	0.965523	0.830242	1	processed_pseudogene	HIG1 domain family, member 2A (HIGD2A) pseudogene	-	ENSG00000230047
ZBTB40-IT1	8.73054	12.0446	-0.466171	0.630419	1	5.80632	0.497273	3.56158	0.148763	0.253925	sense_intronic	ZBTB40 intronic transcript 1 [Source:HGNC Symbol;Acc:HGNC:41493]	-	ENSG00000237200
MIR7111	8.23399	12.0626	-0.553193	0.572287	1	9.28022	0.497273	4.24993	0.0515719	0.10804	miRNA	microRNA 7111 [Source:HGNC Symbol;Acc:HGNC:50073]	-	ENSG00000276712
AL645939.2	11.2775	12.0986	-0.101382	0.910841	1	1.6161	0.497273	1.70448	0.660867	1	unprocessed_pseudogene	HLA complex group 9 pseudogene 5	-	ENSG00000227758
ITPK1-AS1	11.2775	12.1165	-0.103087	0.909598	1	4.54984	0.497273	3.21418	0.214381	0.338572	antisense	ITPK1 antisense RNA 1 [Source:HGNC Symbol;Acc:HGNC:20132]	-	ENSG00000258730
AC073487.1	11.5491	12.6271	-0.122172	0.900537	1	11.435	0.497273	4.55052	0.0255684	0.0600754	sense_intronic	novel transcript, sense intronic to SARNP	-	ENSG00000257509
AC020978.7	14.7534	12.6451	0.226167	0.793836	1	8.85944	0.497273	4.1753	0.0551513	0.114026	sense_overlapping	novel transcript	-	ENSG00000263276
APOA1-AS	8.63412	12.663	-0.54781	0.580807	1	6.46587	0.497273	3.72524	0.113248	0.204003	antisense	APOA1 antisense RNA [Source:HGNC Symbol;Acc:HGNC:40079]	-	ENSG00000235910
PRICKLE4	10.7167	13.1916	-0.296116	0.758479	1	13.4093	0.497273	4.77655	0.0149899	0.0382846	protein_coding	prickle planar cell polarity protein 4 [Source:HGNC Symbol;Acc:HGNC:16805]	-	ENSG00000278224
AL078644.1	3.04356	13.4684	-2.14092	0.0688244	1	2.1548	0.497273	2.12165	0.552118	1	lincRNA	novel transcript	-	ENSG00000273004
RNU6-130P	3.10783	13.4684	-2.12338	0.0710871	1	2.09511	0.497273	2.08516	0.52896	1	snRNA	RNA, U6 small nuclear 130, pseudogene [Source:HGNC Symbol;Acc:HGNC:47093]	-	ENSG00000223044
AL451007.1	4.03665	13.5403	-1.73809	0.119386	1	6.94487	0.497273	3.82901	0.0974929	0.180265	processed_pseudogene	ribosomal protein L37 (RPL37) pseudogene	-	ENSG00000232059
CCDC36	9.16281	13.5403	-0.561074	0.545496	1	1.43702	0.497273	1.55102	0.699188	1	protein_coding	coiled-coil domain containing 36 [Source:HGNC Symbol;Acc:HGNC:27945]	-	ENSG00000173421
AC106037.1	12.3671	13.5403	-0.132675	0.878415	1	3.53213	0.497273	2.84765	0.308064	1	sense_intronic	novel transcript	-	ENSG00000264188
AC103974.1	7.0802	14.0149	-0.980001	0.32173	1	8.50128	0.497273	4.12083	0.0589956	0.120164	antisense	novel transcript	-	ENSG00000254966
AL450998.2	12.3349	14.0149	-0.185499	0.828417	1	2.63381	0.497273	2.41601	0.436077	1	antisense	novel transcript, antisense to SLC25A34 and PLEKHM2	-	ENSG00000237938
RN7SL566P	3.04356	14.0329	-2.19879	0.0561513	1	0.5387	0.497273	0.100643	0.983888	1	misc_RNA	RNA, 7SL, cytoplasmic 566, pseudogene [Source:HGNC Symbol;Acc:HGNC:46582]	-	ENSG00000241983
AC005005.4	11.2775	14.0868	-0.319917	0.717318	1	2.09511	0.497273	2.08516	0.52896	1	sense_overlapping	novel transcript, sense overlapping SMTN	-	ENSG00000278920
AC018529.2	21.4334	14.1587	0.60205	0.45189	1	11.9126	0.497273	4.60474	0.0226723	0.0542519	antisense	novel transcript, antisense to MBP	-	ENSG00000278330
CXCL17	9.22709	14.5614	-0.657549	0.471088	1	10.1771	0.497273	4.37912	0.035377	0.0789724	protein_coding	C-X-C motif chemokine ligand 17 [Source:HGNC Symbol;Acc:HGNC:19232]	-	ENSG00000189377
AL358334.3	4.62961	14.5974	-1.6577	0.119613	1	6.34502	0.497273	3.68992	0.126449	0.222615	antisense	novel transcript, antisense to PYGL	-	ENSG00000258745
AC114760.2	15.5858	14.5974	0.100703	0.910398	1	2.99343	0.497273	2.60954	0.375698	1	antisense	novel transcript, antisense to STK17B	-	ENSG00000272211
DUTP2	30.6927	14.9102	1.03984	0.123833	1	14.7866	0.497273	4.91945	0.0102099	0.0275202	processed_pseudogene	deoxyuridine triphosphatase pseudogene 2 [Source:HGNC Symbol;Acc:HGNC:39515]	-	ENSG00000254388
GSAP	13.7281	15.018	-0.126645	0.878711	1	16.8206	0.497273	5.10219	0.00770397	0.0215136	protein_coding	gamma-secretase activating protein [Source:HGNC Symbol;Acc:HGNC:28042]	-	ENSG00000186088
AC064850.1	12.8957	15.072	-0.225736	0.792398	1	1.0774	0.497273	1.11651	0.798208	1	processed_pseudogene	GTPase activating protein (SH3 domain) binding protein 1 (G3BP1) pseudogene	-	ENSG00000235651
AL136221.1	15.8429	15.1079	0.0713813	0.931311	1	5.80632	0.497273	3.56158	0.148763	0.253925	sense_intronic	novel transcript, sense intronic to GRTP1	-	ENSG00000276434
MIR133A1HG	16.4037	15.1259	0.119292	0.886203	1	2.87404	0.497273	2.55316	0.434886	1	antisense	MIR133A1 host gene [Source:HGNC Symbol;Acc:HGNC:49594]	-	ENSG00000265142
AC099489.3	11.742	15.1439	-0.363648	0.691015	1	0.958014	0.497273	0.965523	0.830242	1	antisense	uncharacterized LOC101927131 [Source:NCBI gene;Acc:101927131]	-	ENSG00000262999
DDX50P1	21.3692	15.3847	0.473954	0.529352	1	16.343	0.497273	5.064	0.00700225	0.019762	processed_pseudogene	DEAD-box helicase 50 pseudogene 1 [Source:HGNC Symbol;Acc:HGNC:18974]	-	ENSG00000229816
GPR82	7.83387	15.4207	-0.985069	0.318783	1	8.74005	0.497273	4.15742	0.0549956	0.113908	protein_coding	G protein-coupled receptor 82 [Source:HGNC Symbol;Acc:HGNC:4533]	-	ENSG00000171657
AL117379.1	16.5323	15.4207	0.0969112	0.90327	1	4.01114	0.497273	3.03275	0.259775	1	lincRNA	novel transcript	-	ENSG00000273759
SUGT1P2	12.3028	15.4387	-0.328459	0.694274	1	4.78861	0.497273	3.28125	0.213775	0.337882	processed_pseudogene	SUGT1 pseudogene 2 [Source:HGNC Symbol;Acc:HGNC:31377]	-	ENSG00000213842
MIR3186	4.66175	15.4567	-1.73552	0.0941621	1	7.18364	0.497273	3.87371	0.0891197	0.167807	miRNA	microRNA 3186 [Source:HGNC Symbol;Acc:HGNC:38311]	-	ENSG00000266189
AL109806.1	17.4611	15.8234	0.138996	0.86257	1	6.34502	0.497273	3.68992	0.126449	0.222615	TEC	TEC	-	ENSG00000280387
LANCL1-AS1	11.8062	15.9492	-0.434842	0.602564	1	7.00457	0.497273	3.84041	0.0943546	0.175453	antisense	LANCL1 antisense RNA 1 [Source:HGNC Symbol;Acc:HGNC:50727]	-	ENSG00000234281
C2orf66	22.0586	16.0032	0.463579	0.519734	1	23.5281	0.497273	5.59323	0.00152615	0.00504209	protein_coding	chromosome 2 open reading frame 66 [Source:HGNC Symbol;Acc:HGNC:33809]	-	ENSG00000187944
BRCC3P1	10.188	16.298	-0.677898	0.453829	1	1.01771	0.497273	1.04415	0.797912	1	processed_pseudogene	BRCA1/BRCA2-containing complex subunit 3 pseudogene 1 [Source:HGNC Symbol;Acc:HGNC:51444]	-	ENSG00000251667
AC084824.3	14.6746	16.4418	-0.169771	0.851283	1	15.5641	0.497273	4.9914	0.00905956	0.0248062	sense_intronic	novel transcript, sense intronic to YARS2	-	ENSG00000274105
AC127496.5	11.7741	16.4598	-0.482806	0.560265	1	3.17251	0.497273	2.68525	0.361809	1	lincRNA	novel transcript	-	ENSG00000262873
AC027243.1	29.4425	16.4778	0.840407	0.215815	1	17.1816	0.497273	5.13767	0.00570206	0.0164585	antisense	novel transcript, antisense to ISL2	-	ENSG00000259514
RN7SL648P	7.70531	16.5497	-1.10265	0.238013	1	12.6318	0.497273	4.6927	0.0177911	0.0443304	misc_RNA	RNA, 7SL, cytoplasmic 648, pseudogene [Source:HGNC Symbol;Acc:HGNC:46664]	-	ENSG00000265727
RN7SL481P	20.8726	16.8265	0.310786	0.675548	1	19.5737	0.497273	5.32082	0.00482626	0.0141937	misc_RNA	RNA, 7SL, cytoplasmic 481, pseudogene [Source:HGNC Symbol;Acc:HGNC:46497]	-	ENSG00000240322
AP000941.1	19.9438	17.373	0.198971	0.782602	1	9.27875	0.497273	4.24367	0.0470464	0.100087	antisense	novel transcript	-	ENSG00000255176
AC092828.1	30.7248	17.373	0.821909	0.20004	1	16.5221	0.497273	5.0784	0.00700879	0.0197754	sense_intronic	novel transcript	-	ENSG00000253284
AC092139.3	13.0243	17.8296	-0.459134	0.59164	1	0.479007	0.497273	0.0150585	0.997592	1	TEC	novel transcript	-	ENSG00000279476
RF00015	6.24781	17.8656	-1.52382	0.113209	1	1.55641	0.497273	1.65593	0.646381	1	snRNA		-	ENSG00000276103
CDHR4	14.7855	18.3761	-0.312028	0.684132	1	9.63837	0.497273	4.30079	0.0413926	0.090084	protein_coding	cadherin related family member 4 [Source:HGNC Symbol;Acc:HGNC:34527]	-	ENSG00000187492
CDRT15P1	10.7489	19.2174	-0.839479	0.314094	1	6.34502	0.497273	3.68992	0.126449	0.222615	unprocessed_pseudogene	CMT1A duplicated region transcript 15 pseudogene 1 [Source:HGNC Symbol;Acc:HGNC:33168]	-	ENSG00000141028
AC115989.1	19.3187	19.2534	0.00582722	0.993639	1	10.477	0.497273	4.42354	0.0330585	0.0747159	antisense	novel transcript, antisense to AL3A2	-	ENSG00000264932
Z98885.3	24.9414	19.3073	0.370596	0.581461	1	6.82402	0.497273	3.7963	0.105475	0.192288	antisense	novel transcript, antisense to BRD1	-	ENSG00000279345
AP001020.3	22.4265	19.3613	0.213828	0.755351	1	17.6592	0.497273	5.17395	0.00563328	0.0162836	antisense	novel transcript, antisense to YES1	-	ENSG00000266171
AL078581.3	35.8188	19.3793	0.887267	0.140356	1	13.0497	0.497273	4.73571	0.0175987	0.0439758	antisense	novel transcript	-	ENSG00000281021
P2RY12	8.63412	19.4871	-1.1694	0.189827	1	2.03541	0.497273	2.04788	0.536257	1	protein_coding	purinergic receptor P2Y12 [Source:HGNC Symbol;Acc:HGNC:18124]	-	ENSG00000169313
AL662907.2	13.696	19.7999	-0.528621	0.497775	1	14.906	0.497273	4.93006	0.0101262	0.0273079	TEC	TEC	-	ENSG00000279179
AL445490.1	53.8552	21.3136	1.33985	0.0139795	0.0715296	13.5287	0.497273	4.78826	0.0152422	0.0388432	antisense	novel transcript, antisense to IFI6	-	ENSG00000225886
ARAP1-AS2	5.62271	21.3316	-1.922	0.0329107	1	2.45473	0.497273	2.32442	0.461778	1	antisense	ARAP1 antisense RNA 2 [Source:HGNC Symbol;Acc:HGNC:39994]	-	ENSG00000245148
AC055855.1	15.4428	21.6084	-0.487999	0.520761	1	9.75776	0.497273	4.31703	0.0404987	0.0883927	antisense	novel transcript, antisense to DIS3L	-	ENSG00000260773
PRC1-AS1	35.5296	21.7702	0.709111	0.244085	1	8.62067	0.497273	4.1393	0.0562719	0.115776	antisense	PRC1 antisense RNA 1 [Source:HGNC Symbol;Acc:HGNC:48587]	-	ENSG00000258725
AC096720.1	31.3499	21.8062	0.523594	0.392932	1	13.0497	0.497273	4.73571	0.0175987	0.0439758	processed_pseudogene	small EDRK-rich factor 2 (SERF2) pseudogene	-	ENSG00000270257
ZBTB12BP	16.3716	21.8241	-0.413529	0.56554	1	8.32074	0.497273	4.08473	0.0643502	0.129047	processed_pseudogene	zinc finger and BTB domain containing 12B, pseudogene [Source:HGNC Symbol;Acc:HGNC:37702]	-	ENSG00000180610
HNRNPA1P14	17.8291	21.8601	-0.291066	0.686144	1	9.99653	0.497273	4.34895	0.0419506	0.0910908	processed_pseudogene	heterogeneous nuclear ribonucleoprotein A1 pseudogene 14 [Source:HGNC Symbol;Acc:HGNC:39132]	-	ENSG00000227638
AL135910.1	7.20876	22.8273	-1.66478	0.0512117	1	47.295	0.497273	6.6015	4.13256e-05	0.000185864	lincRNA	novel transcript	-	ENSG00000272848
AC020763.3	9.65935	23.3378	-1.26828	0.11902	1	1.6161	0.497273	1.70448	0.660867	1	TEC	novel transcript	-	ENSG00000279412
AC132872.2	32.8074	23.6326	0.47218	0.424656	1	22.2687	0.497273	5.50968	0.00208791	0.00668966	antisense	novel transcript, antisense CCDC57	-	ENSG00000264548
AC092338.1	22.6194	23.6686	-0.0668661	0.918082	1	8.85944	0.497273	4.1753	0.0551513	0.114026	antisense	novel transcript, antisense to CDR2	-	ENSG00000260635
KRT8P39	21.4334	23.6866	-0.143069	0.827733	1	10.5352	0.497273	4.4248	0.0365699	0.0811077	processed_pseudogene	keratin 8 pseudogene 39 [Source:HGNC Symbol;Acc:HGNC:39873]	-	ENSG00000233560
SNORD117	19.8153	23.7045	-0.255774	0.707431	1	7.18364	0.497273	3.87371	0.0891197	0.167807	snoRNA	small nucleolar RNA, C/D box 117 [Source:HGNC Symbol;Acc:HGNC:32742]	-	ENSG00000201785
TMEM204	9.78791	23.7225	-1.27958	0.102984	1	3.7709	0.497273	2.93312	0.333201	1	protein_coding	transmembrane protein 204 [Source:HGNC Symbol;Acc:HGNC:14158]	-	ENSG00000131634
Z97192.1	15.4428	24.2331	-0.651326	0.360232	1	9.63837	0.497273	4.30079	0.0413926	0.090084	lincRNA	novel transcript	-	ENSG00000212939
MTND5P11	25.5022	25.1103	0.0232695	0.970215	1	10.8949	0.497273	4.47528	0.0301872	0.0691663	processed_pseudogene	MT-ND5 pseudogene 11 [Source:HGNC Symbol;Acc:HGNC:42273]	-	ENSG00000248923
AL136115.1	29.6353	26.2933	0.175216	0.780708	1	5.14823	0.497273	3.39068	0.175478	0.289958	lincRNA	novel transcript	-	ENSG00000228634
AC009533.2	28.4028	26.5161	0.0960124	0.876495	1	3.05312	0.497273	2.6353	0.366926	1	processed_pseudogene	WAS protein family homolog pseudogene	-	ENSG00000255753
AC003070.1	22.2658	26.5701	-0.251489	0.705431	1	18.6172	0.497273	5.25088	0.00440672	0.0131144	antisense	novel transcript, antisense to ARHGAP27	-	ENSG00000267344
AC127024.2	25.1021	26.8218	-0.0935549	0.888844	1	4.43045	0.497273	3.17903	0.227992	0.355112	lincRNA	novel transcript	-	ENSG00000263603
RF00019	27.6813	27.1885	0.0268687	0.964777	1	31.9712	0.497273	6.03767	0.000449394	0.00166391	misc_RNA		-	ENSG00000222881
AC007731.2	9.09853	27.2245	-1.57408	0.0506341	1	9.39814	0.497273	4.26053	0.0474943	0.100854	processed_pseudogene	kelch-like 12 (Drosophila) (KLH12) pseudogene	-	ENSG00000215493
AC233300.1	14.8498	27.9579	-0.913457	0.183401	1	13.0511	0.497273	4.74073	0.0160573	0.0407079	TEC	TEC	-	ENSG00000279155
AC111170.3	23.2445	28.1377	-0.277404	0.665687	1	5.14823	0.497273	3.39068	0.175478	0.289958	TEC	TEC	-	ENSG00000279801
HNRNPA1P59	18.9507	28.997	-0.613773	0.336704	1	2.6935	0.497273	2.44523	0.464195	1	processed_pseudogene	heterogeneous nuclear ribonucleoprotein A1 pseudogene 59 [Source:HGNC Symbol;Acc:HGNC:48789]	-	ENSG00000230280
AC016727.3	23.5161	29.5255	-0.327368	0.589751	1	19.6364	0.497273	5.33121	0.0033059	0.0101266	antisense	novel transcript, antisense to XPO1	-	ENSG00000285857
ERVW-1	22.7158	30.9852	-0.450247	0.467687	1	1.6161	0.497273	1.70448	0.660867	1	protein_coding	endogenous retrovirus group W member 1, envelope [Source:HGNC Symbol;Acc:HGNC:13525]	-	ENSG00000242950
RNU6-26P	32.3109	33.4301	-0.048944	0.928835	0.972256	18.4381	0.497273	5.23809	0.00435337	0.0129662	snRNA	RNA, U6 small nuclear 26, pseudogene [Source:HGNC Symbol;Acc:HGNC:34252]	-	ENSG00000206712
AL157827.2	30.8212	33.8688	-0.136773	0.803963	0.91895	11.2545	0.497273	4.52408	0.0261684	0.0612774	antisense	Novel transcript, antisense to CENPP	-	ENSG00000285650
AL137186.2	31.0285	34.7101	-0.160417	0.775583	0.90555	32.2682	0.497273	6.04897	0.000319616	0.00121922	antisense	uncharacterized LOC105376384 [Source:NCBI gene;Acc:105376384]	-	ENSG00000232807
AC004951.1	41.8095	35.5263	0.237854	0.663085	0.840061	6.64494	0.497273	3.76133	0.105713	0.192609	lincRNA	novel transcript	-	ENSG00000228434
AC243732.1	33.1433	37.3887	-0.171396	0.754272	0.893917	13.3496	0.497273	4.77066	0.0149832	0.0382719	processed_pseudogene	ribosomal protein S2 (RPS2) pseudogene	-	ENSG00000274756
PLAC4	55.2982	37.7734	0.550529	0.233237	0.480415	8.44159	0.497273	4.11142	0.0610146	0.123554	antisense	placenta specific 4 [Source:HGNC Symbol;Acc:HGNC:14616]	-	ENSG00000280109
RN7SL381P	32.9038	38.8484	-0.239646	0.659123	0.838276	4.66922	0.497273	3.2481	0.208613	0.33233	misc_RNA	RNA, 7SL, cytoplasmic 381, pseudogene [Source:HGNC Symbol;Acc:HGNC:46397]	-	ENSG00000263968
MIR590	41.7452	38.9814	0.0992083	0.848667	0.937775	21.6121	0.497273	5.47001	0.00219295	0.00699788	miRNA	microRNA 590 [Source:HGNC Symbol;Acc:HGNC:32846]	-	ENSG00000207741
AC004264.1	21.4013	43.0299	-1.00551	0.0742502	0.232056	20.7735	0.497273	5.41186	0.00257086	0.00807098	antisense	uncharacterized LOC91370 [Source:NCBI gene;Acc:91370]	-	ENSG00000268812
RNU6-850P	53.6479	59.3997	-0.146481	0.726397	0.877515	36.3972	0.497273	6.22097	0.000176727	0.00070823	snRNA	RNA, U6 small nuclear 850, pseudogene [Source:HGNC Symbol;Acc:HGNC:47813]	-	ENSG00000252743
AP000942.1	0.528686	0.474593	0.121768	0.978769	1	1.97572	0.953045	1.04981	0.730328	1	processed_pseudogene	ribosomal protein S6 (RPS6) pseudogene	-	ENSG00000243777
AC092681.1	2.57915	0.474593	2.41957	0.37699	1	1.91603	0.953045	1.0106	0.76277	1	unprocessed_pseudogene	pseudogene similar to part of ARP3 actin-related protein 3 homolog B (yeast) ACTR3B	-	ENSG00000224016
AC211433.2	2.97928	0.474593	2.63434	0.357788	1	1.0774	0.953045	0.161304	0.966739	1	lincRNA	novel transcript	-	ENSG00000273069
AC010653.3	3.5401	0.474593	2.87985	0.251598	1	2.1548	0.953045	1.16272	0.720838	1	processed_pseudogene	parathymosin (PTMS) pseudogene	-	ENSG00000283057
AC004832.4	4.06879	0.474593	3.07927	0.200483	1	3.71121	0.953045	1.94634	0.449656	1	sense_intronic	novel transcript, sense intonic to	-	ENSG00000272689
PPP1R42	5.12616	0.474593	3.41062	0.130648	1	1.01771	0.953045	0.0889141	0.980328	1	protein_coding	protein phosphatase 1 regulatory subunit 42 [Source:HGNC Symbol;Acc:HGNC:33732]	-	ENSG00000178125
AP001528.3	5.7834	0.474593	3.58082	0.117515	1	12.3319	0.953045	3.67577	0.0331556	0.0748889	TEC	novel transcript	-	ENSG00000280339
AC137695.2	0.496546	0.492572	0.0527431	0.990852	1	0.5387	0.953045	-0.853815	0.848076	1	processed_pseudogene	MAP/microtubule affinity-regulating kinase 2, pseudogene	-	ENSG00000270773
AC124944.1	0.496546	0.492572	0.0527431	0.990852	1	1.6161	0.953045	0.747362	0.831272	1	antisense	novel transcript	-	ENSG00000226155
LGALS7	0.496546	0.492572	0.0527431	0.990852	1	7.96258	0.953045	3.05168	0.122526	0.217258	protein_coding	galectin 7 [Source:HGNC Symbol;Acc:HGNC:6568]	-	ENSG00000205076
CTNNA1P1	0.528686	0.492572	0.0960584	0.983138	1	0.479007	0.953045	-0.934941	0.836457	1	processed_pseudogene	catenin alpha 1 pseudogene 1 [Source:HGNC Symbol;Acc:HGNC:2513]	-	ENSG00000249026
BMS1P11	0.528686	0.492572	0.0960584	0.983138	1	0.958014	0.953045	0.0150896	0.996962	1	unprocessed_pseudogene	BMS1, ribosome biogenesis factor pseudogene 11 [Source:HGNC Symbol;Acc:HGNC:49156]	-	ENSG00000225883
LINC01843	0.993092	0.492572	1.02945	0.790349	1	1.49671	0.953045	0.64853	0.843002	1	lincRNA	long intergenic non-protein coding RNA 1843 [Source:HGNC Symbol;Acc:HGNC:52659]	-	ENSG00000251169
PNMA3	0.993092	0.492572	1.02945	0.790349	1	2.1548	0.953045	1.16272	0.720838	1	protein_coding	PNMA family member 3 [Source:HGNC Symbol;Acc:HGNC:18742]	-	ENSG00000183837
AC002456.1	0.993092	0.492572	1.02945	0.790349	1	2.45473	0.953045	1.36297	0.635245	1	antisense	novel transcript	-	ENSG00000223969
AP003774.3	1.02523	0.492572	1.06965	0.764276	1	3.11281	0.953045	1.69573	0.522984	1	lincRNA	uncharacterized LOC107984366 [Source:NCBI gene;Acc:107984366]	-	ENSG00000231680
SCCPDH	1.48964	0.492572	1.61522	0.641069	1	0.5387	0.953045	-0.853815	0.848076	1	protein_coding	saccharopine dehydrogenase (putative) [Source:HGNC Symbol;Acc:HGNC:24275]	-	ENSG00000143653
AC093323.4	1.58606	0.492572	1.69395	0.619294	1	3.2322	0.953045	1.74762	0.548299	1	unprocessed_pseudogene	Morf4 family associated protein 1 (MRFAP1) pseudogene	-	ENSG00000284847
AL356310.1	2.0826	0.492572	2.09203	0.475596	1	1.0774	0.953045	0.161304	0.966739	1	lincRNA	novel transcript	-	ENSG00000228792
RHO	2.48273	0.492572	2.35369	0.433473	1	4.49014	0.953045	2.22836	0.3455	0.485365	protein_coding	rhodopsin [Source:HGNC Symbol;Acc:HGNC:10012]	-	ENSG00000163914
AP000265.1	3.97237	0.492572	3.03329	0.252661	1	1.6161	0.953045	0.747362	0.831272	1	lincRNA	novel transcript	-	ENSG00000261610
COL23A1	4.62961	0.492572	3.25122	0.160565	1	1.6161	0.953045	0.747362	0.831272	1	protein_coding	collagen type XXIII alpha 1 chain [Source:HGNC Symbol;Acc:HGNC:22990]	-	ENSG00000050767
AP003357.1	6.08711	0.492572	3.64978	0.0920941	1	1.91603	0.953045	1.0106	0.76277	1	processed_pseudogene	ribosomal protein L39 (RPL39) pseudogene	-	ENSG00000270682
AC010185.1	0.496546	0.949185	-0.90563	0.816848	1	0.958014	0.953045	0.0150896	0.996962	1	antisense	novel transcript	-	ENSG00000255644
RPL5P17	0.496546	0.949185	-0.90563	0.816848	1	1.0774	0.953045	0.161304	0.966739	1	processed_pseudogene	ribosomal protein L5 pseudogene 17 [Source:HGNC Symbol;Acc:HGNC:36605]	-	ENSG00000243859
LINC02128	0.993092	0.949185	0.0686537	0.983911	1	3.2322	0.953045	1.74762	0.548299	1	lincRNA	long intergenic non-protein coding RNA 2128 [Source:HGNC Symbol;Acc:HGNC:52986]	-	ENSG00000261241
AC087481.2	1.58606	0.949185	0.728012	0.811663	1	2.57411	0.953045	1.42334	0.611628	1	unprocessed_pseudogene	M-phase phosphoprotein 10 (U3 small nucleolar ribonucleoprotein) (MPHOSPH10) pseudogene	-	ENSG00000261628
AC013472.2	2.05046	0.949185	1.10329	0.673066	1	1.97572	0.953045	1.04981	0.730328	1	antisense	novel transcript	-	ENSG00000230286
LINC01545	2.54701	0.949185	1.41678	0.564478	1	7.18364	0.953045	2.89973	0.153634	0.260711	lincRNA	long intergenic non-protein coding RNA 1545 [Source:HGNC Symbol;Acc:HGNC:17986]	-	ENSG00000204904
RPL21P132	4.66175	0.949185	2.28285	0.268642	1	3.05312	0.953045	1.67076	0.52933	1	processed_pseudogene	ribosomal protein L21 pseudogene 132 [Source:HGNC Symbol;Acc:HGNC:35865]	-	ENSG00000183911
AC018688.1	1.05737	0.967165	0.119236	0.969477	1	0.5387	0.953045	-0.853815	0.848076	1	unprocessed_pseudogene	zinc finger protein 285 (ZNF285) pseudogene	-	ENSG00000283443
UNC80	1.55392	0.967165	0.680862	0.797939	1	3.11281	0.953045	1.69573	0.522984	1	protein_coding	unc-80 homolog, NALCN channel complex subunit [Source:HGNC Symbol;Acc:HGNC:26582]	-	ENSG00000144406
CAMK2A	1.98618	0.967165	1.04545	0.697596	1	1.43702	0.953045	0.597319	0.868387	1	protein_coding	calcium/calmodulin dependent protein kinase II alpha [Source:HGNC Symbol;Acc:HGNC:1460]	-	ENSG00000070808
TCF3P1	4.66175	0.967165	2.26681	0.250231	1	1.0774	0.953045	0.161304	0.966739	1	processed_pseudogene	transcription factor 3 pseudogene 1 [Source:HGNC Symbol;Acc:HGNC:49742]	-	ENSG00000236567
AC008993.1	0.528686	0.985145	-0.912513	0.812336	1	1.6161	0.953045	0.747362	0.831272	1	TEC	TEC	-	ENSG00000282542
EFHC2	0.528686	0.985145	-0.912513	0.812336	1	2.39504	0.953045	1.33122	0.672956	1	protein_coding	EF-hand domain containing 2 [Source:HGNC Symbol;Acc:HGNC:26233]	-	ENSG00000183690
RNU1-122P	1.05737	0.985145	0.098746	0.976413	1	4.79007	0.953045	2.32715	0.370569	0.510995	snRNA	RNA, U1 small nuclear 122, pseudogene [Source:HGNC Symbol;Acc:HGNC:48464]	-	ENSG00000202408
ARSH	1.98618	0.985145	1.02414	0.7211	1	3.35305	0.953045	1.81469	0.52759	1	protein_coding	arylsulfatase family member H [Source:HGNC Symbol;Acc:HGNC:32488]	-	ENSG00000205667
AC025539.1	2.01832	0.985145	1.04565	0.691873	1	3.11281	0.953045	1.69573	0.522984	1	lincRNA	novel transcript	-	ENSG00000251152
AC008875.1	2.11474	0.985145	1.1024	0.696716	1	2.6935	0.953045	1.48468	0.62779	1	lincRNA	novel transcript	-	ENSG00000271788
SLED1	3.13997	0.985145	1.67685	0.477302	1	1.91603	0.953045	1.0106	0.76277	1	transcribed_processed_pseudogene	proteoglycan 3 pseudogene [Source:NCBI gene;Acc:643036]	-	ENSG00000249138
AC012501.2	3.7008	0.985145	1.91264	0.43412	1	0.5387	0.953045	-0.853815	0.848076	1	transcribed_processed_pseudogene	tubulin, alpha 1b (TUBA1B) pseudogene	-	ENSG00000242575
UBE2V2P4	4.13307	0.985145	2.07752	0.328676	1	1.91603	0.953045	1.0106	0.76277	1	processed_pseudogene	ubiquitin conjugating enzyme E2 V2 pseudogene 4 [Source:HGNC Symbol;Acc:HGNC:44892]	-	ENSG00000231849
AC005480.2	4.72603	0.985145	2.26825	0.286637	1	2.57411	0.953045	1.42334	0.611628	1	processed_pseudogene	ribosomal protein L41 (RPL41) pseudogene	-	ENSG00000279461
AC131159.1	5.12616	0.985145	2.39091	0.228509	1	1.43702	0.953045	0.597319	0.868387	1	antisense	novel transcript, antisense to WSB2	-	ENSG00000276292
AC234771.4	0.528686	1.42378	-1.45382	0.676308	1	0.5387	0.953045	-0.853815	0.848076	1	unprocessed_pseudogene	novel pseudogene	-	ENSG00000236491
AL358334.2	2.01832	1.42378	0.50126	0.839515	1	1.0774	0.953045	0.161304	0.966739	1	lincRNA	novel transcript	-	ENSG00000258711
AC022167.3	2.0826	1.42378	0.538474	0.826791	1	1.0774	0.953045	0.161304	0.966739	1	lincRNA	novel transcript	-	ENSG00000260979
AC091167.7	3.5401	1.42378	1.30903	0.535946	1	0.958014	0.953045	0.0150896	0.996962	1	protein_coding	novel transcript	-	ENSG00000284626
AC009955.4	4.62961	1.42378	1.69137	0.38277	1	2.63381	0.953045	1.45307	0.607108	1	antisense	novel transcript, antisense to OBSL1	-	ENSG00000269068
LINC02363	1.58606	1.44176	0.126892	0.961319	1	1.0774	0.953045	0.161304	0.966739	1	lincRNA	long intergenic non-protein coding RNA 2363 [Source:HGNC Symbol;Acc:HGNC:53286]	-	ENSG00000180712
FCF1P5	2.01832	1.44176	0.487571	0.832498	1	2.1548	0.953045	1.16272	0.720838	1	processed_pseudogene	FCF1 pseudogene 5 [Source:HGNC Symbol;Acc:HGNC:44617]	-	ENSG00000220392
BRI3P1	2.51487	1.44176	0.805199	0.713513	1	2.03541	0.953045	1.08726	0.71683	1	processed_pseudogene	brain protein I3 pseudogene 1 [Source:HGNC Symbol;Acc:HGNC:33533]	-	ENSG00000225169
RNU4-47P	2.54701	1.44176	0.820034	0.70311	1	3.89175	0.953045	2.02667	0.423739	0.562722	snRNA	RNA, U4 small nuclear 47, pseudogene [Source:HGNC Symbol;Acc:HGNC:46983]	-	ENSG00000222808
AC093422.1	2.97928	1.44176	1.05164	0.643617	1	1.01771	0.953045	0.0889141	0.980328	1	processed_pseudogene	ribosomal protein L17 (RPL17) pseudogene	-	ENSG00000213041
EGFEM1P	3.10783	1.44176	1.10256	0.590733	1	9.33844	0.953045	3.27542	0.0826914	0.158186	transcribed_unitary_pseudogene	EGF like and EMI domain containing 1, pseudogene [Source:HGNC Symbol;Acc:HGNC:25149]	-	ENSG00000206120
RNU4-39P	3.13997	1.44176	1.11514	0.593448	1	5.20792	0.953045	2.43569	0.282874	0.417972	snRNA	RNA, U4 small nuclear 39, pseudogene [Source:HGNC Symbol;Acc:HGNC:46975]	-	ENSG00000199325
LINC01118	4.03665	1.44176	1.48594	0.438921	1	10.1771	0.953045	3.40109	0.0617507	0.124849	sense_overlapping	long intergenic non-protein coding RNA 1118 [Source:HGNC Symbol;Acc:HGNC:49261]	-	ENSG00000222005
BX276092.9	4.10093	1.44176	1.50491	0.424796	1	1.55641	0.953045	0.697265	0.829949	1	protein_coding	chromosome X open reading frame 49-like [Source:NCBI gene;Acc:101059915]	-	ENSG00000283599
AC007406.2	9.88433	1.44176	2.77023	0.0651366	1	0.5387	0.953045	-0.853815	0.848076	1	sense_intronic	uncharacterized LOC102723544 [Source:NCBI gene;Acc:102723544]	-	ENSG00000255746
AC069503.3	1.05737	1.45974	-0.474614	0.866803	1	2.39504	0.953045	1.33122	0.672956	1	lincRNA	novel transcript	-	ENSG00000278084
TMEM210	2.05046	1.45974	0.492377	0.828255	1	1.01771	0.953045	0.0889141	0.980328	1	protein_coding	transmembrane protein 210 [Source:HGNC Symbol;Acc:HGNC:34059]	-	ENSG00000185863
AC020779.1	2.51487	1.45974	0.792215	0.717547	1	1.0774	0.953045	0.161304	0.966739	1	processed_pseudogene	ribosomal protein L21 (RPL21) pseudogene	-	ENSG00000243568
AC084026.3	2.64343	1.45974	0.85185	0.715598	1	1.43702	0.953045	0.597319	0.868387	1	TEC	TEC	-	ENSG00000280147
C7orf57	3.0757	1.45974	1.07782	0.597269	1	0.5387	0.953045	-0.853815	0.848076	1	protein_coding	chromosome 7 open reading frame 57 [Source:HGNC Symbol;Acc:HGNC:22247]	-	ENSG00000164746
AC009686.1	3.10783	1.45974	1.09013	0.594465	1	1.97572	0.953045	1.04981	0.730328	1	antisense	novel transcript	-	ENSG00000254205
MIR3684	0.496546	1.47772	-1.53619	0.657994	1	0.479007	0.953045	-0.934941	0.836457	1	miRNA	microRNA 3684 [Source:HGNC Symbol;Acc:HGNC:38950]	-	ENSG00000265213
AC005593.1	0.528686	1.47772	-1.50074	0.663554	1	1.49671	0.953045	0.64853	0.843002	1	TEC	TEC	-	ENSG00000279584
RPL23AP95	0.993092	1.47772	-0.559628	0.856025	1	0.5387	0.953045	-0.853815	0.848076	1	processed_pseudogene	ribosomal protein L23a pseudogene 95 [Source:HGNC Symbol;Acc:HGNC:51630]	-	ENSG00000236848
LINC01185	1.05737	1.47772	-0.488347	0.872969	1	1.97572	0.953045	1.04981	0.730328	1	lincRNA	long intergenic non-protein coding RNA 1185 [Source:HGNC Symbol;Acc:HGNC:49572]	-	ENSG00000228414
LINC01208	1.55392	1.47772	0.0746249	0.977236	1	2.03541	0.953045	1.08726	0.71683	1	lincRNA	long intergenic non-protein coding RNA 1208 [Source:HGNC Symbol;Acc:HGNC:49639]	-	ENSG00000223715
TUBB8P2	2.05046	1.47772	0.478384	0.843809	1	0.5387	0.953045	-0.853815	0.848076	1	processed_pseudogene	tubulin beta 8 class VIII pseudogene 2 [Source:HGNC Symbol;Acc:HGNC:42334]	-	ENSG00000218896
AC018529.3	5.59057	1.47772	1.93069	0.291346	1	1.01771	0.953045	0.0889141	0.980328	1	TEC	TEC	-	ENSG00000279433
NR0B2	0.496546	1.89837	-1.90374	0.556163	1	0.5387	0.953045	-0.853815	0.848076	1	protein_coding	nuclear receptor subfamily 0 group B member 2 [Source:HGNC Symbol;Acc:HGNC:7961]	Miscellaneous	ENSG00000131910
TEX49	0.993092	1.91635	-0.937918	0.725325	1	0.5387	0.953045	-0.853815	0.848076	1	protein_coding	testis expressed 49 [Source:HGNC Symbol;Acc:HGNC:48628]	-	ENSG00000257987
RFESDP1	1.58606	1.91635	-0.285123	0.907786	1	0.479007	0.953045	-0.934941	0.836457	1	processed_pseudogene	Rieske (Fe-S) domain containing pseudogene 1 [Source:HGNC Symbol;Acc:HGNC:39420]	-	ENSG00000231650
SLC36A2	3.13997	1.91635	0.703494	0.723661	1	2.03541	0.953045	1.08726	0.71683	1	protein_coding	solute carrier family 36 member 2 [Source:HGNC Symbol;Acc:HGNC:18762]	-	ENSG00000186335
AL391427.1	5.52629	1.91635	1.5279	0.369973	1	1.6161	0.953045	0.747362	0.831272	1	antisense	uncharacterized LOC101928051 [Source:NCBI gene;Acc:101928051]	-	ENSG00000224251
AP001094.2	7.17662	1.91635	1.89972	0.215067	1	2.99343	0.953045	1.64553	0.539197	1	sense_intronic	novel transcript, sense intronic to PTPRM	-	ENSG00000265413
RF00017	0.496546	1.93433	-1.92686	0.514939	1	4.3096	0.953045	2.1623	0.420838	0.559909	misc_RNA		-	ENSG00000277051
AC020891.1	0.993092	1.93433	-0.948963	0.719002	1	1.6161	0.953045	0.747362	0.831272	1	sense_intronic	novel transcript, intronic to GLDN	-	ENSG00000259194
AC114296.1	1.05737	1.93433	-0.883862	0.735451	1	1.6161	0.953045	0.747362	0.831272	1	processed_transcript	uncharacterized LOC107986453 [Source:NCBI gene;Acc:107986453]	-	ENSG00000250378
GSTA3	1.05737	1.93433	-0.883862	0.735451	1	2.93374	0.953045	1.61984	0.553896	1	protein_coding	glutathione S-transferase alpha 3 [Source:HGNC Symbol;Acc:HGNC:4628]	-	ENSG00000174156
TDGF1P7	1.52178	1.93433	-0.342391	0.880689	1	3.35305	0.953045	1.81469	0.52759	1	processed_pseudogene	teratocarcinoma-derived growth factor 1 pseudogene 7 [Source:HGNC Symbol;Acc:HGNC:11707]	-	ENSG00000269584
TERF1P4	2.01832	1.93433	0.06632	0.975408	1	1.55641	0.953045	0.697265	0.829949	1	processed_pseudogene	telomeric repeat binding factor 1 pseudogene 4 [Source:HGNC Symbol;Acc:HGNC:38500]	-	ENSG00000215102
LINC02280	2.11474	1.93433	0.120005	0.958362	1	2.1548	0.953045	1.16272	0.720838	1	lincRNA	long intergenic non-protein coding RNA 2280 [Source:HGNC Symbol;Acc:HGNC:53196]	-	ENSG00000260792
STMN4	7.51247	1.93433	1.96202	0.211923	1	1.6161	0.953045	0.747362	0.831272	1	protein_coding	stathmin 4 [Source:HGNC Symbol;Acc:HGNC:16078]	-	ENSG00000015592
TUBA4B	2.54701	1.95231	0.388564	0.848645	1	0.5387	0.953045	-0.853815	0.848076	1	protein_coding	tubulin alpha 4b [Source:HGNC Symbol;Acc:HGNC:18637]	-	ENSG00000243910
ZAN	5.02974	1.95231	1.37366	0.429519	1	1.43702	0.953045	0.597319	0.868387	1	protein_coding	zonadhesin (gene/pseudogene) [Source:HGNC Symbol;Acc:HGNC:12857]	-	ENSG00000146839
SLCO2B1	6.27995	1.95231	1.68578	0.309765	1	3.65151	0.953045	1.92473	0.447956	1	protein_coding	solute carrier organic anion transporter family member 2B1 [Source:HGNC Symbol;Acc:HGNC:10962]	-	ENSG00000137491
UBE2E1-AS1	0.528686	1.97029	-1.9182	0.54755	1	1.91603	0.953045	1.0106	0.76277	1	antisense	UBE2E1 antisense RNA 1 [Source:HGNC Symbol;Acc:HGNC:40598]	-	ENSG00000223791
AL353704.1	1.02523	1.97029	-0.938699	0.726161	1	0.958014	0.953045	0.0150896	0.996962	1	antisense	novel transcript, antisense to ARHGEF7	-	ENSG00000285856
U91328.3	1.02523	1.97029	-0.938699	0.726161	1	3.41274	0.953045	1.83763	0.484088	1	lincRNA	novel transcript	-	ENSG00000272810
AC013733.2	1.52178	1.97029	-0.36496	0.882789	1	0.958014	0.953045	0.0150896	0.996962	1	antisense	novel transcript	-	ENSG00000234595
VN1R51P	1.52178	1.97029	-0.36496	0.882789	1	6.46587	0.953045	2.75271	0.191928	0.310963	processed_pseudogene	vomeronasal 1 receptor 51 pseudogene [Source:HGNC Symbol;Acc:HGNC:37371]	-	ENSG00000228038
AC009041.4	2.64343	1.97029	0.422181	0.860144	1	3.35305	0.953045	1.81469	0.52759	1	sense_intronic	novel transcript, sense intronic to LMF1	-	ENSG00000276931
IL18RAP	1.02523	2.37296	-1.21495	0.635398	1	0.958014	0.953045	0.0150896	0.996962	1	protein_coding	interleukin 18 receptor accessory protein [Source:HGNC Symbol;Acc:HGNC:5989]	-	ENSG00000115607
PBX2P1	3.57224	2.37296	0.585139	0.762721	1	2.03541	0.953045	1.08726	0.71683	1	processed_pseudogene	PBX homeobox 2 pseudogene 1 [Source:HGNC Symbol;Acc:HGNC:8635]	-	ENSG00000244171
AC132938.2	12.1099	2.37296	2.34381	0.0906101	1	2.57411	0.953045	1.42334	0.611628	1	sense_intronic	novel transcript, sense intronic C17orf101	-	ENSG00000264812
AC013553.4	0.496546	2.39094	-2.23439	0.427991	1	3.17251	0.953045	1.72072	0.521879	1	lincRNA	novel transcript	-	ENSG00000278737
AL358781.2	3.0757	2.39094	0.359325	0.847388	1	5.26908	0.953045	2.46408	0.330264	0.469572	antisense	novel transcript	-	ENSG00000230289
AC010320.2	4.66175	2.39094	0.956141	0.571643	1	2.09511	0.953045	1.12411	0.708312	1	antisense	novel transcript, antisense to PPP2R1A	-	ENSG00000268015
FRG1GP	0.496546	2.40892	-2.24363	0.419375	1	0.958014	0.953045	0.0150896	0.996962	1	unprocessed_pseudogene	FSHD region gene 1 family member G, pseudogene [Source:HGNC Symbol;Acc:HGNC:51766]	-	ENSG00000283023
OR10A4	0.528686	2.40892	-2.21634	0.423316	1	1.0774	0.953045	0.161304	0.966739	1	protein_coding	olfactory receptor family 10 subfamily A member 4 [Source:HGNC Symbol;Acc:HGNC:15130]	-	ENSG00000170782
PSG4	1.02523	2.40892	-1.23376	0.597856	1	1.6161	0.953045	0.747362	0.831272	1	protein_coding	pregnancy specific beta-1-glycoprotein 4 [Source:HGNC Symbol;Acc:HGNC:9521]	-	ENSG00000243137
CSAG4	1.55392	2.40892	-0.637983	0.767365	1	5.74809	0.953045	2.58909	0.29471	0.430592	transcribed_unprocessed_pseudogene	CSAG family member 4 (pseudogene) [Source:HGNC Symbol;Acc:HGNC:20923]	-	ENSG00000242599
RBP2	3.60438	2.40892	0.578527	0.742249	1	0.5387	0.953045	-0.853815	0.848076	1	protein_coding	retinol binding protein 2 [Source:HGNC Symbol;Acc:HGNC:9920]	-	ENSG00000114113
AC021321.1	3.63652	2.40892	0.588929	0.740121	1	5.50785	0.953045	2.52138	0.254222	0.385149	lincRNA	novel transcript	-	ENSG00000271966
LINC01449	0.496546	2.4269	-2.25287	0.416663	1	1.0774	0.953045	0.161304	0.966739	1	lincRNA	long intergenic non-protein coding RNA 1449 [Source:HGNC Symbol;Acc:HGNC:50791]	-	ENSG00000224017
CCND2	0.993092	2.4269	-1.27413	0.607249	1	5.14823	0.953045	2.4205	0.284272	0.41936	protein_coding	cyclin D2 [Source:HGNC Symbol;Acc:HGNC:1583]	-	ENSG00000118971
AC067945.3	1.48964	2.4269	-0.691893	0.765235	1	3.59182	0.953045	1.90326	0.45172	1	processed_transcript	uncharacterized LOC105373805 [Source:NCBI gene;Acc:105373805]	-	ENSG00000231858
AC087284.1	2.01832	2.4269	-0.259488	0.898973	1	1.97572	0.953045	1.04981	0.730328	1	sense_intronic	novel transcript, sense intronic to ZNF710	-	ENSG00000273691
AC024475.1	2.57915	2.4269	0.0867453	0.963844	1	4.24991	0.953045	2.14136	0.388241	0.52833	lincRNA	novel transcript	-	ENSG00000254653
AC021231.2	3.63652	2.4269	0.580927	0.743351	1	2.63381	0.953045	1.45307	0.607108	1	processed_pseudogene	U2 small nuclear RNA auxiliary factor 1 (U2AF1) pseudogene	-	ENSG00000259397
ASCL1	0.993092	2.44488	-1.28361	0.609468	1	1.0774	0.953045	0.161304	0.966739	1	protein_coding	achaete-scute family bHLH transcription factor 1 [Source:HGNC Symbol;Acc:HGNC:738]	bHLH	ENSG00000139352
RNU2-17P	2.11474	2.44488	-0.215655	0.922598	1	2.39504	0.953045	1.33122	0.672956	1	snRNA	RNA, U2 small nuclear 17, pseudogene [Source:HGNC Symbol;Acc:HGNC:48510]	-	ENSG00000222222
NMRK2	3.63652	2.44488	0.572955	0.75142	1	2.87404	0.953045	1.59319	0.59528	1	protein_coding	nicotinamide riboside kinase 2 [Source:HGNC Symbol;Acc:HGNC:17871]	-	ENSG00000077009
KMO	4.62961	2.44488	0.924524	0.581582	1	10.3576	0.953045	3.43056	0.0625646	0.1261	protein_coding	kynurenine 3-monooxygenase [Source:HGNC Symbol;Acc:HGNC:6381]	-	ENSG00000117009
IGKV1OR-3	0.496546	2.46286	-2.27268	0.450642	1	3.35305	0.953045	1.81469	0.52759	1	IG_V_pseudogene	immunoglobulin kappa variable 1/OR-3 (pseudogene) [Source:HGNC Symbol;Acc:HGNC:5762]	-	ENSG00000204776
AC025048.3	2.64343	2.86554	-0.127856	0.95062	1	1.43702	0.953045	0.597319	0.868387	1	unprocessed_pseudogene	double C2-like domains, beta (DOC2B) pseudogene	-	ENSG00000267295
RPSAP54	5.12616	2.86554	0.834205	0.599485	1	0.479007	0.953045	-0.934941	0.836457	1	processed_pseudogene	ribosomal protein SA pseudogene 54 [Source:HGNC Symbol;Acc:HGNC:36373]	-	ENSG00000213621
AC104564.2	6.27995	2.86554	1.1227	0.475259	1	0.5387	0.953045	-0.853815	0.848076	1	sense_intronic	novel transcript	-	ENSG00000264007
AC122683.1	2.57915	2.88352	-0.165201	0.928589	1	1.6161	0.953045	0.747362	0.831272	1	lincRNA	novel transcript	-	ENSG00000226302
AC004980.2	3.13997	2.88352	0.114675	0.949569	1	5.80778	0.953045	2.60247	0.252729	0.383495	processed_pseudogene	pseudogene similar to part of RB-associated KRAB zinc finger RBAK	-	ENSG00000214243
AL121594.1	5.22258	2.88352	0.849903	0.593348	1	8.14166	0.953045	3.0806	0.114166	0.205218	protein_coding	novel transcript	-	ENSG00000258790
HSPE1P5	8.0733	2.88352	1.48587	0.28651	1	5.44816	0.953045	2.50731	0.26138	0.393765	transcribed_processed_pseudogene	heat shock protein family E (Hsp10) member 1 pseudogene 5 [Source:HGNC Symbol;Acc:HGNC:49324]	-	ENSG00000261395
AC006199.1	0.496546	2.9015	-2.5108	0.339744	1	1.01771	0.953045	0.0889141	0.980328	1	processed_pseudogene	microtubule-associated protein 1 light chain 3 alpha (MAP1LC3A) pseudogene	-	ENSG00000257629
RPS4XP14	0.993092	2.9015	-1.53138	0.514522	1	1.43702	0.953045	0.597319	0.868387	1	processed_pseudogene	ribosomal protein S4X pseudogene 14 [Source:HGNC Symbol;Acc:HGNC:36737]	-	ENSG00000243663
AC107956.2	1.05737	2.9015	-1.47138	0.528438	1	1.43702	0.953045	0.597319	0.868387	1	processed_pseudogene	ribosomal protein L29 (RPL29) pseudogene	-	ENSG00000213779
AC093214.1	2.01832	2.9015	-0.517867	0.790686	1	0.479007	0.953045	-0.934941	0.836457	1	processed_pseudogene	actin related protein 2/3 complex, subunit 1A, 41kDa (ARPC1A) pseudogene	-	ENSG00000250071
AP001107.7	4.00451	2.9015	0.471115	0.783324	1	1.43702	0.953045	0.597319	0.868387	1	antisense	novel transcript	-	ENSG00000254762
AL691447.3	4.10093	2.9015	0.498988	0.759208	1	1.0774	0.953045	0.161304	0.966739	1	processed_pseudogene	prothymosin, alpha (PTMA) pseudogene	-	ENSG00000282886
RF00019	4.62961	2.9015	0.672977	0.669964	1	3.11281	0.953045	1.69573	0.522984	1	misc_RNA		-	ENSG00000252367
AC079866.1	7.11234	2.9015	1.29563	0.35775	1	1.49671	0.953045	0.64853	0.843002	1	processed_pseudogene	CTAGE family, member 5 (CTAGE5) pseudogene	-	ENSG00000256399
AC010680.5	1.05737	2.91948	-1.47892	0.527824	1	4.07083	0.953045	2.08451	0.390645	0.530976	lincRNA	novel transcript	-	ENSG00000271401
RPL39P26	0.528686	2.95543	-2.50663	0.38052	1	0.479007	0.953045	-0.934941	0.836457	1	processed_pseudogene	ribosomal protein L39 pseudogene 26 [Source:HGNC Symbol;Acc:HGNC:35900]	-	ENSG00000240454
AL139156.1	0.993092	2.95543	-1.55743	0.548079	1	1.0774	0.953045	0.161304	0.966739	1	processed_pseudogene	transformer-2 alpha (TRA2A) pseudogene	-	ENSG00000223429
AL357153.4	2.05046	2.95543	-0.523512	0.80558	1	0.5387	0.953045	-0.853815	0.848076	1	unprocessed_pseudogene	ADAM metallopeptidase domain 20 (ADAM20) pseudogene	-	ENSG00000274397
AD001527.1	4.66175	2.95543	0.66069	0.708331	1	6.22709	0.953045	2.70408	0.26331	0.395966	antisense	novel transcript, antisense to CAPNS1	-	ENSG00000270760
AL122023.1	2.51487	3.34013	-0.406688	0.82818	1	2.1548	0.953045	1.16272	0.720838	1	sense_intronic	novel transcript, sense intronic UNC79	-	ENSG00000278396
AL357673.1	0.496546	3.35811	-2.72279	0.283708	1	1.43702	0.953045	0.597319	0.868387	1	protein_coding	novel transcript	-	ENSG00000256407
ALMS1P1	1.48964	3.35811	-1.1614	0.586097	1	4.01114	0.953045	2.06548	0.397887	0.53779	transcribed_unprocessed_pseudogene	ALMS1, centrosome and basal body associated protein pseudogene 1 [Source:HGNC Symbol;Acc:HGNC:29586]	-	ENSG00000163016
AP005717.1	2.01832	3.35811	-0.730547	0.700339	1	0.479007	0.953045	-0.934941	0.836457	1	lincRNA	novel transcript	-	ENSG00000245330
MIRLET7A2	4.56533	3.35811	0.443133	0.776839	1	6.10624	0.953045	2.66731	0.211603	0.335634	miRNA	microRNA let-7a-2 [Source:HGNC Symbol;Acc:HGNC:31477]	-	ENSG00000198975
MTND3P10	7.2409	3.37609	1.09738	0.421972	1	4.01114	0.953045	2.06548	0.397887	0.53779	processed_pseudogene	MT-ND3 pseudogene 10 [Source:HGNC Symbol;Acc:HGNC:42150]	-	ENSG00000233286
AL357033.1	7.73745	3.37609	1.1937	0.37119	1	3.7709	0.953045	1.96985	0.479913	0.615397	antisense	novel transcript, antisense to SLCO4A1	-	ENSG00000167046
AC010327.2	2.01832	3.39407	-0.743049	0.692174	1	1.43702	0.953045	0.597319	0.868387	1	processed_pseudogene	nuclear transport factor 2, pseudogene	-	ENSG00000267507
AC103746.1	3.10783	3.39407	-0.13004	0.93898	1	0.958014	0.953045	0.0150896	0.996962	1	lincRNA	novel transcript	-	ENSG00000275322
AL049835.1	3.5401	3.39407	0.0657176	0.968254	1	2.6935	0.953045	1.48468	0.62779	1	antisense	novel transcript, antisense to GPHN	-	ENSG00000258490
AC012186.2	6.64794	3.39407	0.971506	0.483183	1	3.53213	0.953045	1.88167	0.458687	1	sense_intronic	novel transcript	-	ENSG00000261131
AL359955.1	1.58606	3.43003	-1.12231	0.603209	1	1.6161	0.953045	0.747362	0.831272	1	unprocessed_pseudogene	zinc finger pseudogene	-	ENSG00000197550
ABCC12	1.98618	3.43003	-0.77492	0.709693	1	1.97572	0.953045	1.04981	0.730328	1	protein_coding	ATP binding cassette subfamily C member 12 [Source:HGNC Symbol;Acc:HGNC:14640]	-	ENSG00000140798
CEACAMP1	2.01832	3.79674	-0.910121	0.656237	1	3.59182	0.953045	1.90326	0.45172	1	unprocessed_pseudogene	carcinoembryonic antigen related cell adhesion molecule pseudogene 1 [Source:HGNC Symbol;Acc:HGNC:1821]	-	ENSG00000233681
RPL23AP11	4.13307	3.79674	0.115646	0.947109	1	1.6161	0.953045	0.747362	0.831272	1	processed_pseudogene	ribosomal protein L23a pseudogene 11 [Source:HGNC Symbol;Acc:HGNC:19808]	-	ENSG00000230988
DOK2	2.57915	3.81472	-0.570704	0.749365	1	4.07083	0.953045	2.08451	0.390645	0.530976	protein_coding	docking protein 2 [Source:HGNC Symbol;Acc:HGNC:2991]	-	ENSG00000147443
AC090826.1	0.496546	3.85068	-2.91918	0.230253	1	1.91603	0.953045	1.0106	0.76277	1	antisense	novel transcript, antisense to CYP11A1	-	ENSG00000261821
SLC9C2	2.05046	3.85068	-0.910691	0.611234	1	3.17251	0.953045	1.72072	0.521879	1	protein_coding	solute carrier family 9 member C2 (putative) [Source:HGNC Symbol;Acc:HGNC:28664]	-	ENSG00000162753
ATP5F1AP8	0.528686	3.86866	-2.90301	0.230055	1	0.479007	0.953045	-0.934941	0.836457	1	processed_pseudogene	ATP synthase F1 subunit alpha pseudogene 8 [Source:HGNC Symbol;Acc:HGNC:37666]	-	ENSG00000234720
SMAD9-IT1	2.01832	3.86866	-0.932208	0.606628	1	0.5387	0.953045	-0.853815	0.848076	1	sense_intronic	SMAD9 intronic transcript 1 [Source:HGNC Symbol;Acc:HGNC:39963]	-	ENSG00000236711
MYOZ1	2.48273	3.86866	-0.629422	0.737551	1	1.43702	0.953045	0.597319	0.868387	1	protein_coding	myozenin 1 [Source:HGNC Symbol;Acc:HGNC:13752]	-	ENSG00000177791
SVIL2P	2.51487	3.86866	-0.614363	0.724536	1	5.80778	0.953045	2.60247	0.252729	0.383495	transcribed_unprocessed_pseudogene	supervillin family member 2, pseudogene [Source:HGNC Symbol;Acc:HGNC:44959]	-	ENSG00000234814
MIR1244-4	2.64343	3.88664	-0.56511	0.762727	1	3.65151	0.953045	1.92473	0.447956	1	miRNA	microRNA 1244-4 [Source:HGNC Symbol;Acc:HGNC:50831]	-	ENSG00000283475
KRT8P23	1.05737	3.90462	-1.89986	0.381423	1	7.00457	0.953045	2.86681	0.162039	0.272219	processed_pseudogene	keratin 8 pseudogene 23 [Source:HGNC Symbol;Acc:HGNC:33375]	-	ENSG00000259565
SNORA47	1.98618	3.90462	-0.961667	0.625604	1	5.44816	0.953045	2.50731	0.26138	0.393765	snoRNA	small nucleolar RNA, H/ACA box 47 [Source:HGNC Symbol;Acc:HGNC:32640]	-	ENSG00000238961
AP003071.1	4.53319	3.90462	0.222999	0.885839	1	2.45473	0.953045	1.36297	0.635245	1	lincRNA	novel transcript	-	ENSG00000260895
AL031428.1	5.1583	3.90462	0.40288	0.784866	1	1.43702	0.953045	0.597319	0.868387	1	antisense	novel transcript	-	ENSG00000240553
MIR3150BHG	1.55392	3.9226	-1.33808	0.497419	1	1.6161	0.953045	0.747362	0.831272	1	antisense	MIR3150B host gene [Source:HGNC Symbol;Acc:HGNC:52000]	-	ENSG00000245080
PTPRG-AS1	2.0826	3.9226	-0.916663	0.625808	1	11.6738	0.953045	3.59844	0.0394137	0.0864073	processed_transcript	PTPRG antisense RNA 1 [Source:HGNC Symbol;Acc:HGNC:44638]	-	ENSG00000241472
AC111186.1	7.17662	4.34325	0.723595	0.573939	1	5.14823	0.953045	2.4205	0.284272	0.41936	processed_pseudogene	WD repeat domain, phosphoinositide interacting 2 (WIPI2) pseudogene	-	ENSG00000270993
KCNH6	1.52178	4.36123	-1.51344	0.411325	1	4.24991	0.953045	2.14136	0.388241	0.52833	protein_coding	potassium voltage-gated channel subfamily H member 6 [Source:HGNC Symbol;Acc:HGNC:18862]	-	ENSG00000173826
AP003072.5	3.60438	4.36123	-0.27621	0.857015	1	3.59182	0.953045	1.90326	0.45172	1	TEC	novel transcript	-	ENSG00000280379
MIR4284	3.60438	4.36123	-0.27621	0.857015	1	6.40617	0.953045	2.74073	0.198739	0.319381	miRNA	microRNA 4284 [Source:HGNC Symbol;Acc:HGNC:38322]	-	ENSG00000265724
BX255925.1	6.64794	4.36123	0.60946	0.642708	1	3.11281	0.953045	1.69573	0.522984	1	sense_overlapping	novel transcript, overlapping NRARP	-	ENSG00000260996
AL118511.1	5.12616	4.37921	0.229035	0.871606	1	5.80632	0.953045	2.59085	0.245211	0.374963	antisense	uncharacterized LOC101927604 [Source:NCBI gene;Acc:101927604]	-	ENSG00000223393
RNU6-107P	6.77649	4.37921	0.627622	0.645727	1	1.0774	0.953045	0.161304	0.966739	1	snRNA	RNA, U6 small nuclear 107, pseudogene [Source:HGNC Symbol;Acc:HGNC:47070]	-	ENSG00000252452
AL353662.2	11.3418	4.41517	1.36572	0.262966	1	7.12395	0.953045	2.88879	0.155436	0.26328	processed_pseudogene	ribosomal protein S8 (RPS8) pseudogene	-	ENSG00000233668
AL136531.3	7.17662	4.76391	0.586225	0.665935	1	6.16594	0.953045	2.68004	0.209111	0.332906	TEC	TEC	-	ENSG00000280162
AL512652.1	4.46892	4.79987	-0.0968358	0.953008	1	6.34648	0.953045	2.72863	0.208255	0.331929	sense_intronic	novel transcript, sense intronic to N6AMT2	-	ENSG00000275485
AC135050.4	5.12616	4.85381	0.0797315	0.953743	1	1.0774	0.953045	0.161304	0.966739	1	antisense	novel transcript, antisense to ZNF668	-	ENSG00000261124
AC135507.1	1.55392	4.87179	-1.65292	0.358857	1	8.14312	0.953045	3.08944	0.16988	0.282729	antisense	novel transcript, antisense to PDHB	-	ENSG00000272182
AC134775.1	6.77649	4.87179	0.474007	0.72407	1	1.97572	0.953045	1.04981	0.730328	1	sense_intronic	novel transcript	-	ENSG00000255165
RN7SL236P	6.6158	4.88976	0.441511	0.741534	1	0.5387	0.953045	-0.853815	0.848076	1	misc_RNA	RNA, 7SL, cytoplasmic 236, pseudogene [Source:HGNC Symbol;Acc:HGNC:46252]	-	ENSG00000243870
TAL2	7.76959	4.88976	0.669154	0.606143	1	7.06426	0.953045	2.87782	0.158216	0.26698	protein_coding	TAL bHLH transcription factor 2 [Source:HGNC Symbol;Acc:HGNC:11557]	bHLH	ENSG00000186051
AD000813.1	9.29137	5.27446	0.811859	0.493224	1	0.5387	0.953045	-0.853815	0.848076	1	TEC	TEC	-	ENSG00000280023
RN7SL338P	10.2202	5.27446	0.951645	0.406184	1	0.5387	0.953045	-0.853815	0.848076	1	misc_RNA	RNA, 7SL, cytoplasmic 338, pseudogene [Source:HGNC Symbol;Acc:HGNC:46354]	-	ENSG00000241568
MIR196A1	3.57224	5.29244	-0.56704	0.699049	1	0.5387	0.953045	-0.853815	0.848076	1	miRNA	microRNA 196a-1 [Source:HGNC Symbol;Acc:HGNC:31567]	-	ENSG00000210741
KATNBL1P3	5.12616	5.29244	-0.0478217	0.971721	1	3.11281	0.953045	1.69573	0.522984	1	processed_pseudogene	katanin regulatory subunit B1 like 1 pseudogene 3 [Source:HGNC Symbol;Acc:HGNC:49053]	-	ENSG00000235422
AC105001.1	10.0595	5.31042	0.925374	0.433561	1	1.01771	0.953045	0.0889141	0.980328	1	antisense	novel transcript, antisense to SOX7 and PINX1	-	ENSG00000248896
AC011773.4	2.61129	5.3284	-1.03678	0.516627	1	2.03541	0.953045	1.08726	0.71683	1	antisense	uncharacterized LOC102723322 [Source:NCBI gene;Acc:102723322]	-	ENSG00000260493
ZNF603P	4.13307	5.34638	-0.372965	0.79375	1	4.78861	0.953045	2.31309	0.335891	0.475509	unprocessed_pseudogene	zinc finger protein 603, pseudogene [Source:HGNC Symbol;Acc:HGNC:23322]	-	ENSG00000216901
RF00045	0.496546	5.36436	-3.39429	0.130684	1	1.6161	0.953045	0.747362	0.831272	1	snoRNA		-	ENSG00000199977
SSX6P	4.96546	5.36436	-0.102009	0.94876	1	2.09511	0.953045	1.12411	0.708312	1	transcribed_unprocessed_pseudogene	SSX family member 6, pseudogene [Source:HGNC Symbol;Acc:HGNC:19652]	-	ENSG00000171483
AL442663.2	8.63412	5.71309	0.593032	0.642871	1	2.93374	0.953045	1.61984	0.553896	1	processed_pseudogene	required for meiotic nuclear division 1 homolog (S. cerevisiae) (RMND1) pseudogene	-	ENSG00000258448
CHRNA6	1.05737	5.76703	-2.46897	0.19801	1	0.5387	0.953045	-0.853815	0.848076	1	protein_coding	cholinergic receptor nicotinic alpha 6 subunit [Source:HGNC Symbol;Acc:HGNC:15963]	-	ENSG00000147434
AC113143.1	4.59747	5.76703	-0.32776	0.809659	1	1.0774	0.953045	0.161304	0.966739	1	antisense	novel transcript	-	ENSG00000254432
AC007683.1	4.62961	5.80299	-0.327397	0.807634	1	1.0774	0.953045	0.161304	0.966739	1	processed_pseudogene	ribosomal protein L19 (RPL19) pseudogene	-	ENSG00000224415
DDX39B-AS1	5.62271	5.80299	-0.0448114	0.972128	1	2.51442	0.953045	1.39343	0.621097	1	antisense	DDX39B antisense RNA 1 [Source:HGNC Symbol;Acc:HGNC:39771]	-	ENSG00000234006
AC021739.3	13.0388	5.80299	1.17239	0.292778	1	9.21906	0.953045	3.25831	0.082978	0.158679	antisense	novel transcript, antisense to AKAP13	-	ENSG00000259416
AP000781.1	3.7008	5.82097	-0.662537	0.679242	1	4.78861	0.953045	2.31309	0.335891	0.475509	antisense	novel transcript	-	ENSG00000254662
RPL7AP2	4.46892	5.85693	-0.379977	0.810543	1	3.11281	0.953045	1.69573	0.522984	1	processed_pseudogene	ribosomal protein L7a pseudogene 2 [Source:HGNC Symbol;Acc:HGNC:23552]	-	ENSG00000241984
AC023355.1	6.71222	5.87491	0.193643	0.881959	1	7.48211	0.953045	2.95536	0.167749	0.279968	antisense	novel transcript, antisense to DUT	-	ENSG00000259488
ERICH6B	7.70531	5.87491	0.394376	0.753124	1	7.42242	0.953045	2.94382	0.159062	0.267997	protein_coding	glutamate rich 6B [Source:HGNC Symbol;Acc:HGNC:26523]	-	ENSG00000165837
COL8A2	10.5882	5.87491	0.857331	0.473052	1	0.5387	0.953045	-0.853815	0.848076	1	protein_coding	collagen type VIII alpha 2 chain [Source:HGNC Symbol;Acc:HGNC:2216]	-	ENSG00000171812
FOSL1P1	1.58606	5.89289	-1.90599	0.316982	1	0.479007	0.953045	-0.934941	0.836457	1	processed_pseudogene	FOS like 1, AP-1 transcription factor subunit pseudogene 1 [Source:HGNC Symbol;Acc:HGNC:44055]	-	ENSG00000248394
RDM1P2	5.09402	6.2596	-0.296539	0.819242	1	1.6161	0.953045	0.747362	0.831272	1	unprocessed_pseudogene	RDM1 pseudogene 2 [Source:HGNC Symbol;Acc:HGNC:53918]	-	ENSG00000266497
LINC01678	6.11925	6.2596	-0.032542	0.979094	1	1.97572	0.953045	1.04981	0.730328	1	lincRNA	long intergenic non-protein coding RNA 1678 [Source:HGNC Symbol;Acc:HGNC:52466]	-	ENSG00000225331
AF127577.2	6.6158	6.2596	0.0805703	0.947411	1	3.35305	0.953045	1.81469	0.52759	1	antisense	novel transcript	-	ENSG00000231201
SNORD53B	8.76268	6.27758	0.478945	0.672229	1	10.7755	0.953045	3.48216	0.0522806	0.109243	snoRNA	small nucleolar RNA, C/D box 53B [Source:HGNC Symbol;Acc:HGNC:52229]	-	ENSG00000265706
AC061975.1	3.0757	6.29556	-1.03342	0.472072	1	2.1548	0.953045	1.16272	0.720838	1	lincRNA	novel transcript	-	ENSG00000260777
SMPD4P1	6.05497	6.31354	-0.0544009	0.965939	1	3.89175	0.953045	2.02667	0.423739	0.562722	transcribed_unprocessed_pseudogene	sphingomyelin phosphodiesterase 4 pseudogene 1 [Source:HGNC Symbol;Acc:HGNC:39673]	-	ENSG00000223553
AP001271.1	5.62271	6.33152	-0.168541	0.895114	1	3.59182	0.953045	1.90326	0.45172	1	sense_intronic	novel transcript	-	ENSG00000227726
MIR98	1.52178	6.40344	-2.06574	0.278518	1	2.1548	0.953045	1.16272	0.720838	1	miRNA	microRNA 98 [Source:HGNC Symbol;Acc:HGNC:31649]	-	ENSG00000271886
SNORD127	8.33041	6.69824	0.307409	0.80008	1	8.38189	0.953045	3.1267	0.111178	0.200917	snoRNA	small nucleolar RNA, C/D box 127 [Source:HGNC Symbol;Acc:HGNC:33555]	-	ENSG00000239043
MIR5010	6.58366	6.75218	-0.0336123	0.977829	1	4.13052	0.953045	2.10341	0.385955	0.526034	miRNA	microRNA 5010 [Source:HGNC Symbol;Acc:HGNC:43484]	-	ENSG00000283929
BX255923.2	9.06639	6.75218	0.42884	0.708355	1	3.89175	0.953045	2.02667	0.423739	0.562722	lincRNA	novel transcript	-	ENSG00000276462
TEKT2	11.2454	6.75218	0.73553	0.478547	1	2.6935	0.953045	1.48468	0.62779	1	protein_coding	tektin 2 [Source:HGNC Symbol;Acc:HGNC:11725]	-	ENSG00000092850
AL021707.7	6.74436	6.77016	-0.0094397	0.993756	1	7.36419	0.953045	2.94142	0.152	0.25856	antisense	novel transcript, antisense to SUN2	-	ENSG00000273076
MESTIT1	6.11925	6.78814	-0.147352	0.903477	1	1.0774	0.953045	0.161304	0.966739	1	antisense	MEST intronic transcript 1, antisense RNA [Source:HGNC Symbol;Acc:HGNC:17991]	-	ENSG00000272701
AC004884.2	10.8131	6.80612	0.668486	0.529335	1	6.88518	0.953045	2.84458	0.173693	0.288072	antisense	novel transcript	-	ENSG00000242154
AC007879.3	7.20876	7.13687	0.00919169	0.994339	1	3.05312	0.953045	1.67076	0.52933	1	lincRNA	novel transcript	-	ENSG00000234902
MIR4489	6.08711	7.22677	-0.245327	0.839194	1	5.86747	0.953045	2.6157	0.237584	0.366337	miRNA	microRNA 4489 [Source:HGNC Symbol;Acc:HGNC:41685]	-	ENSG00000265874
AL627309.1	9.09853	7.22677	0.334845	0.763349	1	1.43702	0.953045	0.597319	0.868387	1	lincRNA	novel transcript	-	ENSG00000238009
AC087276.2	6.55152	7.24475	-0.140273	0.90768	1	4.43045	0.953045	2.21115	0.355744	0.496224	antisense	novel transcript, antisense to API5 and TTC17	-	ENSG00000254907
UBA52P5	16.2752	7.26273	1.16641	0.2092	1	7.96258	0.953045	3.05168	0.122526	0.217258	processed_pseudogene	ubiquitin A-52 residue ribosomal protein fusion product 1 pseudogene 5 [Source:HGNC Symbol;Acc:HGNC:36993]	-	ENSG00000243498
AL138976.2	2.54701	7.28071	-1.51165	0.29413	1	5.38847	0.953045	2.4931	0.271443	0.405227	antisense	novel transcript, antisense to EIF5	-	ENSG00000259775
NEPNP	3.50796	7.28071	-1.04368	0.458405	1	1.49671	0.953045	0.64853	0.843002	1	unitary_pseudogene	nephrocan, pseudogene [Source:HGNC Symbol;Acc:HGNC:33184]	-	ENSG00000218233
BTF3P6	12.4313	7.29869	0.767817	0.456765	1	2.51442	0.953045	1.39343	0.621097	1	processed_pseudogene	basic transcription factor 3 pseudogene 6 [Source:HGNC Symbol;Acc:HGNC:23765]	-	ENSG00000233956
AC011455.1	9.13067	7.70136	0.247002	0.819964	1	7.72234	0.953045	3.00323	0.131228	0.229445	antisense	novel transcript, antisense to RINL	-	ENSG00000269050
AC129510.2	6.71222	7.71934	-0.205004	0.859333	1	0.5387	0.953045	-0.853815	0.848076	1	antisense	novel transcript, antisense CCDC57	-	ENSG00000266654
AC009075.1	4.03665	7.73732	-0.932462	0.475966	1	1.55641	0.953045	0.697265	0.829949	1	lincRNA	novel transcript	-	ENSG00000261673
ANGPTL7	8.04116	7.73732	0.0610597	0.957885	1	2.51442	0.953045	1.39343	0.621097	1	protein_coding	angiopoietin like 7 [Source:HGNC Symbol;Acc:HGNC:24078]	-	ENSG00000171819
AL031770.1	4.69389	7.7553	-0.730558	0.570466	1	7.2448	0.953045	2.92027	0.174359	0.288789	antisense	novel transcript	-	ENSG00000230433
AC096564.2	8.66626	7.77328	0.159822	0.88327	1	5.56754	0.953045	2.53533	0.248877	0.379294	antisense	novel transcript	-	ENSG00000249604
BUD13P1	6.6158	7.80924	-0.234706	0.844148	1	6.04655	0.953045	2.65455	0.215449	0.339916	processed_pseudogene	BUD13 homolog pseudogene 1 [Source:HGNC Symbol;Acc:HGNC:51560]	-	ENSG00000270689
RF00411	1.52178	7.8452	-2.35779	0.153408	1	4.31107	0.953045	2.17578	0.416321	0.555592	snoRNA		-	ENSG00000252192
AC137630.2	6.68008	8.15797	-0.291493	0.801107	1	3.47244	0.953045	1.85984	0.468789	1	antisense	novel transcript	-	ENSG00000235236
MIR4324	6.58366	8.22989	-0.317764	0.782505	1	6.22563	0.953045	2.69275	0.208046	0.331691	miRNA	microRNA 4324 [Source:HGNC Symbol;Acc:HGNC:38392]	-	ENSG00000265407
RTEL1P1	7.57675	8.22989	-0.114532	0.918966	1	2.57411	0.953045	1.42334	0.611628	1	processed_pseudogene	regulator of telomere elongation helicase 1 pseudogene 1 [Source:HGNC Symbol;Acc:HGNC:44213]	-	ENSG00000251441
AC023590.1	8.26613	8.24787	0.00153177	0.998878	1	5.20792	0.953045	2.43569	0.282874	0.417972	antisense	uncharacterized LOC105375724 [Source:NCBI gene;Acc:105375724]	-	ENSG00000225885
YRDCP2	8.76268	8.24787	0.0864664	0.93553	1	3.71121	0.953045	1.94634	0.449656	1	processed_pseudogene	yrdC N(6)-threonylcarbamoyltransferase domain containing pseudogene 2 [Source:HGNC Symbol;Acc:HGNC:39920]	-	ENSG00000236745
HIST1H4C	7.27304	8.28383	-0.190026	0.870312	1	10.5949	0.953045	3.45559	0.0666138	0.132907	protein_coding	histone cluster 1 H4 family member c [Source:HGNC Symbol;Acc:HGNC:4787]	-	ENSG00000197061
AC117395.1	7.57675	8.28383	-0.122423	0.915347	1	0.479007	0.953045	-0.934941	0.836457	1	lincRNA	novel transcript	-	ENSG00000242791
LINC01176	11.6777	8.31979	0.494842	0.643	1	14.1285	0.953045	3.87322	0.0191851	0.0472249	lincRNA	long intergenic non-protein coding RNA 1176 [Source:HGNC Symbol;Acc:HGNC:49548]	-	ENSG00000281404
AC009690.1	9.29137	8.66853	0.0965389	0.926432	1	15.9222	0.953045	4.04131	0.0176397	0.0440331	protein_coding	novel transcript	-	ENSG00000260729
HCRTR1	2.0826	8.68651	-2.07062	0.150704	1	7.48357	0.953045	2.96222	0.140804	0.242694	protein_coding	hypocretin receptor 1 [Source:HGNC Symbol;Acc:HGNC:4848]	-	ENSG00000121764
AL590705.3	7.60889	8.68651	-0.188426	0.863341	1	5.68693	0.953045	2.56305	0.243054	0.372469	lincRNA	novel transcript	-	ENSG00000242375
PLD4	3.57224	8.74045	-1.2882	0.314259	1	1.0774	0.953045	0.161304	0.966739	1	protein_coding	phospholipase D family member 4 [Source:HGNC Symbol;Acc:HGNC:23792]	-	ENSG00000166428
PDE1B	4.03665	8.77641	-1.11244	0.390807	1	2.6935	0.953045	1.48468	0.62779	1	protein_coding	phosphodiesterase 1B [Source:HGNC Symbol;Acc:HGNC:8775]	-	ENSG00000123360
AC026436.1	11.2775	9.10716	0.305456	0.760926	1	12.693	0.953045	3.72395	0.0357419	0.0795767	processed_pseudogene	ribosomal protein S12 (RPS12) pseudogene	-	ENSG00000248794
AC023830.1	6.80863	9.12514	-0.430837	0.718556	1	0.479007	0.953045	-0.934941	0.836457	1	antisense	novel transcript, antisense to MGRN1	-	ENSG00000261442
AP002433.2	15.0426	9.14312	0.713606	0.44646	1	14.427	0.953045	3.90085	0.0183072	0.0453488	antisense	novel transcript, antisense to ACAT1	-	ENSG00000285696
AC091132.5	2.54701	9.1611	-1.84424	0.170511	1	3.17251	0.953045	1.72072	0.521879	1	processed_transcript	novel transcript	-	ENSG00000267246
KCNS1	2.54701	9.17908	-1.84664	0.16889	1	0.5387	0.953045	-0.853815	0.848076	1	protein_coding	potassium voltage-gated channel modifier subfamily S member 1 [Source:HGNC Symbol;Acc:HGNC:6300]	-	ENSG00000124134
AC005740.4	6.77649	9.23302	-0.450814	0.695553	1	5.74662	0.953045	2.5769	0.242716	0.372237	antisense	novel transcript, antisense to PCDH12	-	ENSG00000271871
AC099811.5	7.33732	9.56377	-0.391071	0.746541	1	2.1548	0.953045	1.16272	0.720838	1	sense_intronic	novel transcript, sense intronic to STAT5B	-	ENSG00000278829
GOLGA8T	10.6846	9.63569	0.149975	0.878545	1	4.84977	0.953045	2.34326	0.326231	0.465073	protein_coding	golgin A8 family member T [Source:HGNC Symbol;Acc:HGNC:44410]	-	ENSG00000261247
AC006030.1	7.33732	9.67165	-0.405501	0.724566	1	4.60953	0.953045	2.26228	0.333047	0.47255	protein_coding	artifact	-	ENSG00000264324
NCF2	11.7098	9.67165	0.277722	0.770415	1	2.87404	0.953045	1.59319	0.59528	1	protein_coding	neutrophil cytosolic factor 2 [Source:HGNC Symbol;Acc:HGNC:7661]	-	ENSG00000116701
HSPA8P3	6.6158	10.0743	-0.606324	0.583918	1	2.1548	0.953045	1.16272	0.720838	1	processed_pseudogene	heat shock protein family A (Hsp70) member 8 pseudogene 3 [Source:HGNC Symbol;Acc:HGNC:44918]	-	ENSG00000234788
FTH1P16	2.05046	10.1462	-2.30768	0.0897105	1	1.6161	0.953045	0.747362	0.831272	1	processed_pseudogene	ferritin heavy chain 1 pseudogene 16 [Source:HGNC Symbol;Acc:HGNC:3986]	-	ENSG00000227376
AC012557.2	14.3211	10.2541	0.485393	0.604809	1	8.02227	0.953045	3.06136	0.118922	0.212255	antisense	novel transcript, antisense to PSMD6	-	ENSG00000272181
FTH1P1	17.6218	10.5489	0.734847	0.411358	1	12.99	0.953045	3.74942	0.0289669	0.0667113	processed_pseudogene	ferritin heavy chain 1 pseudogene 1 [Source:HGNC Symbol;Acc:HGNC:3979]	-	ENSG00000232273
CARD6	4.06879	10.6568	-1.38529	0.238977	1	2.1548	0.953045	1.16272	0.720838	1	protein_coding	caspase recruitment domain family member 6 [Source:HGNC Symbol;Acc:HGNC:16394]	-	ENSG00000132357
AC008764.9	12.3349	11.0774	0.152882	0.867032	1	1.91603	0.953045	1.0106	0.76277	1	TEC	TEC	-	ENSG00000279748
LINC00862	12.96	11.1314	0.216338	0.814145	1	8.62067	0.953045	3.16316	0.0986357	0.181934	lincRNA	long intergenic non-protein coding RNA 862 [Source:HGNC Symbol;Acc:HGNC:21901]	-	ENSG00000203721
KRT8P31	5.1583	11.1673	-1.11648	0.316872	1	0.958014	0.953045	0.0150896	0.996962	1	processed_pseudogene	keratin 8 pseudogene 31 [Source:HGNC Symbol;Acc:HGNC:39865]	-	ENSG00000250148
COLEC11	7.76959	11.552	-0.577391	0.574054	1	10.4158	0.953045	3.43196	0.0613735	0.124166	protein_coding	collectin subfamily member 11 [Source:HGNC Symbol;Acc:HGNC:17213]	-	ENSG00000118004
RPS6P25	7.70531	11.57	-0.588346	0.558246	1	1.97572	0.953045	1.04981	0.730328	1	processed_pseudogene	ribosomal protein S6 pseudogene 25 [Source:HGNC Symbol;Acc:HGNC:35948]	-	ENSG00000240616
AC046185.3	7.70531	11.57	-0.588346	0.558246	1	8.08197	0.953045	3.071	0.116169	0.208155	TEC	uncharacterized LOC729683 [Source:NCBI gene;Acc:729683]	-	ENSG00000279369
AC004975.1	9.82005	11.624	-0.245824	0.797988	1	3.53213	0.953045	1.88167	0.458687	1	processed_pseudogene	ribosomal protein L36 (RPL36A) pseudogene	-	ENSG00000224629
P2RX2	15.1214	11.6419	0.382304	0.673245	1	0.5387	0.953045	-0.853815	0.848076	1	protein_coding	purinergic receptor P2X 2 [Source:HGNC Symbol;Acc:HGNC:15459]	-	ENSG00000187848
RN7SKP268	8.76268	12.0986	-0.467443	0.628848	1	3.65151	0.953045	1.92473	0.447956	1	misc_RNA	RNA, 7SK small nuclear pseudogene 268 [Source:HGNC Symbol;Acc:HGNC:45992]	-	ENSG00000223039
AC103739.3	15.4749	12.5192	0.302493	0.721101	1	3.11281	0.953045	1.69573	0.522984	1	antisense	novel transcript, antisense to CRTC3	-	ENSG00000285560
RNF222	3.60438	12.5552	-1.80373	0.115555	1	3.05312	0.953045	1.67076	0.52933	1	protein_coding	ring finger protein 222 [Source:HGNC Symbol;Acc:HGNC:34517]	-	ENSG00000189051
AC090519.2	14.289	12.6091	0.182489	0.830442	1	1.49671	0.953045	0.64853	0.843002	1	lincRNA	novel transcript	-	ENSG00000259499
AC005332.1	5.65484	12.6271	-1.15961	0.27172	1	17.301	0.953045	4.16306	0.00775908	0.0216531	antisense	novel transcript, antisense to AMZ2	-	ENSG00000265100
AL354733.3	8.23399	12.6451	-0.619196	0.529536	1	8.91913	0.953045	3.20848	0.0981382	0.181245	antisense	novel transcript	-	ENSG00000235298
ADAM5	11.3418	12.6451	-0.157353	0.864321	1	10.4755	0.953045	3.43975	0.0623887	0.12593	transcribed_unitary_pseudogene	ADAM metallopeptidase domain 5 (pseudogene) [Source:HGNC Symbol;Acc:HGNC:212]	-	ENSG00000196115
SHBG	11.7741	12.6451	-0.101124	0.911056	1	8.44012	0.953045	3.12881	0.116007	0.207931	protein_coding	sex hormone binding globulin [Source:HGNC Symbol;Acc:HGNC:10839]	-	ENSG00000129214
AC092794.1	12.8957	13.0477	-0.0192737	0.982307	1	10.0562	0.953045	3.38058	0.0763172	0.148174	antisense	novel transcript, antisense to KRAS	-	ENSG00000274987
PPIAP51	3.63652	13.1017	-1.8562	0.107785	1	3.11281	0.953045	1.69573	0.522984	1	processed_pseudogene	peptidylprolyl isomerase A pseudogene 51 [Source:HGNC Symbol;Acc:HGNC:53675]	-	ENSG00000260229
AC004893.1	16.1787	13.1017	0.308896	0.717247	1	4.60953	0.953045	2.26228	0.333047	0.47255	processed_pseudogene	ring finger protein 14(RNF14)pseudogene	-	ENSG00000238109
AC138028.1	7.76959	13.4324	-0.795704	0.430699	1	4.3096	0.953045	2.1623	0.420838	0.559909	antisense	uncharacterized LOC339059 [Source:NCBI gene;Acc:339059]	-	ENSG00000182376
TPTE2P6	11.149	13.925	-0.319141	0.728776	1	2.51442	0.953045	1.39343	0.621097	1	transcribed_unprocessed_pseudogene	transmembrane phosphoinositide 3-phosphatase and tensin homolog 2 pseudogene 6 [Source:HGNC Symbol;Acc:HGNC:42644]	-	ENSG00000205822
AC004264.2	11.374	13.9789	-0.301438	0.735127	1	3.05312	0.953045	1.67076	0.52933	1	TEC	TEC	-	ENSG00000279699
KRT6A	19.4794	14.5794	0.419484	0.58569	1	0.5387	0.953045	-0.853815	0.848076	1	protein_coding	keratin 6A [Source:HGNC Symbol;Acc:HGNC:6443]	-	ENSG00000205420
AC007785.3	17.204	14.5974	0.242017	0.771409	1	11.2545	0.953045	3.54496	0.0450524	0.0966313	lincRNA	uncharacterized LOC105372421 [Source:NCBI gene;Acc:105372421]	-	ENSG00000268401
PRDX3P2	12.3992	14.6154	-0.237944	0.789656	1	4.24991	0.953045	2.14136	0.388241	0.52833	processed_pseudogene	peroxiredoxin 3 pseudogene 2 [Source:HGNC Symbol;Acc:HGNC:39265]	-	ENSG00000231468
AL513314.2	23.1304	15.4027	0.589272	0.464171	1	23.8848	0.953045	4.62449	0.00161635	0.00530654	lincRNA	novel transcript	-	ENSG00000276997
AL157938.3	15.7143	15.4567	0.0266753	0.973634	1	5.387	0.953045	2.48382	0.325255	0.464103	antisense	novel transcript	-	ENSG00000246851
AC073575.1	23.7732	15.4746	0.617208	0.394179	1	7.78204	0.953045	3.01345	0.131004	0.229145	antisense	novel transcript, antisense to NAA25	-	ENSG00000258323
AC008770.3	11.3097	15.6544	-0.467569	0.618026	1	8.91913	0.953045	3.20848	0.0981382	0.181245	sense_overlapping	novel transcript, sense overlapping with ZNF700	-	ENSG00000267274
AC092653.1	20.4404	15.8953	0.362242	0.623488	1	9.21906	0.953045	3.25831	0.082978	0.158679	lincRNA	novel transcript	-	ENSG00000273245
RPL21P10	9.19495	16.0931	-0.804646	0.384942	1	5.26762	0.953045	2.45095	0.284348	0.419416	processed_pseudogene	ribosomal protein L21 pseudogene 10 [Source:HGNC Symbol;Acc:HGNC:19795]	-	ENSG00000239272
PTGES2-AS1	10.3487	16.5317	-0.678114	0.44541	1	8.68036	0.953045	3.1722	0.0972384	0.179931	lincRNA	PTGES2 antisense RNA 1 (head to head) [Source:NCBI gene;Acc:389791]	-	ENSG00000232850
AF127577.6	12.8315	16.8625	-0.395823	0.626814	1	3.17251	0.953045	1.72072	0.521879	1	TEC	TEC	-	ENSG00000279390
AL592301.1	12.2385	16.8804	-0.463016	0.572922	1	2.57411	0.953045	1.42334	0.611628	1	antisense	novel transcript	-	ENSG00000227512
AC036108.3	18.2613	16.8984	0.114316	0.880579	1	11.8529	0.953045	3.61857	0.0385427	0.0847978	antisense	novel transcript, antisense to TTC23	-	ENSG00000261616
TREH	11.9348	17.3191	-0.542735	0.527903	1	5.68693	0.953045	2.56305	0.243054	0.372469	protein_coding	trehalase [Source:HGNC Symbol;Acc:HGNC:12266]	-	ENSG00000118094
RFTN2	21.562	17.5169	0.301066	0.680622	1	1.0774	0.953045	0.161304	0.966739	1	protein_coding	raftlin family member 2 [Source:HGNC Symbol;Acc:HGNC:26402]	-	ENSG00000162944
LINC02097	12.8636	18.3402	-0.513858	0.517573	1	9.33844	0.953045	3.27542	0.0826914	0.158186	lincRNA	long intergenic non-protein coding RNA 2097 [Source:HGNC Symbol;Acc:HGNC:52948]	-	ENSG00000226101
PECAM1	10.2845	21.1518	-1.04326	0.202489	1	1.6161	0.953045	0.747362	0.831272	1	protein_coding	platelet and endothelial cell adhesion molecule 1 [Source:HGNC Symbol;Acc:HGNC:8823]	-	ENSG00000261371
AC025917.1	23.4839	21.2237	0.14625	0.82541	1	20.2333	0.953045	4.38615	0.00399878	0.0120062	antisense	novel transcript, antisense to KIAA1370	-	ENSG00000260618
AC024558.1	10.6846	21.7882	-1.02489	0.19521	1	9.09967	0.953045	3.24122	0.0853492	0.161986	processed_pseudogene	methyltransferase like 5 (METTL5) pseudogene	-	ENSG00000248557
RPS20P22	15.1856	23.9993	-0.658006	0.392253	1	8.08197	0.953045	3.071	0.116169	0.208155	transcribed_processed_pseudogene	ribosomal protein S20 pseudogene 22 [Source:HGNC Symbol;Acc:HGNC:36379]	-	ENSG00000239218
MGAM2	24.702	24.1611	0.0303129	0.961934	1	1.91603	0.953045	1.0106	0.76277	1	protein_coding	maltase-glucoamylase 2 (putative) [Source:HGNC Symbol;Acc:HGNC:28101]	-	ENSG00000257743
STPG3-AS1	22.7303	27.1525	-0.251771	0.71001	1	25.3815	0.953045	4.71197	0.00107957	0.0036928	antisense	STPG3 antisense RNA 1 [Source:HGNC Symbol;Acc:HGNC:51176]	-	ENSG00000275549
AC005546.1	25.5022	29.015	-0.184747	0.758371	1	6.04655	0.953045	2.65455	0.215449	0.339916	lincRNA	novel transcript	-	ENSG00000266897
AL157823.2	18.5506	30.3848	-0.714771	0.268697	1	12.6915	0.953045	3.71843	0.0291472	0.0670704	antisense	novel transcript	-	ENSG00000232909
AC020978.9	40.3199	42.2065	-0.0639702	0.898344	0.960135	24.2459	0.953045	4.64866	0.00121199	0.00409727	TEC	novel transcript	-	ENSG00000279649
SCAANT1	30.4211	46.4779	-0.613526	0.238759	0.488155	18.6187	0.953045	4.26985	0.00543195	0.0157601	antisense	SCA7/ATXN7 antisense RNA 1 [Source:HGNC Symbol;Acc:HGNC:43718]	-	ENSG00000280620
AC007032.1	0.528686	0.474593	0.121768	0.978769	1	2.1548	0.973796	1.13615	0.706176	1	antisense	novel transcript, antisense to NAMPT	-	ENSG00000273320
CYP4F8	2.05046	0.474593	2.09022	0.474856	1	6.16594	0.973796	2.66089	0.189777	0.308182	protein_coding	cytochrome P450 family 4 subfamily F member 8 [Source:HGNC Symbol;Acc:HGNC:2648]	-	ENSG00000186526
AC011498.6	4.53319	0.474593	3.2368	0.170568	1	7.24334	0.973796	2.89233	0.136764	0.237405	antisense	novel transcript, antisense to UBX6	-	ENSG00000267769
AC068870.1	1.05737	0.492572	1.10646	0.771608	1	0.479007	0.973796	-0.961873	0.816202	1	lincRNA	novel transcript	-	ENSG00000260619
SNORA15B-1	1.52178	0.492572	1.64363	0.606738	1	3.11281	0.973796	1.67267	0.50175	1	snoRNA	small nucleolar RNA, H/ACA box 15B-1 [Source:HGNC Symbol;Acc:HGNC:52191]	-	ENSG00000207062
AC084782.3	2.54701	0.492572	2.38816	0.383627	1	4.49014	0.973796	2.20796	0.322377	0.460986	antisense	novel transcript, antisense to MNS1	-	ENSG00000277245
BTNL2	2.57915	0.492572	2.40373	0.379162	1	0.5387	0.973796	-0.885528	0.828038	1	protein_coding	butyrophilin like 2 [Source:HGNC Symbol;Acc:HGNC:1142]	-	ENSG00000204290
AC018362.1	3.01142	0.492572	2.63307	0.321703	1	4.54984	0.973796	2.22485	0.315092	0.453255	antisense	novel transcript, antisense to SNAP23	-	ENSG00000261684
RPS23P1	4.53319	0.492572	3.22439	0.171663	1	2.1548	0.973796	1.13615	0.706176	1	processed_pseudogene	ribosomal protein S23 pseudogene 1 [Source:HGNC Symbol;Acc:HGNC:16043]	-	ENSG00000243504
AC022210.1	0.993092	0.949185	0.0686537	0.983911	1	1.0774	0.973796	0.132546	0.970233	1	processed_pseudogene	ribosomal protein S2 (RPS2) pseudogene	-	ENSG00000213399
SATB1-AS1	1.48964	0.949185	0.651454	0.833401	1	5.9257	0.973796	2.59878	0.26334	0.395984	processed_transcript	SATB1 antisense RNA 1 [Source:HGNC Symbol;Acc:HGNC:50687]	-	ENSG00000228956
LINC00571	4.56533	0.949185	2.2568	0.276173	1	0.5387	0.973796	-0.885528	0.828038	1	lincRNA	long intergenic non-protein coding RNA 571 [Source:HGNC Symbol;Acc:HGNC:43721]	-	ENSG00000223685
AC139426.1	2.48273	0.967165	1.36679	0.591753	1	3.2322	0.973796	1.72258	0.525727	1	processed_pseudogene	hyperpolarization activated cyclic nucleotide-gated potassium channel 2 (HCN2) pseudogene	-	ENSG00000260211
AL031768.1	2.51487	0.967165	1.38326	0.558367	1	2.45473	0.973796	1.34021	0.61757	1	lincRNA	novel transcript	-	ENSG00000272465
AC007952.2	3.47582	0.967165	1.85146	0.430112	1	0.5387	0.973796	-0.885528	0.828038	1	processed_transcript	novel transcript	-	ENSG00000228157
AC005703.4	3.50796	0.967165	1.86373	0.392784	1	3.71121	0.973796	1.92334	0.427447	0.565968	lincRNA	novel transcript	-	ENSG00000266667
SMCP	0.496546	0.985145	-0.951331	0.806058	1	1.55641	0.973796	0.671561	0.823648	1	protein_coding	sperm mitochondria associated cysteine rich protein [Source:HGNC Symbol;Acc:HGNC:6962]	-	ENSG00000163206
WASF4P	2.0826	0.985145	1.08362	0.67928	1	2.1548	0.973796	1.13615	0.706176	1	processed_pseudogene	WAS protein family member 4, pseudogene [Source:HGNC Symbol;Acc:HGNC:20801]	-	ENSG00000188459
AL031665.1	3.04356	0.985145	1.63842	0.482148	1	3.35305	0.973796	1.79215	0.503697	1	processed_transcript	novel transcript	-	ENSG00000274269
AC234781.1	4.66175	0.985145	2.25128	0.273913	1	1.97572	0.973796	1.02628	0.717408	1	antisense	novel transcript	-	ENSG00000224216
AC027682.1	5.19044	1.42378	1.85433	0.32693	1	5.38847	0.973796	2.47367	0.249953	0.380334	antisense	novel transcript, antisense to CTCF	-	ENSG00000259804
MYOSLID	1.48964	1.44176	0.0545885	0.983534	1	0.479007	0.973796	-0.961873	0.816202	1	lincRNA	myocardin-induced smooth muscle lncRNA, inducer of differentiation [Source:HGNC Symbol;Acc:HGNC:51821]	-	ENSG00000229647
RPL7P21	1.48964	1.44176	0.0545885	0.983534	1	1.0774	0.973796	0.132546	0.970233	1	processed_pseudogene	ribosomal protein L7 pseudogene 21 [Source:HGNC Symbol;Acc:HGNC:36762]	-	ENSG00000231579
UBE2L5	3.57224	1.44176	1.30708	0.505111	1	1.49671	0.973796	0.624	0.837238	1	protein_coding	ubiquitin conjugating enzyme E2 L5 [Source:HGNC Symbol;Acc:HGNC:13477]	-	ENSG00000236444
XCR1	2.51487	1.45974	0.792215	0.717547	1	0.5387	0.973796	-0.885528	0.828038	1	protein_coding	X-C motif chemokine receptor 1 [Source:HGNC Symbol;Acc:HGNC:1625]	-	ENSG00000173578
RARRES2P1	2.54701	1.45974	0.80722	0.707136	1	2.1548	0.973796	1.13615	0.706176	1	processed_pseudogene	retinoic acid receptor responder 2 pseudogene 1 [Source:HGNC Symbol;Acc:HGNC:48700]	-	ENSG00000241622
PDZPH1P	2.57915	1.45974	0.821846	0.701452	1	0.479007	0.973796	-0.961873	0.816202	1	transcribed_unitary_pseudogene	PDZ and pleckstrin homology domains 1, pseudogene [Source:HGNC Symbol;Acc:HGNC:51488]	-	ENSG00000226926
CRTAM	5.19044	1.45974	1.83073	0.304497	1	3.35305	0.973796	1.79215	0.503697	1	protein_coding	cytotoxic and regulatory T cell molecule [Source:HGNC Symbol;Acc:HGNC:24313]	-	ENSG00000109943
RF00019	0.528686	1.89837	-1.87068	0.561177	1	1.43702	0.973796	0.573017	0.862903	1	misc_RNA		-	ENSG00000207294
FO393419.1	0.993092	1.89837	-0.927611	0.749023	1	0.5387	0.973796	-0.885528	0.828038	1	processed_pseudogene	ribosomal protein S24 (RPS24) pseudogene	-	ENSG00000231207
AC011487.1	1.02523	1.89837	-0.893359	0.740788	1	1.43702	0.973796	0.573017	0.862903	1	transcribed_processed_pseudogene	vomeronasal 1 receptor (VN1R) pseudogene	-	ENSG00000213777
RF00003	2.48273	1.89837	0.389089	0.87306	1	1.6161	0.973796	0.719822	0.823941	1	snRNA		-	ENSG00000273768
GLUD1P8	0.528686	1.91635	-1.88536	0.526618	1	8.44012	0.973796	3.11069	0.102972	0.188429	unprocessed_pseudogene	glutamate dehydrogenase 1 pseudogene 8 [Source:HGNC Symbol;Acc:HGNC:23637]	-	ENSG00000265630
HSPE1-MOB4	0.993092	1.91635	-0.937918	0.725325	1	1.91603	0.973796	0.986735	0.749865	1	protein_coding	HSPE1-MOB4 readthrough [Source:HGNC Symbol;Acc:HGNC:49184]	-	ENSG00000270757
AL023775.1	1.48964	1.91635	-0.355601	0.886191	1	0.479007	0.973796	-0.961873	0.816202	1	processed_pseudogene	IGF-II mRNA-binding protein 3 (KOC1) pseudogene	-	ENSG00000235008
AL049712.1	1.58606	1.91635	-0.285123	0.907786	1	4.3096	0.973796	2.13849	0.396126	0.536334	antisense	novel transcript	-	ENSG00000228293
PCAT19	4.59747	1.91635	1.25899	0.469843	1	5.26908	0.973796	2.44302	0.305367	0.442775	lincRNA	prostate cancer associated transcript 19 [Source:HGNC Symbol;Acc:HGNC:49593]	-	ENSG00000267107
AL590762.2	0.496546	1.93433	-1.92686	0.514939	1	1.91603	0.973796	0.986735	0.749865	1	processed_pseudogene	ras homolog gene family, member G (rho G) (ARHG) pseudogene	-	ENSG00000213706
AC112191.2	0.993092	1.93433	-0.948963	0.719002	1	8.80121	0.973796	3.1812	0.0906884	0.170148	processed_pseudogene	ubiquinol-cytochrome c reductase binding protein (UQCRB) pseudogene	-	ENSG00000254373
AL356275.1	1.52178	1.93433	-0.342391	0.880689	1	3.59182	0.973796	1.88119	0.428905	1	lincRNA	novel transcript	-	ENSG00000284237
AL135999.3	4.03665	1.93433	1.06524	0.555322	1	0.5387	0.973796	-0.885528	0.828038	1	lincRNA	novel transcript	-	ENSG00000274002
SPAG16	5.49415	1.93433	1.51146	0.383724	1	5.80778	0.973796	2.58307	0.232075	0.359703	protein_coding	sperm associated antigen 16 [Source:HGNC Symbol;Acc:HGNC:23225]	-	ENSG00000144451
RPS3AP43	3.04356	1.95231	0.6468	0.740476	1	1.49671	0.973796	0.624	0.837238	1	processed_pseudogene	ribosomal protein S3a pseudogene 43 [Source:HGNC Symbol;Acc:HGNC:36684]	-	ENSG00000242661
F11-AS1	0.496546	1.97029	-1.951	0.54259	1	0.958014	0.973796	-0.00955741	0.997901	1	antisense	F11 antisense RNA 1 [Source:HGNC Symbol;Acc:HGNC:27725]	-	ENSG00000251165
GALNT8	1.52178	2.37296	-0.641892	0.787087	1	2.6935	0.973796	1.45893	0.608314	1	protein_coding	polypeptide N-acetylgalactosaminyltransferase 8 [Source:HGNC Symbol;Acc:HGNC:4130]	-	ENSG00000130035
RNU2-22P	6.68008	2.39094	1.47635	0.330015	1	10.8963	0.973796	3.4876	0.0451429	0.0967782	snRNA	RNA, U2 small nuclear 22, pseudogene [Source:HGNC Symbol;Acc:HGNC:48515]	-	ENSG00000223198
AC104806.1	4.13307	2.40892	0.7751	0.648859	1	1.49671	0.973796	0.624	0.837238	1	processed_pseudogene	CCR4-NOT transcription complex, subunit 7 (CNOT7) pseudogene	-	ENSG00000250030
AP001528.1	4.13307	2.40892	0.7751	0.648859	1	9.99799	0.973796	3.36227	0.0572562	0.117341	lincRNA	uncharacterized LOC100506368 [Source:NCBI gene;Acc:100506368]	-	ENSG00000246523
AC104170.2	4.72603	2.4269	0.957233	0.579521	1	0.479007	0.973796	-0.961873	0.816202	1	antisense	novel transcript	-	ENSG00000238140
HNRNPA1P54	9.16281	2.4269	1.92025	0.156661	1	7.24334	0.973796	2.89233	0.136764	0.237405	processed_pseudogene	heterogeneous nuclear ribonucleoprotein A1 pseudogene 54 [Source:HGNC Symbol;Acc:HGNC:48784]	-	ENSG00000236539
ALG1L5P	1.02523	2.44488	-1.25156	0.597143	1	1.91603	0.973796	0.986735	0.749865	1	unprocessed_pseudogene	asparagine-linked glycosylation 1-like 5, pseudogene [Source:HGNC Symbol;Acc:HGNC:44374]	-	ENSG00000226943
RNU6-1201P	7.64103	2.44488	1.65081	0.257831	1	0.958014	0.973796	-0.00955741	0.997901	1	snRNA	RNA, U6 small nuclear 1201, pseudogene [Source:HGNC Symbol;Acc:HGNC:48164]	-	ENSG00000206954
AC008438.2	1.52178	2.86554	-0.912035	0.666364	1	1.97572	0.973796	1.02628	0.717408	1	antisense	novel transcript	-	ENSG00000253965
HOXD4	3.47582	2.86554	0.282635	0.885314	1	0.479007	0.973796	-0.961873	0.816202	1	protein_coding	homeobox D4 [Source:HGNC Symbol;Acc:HGNC:5138]	Homeobox	ENSG00000170166
ALX1	0.528686	2.88352	-2.47765	0.34721	1	1.01771	0.973796	0.0628225	0.984962	1	protein_coding	ALX homeobox 1 [Source:HGNC Symbol;Acc:HGNC:1494]	Homeobox	ENSG00000180318
RF00019	4.19735	2.88352	0.533494	0.75579	1	6.4644	0.973796	2.72453	0.230805	0.358325	misc_RNA		-	ENSG00000200714
RF00019	10.6846	2.88352	1.88781	0.134116	1	13.1108	0.973796	3.75212	0.0218766	0.0527098	misc_RNA		-	ENSG00000251728
ADAM23	11.149	2.88352	1.94997	0.12039	1	3.11281	0.973796	1.67267	0.50175	1	protein_coding	ADAM metallopeptidase domain 23 [Source:HGNC Symbol;Acc:HGNC:202]	-	ENSG00000114948
APOBEC3A	1.02523	2.9015	-1.50128	0.499023	1	0.479007	0.973796	-0.961873	0.816202	1	protein_coding	apolipoprotein B mRNA editing enzyme catalytic subunit 3A [Source:HGNC Symbol;Acc:HGNC:17343]	-	ENSG00000128383
TET2-AS1	2.64343	2.9015	-0.143338	0.942998	1	3.05312	0.973796	1.64815	0.507995	1	antisense	TET2 antisense RNA 1 [Source:HGNC Symbol;Acc:HGNC:41125]	-	ENSG00000251586
CLMAT3	3.57224	2.9015	0.301229	0.858336	1	3.59182	0.973796	1.88119	0.428905	1	antisense	colorectal liver metastasis associated transcript 3 [Source:HGNC Symbol;Acc:HGNC:52287]	-	ENSG00000249035
AC008277.1	7.14448	2.9015	1.30105	0.35259	1	5.38847	0.973796	2.47367	0.249953	0.380334	antisense	novel transcript, antisense to BAZ2B	-	ENSG00000223642
AC093510.2	0.993092	2.95543	-1.55743	0.548079	1	4.19021	0.973796	2.10037	0.361504	0.50209	sense_overlapping	novel transcript, overlapping CETN3	-	ENSG00000260871
HIST1H2BG	2.64343	2.95543	-0.164536	0.941137	1	2.1548	0.973796	1.13615	0.706176	1	protein_coding	histone cluster 1 H2B family member g [Source:HGNC Symbol;Acc:HGNC:4746]	-	ENSG00000273802
GPR17	6.21567	2.95543	1.07676	0.509987	1	1.6161	0.973796	0.719822	0.823941	1	protein_coding	G protein-coupled receptor 17 [Source:HGNC Symbol;Acc:HGNC:4471]	-	ENSG00000144230
RASA4B	1.48964	3.34013	-1.1552	0.596857	1	1.97572	0.973796	1.02628	0.717408	1	protein_coding	RAS p21 protein activator 4B [Source:HGNC Symbol;Acc:HGNC:35202]	-	ENSG00000170667
HNMT	1.58606	3.34013	-1.08918	0.615806	1	1.6161	0.973796	0.719822	0.823941	1	protein_coding	histamine N-methyltransferase [Source:HGNC Symbol;Acc:HGNC:5028]	-	ENSG00000150540
AC124319.3	1.55392	3.35811	-1.11876	0.574396	1	2.57411	0.973796	1.39969	0.593237	1	antisense	novel transcript, antisense to RNF213	-	ENSG00000276863
DRD1	4.10093	3.37609	0.279503	0.859197	1	34.5409	0.973796	5.14708	0.000103081	0.000431279	protein_coding	dopamine receptor D1 [Source:HGNC Symbol;Acc:HGNC:3020]	-	ENSG00000184845
IHH	5.52629	3.37609	0.715042	0.636152	1	2.57411	0.973796	1.39969	0.593237	1	protein_coding	indian hedgehog [Source:HGNC Symbol;Acc:HGNC:5956]	-	ENSG00000163501
CD80	8.79482	3.37609	1.37786	0.287377	1	1.01771	0.973796	0.0628225	0.984962	1	protein_coding	CD80 molecule [Source:HGNC Symbol;Acc:HGNC:1700]	-	ENSG00000121594
AC099518.4	2.57915	3.39407	-0.397937	0.821485	1	5.26908	0.973796	2.44302	0.305367	0.442775	antisense	uncharacterized LOC102723385 [Source:NCBI gene;Acc:102723385]	-	ENSG00000261465
NPM1P39	3.01142	3.39407	-0.16508	0.924735	1	5.14823	0.973796	2.40024	0.262359	0.394834	processed_pseudogene	nucleophosmin 1 pseudogene 39 [Source:HGNC Symbol;Acc:HGNC:45218]	-	ENSG00000225159
MIR548AR	3.0757	3.39407	-0.141529	0.933212	1	3.47244	0.973796	1.83829	0.44611	1	miRNA	microRNA 548ar [Source:HGNC Symbol;Acc:HGNC:43455]	-	ENSG00000264539
GRM7	1.52178	3.41205	-1.15849	0.560634	1	2.45473	0.973796	1.34021	0.61757	1	protein_coding	glutamate metabotropic receptor 7 [Source:HGNC Symbol;Acc:HGNC:4599]	-	ENSG00000196277
SPAM1	4.62961	3.8327	0.26828	0.859356	1	5.387	0.973796	2.46103	0.301205	0.437839	protein_coding	sperm adhesion molecule 1 [Source:HGNC Symbol;Acc:HGNC:11217]	-	ENSG00000106304
AL021707.1	11.3418	3.8327	1.55947	0.190268	1	4.96915	0.973796	2.35477	0.277952	0.412169	antisense	novel transcript	-	ENSG00000225450
AC124947.1	2.05046	3.85068	-0.910691	0.611234	1	4.37076	0.973796	2.17311	0.348517	0.488596	antisense	novel transcript, antisense to NUDT4	-	ENSG00000257252
AL162171.2	6.18353	3.86866	0.675021	0.624015	1	3.17251	0.973796	1.69708	0.500949	1	antisense	novel transcript, antisense to PTPN21	-	ENSG00000258983
CYP51A1P1	6.64794	3.86866	0.781592	0.561375	1	1.6161	0.973796	0.719822	0.823941	1	processed_pseudogene	cytochrome P450 family 51 subfamily A member 1 pseudogene 1 [Source:HGNC Symbol;Acc:HGNC:20245]	-	ENSG00000241095
AC068234.2	6.18353	3.88664	0.670078	0.628328	1	4.96915	0.973796	2.35477	0.277952	0.412169	antisense	novel transcript, antisense to ITGB3	-	ENSG00000276790
CIDEC	4.16521	3.90462	0.09118	0.954056	1	0.958014	0.973796	-0.00955741	0.997901	1	protein_coding	cell death inducing DFFA like effector c [Source:HGNC Symbol;Acc:HGNC:24229]	-	ENSG00000187288
COL25A1	0.528686	3.9226	-2.9198	0.239892	1	9.93684	0.973796	3.34734	0.0628373	0.126539	protein_coding	collagen type XXV alpha 1 chain [Source:HGNC Symbol;Acc:HGNC:18603]	-	ENSG00000188517
AL110115.1	5.71912	3.9226	0.544768	0.718033	1	8.50128	0.973796	3.1283	0.0909061	0.170498	sense_intronic	novel transcript, sense intronic to HM13	-	ENSG00000274364
AC110774.1	1.05737	4.28931	-2.03965	0.346827	1	4.8483	0.973796	2.30874	0.344908	0.484961	TEC	tec	-	ENSG00000279013
AC113385.3	1.48964	4.30729	-1.51951	0.448068	1	1.0774	0.973796	0.132546	0.970233	1	unprocessed_pseudogene	glucuronidase, beta (GUSB) pseudogene	-	ENSG00000275374
CCL3L1	2.54701	4.30729	-0.758402	0.654619	1	6.58525	0.973796	2.75798	0.16478	0.276105	protein_coding	C-C motif chemokine ligand 3 like 1 [Source:HGNC Symbol;Acc:HGNC:10628]	-	ENSG00000276085
AC006206.1	3.04356	4.30729	-0.500224	0.760287	1	1.0774	0.973796	0.132546	0.970233	1	lincRNA	novel transcript	-	ENSG00000256146
CHST5	3.04356	4.36123	-0.514718	0.747509	1	2.6935	0.973796	1.45893	0.608314	1	protein_coding	carbohydrate sulfotransferase 5 [Source:HGNC Symbol;Acc:HGNC:1973]	-	ENSG00000135702
AC092953.1	7.54461	4.36123	0.796035	0.546906	1	4.79007	0.973796	2.30575	0.34527	0.485283	processed_pseudogene	chromosome 9 open reading frame 85 (C9orf85) pseudogene	-	ENSG00000244346
AC009336.2	4.13307	4.37921	-0.0843832	0.955197	1	6.34502	0.973796	2.69839	0.193019	0.312246	protein_coding	homeobox D4 [Source:NCBI gene;Acc:3233]	-	ENSG00000278500
XCL1	3.57224	4.39719	-0.29565	0.850788	1	11.1933	0.973796	3.5176	0.0542411	0.112579	protein_coding	X-C motif chemokine ligand 1 [Source:HGNC Symbol;Acc:HGNC:10645]	-	ENSG00000143184
SIGLEC22P	3.5401	4.41517	-0.311056	0.849713	1	0.5387	0.973796	-0.885528	0.828038	1	transcribed_unprocessed_pseudogene	sialic acid binding Ig like lectin 22, pseudogene [Source:HGNC Symbol;Acc:HGNC:15611]	-	ENSG00000268849
AL512288.1	4.10093	4.41517	-0.102869	0.94785	1	3.53213	0.973796	1.85991	0.435823	1	antisense	novel transcript	-	ENSG00000227050
AL353653.1	1.02523	4.74593	-2.21418	0.308149	1	0.5387	0.973796	-0.885528	0.828038	1	antisense	uncharacterized LOC100506175 [Source:NCBI gene;Acc:100506175]	-	ENSG00000234693
AL022326.1	4.19735	4.78189	-0.197868	0.899787	1	3.59182	0.973796	1.88119	0.428905	1	lincRNA	novel transcript	-	ENSG00000224794
NPIPA2	5.62271	4.81785	0.22233	0.868626	1	9.45929	0.973796	3.28294	0.0682995	0.135703	protein_coding	nuclear pore complex interacting protein family member A2 [Source:HGNC Symbol;Acc:HGNC:41979]	-	ENSG00000254852
PTP4A2P1	6.18353	4.81785	0.357074	0.786252	1	4.49014	0.973796	2.20796	0.322377	0.460986	processed_pseudogene	protein tyrosine phosphatase type IVA, member 2 pseudogene 1 [Source:HGNC Symbol;Acc:HGNC:9637]	-	ENSG00000267185
AC124242.2	2.61129	4.83583	-0.896906	0.584294	1	2.6935	0.973796	1.45893	0.608314	1	processed_pseudogene	family with sequence similarity 175, member A (FAM175A) pseudogene	-	ENSG00000253384
RPSAP69	2.64343	4.85381	-0.887046	0.614727	1	0.958014	0.973796	-0.00955741	0.997901	1	transcribed_processed_pseudogene	ribosomal protein SA pseudogene 69 [Source:HGNC Symbol;Acc:HGNC:51922]	-	ENSG00000233487
AC005837.3	3.13997	4.87179	-0.639585	0.691314	1	2.03541	0.973796	1.06307	0.703378	1	antisense	novel transcript, antisense to MXRA7	-	ENSG00000277382
SNX25P1	6.64794	4.87179	0.451502	0.728955	1	2.45473	0.973796	1.34021	0.61757	1	unprocessed_pseudogene	sorting nexin 25 pseudogene 1 [Source:HGNC Symbol;Acc:HGNC:41509]	-	ENSG00000236809
BX005040.4	19.1757	4.87179	1.97853	0.046433	1	5.62724	0.973796	2.52962	0.224277	0.350761	unprocessed_pseudogene	contactin associated protein like 3B pseudogene [Source:NCBI gene;Acc:101930090]	-	ENSG00000283541
LINC02569	3.50796	5.31042	-0.590699	0.6983	1	6.64494	0.973796	2.76964	0.162285	0.272506	antisense	long intergenic non-protein coding RNA 2569 [Source:HGNC Symbol;Acc:HGNC:39760]	-	ENSG00000235781
SMYD3-IT1	7.14448	5.31042	0.428549	0.728506	1	1.91603	0.973796	0.986735	0.749865	1	sense_intronic	SMYD3 intronic transcript 1 [Source:HGNC Symbol;Acc:HGNC:41406]	-	ENSG00000230184
PDXDC2P	4.66175	5.3284	-0.196062	0.887573	1	4.07083	0.973796	2.06326	0.367326	0.50748	transcribed_unprocessed_pseudogene	pyridoxal dependent decarboxylase domain containing 2, pseudogene [Source:HGNC Symbol;Acc:HGNC:27559]	-	ENSG00000255185
AC005842.1	0.528686	5.34638	-3.37125	0.130282	1	0.5387	0.973796	-0.885528	0.828038	1	antisense	uncharacterized LOC105369609 [Source:NCBI gene;Acc:105369609]	-	ENSG00000256862
AC136469.2	6.6158	5.34638	0.310974	0.806786	1	1.49671	0.973796	0.624	0.837238	1	TEC	novel transcript	-	ENSG00000279827
AC026979.3	6.74436	5.34638	0.333216	0.795253	1	3.05312	0.973796	1.64815	0.507995	1	lincRNA	novel transcript	-	ENSG00000272375
HMGB3P14	15.5392	5.34638	1.53936	0.132599	1	1.55641	0.973796	0.671561	0.823648	1	processed_pseudogene	high mobility group box 3 pseudogene 14 [Source:HGNC Symbol;Acc:HGNC:39306]	-	ENSG00000231845
ZNF300	9.22709	5.36436	0.785462	0.504908	1	17.5413	0.973796	4.17292	0.00619279	0.0177189	protein_coding	zinc finger protein 300 [Source:HGNC Symbol;Acc:HGNC:13091]	zf-C2H2	ENSG00000145908
LINC00649	3.5401	5.40032	-0.601643	0.704227	1	2.63381	0.973796	1.42876	0.588863	1	antisense	long intergenic non-protein coding RNA 649 [Source:HGNC Symbol;Acc:HGNC:44305]	-	ENSG00000237945
PPP3R2	2.11474	5.69511	-1.43201	0.746277	1	1.0774	0.973796	0.132546	0.970233	1	protein_coding	protein phosphatase 3 regulatory subunit B, beta [Source:HGNC Symbol;Acc:HGNC:9318]	-	ENSG00000188386
AP000577.1	8.8591	5.73107	0.62063	0.621515	1	7.30303	0.973796	2.90307	0.137219	0.23795	TEC	TEC	-	ENSG00000280269
LINC02235	2.0826	5.74905	-1.47482	0.371522	1	5.26908	0.973796	2.44302	0.305367	0.442775	bidirectional_promoter_lncRNA	long intergenic non-protein coding RNA 2235 [Source:HGNC Symbol;Acc:HGNC:53106]	-	ENSG00000254689
PPP1R3G	1.02523	5.80299	-2.50147	0.172512	1	4.19021	0.973796	2.10037	0.361504	0.50209	protein_coding	protein phosphatase 1 regulatory subunit 3G [Source:HGNC Symbol;Acc:HGNC:14945]	-	ENSG00000219607
AL357079.2	5.12616	5.80299	-0.179154	0.891292	1	0.479007	0.973796	-0.961873	0.816202	1	antisense	novel transcript, antisense to DPH2 and ATP6V0B	-	ENSG00000285649
AC008906.1	14.0174	5.80299	1.26944	0.221336	1	7.18364	0.973796	2.88156	0.137415	0.238234	antisense	novel transcript	-	ENSG00000248734
ERICH6	2.97928	5.83895	-0.958477	0.561759	1	2.57411	0.973796	1.39969	0.593237	1	protein_coding	glutamate rich 6 [Source:HGNC Symbol;Acc:HGNC:28602]	-	ENSG00000163645
MYOT	6.02283	5.83895	0.0523029	0.968823	1	1.6161	0.973796	0.719822	0.823941	1	protein_coding	myotilin [Source:HGNC Symbol;Acc:HGNC:12399]	-	ENSG00000120729
AL049629.1	4.66175	6.2596	-0.430311	0.747548	1	2.45473	0.973796	1.34021	0.61757	1	antisense	uncharacterized LOC105376617 [Source:NCBI gene;Acc:105376617]	-	ENSG00000255202
AL137145.1	9.65935	6.2596	0.626391	0.573074	1	3.11281	0.973796	1.67267	0.50175	1	lincRNA	novel transcript	-	ENSG00000212743
AC008953.1	7.64103	6.33152	0.275123	0.817265	1	3.53213	0.973796	1.85991	0.435823	1	processed_pseudogene	ribosomal protein L35a (RPL35A) pseudogene	-	ENSG00000242602
PDIA2	7.73745	6.3495	0.286384	0.813311	1	2.63381	0.973796	1.42876	0.588863	1	protein_coding	protein disulfide isomerase family A member 2 [Source:HGNC Symbol;Acc:HGNC:14180]	-	ENSG00000185615
AL591848.3	9.65935	6.71622	0.523626	0.638153	1	18.0203	0.973796	4.21194	0.00545863	0.0158287	lincRNA	novel transcript	-	ENSG00000260698
AC243964.2	15.0105	6.80612	1.14092	0.247665	1	4.01114	0.973796	2.04444	0.374527	0.514773	antisense	novel transcript, antisense to CEACAM16, CEACAM19, PVR & IGSF23	-	ENSG00000266903
AC139749.1	17.8612	6.80612	1.39529	0.129598	1	1.43702	0.973796	0.573017	0.862903	1	lincRNA	uncharacterized LOC101927503 [Source:NCBI gene;Acc:101927503]	-	ENSG00000254872
ARPC3P2	3.63652	6.84207	-0.914968	0.522249	1	3.95144	0.973796	2.0253	0.384884	0.524901	processed_pseudogene	actin related protein 2/3 complex subunit 3 pseudogene 2 [Source:HGNC Symbol;Acc:HGNC:39431]	-	ENSG00000238137
AP000697.1	4.66175	7.22677	-0.637645	0.620219	1	4.66922	0.973796	2.25809	0.307535	0.445162	antisense	novel transcript	-	ENSG00000224269
RF00019	7.11234	7.22677	-0.0214909	0.985248	1	3.65151	0.973796	1.90226	0.4254	1	misc_RNA		-	ENSG00000252412
AC090948.1	4.69389	7.26273	-0.63597	0.626777	1	19.5767	0.973796	4.3311	0.00350979	0.0106752	antisense	novel transcript, antisense to RFTN1	-	ENSG00000271964
AC092757.2	4.62961	7.29869	-0.656784	0.609284	1	1.91603	0.973796	0.986735	0.749865	1	sense_overlapping	novel transcript, sense overlapping to CCNB2	-	ENSG00000259732
AC015961.2	4.16521	7.6654	-0.8883	0.509162	1	12.3916	0.973796	3.66755	0.0283029	0.0654222	antisense	novel transcript, antisense to CELF4	-	ENSG00000267707
GTF2IRD1P1	10.2202	7.6654	0.412659	0.700081	1	2.6935	0.973796	1.45893	0.608314	1	transcribed_unprocessed_pseudogene	GTF2I repeat domain containing 1 pseudogene 1 [Source:HGNC Symbol;Acc:HGNC:44136]	-	ENSG00000230583
AC012313.9	1.55392	7.73732	-2.32337	0.137088	1	2.93374	0.973796	1.59773	0.533334	1	antisense	novel transcript, antisense to SLC27A5	-	ENSG00000273901
AC093663.2	3.5401	7.73732	-1.12237	0.400299	1	4.96915	0.973796	2.35477	0.277952	0.412169	processed_pseudogene	ribosomal protein L36a (RPL36A) pseudogene	-	ENSG00000243280
CDYL2	4.53319	7.73732	-0.764809	0.552123	1	2.57411	0.973796	1.39969	0.593237	1	protein_coding	chromodomain Y like 2 [Source:HGNC Symbol;Acc:HGNC:23030]	-	ENSG00000166446
AL451074.6	6.11925	7.73732	-0.336873	0.773857	1	4.66922	0.973796	2.25809	0.307535	0.445162	lincRNA	novel transcript	-	ENSG00000273365
SNORD9	9.82005	7.73732	0.341375	0.746415	1	12.1513	0.973796	3.63679	0.036695	0.081303	snoRNA	small nucleolar RNA, C/D box 9 [Source:HGNC Symbol;Acc:HGNC:32705]	-	ENSG00000199436
LINC02256	13.4566	7.77328	0.790916	0.423098	1	1.43702	0.973796	0.573017	0.862903	1	lincRNA	long intergenic non-protein coding RNA 2256 [Source:HGNC Symbol;Acc:HGNC:53157]	-	ENSG00000261064
AC005695.1	10.0916	8.14	0.311076	0.777939	1	5.20792	0.973796	2.41516	0.261215	0.393598	antisense	uncharacterized LOC101928266 [Source:NCBI gene;Acc:101928266]	-	ENSG00000262966
AC005736.1	12.2385	8.22989	0.57417	0.555251	1	5.44816	0.973796	2.48798	0.240063	0.369173	lincRNA	uncharacterized LOC102724927 [Source:NCBI gene;Acc:102724927]	-	ENSG00000262185
AL008636.1	7.76959	8.24787	-0.0887291	0.936494	1	6.82402	0.973796	2.80433	0.162249	0.272488	lincRNA	novel transcript	-	ENSG00000280224
AC025165.4	6.15139	8.59661	-0.486085	0.688514	1	4.07083	0.973796	2.06326	0.367326	0.50748	lincRNA	novel transcript	-	ENSG00000269903
AC245100.2	6.71222	8.65055	-0.370383	0.744849	1	4.66922	0.973796	2.25809	0.307535	0.445162	processed_pseudogene	family with sequence similarity 91, member A1 (FAM91A1) pseudogene	-	ENSG00000225871
AL136380.1	10.6846	8.65055	0.304633	0.764429	1	7.96112	0.973796	3.02573	0.123685	0.218659	processed_pseudogene	ribosomal protein S2 (RPS2) pseudogene	-	ENSG00000226499
DNAH7	5.49415	8.74045	-0.660559	0.603595	1	2.09511	0.973796	1.09909	0.694699	1	protein_coding	dynein axonemal heavy chain 7 [Source:HGNC Symbol;Acc:HGNC:18661]	-	ENSG00000118997
LRRC37A15P	5.65484	8.74045	-0.628521	0.589362	1	4.43045	0.973796	2.19077	0.33268	0.472152	processed_pseudogene	leucine rich repeat containing 37 member A15, pseudogene [Source:HGNC Symbol;Acc:HGNC:43819]	-	ENSG00000230069
AP000240.1	5.65484	9.12514	-0.693454	0.550675	1	2.09511	0.973796	1.09909	0.694699	1	sense_intronic	novel transcript, sense intronic BACH1	-	ENSG00000273017
AL136982.1	11.374	9.14312	0.310864	0.753644	1	4.60953	0.973796	2.24154	0.310147	0.448128	processed_transcript	novel transcript	-	ENSG00000151303
AL162431.3	9.3235	9.23302	0.0121688	0.990721	1	2.51442	0.973796	1.37031	0.602882	1	unprocessed_pseudogene	pseudogene similar to part of major histocompatibility complex, class I-related MR1	-	ENSG00000251520
AC114956.1	1.52178	9.26898	-2.59838	0.0876719	1	1.0774	0.973796	0.132546	0.970233	1	antisense	novel transcript	-	ENSG00000248240
OFCC1	2.05046	9.74357	-2.24763	0.108679	1	0.5387	0.973796	-0.885528	0.828038	1	transcribed_unitary_pseudogene	orofacial cleft 1 candidate 1 [Source:HGNC Symbol;Acc:HGNC:21017]	-	ENSG00000181355
AC007342.6	9.78791	9.77953	0.00261713	0.998031	1	0.958014	0.973796	-0.00955741	0.997901	1	TEC	novel transcript	-	ENSG00000279344
MTHFD1P1	4.16521	10.2182	-1.30061	0.290307	1	2.6935	0.973796	1.45893	0.608314	1	processed_pseudogene	methylenetetrahydrofolate dehydrogenase (NADP+ dependent) 1 pseudogene 1 [Source:HGNC Symbol;Acc:HGNC:7433]	-	ENSG00000231831
MIF-AS1	6.68008	10.5669	-0.664498	0.538052	1	3.83206	0.973796	1.98441	0.443278	0.581286	antisense	MIF antisense RNA 1 [Source:HGNC Symbol;Acc:HGNC:27669]	-	ENSG00000218537
PDLIM1P4	6.18353	10.6388	-0.785232	0.466493	1	6.46587	0.973796	2.73433	0.173398	0.287669	processed_pseudogene	PDZ and LIM domain 1 pseudogene 4 [Source:HGNC Symbol;Acc:HGNC:48947]	-	ENSG00000249274
CLEC3B	16.7074	10.7107	0.646502	0.469147	1	15.9834	0.973796	4.03506	0.00992012	0.0268271	protein_coding	C-type lectin domain family 3 member B [Source:HGNC Symbol;Acc:HGNC:11891]	-	ENSG00000163815
AL117335.1	11.1811	10.7467	0.0620727	0.950552	1	5.98686	0.973796	2.62287	0.200807	0.321951	antisense	uncharacterized LOC102724545 [Source:NCBI gene;Acc:102724545]	-	ENSG00000276649
SNHG14	17.4932	11.0954	0.654828	0.430382	1	10.0577	0.973796	3.37004	0.0555868	0.114721	processed_transcript	small nucleolar RNA host gene 14 [Source:HGNC Symbol;Acc:HGNC:37462]	-	ENSG00000224078
AC010547.1	9.62721	11.2033	-0.213458	0.832005	1	1.0774	0.973796	0.132546	0.970233	1	antisense	novel transcript, antisense to ZNF23	-	ENSG00000247324
AC092718.1	6.64794	11.552	-0.79767	0.444184	1	10.3576	0.973796	3.41499	0.0542237	0.112553	lincRNA	novel transcript	-	ENSG00000245059
AC007279.1	5.68698	11.57	-1.02934	0.341721	1	5.26762	0.973796	2.43006	0.262891	0.395526	processed_pseudogene	ribosomal protein pseudogene	-	ENSG00000230799
AL359881.2	5.22258	11.6959	-1.16936	0.316034	1	13.948	0.973796	3.83824	0.0179903	0.0447251	lincRNA	novel transcript	-	ENSG00000270035
AC009053.3	12.3349	11.7139	0.0761897	0.935709	1	0.5387	0.973796	-0.885528	0.828038	1	antisense	uncharacterized LOC107984827 [Source:NCBI gene;Acc:107984827]	-	ENSG00000261170
AC100827.2	9.19495	12.1165	-0.39647	0.6775	1	11.9126	0.973796	3.61026	0.0331364	0.0748535	unprocessed_pseudogene	golgin A6 family, member A (GOLGA6A) pseudogene	-	ENSG00000260144
AC013468.1	6.71222	12.5192	-0.903546	0.37832	1	2.99343	0.973796	1.62326	0.518064	1	antisense	novel transcript	-	ENSG00000273240
AP001178.3	14.5139	12.6271	0.198947	0.821366	1	12.4513	0.973796	3.67389	0.0285485	0.0659152	antisense	novel transcript, antisense to C18orf56	-	ENSG00000266456
AC114956.2	8.79482	12.6451	-0.525869	0.592904	1	10.1785	0.973796	3.39159	0.0671893	0.133809	antisense	novel transcript	-	ENSG00000248554
AC006017.1	11.7741	12.9938	-0.143372	0.872085	1	23.3461	0.973796	4.58113	0.00150841	0.00499023	antisense	novel transcript	-	ENSG00000229591
INSYN2	9.75577	13.0118	-0.417267	0.651986	1	2.99343	0.973796	1.62326	0.518064	1	protein_coding	inhibitory synaptic factor 2A [Source:HGNC Symbol;Acc:HGNC:33859]	-	ENSG00000188916
AC008731.1	8.10544	13.0298	-0.68119	0.485784	1	5.08854	0.973796	2.38525	0.265582	0.398428	antisense	novel transcript, antisense to TNRC6A	-	ENSG00000261669
RN7SL809P	8.63412	13.0477	-0.592683	0.534751	1	6.46587	0.973796	2.73433	0.173398	0.287669	misc_RNA	RNA, 7SL, cytoplasmic 809, pseudogene [Source:HGNC Symbol;Acc:HGNC:46825]	-	ENSG00000241217
TLX2	6.6158	13.0837	-0.98055	0.330304	1	2.99343	0.973796	1.62326	0.518064	1	protein_coding	T cell leukemia homeobox 2 [Source:HGNC Symbol;Acc:HGNC:5057]	Homeobox	ENSG00000115297
ARG1	20.0081	13.0837	0.613196	0.425782	1	11.0142	0.973796	3.49563	0.0468321	0.0997803	protein_coding	arginase 1 [Source:HGNC Symbol;Acc:HGNC:663]	-	ENSG00000118520
SPATA9	8.26613	13.1197	-0.668429	0.494092	1	6.40617	0.973796	2.72228	0.180048	0.295597	protein_coding	spermatogenesis associated 9 [Source:HGNC Symbol;Acc:HGNC:22988]	-	ENSG00000145757
FAM209A	15.875	13.3965	0.242002	0.78186	1	8.79974	0.973796	3.1732	0.0845884	0.160917	protein_coding	family with sequence similarity 209 member A [Source:HGNC Symbol;Acc:HGNC:16100]	-	ENSG00000124103
ZAR1	10.2523	13.6122	-0.407807	0.65601	1	3.17251	0.973796	1.69708	0.500949	1	protein_coding	zygote arrest 1 [Source:HGNC Symbol;Acc:HGNC:20436]	-	ENSG00000182223
SLC16A6P1	30.2604	13.6122	1.15449	0.0961397	1	14.1867	0.973796	3.86088	0.0196502	0.0482186	transcribed_unprocessed_pseudogene	SLC16A6 pseudogene 1 [Source:HGNC Symbol;Acc:HGNC:48932]	-	ENSG00000232457
CLEC18A	14.1925	14.0688	0.0167043	0.984355	1	13.469	0.973796	3.78746	0.0210294	0.0510664	protein_coding	C-type lectin domain family 18 member A [Source:HGNC Symbol;Acc:HGNC:30388]	-	ENSG00000157322
PPIAP41	11.742	14.1228	-0.263418	0.768387	1	4.43045	0.973796	2.19077	0.33268	0.472152	processed_pseudogene	peptidylprolyl isomerase A pseudogene 41 [Source:HGNC Symbol;Acc:HGNC:53665]	-	ENSG00000254463
ZNRF3-AS1	7.2409	14.5614	-1.01107	0.299339	1	1.0774	0.973796	0.132546	0.970233	1	antisense	ZNRF3 antisense RNA 1 [Source:HGNC Symbol;Acc:HGNC:41927]	-	ENSG00000177993
DIO2	9.75577	15.072	-0.627083	0.487676	1	26.4022	0.973796	4.76351	0.000659845	0.00235734	protein_coding	iodothyronine deiodinase 2 [Source:HGNC Symbol;Acc:HGNC:2884]	-	ENSG00000211448
AC092718.6	6.51938	15.5106	-1.2413	0.226001	1	26.0396	0.973796	4.73834	0.000847774	0.00296127	antisense	uncharacterized LOC105371361 [Source:NCBI gene;Acc:105371361]	-	ENSG00000261838
SLC26A10	12.3028	16.4598	-0.419922	0.608937	1	18.1979	0.973796	4.22135	0.00583905	0.0168142	protein_coding	solute carrier family 26 member 10 [Source:HGNC Symbol;Acc:HGNC:14470]	-	ENSG00000135502
KCNJ13	18.4542	16.4598	0.165158	0.824356	1	5.20792	0.973796	2.41516	0.261215	0.393598	protein_coding	potassium voltage-gated channel subfamily J member 13 [Source:HGNC Symbol;Acc:HGNC:6259]	-	ENSG00000115474
AL136984.1	46.3106	17.0423	1.44644	0.0182889	1	9.51752	0.973796	3.28394	0.0769813	0.149107	sense_intronic	novel transcript, sense intronic to POU2F1	-	ENSG00000272033
TSPO2	24.5734	17.355	0.500879	0.464818	1	12.4527	0.973796	3.67946	0.0276338	0.0641322	protein_coding	translocator protein 2 [Source:HGNC Symbol;Acc:HGNC:21256]	-	ENSG00000112212
AC093503.3	10.8131	17.409	-0.689055	0.409826	1	14.0688	0.973796	3.85434	0.0165865	0.0418368	TEC	TEC	-	ENSG00000279161
CTBP2P8	11.8384	17.8116	-0.592252	0.472644	1	15.4462	0.973796	3.99016	0.0115598	0.0307025	processed_pseudogene	C-terminal binding protein 2 pseudogene 8 [Source:HGNC Symbol;Acc:HGNC:45200]	-	ENSG00000234383
CYCSP10	11.2133	18.0094	-0.680221	0.423353	1	10.1771	0.973796	3.3854	0.0534031	0.111218	processed_pseudogene	cytochrome c, somatic pseudogene 10 [Source:HGNC Symbol;Acc:HGNC:24384]	-	ENSG00000232901
AL157871.5	14.9783	18.4301	-0.301105	0.69991	1	3.47244	0.973796	1.83829	0.44611	1	sense_intronic	novel transcript, intronic to YY1	-	ENSG00000258904
ST13P12	22.3944	18.9586	0.243636	0.732419	1	11.732	0.973796	3.58547	0.0476295	0.101083	processed_pseudogene	ST13, Hsp70 interacting protein pseudogene 12 [Source:HGNC Symbol;Acc:HGNC:38787]	-	ENSG00000248400
AC233280.2	10.1238	19.2894	-0.926007	0.273601	1	10.2965	0.973796	3.40063	0.052596	0.109797	processed_pseudogene	protein phosphatase 4, regulatory subunit 2, pseudogene.	-	ENSG00000271662
AC004846.1	8.23399	20.3284	-1.30585	0.123052	1	7.24334	0.973796	2.89233	0.136764	0.237405	antisense	uncharacterized LOC101928123 [Source:NCBI gene;Acc:101928123]	-	ENSG00000258376
AC092683.1	21.8014	21.3496	0.0341101	0.96125	1	19.1574	0.973796	4.29931	0.00386856	0.0116439	lincRNA	novel transcript	-	ENSG00000230606
AL591806.2	14.2568	21.8421	-0.612366	0.415639	1	6.10624	0.973796	2.64832	0.192071	0.311079	processed_pseudogene	glutaredoxin 5 (GLRX5) pseudogene	-	ENSG00000232879
ZNF154	18.422	24.269	-0.396356	0.563425	1	18.08	0.973796	4.21629	0.005279	0.0153667	protein_coding	zinc finger protein 154 [Source:HGNC Symbol;Acc:HGNC:12939]	zf-C2H2	ENSG00000179909
ADORA2A-AS1	25.9666	25.7467	0.0153144	0.980847	1	52.0225	0.973796	5.73921	2.99551e-06	1.61802e-05	antisense	ADORA2A antisense RNA 1 [Source:HGNC Symbol;Acc:HGNC:37122]	-	ENSG00000178803
AC074141.1	26.6239	29.0509	-0.125332	0.832302	1	26.1619	0.973796	4.74915	0.000632265	0.00226841	transcribed_unprocessed_pseudogene	novel zinc finger protein pseudogene	-	ENSG00000283236
AC009237.3	14.3854	30.0181	-1.06226	0.115655	1	13.1705	0.973796	3.75806	0.0214192	0.0517952	transcribed_unprocessed_pseudogene	Ankyrin repeat domain-containing protein pseudogene	-	ENSG00000229689
C9orf41-AS1	12.3028	30.6725	-1.31697	0.070111	1	5.08854	0.973796	2.38525	0.265582	0.398428	antisense	C9orf41 antisense RNA 1 [Source:HGNC Symbol;Acc:HGNC:51188]	-	ENSG00000203321
AC022395.1	12.2064	30.8054	-1.33336	0.060808	1	7.42388	0.973796	2.93429	0.130007	0.227801	antisense	novel transcript, antisense to RAB11FIP2	-	ENSG00000231104
C6orf201	24.0447	31.4778	-0.387779	0.514462	1	10.0562	0.973796	3.36336	0.0668028	0.133199	protein_coding	chromosome 6 open reading frame 201 [Source:HGNC Symbol;Acc:HGNC:21620]	-	ENSG00000185689
AC131971.1	22.6515	32.7578	-0.534931	0.380799	1	9.27875	0.973796	3.25026	0.0721297	0.141774	antisense	novel transcript, antisense to NAP1L4	-	ENSG00000183562
AL353593.3	31.0928	32.7578	-0.0748024	0.895103	0.958619	6.82402	0.973796	2.80433	0.162249	0.272488	antisense	novel transcript, antisense to OBSCN	-	ENSG00000270110
CRYBA1	25.2628	36.4755	-0.530698	0.380237	1	9.81745	0.973796	3.33139	0.0615846	0.124559	protein_coding	crystallin beta A1 [Source:HGNC Symbol;Acc:HGNC:2394]	-	ENSG00000108255
KLRC4	13.1352	37.5936	-1.51147	0.0265132	1	31.4863	0.973796	5.0119	0.000320021	0.00122055	protein_coding	killer cell lectin like receptor C4 [Source:HGNC Symbol;Acc:HGNC:6377]	-	ENSG00000183542
CLDN20	31.3499	39.1972	-0.323211	0.541985	0.76319	8.38043	0.973796	3.10123	0.100632	0.184949	protein_coding	claudin 20 [Source:HGNC Symbol;Acc:HGNC:2042]	-	ENSG00000171217
AC027601.5	20.8083	39.6718	-0.927241	0.118077	1	6.64494	0.973796	2.76964	0.162285	0.272506	TEC	TEC	-	ENSG00000279187
AL117339.5	8.16971	44.8923	-2.4564	0.000248218	1	7.66265	0.973796	2.97536	0.117587	0.210181	protein_coding	novel transcript	-	ENSG00000283930
AL031009.1	28.6744	47.8657	-0.739138	0.145838	0.357925	18.6769	0.973796	4.25909	0.00500228	0.0146507	TEC	TEC	-	ENSG00000278987
AL021707.6	43.9885	48.725	-0.147726	0.749736	0.891167	37.1762	0.973796	5.25459	5.04998e-05	0.000223824	antisense	novel transcript, antisense to SUN2	-	ENSG00000272669
AC138028.4	33.8969	53.7586	-0.665956	0.165684	0.388009	32.5652	0.973796	5.06181	0.00016626	0.000670074	antisense	novel transcript, antisense to FAM38A	-	ENSG00000260121
AP001469.1	56.6593	56.1495	0.0144139	0.972727	0.990653	6.28532	0.973796	2.68587	0.189718	0.308109	antisense	novel transcript	-	ENSG00000223901
AC124283.4	77.8533	61.2801	0.344695	0.363358	0.623609	19.335	0.973796	4.30833	0.00466201	0.0137864	processed_pseudogene	ADP-ribosylation factor-like 2 binding protein (ARL2BP) pseudogene	-	ENSG00000265136
LINC02478	1.02523	0.474593	1.09102	0.760678	1	0.5387	0.994547	-0.908902	0.836686	1	lincRNA	long intergenic non-protein coding RNA 2478 [Source:HGNC Symbol;Acc:HGNC:53446]	-	ENSG00000285373
LINC01949	1.05737	0.474593	1.1293	0.768007	1	0.479007	0.994547	-0.989722	0.8251	1	lincRNA	long intergenic non-protein coding RNA 1949 [Source:HGNC Symbol;Acc:HGNC:25650]	-	ENSG00000233828
EIF4A1P4	1.52178	0.474593	1.66283	0.603664	1	0.479007	0.994547	-0.989722	0.8251	1	processed_pseudogene	eukaryotic translation initiation factor 4A1 pseudogene 4 [Source:HGNC Symbol;Acc:HGNC:37923]	-	ENSG00000257790
RBMXP4	2.64343	0.474593	2.45184	0.408182	1	7.12395	0.994547	2.85281	0.15952	0.268603	processed_pseudogene	RBMX pseudogene 4 [Source:HGNC Symbol;Acc:HGNC:34028]	-	ENSG00000249465
MIR3662	3.01142	0.474593	2.64829	0.319765	1	5.68693	0.994547	2.52417	0.24889	0.379294	miRNA	microRNA 3662 [Source:HGNC Symbol;Acc:HGNC:38983]	-	ENSG00000283409
ANKRD44-IT1	3.10783	0.474593	2.68754	0.301753	1	1.6161	0.994547	0.695928	0.841775	1	sense_intronic	ANKRD44 intronic transcript 1 [Source:HGNC Symbol;Acc:HGNC:41477]	-	ENSG00000236977
TMEM185AP1	3.97237	0.474593	3.04862	0.250961	1	0.479007	0.994547	-0.989722	0.8251	1	unprocessed_pseudogene	transmembrane protein 185A pseudogene 1 [Source:HGNC Symbol;Acc:HGNC:31717]	-	ENSG00000235254
AC118755.1	0.496546	0.492572	0.0527431	0.990852	1	0.5387	0.994547	-0.908902	0.836686	1	antisense	novel transcript, antisense to USP43	-	ENSG00000262296
AF131216.4	0.528686	0.492572	0.0960584	0.983138	1	9.27875	0.994547	3.23407	0.084897	0.161323	antisense	novel transcript, antisense to MTMR9	-	ENSG00000280273
KCNQ1DN	0.993092	0.492572	1.02945	0.790349	1	2.87404	0.994547	1.54503	0.604907	1	antisense	KCNQ1 downstream neighbor [Source:HGNC Symbol;Acc:HGNC:13335]	-	ENSG00000237941
BTNL10	1.02523	0.492572	1.06965	0.764276	1	1.91603	0.994547	0.960183	0.773014	1	transcribed_unitary_pseudogene	butyrophilin like 10 [Source:HGNC Symbol;Acc:HGNC:42540]	-	ENSG00000215811
RC3H1-IT1	1.02523	0.492572	1.06965	0.764276	1	2.63381	0.994547	1.40645	0.617119	1	sense_intronic	RC3H1 intronic transcript 1 [Source:HGNC Symbol;Acc:HGNC:41496]	-	ENSG00000236535
MZT1P1	1.55392	0.492572	1.66911	0.599346	1	0.5387	0.994547	-0.908902	0.836686	1	processed_pseudogene	mitotic spindle organizing protein 1 pseudogene 1 [Source:HGNC Symbol;Acc:HGNC:50605]	-	ENSG00000271264
WBP2NL	1.55392	0.492572	1.66911	0.599346	1	3.41274	0.994547	1.79299	0.493123	1	protein_coding	WBP2 N-terminal like [Source:HGNC Symbol;Acc:HGNC:28389]	-	ENSG00000183066
OR7E161P	1.58606	0.492572	1.69395	0.619294	1	0.5387	0.994547	-0.908902	0.836686	1	transcribed_unprocessed_pseudogene	olfactory receptor family 7 subfamily E member 161 pseudogene [Source:HGNC Symbol;Acc:HGNC:31234]	-	ENSG00000206014
RIC3	1.58606	0.492572	1.69395	0.619294	1	2.1548	0.994547	1.11272	0.731024	1	protein_coding	RIC3 acetylcholine receptor chaperone [Source:HGNC Symbol;Acc:HGNC:30338]	-	ENSG00000166405
AC005034.4	2.01832	0.492572	2.05328	0.487041	1	0.5387	0.994547	-0.908902	0.836686	1	lincRNA	novel transcript	-	ENSG00000270996
AC136443.3	3.04356	0.492572	2.64675	0.310538	1	1.0774	0.994547	0.10825	0.977498	1	lincRNA	microRNA 3179-1	-	ENSG00000257264
YWHAZP5	3.10783	0.492572	2.67286	0.303567	1	0.5387	0.994547	-0.908902	0.836686	1	processed_pseudogene	tyrosine 3-monooxygenase/tryptophan 5-monooxygenase activation protein zeta pseudogene 5 [Source:HGNC Symbol;Acc:HGNC:30564]	-	ENSG00000213260
FAM3B	3.10783	0.492572	2.67286	0.303567	1	2.09511	0.994547	1.07603	0.718852	1	protein_coding	family with sequence similarity 3 member B [Source:HGNC Symbol;Acc:HGNC:1253]	-	ENSG00000183844
AC019070.1	3.13997	0.492572	2.68563	0.307713	1	2.6935	0.994547	1.43597	0.637614	1	processed_pseudogene	Ubiquitin carboxyl-terminal hydrolase 12 (USP12) pseudogene	-	ENSG00000224007
AC023421.2	0.528686	0.949185	-0.86667	0.823173	1	0.479007	0.994547	-0.989722	0.8251	1	antisense	novel transcript, antisense to SLC14A1 and SLC14A2	-	ENSG00000267193
AC010641.1	0.993092	0.949185	0.0686537	0.983911	1	2.63381	0.994547	1.40645	0.617119	1	lincRNA	novel transcript	-	ENSG00000267443
AC026111.1	1.02523	0.949185	0.105179	0.973316	1	2.1548	0.994547	1.11272	0.731024	1	processed_pseudogene	methionine adenosyltransferase II, alpha (MAT2A) pseudogene	-	ENSG00000258012
AC138356.1	1.05737	0.949185	0.142563	0.966184	1	2.09511	0.994547	1.07603	0.718852	1	antisense	uncharacterized LOC102723701 [Source:NCBI gene;Acc:102723701]	-	ENSG00000183154
NDUFA8P1	1.05737	0.949185	0.142563	0.966184	1	4.79007	0.994547	2.28261	0.378344	0.518702	processed_pseudogene	NADH:ubiquinone oxidoreductase subunit A8 pseudogene 1 [Source:HGNC Symbol;Acc:HGNC:52264]	-	ENSG00000271710
SALL2	2.0826	0.949185	1.12225	0.669906	1	0.958014	0.994547	-0.0379849	0.992287	1	protein_coding	spalt like transcription factor 2 [Source:HGNC Symbol;Acc:HGNC:10526]	zf-C2H2	ENSG00000165821
AL450344.3	5.06188	0.949185	2.40564	0.232487	1	1.49671	0.994547	0.598716	0.853997	1	sense_intronic	novel transcript	-	ENSG00000232891
AC093567.1	6.55152	0.949185	2.77725	0.140512	1	3.2322	0.994547	1.70008	0.557683	1	antisense	novel transcript, antisense to CTIF	-	ENSG00000267764
AC069542.1	6.58366	0.949185	2.78327	0.13517	1	1.6161	0.994547	0.695928	0.841775	1	antisense	novel transcript	-	ENSG00000229190
AC128709.2	0.496546	0.967165	-0.928179	0.797126	1	0.958014	0.994547	-0.0379849	0.992287	1	lincRNA	novel transcript	-	ENSG00000235126
RNA5SP245	1.05737	0.967165	0.119236	0.969477	1	1.91603	0.994547	0.960183	0.773014	1	rRNA_pseudogene	RNA, 5S ribosomal pseudogene 245 [Source:HGNC Symbol;Acc:HGNC:43145]	-	ENSG00000201109
MTND1P9	1.52178	0.967165	0.656898	0.805669	1	1.0774	0.994547	0.10825	0.977498	1	processed_pseudogene	MT-ND1 pseudogene 9 [Source:HGNC Symbol;Acc:HGNC:42099]	-	ENSG00000228995
HSPA8P4	1.58606	0.967165	0.705784	0.803996	1	2.51442	0.994547	1.34695	0.631188	1	processed_pseudogene	heat shock protein family A (Hsp70) member 8 pseudogene 4 [Source:HGNC Symbol;Acc:HGNC:44919]	-	ENSG00000248610
ZNF883	2.51487	0.967165	1.38326	0.558367	1	0.958014	0.994547	-0.0379849	0.992287	1	transcribed_unprocessed_pseudogene	zinc finger protein 883 [Source:HGNC Symbol;Acc:HGNC:27271]	-	ENSG00000228623
AC093152.1	0.496546	0.985145	-0.951331	0.806058	1	1.0774	0.994547	0.10825	0.977498	1	lincRNA	novel transcript, lincRNA-DISP1 readthrough	-	ENSG00000278610
LINC00933	0.528686	0.985145	-0.912513	0.812336	1	1.01771	0.994547	0.0373313	0.991675	1	transcribed_unprocessed_pseudogene	long intergenic non-protein coding RNA 933 [Source:HGNC Symbol;Acc:HGNC:48625]	-	ENSG00000259728
AL670729.3	1.02523	0.985145	0.0628967	0.983937	1	3.05312	0.994547	1.62585	0.538776	1	lincRNA	novel transcript	-	ENSG00000270104
AC096992.1	1.05737	0.985145	0.098746	0.976413	1	2.51442	0.994547	1.34695	0.631188	1	processed_pseudogene	sulfotransferase family, cytosolic, 1C, member 4 (SULT1C4) pseudogene	-	ENSG00000242968
AC022872.1	1.55392	0.985145	0.661194	0.814725	1	0.5387	0.994547	-0.908902	0.836686	1	antisense	novel transcript, antisense to MYO9A	-	ENSG00000261632
HNF1A-AS1	2.05046	0.985145	1.06488	0.682458	1	0.5387	0.994547	-0.908902	0.836686	1	processed_transcript	HNF1A antisense RNA 1 [Source:HGNC Symbol;Acc:HGNC:26785]	-	ENSG00000241388
AP001626.1	2.05046	0.985145	1.06488	0.682458	1	2.09511	0.994547	1.07603	0.718852	1	antisense	novel transcript	-	ENSG00000235023
AC023271.1	2.05046	0.985145	1.06488	0.682458	1	3.53213	0.994547	1.83804	0.467483	1	processed_pseudogene	zinc finger protein 14 (ZNF14) pseudogene	-	ENSG00000228513
FNBP1P1	2.57915	0.985145	1.39527	0.567809	1	1.0774	0.994547	0.10825	0.977498	1	processed_pseudogene	formin binding protein 1 pseudogene 1 [Source:HGNC Symbol;Acc:HGNC:44528]	-	ENSG00000257800
AL358178.1	3.0757	0.985145	1.65145	0.475489	1	1.0774	0.994547	0.10825	0.977498	1	processed_pseudogene	40S ribosomal protein S12 (RPS12) pseudogene	-	ENSG00000216813
AL162274.3	8.04116	0.985145	3.04567	0.088859	1	1.49671	0.994547	0.598716	0.853997	1	TEC	TEC	-	ENSG00000279982
OTX2-AS1	1.05737	1.42378	-0.442782	0.885599	1	3.2322	0.994547	1.70008	0.557683	1	lincRNA	OTX2 antisense RNA 1 (head to head) [Source:HGNC Symbol;Acc:HGNC:43906]	-	ENSG00000248550
AC126696.1	1.52178	1.42378	0.0933963	0.971785	1	0.479007	0.994547	-0.989722	0.8251	1	lincRNA	novel transcript	-	ENSG00000260177
AC091588.1	4.13307	1.42378	1.52729	0.447654	1	0.5387	0.994547	-0.908902	0.836686	1	antisense	novel transcript, antisense to GATA6	-	ENSG00000264012
LAMTOR3P2	5.95855	1.42378	2.06408	0.629663	1	4.01114	0.994547	2.02302	0.40601	0.545878	processed_pseudogene	late endosomal/lysosomal adaptor, MAPK and MTOR activator 3 pseudogene 2 [Source:HGNC Symbol;Acc:HGNC:39727]	-	ENSG00000248979
ATP13A4	0.496546	1.44176	-1.50488	0.641599	1	0.5387	0.994547	-0.908902	0.836686	1	protein_coding	ATPase 13A4 [Source:HGNC Symbol;Acc:HGNC:25422]	-	ENSG00000127249
RN7SKP132	0.528686	1.44176	-1.47216	0.647	1	1.55641	0.994547	0.647545	0.840928	1	misc_RNA	RNA, 7SK small nuclear pseudogene 132 [Source:HGNC Symbol;Acc:HGNC:45856]	-	ENSG00000251810
FABP4	0.528686	1.44176	-1.47216	0.647	1	3.59182	0.994547	1.85974	0.46045	1	protein_coding	fatty acid binding protein 4 [Source:HGNC Symbol;Acc:HGNC:3559]	-	ENSG00000170323
LRRC70	1.52178	1.44176	0.0791612	0.974277	1	2.99343	0.994547	1.60037	0.548715	1	protein_coding	leucine rich repeat containing 70 [Source:HGNC Symbol;Acc:HGNC:35155]	-	ENSG00000186105
GAPDHP39	1.55392	1.44176	0.10234	0.966635	1	1.55641	0.994547	0.647545	0.840928	1	processed_pseudogene	glyceraldehyde 3 phosphate dehydrogenase pseudogene 39 [Source:HGNC Symbol;Acc:HGNC:37796]	-	ENSG00000239207
SRD5A2	1.58606	1.44176	0.126892	0.961319	1	1.01771	0.994547	0.0373313	0.991675	1	protein_coding	steroid 5 alpha-reductase 2 [Source:HGNC Symbol;Acc:HGNC:11285]	-	ENSG00000277893
AC006042.4	2.01832	1.44176	0.487571	0.832498	1	0.5387	0.994547	-0.908902	0.836686	1	antisense	novel transcript	-	ENSG00000234141
AL355497.1	2.54701	1.44176	0.820034	0.70311	1	0.5387	0.994547	-0.908902	0.836686	1	processed_pseudogene	pseudogene similar to UL16 binding protein 1 ULBP16	-	ENSG00000219298
SOHLH1	2.61129	1.44176	0.849413	0.696619	1	0.479007	0.994547	-0.989722	0.8251	1	protein_coding	spermatogenesis and oogenesis specific basic helix-loop-helix 1 [Source:HGNC Symbol;Acc:HGNC:27845]	bHLH	ENSG00000165643
AC005796.1	3.13997	1.44176	1.11514	0.593448	1	0.479007	0.994547	-0.989722	0.8251	1	TEC	TEC	-	ENSG00000279617
C3orf14	3.60438	1.44176	1.31777	0.500957	1	6.10624	0.994547	2.62946	0.216847	0.341754	protein_coding	chromosome 3 open reading frame 14 [Source:HGNC Symbol;Acc:HGNC:25024]	-	ENSG00000114405
TGM5	1.55392	1.45974	0.0885969	0.971059	1	0.958014	0.994547	-0.0379849	0.992287	1	protein_coding	transglutaminase 5 [Source:HGNC Symbol;Acc:HGNC:11781]	-	ENSG00000104055
AC122108.2	0.496546	1.47772	-1.53619	0.657994	1	1.0774	0.994547	0.10825	0.977498	1	lincRNA	novel transcript	-	ENSG00000276121
AC015802.3	0.496546	1.47772	-1.53619	0.657994	1	1.91603	0.994547	0.960183	0.773014	1	sense_intronic	novel transcript, sense intronic to PRCD	-	ENSG00000267543
AL445189.2	1.02523	1.47772	-0.523079	0.855039	1	4.96915	0.994547	2.33421	0.307125	0.444815	processed_pseudogene	ATP synthase, H+ transporting, mitochondrial F0 complex, subunit f, isoform 2 (ATP5J2) pseudogene	-	ENSG00000228834
RNU6-1217P	1.58606	1.47772	0.0989556	0.971967	1	0.5387	0.994547	-0.908902	0.836686	1	snRNA	RNA, U6 small nuclear 1217, pseudogene [Source:HGNC Symbol;Acc:HGNC:48180]	-	ENSG00000223208
LINC01990	1.98618	1.47772	0.438523	0.869854	1	5.26908	0.994547	2.4203	0.337536	0.477222	lincRNA	long intergenic non-protein coding RNA 1990 [Source:HGNC Symbol;Acc:HGNC:52822]	-	ENSG00000273125
RGS13	4.03665	1.47772	1.46088	0.473346	1	1.0774	0.994547	0.10825	0.977498	1	protein_coding	regulator of G protein signaling 13 [Source:HGNC Symbol;Acc:HGNC:9995]	-	ENSG00000127074
AC244090.2	0.528686	1.89837	-1.87068	0.561177	1	2.39504	0.994547	1.28197	0.682932	1	sense_overlapping	novel transcript, overlapping to FAM3A	-	ENSG00000261773
ADAMTS1	1.52178	1.89837	-0.320668	0.897592	1	0.479007	0.994547	-0.989722	0.8251	1	protein_coding	ADAM metallopeptidase with thrombospondin type 1 motif 1 [Source:HGNC Symbol;Acc:HGNC:217]	-	ENSG00000154734
AL137798.1	0.993092	1.91635	-0.937918	0.725325	1	7.24334	0.994547	2.87462	0.156876	0.265167	lincRNA	novel transcript	-	ENSG00000271732
RNU6-62P	1.98618	1.91635	0.0578518	0.980376	1	0.5387	0.994547	-0.908902	0.836686	1	snRNA	RNA, U6 small nuclear 62, pseudogene [Source:HGNC Symbol;Acc:HGNC:42552]	-	ENSG00000252335
AC092431.2	2.51487	1.91635	0.394268	0.849767	1	2.57411	0.994547	1.37698	0.621669	1	processed_pseudogene	ribosomal protein L36a (RPL36A) pseudogene	-	ENSG00000232228
NDUFB1P1	2.61129	1.91635	0.437766	0.832455	1	5.50785	0.994547	2.48224	0.26025	0.392412	processed_pseudogene	NADH:ubiquinone oxidoreductase subunit B1 pseudogene 1 [Source:HGNC Symbol;Acc:HGNC:30893]	-	ENSG00000231884
AC068189.1	3.01142	1.91635	0.654196	0.74396	1	4.90946	0.994547	2.31813	0.317523	0.455886	antisense	novel transcript, antisense to NDUFAF6	-	ENSG00000254248
ACCSL	7.0802	1.91635	1.88322	0.227322	1	2.6935	0.994547	1.43597	0.637614	1	protein_coding	1-aminocyclopropane-1-carboxylate synthase homolog (inactive) like [Source:HGNC Symbol;Acc:HGNC:34391]	-	ENSG00000205126
AC135803.1	0.496546	1.93433	-1.92686	0.514939	1	9.75922	0.994547	3.3131	0.0822221	0.157425	lincRNA	novel transcript	-	ENSG00000272864
AC234783.1	0.993092	1.93433	-0.948963	0.719002	1	6.28679	0.994547	2.67687	0.228565	0.355853	processed_pseudogene	histone H2B pseudogene	-	ENSG00000235946
DDTP1	1.48964	1.93433	-0.366459	0.881244	1	1.6161	0.994547	0.695928	0.841775	1	processed_pseudogene	D-dopachrome tautomerase pseudogene 1 [Source:HGNC Symbol;Acc:HGNC:44546]	-	ENSG00000230683
NDUFA3P4	1.48964	1.93433	-0.366459	0.881244	1	5.44816	0.994547	2.46783	0.26754	0.400844	processed_pseudogene	NADH:ubiquinone oxidoreductase subunit A3 pseudogene 4 [Source:HGNC Symbol;Acc:HGNC:45053]	-	ENSG00000259262
AL663074.1	2.0826	1.93433	0.10134	0.962253	1	1.55641	0.994547	0.647545	0.840928	1	antisense	novel transcript	-	ENSG00000233069
AC133555.4	3.0757	1.93433	0.668927	0.726824	1	1.0774	0.994547	0.10825	0.977498	1	unprocessed_pseudogene	coronin, actin binding protein, 1A (CORO1A) pseudogene	-	ENSG00000260335
AC098829.1	3.5401	1.93433	0.875459	0.63828	1	3.53213	0.994547	1.83804	0.467483	1	antisense	uncharacterized LOC101929095 [Source:NCBI gene;Acc:101929095]	-	ENSG00000249252
AC091230.1	3.57224	1.93433	0.886087	0.630327	1	0.5387	0.994547	-0.908902	0.836686	1	processed_transcript	novel transcript	-	ENSG00000261606
AP002373.1	3.60438	1.93433	0.896582	0.625794	1	1.6161	0.994547	0.695928	0.841775	1	protein_coding	novel transcript, RBM7-REXO2 readthrough	-	ENSG00000255663
NUDT9P1	4.00451	1.93433	1.05544	0.569967	1	0.479007	0.994547	-0.989722	0.8251	1	processed_pseudogene	nudix hydrolase 9 pseudogene 1 [Source:HGNC Symbol;Acc:HGNC:28523]	-	ENSG00000234043
AC090970.1	4.10093	1.93433	1.08401	0.540684	1	0.5387	0.994547	-0.908902	0.836686	1	sense_intronic	novel transcript, intronic to MAPK6	-	ENSG00000259398
AL355613.1	4.16521	1.93433	1.10259	0.539555	1	3.7709	0.994547	1.92338	0.488794	0.623581	antisense	novel transcript	-	ENSG00000227215
AC064847.1	4.9976	1.93433	1.3749	0.437512	1	1.6161	0.994547	0.695928	0.841775	1	processed_pseudogene	enolase 2 (gamma, neuronal) (ENO2) pseudogene	-	ENSG00000218682
TERF1P5	0.496546	1.95231	-1.93839	0.515105	1	7.18364	0.994547	2.86377	0.157681	0.26616	processed_pseudogene	telomeric repeat binding factor 1 pseudogene 5 [Source:HGNC Symbol;Acc:HGNC:39686]	-	ENSG00000226361
AL365338.1	1.58606	1.95231	-0.307249	0.90035	1	0.479007	0.994547	-0.989722	0.8251	1	processed_pseudogene	COP9 constitutive photomorphogenic homolog subunit 2 (Arabidopsis) (COPS2) pseudogene	-	ENSG00000225078
KCNK12	2.01832	1.95231	0.0557766	0.979533	1	0.958014	0.994547	-0.0379849	0.992287	1	protein_coding	potassium two pore domain channel subfamily K member 12 [Source:HGNC Symbol;Acc:HGNC:6274]	-	ENSG00000184261
RPL23AP10	2.05046	1.95231	0.0735492	0.972628	1	3.59182	0.994547	1.85974	0.46045	1	processed_pseudogene	ribosomal protein L23a pseudogene 10 [Source:HGNC Symbol;Acc:HGNC:19804]	-	ENSG00000240051
AL096803.2	3.13997	1.95231	0.683417	0.730734	1	2.87404	0.994547	1.54503	0.604907	1	processed_pseudogene	novel pseudogene	-	ENSG00000233196
AC019118.1	3.5401	1.95231	0.865663	0.646095	1	3.35305	0.994547	1.76753	0.536807	1	lincRNA	novel transcript	-	ENSG00000226649
PIP5K1P1	7.97688	1.95231	2.03999	0.209264	1	1.6161	0.994547	0.695928	0.841775	1	processed_pseudogene	phosphatidylinositol-4-phosphate 5-kinase type 1 pseudogene 1 [Source:HGNC Symbol;Acc:HGNC:28372]	-	ENSG00000219294
AC091167.4	1.02523	1.97029	-0.938699	0.726161	1	0.5387	0.994547	-0.908902	0.836686	1	processed_pseudogene	MKI67 (FHA domain) interacting nucleolar phosphoprotein (MKI67IP) pseudogene	-	ENSG00000271396
MIR26A2	2.61129	1.97029	0.407058	0.854238	1	0.5387	0.994547	-0.908902	0.836686	1	miRNA	microRNA 26a-2 [Source:HGNC Symbol;Acc:HGNC:31611]	-	ENSG00000207789
MTND5P2	3.7008	1.97029	0.909198	0.682921	1	2.6935	0.994547	1.43597	0.637614	1	processed_pseudogene	MT-ND5 pseudogene 2 [Source:HGNC Symbol;Acc:HGNC:41919]	-	ENSG00000229622
AL109935.1	1.02523	2.37296	-1.21495	0.635398	1	0.5387	0.994547	-0.908902	0.836686	1	antisense	novel transcript	-	ENSG00000235820
RNU6ATAC3P	1.58606	2.37296	-0.594011	0.815455	1	1.0774	0.994547	0.10825	0.977498	1	snRNA	RNA, U6atac small nuclear 3, pseudogene [Source:HGNC Symbol;Acc:HGNC:34093]	-	ENSG00000210709
AC138932.2	7.11234	2.37296	1.57718	0.32429	1	3.11281	0.994547	1.6508	0.532383	1	lincRNA	microRNA 3180-1	-	ENSG00000258354
AL354872.1	0.993092	2.39094	-1.25623	0.618777	1	0.479007	0.994547	-0.989722	0.8251	1	processed_pseudogene	cysteine and histidine-rich domain (CHORD) containing 1 (CHORDC1) pseudogene	-	ENSG00000233020
AC007485.1	1.48964	2.39094	-0.67421	0.775334	1	14.3673	0.994547	3.86856	0.0187922	0.0463879	antisense	novel transcript, antisense to COX11	-	ENSG00000275710
SOGA3	1.98618	2.39094	-0.260942	0.907542	1	0.479007	0.994547	-0.989722	0.8251	1	protein_coding	SOGA family member 3 [Source:HGNC Symbol;Acc:HGNC:21494]	-	ENSG00000214338
NPM1P37	2.48273	2.39094	0.0597693	0.977886	1	2.6935	0.994547	1.43597	0.637614	1	processed_pseudogene	nucleophosmin 1 pseudogene 37 [Source:HGNC Symbol;Acc:HGNC:45216]	-	ENSG00000219085
AC013268.3	3.50796	2.39094	0.555044	0.766455	1	2.93374	0.994547	1.57409	0.563603	1	processed_pseudogene	pseudogene similar to part of zinc finger protein 532 (ZNF532)	-	ENSG00000235721
AC012555.1	0.528686	2.40892	-2.21634	0.423316	1	0.479007	0.994547	-0.989722	0.8251	1	lincRNA	novel transcript	-	ENSG00000257327
DYNLT3P2	1.52178	2.40892	-0.659669	0.7603	1	1.49671	0.994547	0.598716	0.853997	1	processed_pseudogene	dynein light chain Tctex-type 3 pseudogene 2 [Source:HGNC Symbol;Acc:HGNC:37081]	-	ENSG00000229758
ABBA01000935.2	1.52178	2.40892	-0.659669	0.7603	1	4.01114	0.994547	2.02302	0.40601	0.545878	unprocessed_pseudogene	primase, DNA, polypeptide 2 (58kDa) (PRIM2) pseudogene	-	ENSG00000283544
LINC02541	1.55392	2.40892	-0.637983	0.767365	1	0.958014	0.994547	-0.0379849	0.992287	1	lincRNA	long intergenic non-protein coding RNA 2541 [Source:HGNC Symbol;Acc:HGNC:53574]	-	ENSG00000230943
LINC02427	3.0757	2.40892	0.351027	0.847796	1	0.5387	0.994547	-0.908902	0.836686	1	lincRNA	long intergenic non-protein coding RNA 2427 [Source:HGNC Symbol;Acc:HGNC:53358]	-	ENSG00000271538
ELOVL2-AS1	3.0757	2.40892	0.351027	0.847796	1	1.49671	0.994547	0.598716	0.853997	1	antisense	ELOVL2 antisense RNA 1 [Source:HGNC Symbol;Acc:HGNC:44156]	-	ENSG00000230314
SCARNA18	0.528686	2.4269	-2.22563	0.420588	1	0.479007	0.994547	-0.989722	0.8251	1	snoRNA	small Cajal body-specific RNA 18 [Source:HGNC Symbol;Acc:HGNC:32559]	-	ENSG00000238835
AC130352.1	1.48964	2.4269	-0.691893	0.765235	1	8.74005	0.994547	3.14773	0.0991324	0.182666	lincRNA	novel transcript	-	ENSG00000270154
AL023807.1	1.58606	2.4269	-0.623801	0.786074	1	1.49671	0.994547	0.598716	0.853997	1	unprocessed_pseudogene	ribosomal protein S12 (RPS12) pseudogene	-	ENSG00000220920
AC069360.1	1.98618	2.4269	-0.278418	0.899427	1	4.84977	0.994547	2.30145	0.333439	0.472904	lincRNA	novel transcript	-	ENSG00000250041
AC090826.2	3.57224	2.4269	0.560232	0.750252	1	2.03541	0.994547	1.0393	0.727418	1	lincRNA	novel transcript	-	ENSG00000274937
AC092757.3	4.53319	2.4269	0.907256	0.590574	1	5.56754	0.994547	2.49641	0.254808	0.385822	lincRNA	novel transcript, antisense to CCNB2	-	ENSG00000277144
RNU6-1062P	2.05046	2.44488	-0.250845	0.902557	1	1.6161	0.994547	0.695928	0.841775	1	snRNA	RNA, U6 small nuclear 1062, pseudogene [Source:HGNC Symbol;Acc:HGNC:48025]	-	ENSG00000206635
AC104162.1	4.13307	2.44488	0.759441	0.661695	1	2.39504	0.994547	1.28197	0.682932	1	transcribed_unitary_pseudogene	novel cadherin domain containing pseudogene	-	ENSG00000224479
AL109840.2	7.14448	2.44488	1.55334	0.295641	1	13.8897	0.994547	3.82337	0.0226472	0.0542097	bidirectional_promoter_lncRNA	novel transcript	-	ENSG00000285091
SPINK9	1.58606	2.46286	-0.640527	0.799909	1	1.55641	0.994547	0.647545	0.840928	1	protein_coding	serine peptidase inhibitor, Kazal type 9 [Source:HGNC Symbol;Acc:HGNC:32951]	-	ENSG00000204909
NANOGP8	3.17211	2.46286	0.363209	0.870228	1	3.71121	0.994547	1.90222	0.458378	0.595186	protein_coding	Nanog homeobox retrogene P8 [Source:HGNC Symbol;Acc:HGNC:23106]	-	ENSG00000255192
AC138811.1	4.62961	2.46286	0.916027	0.611045	1	0.5387	0.994547	-0.908902	0.836686	1	antisense	novel transcript, antisense to SMG1	-	ENSG00000260017
LINC02362	6.58366	2.46286	1.42818	0.384553	1	2.03541	0.994547	1.0393	0.727418	1	lincRNA	long intergenic non-protein coding RNA 2362 [Source:HGNC Symbol;Acc:HGNC:53284]	-	ENSG00000249096
AC253536.2	0.528686	2.86554	-2.46921	0.356947	1	3.47244	0.994547	1.81588	0.477684	1	processed_pseudogene	novel pseudogene	-	ENSG00000228039
AL390026.1	3.47582	2.86554	0.282635	0.885314	1	1.49671	0.994547	0.598716	0.853997	1	processed_pseudogene	ribosomal protein L29 (RPL29) pseudogene	-	ENSG00000236512
METTL21EP	4.50105	2.86554	0.653158	0.705563	1	1.6161	0.994547	0.695928	0.841775	1	transcribed_unprocessed_pseudogene	methyltransferase like 21E, pseudogene [Source:HGNC Symbol;Acc:HGNC:41948]	-	ENSG00000250878
KCNE4	10.2845	2.86554	1.83645	0.159612	1	2.1548	0.994547	1.11272	0.731024	1	protein_coding	potassium voltage-gated channel subfamily E regulatory subunit 4 [Source:HGNC Symbol;Acc:HGNC:6244]	-	ENSG00000152049
AC107214.2	0.528686	2.88352	-2.47765	0.34721	1	3.47244	0.994547	1.81588	0.477684	1	lincRNA	novel transcript	-	ENSG00000272744
AC006042.3	7.67317	2.88352	1.40946	0.307465	1	2.51442	0.994547	1.34695	0.631188	1	processed_pseudogene	peptidylprolyl isomerase (cyclophilin)-like 4 (PPIL4) pseudogene	-	ENSG00000233264
RNU6-882P	1.52178	2.9015	-0.926743	0.6523	1	4.13052	0.994547	2.06115	0.393939	0.533934	snRNA	RNA, U6 small nuclear 882, pseudogene [Source:HGNC Symbol;Acc:HGNC:47845]	-	ENSG00000212327
MT-TQ	3.50796	2.9015	0.280214	0.873326	1	9.27875	0.994547	3.23407	0.084897	0.161323	Mt_tRNA	mitochondrially encoded tRNA glutamine [Source:HGNC Symbol;Acc:HGNC:7495]	-	ENSG00000210107
RF00019	4.9976	2.9015	0.79047	0.630016	1	3.47244	0.994547	1.81588	0.477684	1	misc_RNA		-	ENSG00000202222
EEF1A1P3	9.29137	2.9015	1.67749	0.198526	1	4.72891	0.994547	2.25459	0.337579	0.477222	processed_pseudogene	eukaryotic translation elongation factor 1 alpha 1 pseudogene 3 [Source:HGNC Symbol;Acc:HGNC:3194]	-	ENSG00000232587
AC131009.2	9.69149	2.9015	1.741	0.174434	1	2.87404	0.994547	1.54503	0.604907	1	lincRNA	novel transcript	-	ENSG00000256955
RPS29P5	2.0826	2.91948	-0.491665	0.801311	1	7.72234	0.994547	2.96811	0.134768	0.234663	processed_pseudogene	ribosomal protein S29 pseudogene 5 [Source:HGNC Symbol;Acc:HGNC:35584]	-	ENSG00000230777
MMP21	2.51487	2.91948	-0.207255	0.912334	1	2.6935	0.994547	1.43597	0.637614	1	protein_coding	matrix metallopeptidase 21 [Source:HGNC Symbol;Acc:HGNC:14357]	-	ENSG00000154485
TNNT3	2.64343	2.91948	-0.15062	0.940419	1	5.56754	0.994547	2.49641	0.254808	0.385822	protein_coding	troponin T3, fast skeletal type [Source:HGNC Symbol;Acc:HGNC:11950]	-	ENSG00000130595
AC016526.2	8.26613	2.91948	1.50264	0.269962	1	2.63381	0.994547	1.40645	0.617119	1	sense_overlapping	novel transcript, sense overlapping GPATCH2L	-	ENSG00000258454
VCAN-AS1	1.52178	2.93745	-0.941728	0.654825	1	5.08854	0.994547	2.36536	0.294388	0.430351	antisense	VCAN antisense RNA 1 [Source:HGNC Symbol;Acc:HGNC:40163]	-	ENSG00000249835
CR788268.1	2.61129	2.93745	-0.172512	0.92822	1	2.1548	0.994547	1.11272	0.731024	1	processed_pseudogene	CAS1 domain containing 1 (CASD1) pseudogene	-	ENSG00000270909
GPR79	3.0757	2.93745	0.0698894	0.969069	1	0.5387	0.994547	-0.908902	0.836686	1	processed_pseudogene	G protein-coupled receptor 79, pseudogene [Source:HGNC Symbol;Acc:HGNC:4529]	-	ENSG00000232374
MAPK6P3	3.5401	2.93745	0.276774	0.87507	1	7.66265	0.994547	2.95792	0.135901	0.236242	processed_pseudogene	mitogen-activated protein kinase 6 pseudogene 3 [Source:HGNC Symbol;Acc:HGNC:18977]	-	ENSG00000237263
BMS1P21	4.50105	2.93745	0.625426	0.716973	1	6.82402	0.994547	2.78619	0.184287	0.301003	processed_transcript	BMS1, ribosome biogenesis factor pseudogene 21 [Source:NCBI gene;Acc:100288974]	-	ENSG00000283913
AL035658.1	4.66175	2.93745	0.667846	0.684055	1	0.5387	0.994547	-0.908902	0.836686	1	antisense	novel transcript, antisense to EP300	-	ENSG00000232754
AP004147.1	1.02523	2.95543	-1.52435	0.531321	1	1.01771	0.994547	0.0373313	0.991675	1	antisense	uncharacterized LOC101929227 [Source:NCBI gene;Acc:101929227]	-	ENSG00000250493
DOK6	1.55392	2.95543	-0.927733	0.68183	1	0.5387	0.994547	-0.908902	0.836686	1	protein_coding	docking protein 6 [Source:HGNC Symbol;Acc:HGNC:28301]	-	ENSG00000206052
AC092042.3	1.55392	3.34013	-1.11195	0.585755	1	2.39504	0.994547	1.28197	0.682932	1	protein_coding	novel protein	-	ENSG00000273291
AL121790.1	4.06879	3.34013	0.282528	0.864126	1	1.55641	0.994547	0.647545	0.840928	1	lincRNA	novel transcript	-	ENSG00000258414
SLC25A52	4.66175	3.34013	0.473699	0.768077	1	1.0774	0.994547	0.10825	0.977498	1	protein_coding	solute carrier family 25 member 52 [Source:HGNC Symbol;Acc:HGNC:23324]	-	ENSG00000141437
AC083829.1	1.55392	3.35811	-1.11876	0.574396	1	5.74662	0.994547	2.53783	0.248606	0.378941	processed_pseudogene	CD53 molecule (CD53) pseudogene	-	ENSG00000249755
TRPV5	2.97928	3.35811	-0.165862	0.930752	1	1.91603	0.994547	0.960183	0.773014	1	protein_coding	transient receptor potential cation channel subfamily V member 5 [Source:HGNC Symbol;Acc:HGNC:3145]	-	ENSG00000127412
AC140479.5	3.0757	3.35811	-0.129375	0.939681	1	0.5387	0.994547	-0.908902	0.836686	1	processed_transcript	novel transcript	-	ENSG00000282304
RN7SL113P	1.52178	3.37609	-1.14569	0.562144	1	1.6161	0.994547	0.695928	0.841775	1	misc_RNA	RNA, 7SL, cytoplasmic 113, pseudogene [Source:HGNC Symbol;Acc:HGNC:46129]	-	ENSG00000278590
AC006254.2	1.55392	3.37609	-1.12527	0.568323	1	1.0774	0.994547	0.10825	0.977498	1	processed_pseudogene	Adenylate kinase isoenzyme 4, mitochondrial, pseudogene	-	ENSG00000270941
AC120042.2	2.57915	3.37609	-0.391792	0.824316	1	1.0774	0.994547	0.10825	0.977498	1	antisense	novel transcript	-	ENSG00000253121
AL354928.1	9.85219	3.37609	1.54121	0.222159	1	2.57411	0.994547	1.37698	0.621669	1	antisense	novel transcript	-	ENSG00000236643
RN7SL16P	0.528686	3.39407	-2.71259	0.279907	1	2.63381	0.994547	1.40645	0.617119	1	misc_RNA	RNA, 7SL, cytoplasmic 16, pseudogene [Source:HGNC Symbol;Acc:HGNC:46032]	-	ENSG00000243005
ERLNC1	1.02523	3.39407	-1.72694	0.417368	1	2.39504	0.994547	1.28197	0.682932	1	antisense	estrogen receptor responsive lncRNA 1 [Source:HGNC Symbol;Acc:HGNC:41109]	-	ENSG00000230550
AC117490.1	2.01832	3.39407	-0.743049	0.692174	1	1.6161	0.994547	0.695928	0.841775	1	unprocessed_pseudogene	ring finger protein 168 (RNF168) pseudogene	-	ENSG00000225240
AC084121.3	2.51487	3.39407	-0.425184	0.813745	1	5.32877	0.994547	2.43771	0.293534	0.429303	unprocessed_pseudogene	RNA binding protein, fox-1 homolog (C. elegans) 1 (RBFOX1) pseudogene	-	ENSG00000284655
LHFPL3-AS2	4.00451	3.39407	0.245999	0.882149	1	0.958014	0.994547	-0.0379849	0.992287	1	processed_transcript	LHFPL3 antisense RNA 2 [Source:HGNC Symbol;Acc:HGNC:44106]	-	ENSG00000225329
GOLGA8M	4.06879	3.39407	0.264699	0.867232	1	1.01771	0.994547	0.0373313	0.991675	1	protein_coding	golgin A8 family member M [Source:HGNC Symbol;Acc:HGNC:44404]	-	ENSG00000188626
HNRNPA1P33	1.02523	3.41205	-1.73341	0.418925	1	2.63381	0.994547	1.40645	0.617119	1	processed_pseudogene	heterogeneous nuclear ribonucleoprotein A1 pseudogene 33 [Source:HGNC Symbol;Acc:HGNC:44990]	-	ENSG00000213412
PLCXD2-AS1	1.58606	3.41205	-1.11618	0.597327	1	4.72891	0.994547	2.25459	0.337579	0.477222	antisense	PLCXD2 antisense RNA 1 [Source:HGNC Symbol;Acc:HGNC:41145]	-	ENSG00000240766
MIR548AN	4.9976	3.41205	0.559248	0.728415	1	5.38847	0.994547	2.45305	0.277787	0.412031	miRNA	microRNA 548an [Source:HGNC Symbol;Acc:HGNC:41681]	-	ENSG00000263515
RPL10P15	0.496546	3.43003	-2.74974	0.285134	1	1.6161	0.994547	0.695928	0.841775	1	processed_pseudogene	ribosomal protein L10 pseudogene 15 [Source:HGNC Symbol;Acc:HGNC:52347]	-	ENSG00000267119
TENM2	4.10093	3.43003	0.261653	0.873146	1	4.84977	0.994547	2.30145	0.333439	0.472904	protein_coding	teneurin transmembrane protein 2 [Source:HGNC Symbol;Acc:HGNC:29943]	-	ENSG00000145934
CERS3	6.21567	3.79674	0.703361	0.656554	1	4.13052	0.994547	2.06115	0.393939	0.533934	protein_coding	ceramide synthase 3 [Source:HGNC Symbol;Acc:HGNC:23752]	Homeobox	ENSG00000154227
GAPDHP42	1.98618	3.81472	-0.933357	0.645756	1	8.38189	0.994547	3.0921	0.114256	0.205363	processed_pseudogene	glyceraldehyde 3 phosphate dehydrogenase pseudogene 42 [Source:HGNC Symbol;Acc:HGNC:37799]	-	ENSG00000219881
UPP2	6.71222	3.81472	0.808408	0.571657	1	6.10624	0.994547	2.62946	0.216847	0.341754	protein_coding	uridine phosphorylase 2 [Source:HGNC Symbol;Acc:HGNC:23061]	-	ENSG00000007001
AC110792.3	4.22949	3.8327	0.132478	0.940009	1	11.7335	0.994547	3.57573	0.040025	0.0875851	lincRNA	novel transcript	-	ENSG00000272650
ZSCAN5C	2.0826	3.85068	-0.894692	0.621717	1	3.35305	0.994547	1.76753	0.536807	1	protein_coding	zinc finger and SCAN domain containing 5C [Source:HGNC Symbol;Acc:HGNC:34294]	zf-C2H2	ENSG00000204532
CCNJP2	2.0826	3.85068	-0.894692	0.621717	1	4.13052	0.994547	2.06115	0.393939	0.533934	processed_pseudogene	cyclin J pseudogene 2 [Source:HGNC Symbol;Acc:HGNC:37997]	-	ENSG00000223896
PCDHGA1	2.57915	3.85068	-0.582191	0.733712	1	0.479007	0.994547	-0.989722	0.8251	1	protein_coding	protocadherin gamma subfamily A, 1 [Source:HGNC Symbol;Acc:HGNC:8696]	-	ENSG00000204956
OR10A2	4.69389	3.85068	0.279102	0.854945	1	0.5387	0.994547	-0.908902	0.836686	1	protein_coding	olfactory receptor family 10 subfamily A member 2 [Source:HGNC Symbol;Acc:HGNC:8161]	-	ENSG00000170790
MIR200B	5.65484	3.85068	0.551722	0.696555	1	2.1548	0.994547	1.11272	0.731024	1	miRNA	microRNA 200b [Source:HGNC Symbol;Acc:HGNC:31579]	-	ENSG00000207730
LINC01287	0.993092	3.86866	-1.94427	0.367583	1	1.6161	0.994547	0.695928	0.841775	1	lincRNA	long intergenic non-protein coding RNA 1287 [Source:HGNC Symbol;Acc:HGNC:50351]	-	ENSG00000234722
AL359962.2	3.0757	3.86866	-0.33118	0.839249	1	2.63381	0.994547	1.40645	0.617119	1	lincRNA	novel transcript	-	ENSG00000273160
INSL5	6.71222	3.86866	0.792912	0.557343	1	2.87404	0.994547	1.54503	0.604907	1	protein_coding	insulin like 5 [Source:HGNC Symbol;Acc:HGNC:6088]	-	ENSG00000172410
IPCEF1	15.2821	3.86866	1.98326	0.0621014	1	7.24334	0.994547	2.87462	0.156876	0.265167	protein_coding	interaction protein for cytohesin exchange factors 1 [Source:HGNC Symbol;Acc:HGNC:21204]	-	ENSG00000074706
AL512353.2	1.48964	3.88664	-1.36863	0.501059	1	1.0774	0.994547	0.10825	0.977498	1	processed_pseudogene	epidermodysplasia verruciformis 1 (EVER1) pseudogene	-	ENSG00000233708
KIAA1755	2.61129	3.88664	-0.579708	0.739427	1	3.71121	0.994547	1.90222	0.458378	0.595186	protein_coding	KIAA1755 [Source:HGNC Symbol;Acc:HGNC:29372]	-	ENSG00000149633
AC135050.3	3.01142	3.88664	-0.3598	0.832028	1	3.7709	0.994547	1.92338	0.488794	0.623581	lincRNA	novel transcript	-	ENSG00000260911
SNTG2	4.06879	3.88664	0.0698387	0.963832	1	0.479007	0.994547	-0.989722	0.8251	1	protein_coding	syntrophin gamma 2 [Source:HGNC Symbol;Acc:HGNC:13741]	-	ENSG00000172554
RRS1-AS1	2.54701	3.90462	-0.611847	0.724113	1	2.1548	0.994547	1.11272	0.731024	1	lincRNA	RRS1 antisense RNA 1 (head to head) [Source:HGNC Symbol;Acc:HGNC:50465]	-	ENSG00000246145
RNU6-101P	7.60889	3.94058	0.956995	0.521078	1	3.11281	0.994547	1.6508	0.532383	1	snRNA	RNA, U6 small nuclear 101, pseudogene [Source:HGNC Symbol;Acc:HGNC:47064]	-	ENSG00000222255
AC138627.1	3.5401	4.28931	-0.276675	0.866558	1	2.1548	0.994547	1.11272	0.731024	1	lincRNA	uncharacterized LOC101928035 [Source:NCBI gene;Acc:101928035]	-	ENSG00000261404
AC092384.1	3.57224	4.30729	-0.271574	0.863092	1	2.6935	0.994547	1.43597	0.637614	1	antisense	uncharacterized LOC100129697 [Source:NCBI gene;Acc:100129697]	-	ENSG00000205018
AL137244.1	4.22949	4.30729	-0.0362817	0.983214	1	9.3996	0.994547	3.25779	0.0837778	0.159693	sense_intronic	novel transcript, sense intronic to LMO7	-	ENSG00000228444
LINC01668	1.58606	4.32527	-1.46284	0.456484	1	1.49671	0.994547	0.598716	0.853997	1	lincRNA	long intergenic non-protein coding RNA 1668 [Source:HGNC Symbol;Acc:HGNC:52456]	-	ENSG00000283051
AC108866.1	2.51487	4.32527	-0.776632	0.648769	1	3.2322	0.994547	1.70008	0.557683	1	antisense	novel transcript, antisense to MAD2L1	-	ENSG00000250938
AL392046.1	3.0757	4.32527	-0.493864	0.757435	1	1.01771	0.994547	0.0373313	0.991675	1	antisense	novel transcript	-	ENSG00000230534
AC123788.1	4.66175	4.32527	0.102764	0.944183	1	4.66922	0.994547	2.23801	0.337428	0.477162	antisense	novel transcript	-	ENSG00000254592
UBE2CP1	9.25923	4.32527	1.09452	0.367084	1	0.958014	0.994547	-0.0379849	0.992287	1	processed_pseudogene	ubiquitin conjugating enzyme E2 C pseudogene 1 [Source:HGNC Symbol;Acc:HGNC:19670]	-	ENSG00000258648
AC023389.1	1.48964	4.34325	-1.52941	0.435718	1	1.97572	0.994547	1.00151	0.740934	1	antisense	novel transcript, antisense to SSH2	-	ENSG00000263657
AC006122.1	2.61129	4.34325	-0.742074	0.660058	1	1.91603	0.994547	0.960183	0.773014	1	transcribed_processed_pseudogene	ribosomal protein S15 (RPS15) pseudogene	-	ENSG00000213970
RN7SL128P	6.6158	4.34325	0.608249	0.645124	1	0.5387	0.994547	-0.908902	0.836686	1	misc_RNA	RNA, 7SL, cytoplasmic 128, pseudogene [Source:HGNC Symbol;Acc:HGNC:46144]	-	ENSG00000240869
RF00017	11.8384	4.34325	1.44462	0.197473	1	0.479007	0.994547	-0.989722	0.8251	1	misc_RNA		-	ENSG00000203286
AC104785.1	0.993092	4.36123	-2.11584	0.309885	1	6.04655	0.994547	2.61656	0.220767	0.346365	lincRNA	novel transcript	-	ENSG00000270720
KRTAP5-10	5.65484	4.36123	0.37445	0.784949	1	1.6161	0.994547	0.695928	0.841775	1	protein_coding	keratin associated protein 5-10 [Source:HGNC Symbol;Acc:HGNC:23605]	-	ENSG00000204572
AL157871.2	5.65484	4.37921	0.36991	0.789297	1	2.51442	0.994547	1.34695	0.631188	1	antisense	novel transcript, antisense to WARS	-	ENSG00000258521
RNU6-1099P	6.68008	4.37921	0.61063	0.64494	1	5.38847	0.994547	2.45305	0.277787	0.412031	snRNA	RNA, U6 small nuclear 1099, pseudogene [Source:HGNC Symbol;Acc:HGNC:48062]	-	ENSG00000200403
RNU6-1238P	7.20876	4.37921	0.720068	0.579961	1	3.05312	0.994547	1.62585	0.538776	1	snRNA	RNA, U6 small nuclear 1238, pseudogene [Source:HGNC Symbol;Acc:HGNC:48201]	-	ENSG00000253024
AC005740.3	8.23399	4.37921	0.912259	0.467033	1	4.54984	0.994547	2.20426	0.345497	0.485365	antisense	novel transcript	-	ENSG00000254099
PHYHD1	13.328	4.39719	1.60464	0.149829	1	4.24991	0.994547	2.09832	0.396279	0.536352	protein_coding	phytanoyl-CoA dioxygenase domain containing 1 [Source:HGNC Symbol;Acc:HGNC:23396]	-	ENSG00000175287
PRSS48	7.20876	4.41517	0.710881	0.605504	1	2.6935	0.994547	1.43597	0.637614	1	protein_coding	serine protease 48 [Source:HGNC Symbol;Acc:HGNC:24635]	-	ENSG00000189099
AC073326.1	7.70531	4.41517	0.807716	0.549637	1	8.20135	0.994547	3.05593	0.115968	0.207897	sense_intronic	novel transcript	-	ENSG00000228540
AC009630.1	1.02523	4.74593	-2.21418	0.308149	1	2.51442	0.994547	1.34695	0.631188	1	antisense	uncharacterized LOC102723729 [Source:NCBI gene;Acc:102723729]	-	ENSG00000253133
AC079313.2	4.13307	4.74593	-0.205822	0.902615	1	4.31107	0.994547	2.13042	0.424597	0.56352	antisense	uncharacterized LOC102724050 [Source:NCBI gene;Acc:102724050]	-	ENSG00000258137
RPS10-NUDT3	0.528686	4.76391	-3.20619	0.176915	1	4.79007	0.994547	2.28261	0.378344	0.518702	protein_coding	RPS10-NUDT3 readthrough [Source:HGNC Symbol;Acc:HGNC:49181]	-	ENSG00000270800
AL035405.1	3.66866	4.78189	-0.392267	0.806798	1	0.479007	0.994547	-0.989722	0.8251	1	processed_pseudogene	novel pseudogene	-	ENSG00000215720
AC006480.1	4.69389	4.78189	-0.0350853	0.981265	1	6.34648	0.994547	2.69014	0.213473	0.337648	unprocessed_pseudogene	ribosomal protein L29 (RPL29) pseudogene	-	ENSG00000228019
AL031316.1	1.02523	4.79987	-2.22913	0.252573	1	0.5387	0.994547	-0.908902	0.836686	1	antisense	uncharacterized LOC101930114 [Source:NCBI gene;Acc:101930114]	-	ENSG00000227591
AL354864.1	5.06188	4.79987	0.0780662	0.955937	1	3.17251	0.994547	1.67541	0.531267	1	antisense	novel transcript	-	ENSG00000232335
ZKSCAN7-AS1	11.0847	4.79987	1.20819	0.305836	1	2.63381	0.994547	1.40645	0.617119	1	antisense	ZKSCAN7 ZNF cluster antisense RNA 1 [Source:HGNC Symbol;Acc:HGNC:53964]	-	ENSG00000236869
AC126544.2	0.496546	4.81785	-3.24158	0.156669	1	0.5387	0.994547	-0.908902	0.836686	1	lincRNA	novel transcript	-	ENSG00000285668
OMD	5.22258	4.81785	0.109672	0.938581	1	3.2322	0.994547	1.70008	0.557683	1	protein_coding	osteomodulin [Source:HGNC Symbol;Acc:HGNC:8134]	-	ENSG00000127083
AC011604.2	1.58606	4.83583	-1.62353	0.390318	1	4.19021	0.994547	2.07982	0.392361	0.532748	protein_coding	novel protein	-	ENSG00000257046
REELD1	17.3968	4.83583	1.84736	0.0581885	1	1.0774	0.994547	0.10825	0.977498	1	protein_coding	reeler domain containing 1 [Source:HGNC Symbol;Acc:HGNC:53638]	-	ENSG00000250673
AC020634.1	1.52178	4.85381	-1.66726	0.351963	1	1.91603	0.994547	0.960183	0.773014	1	antisense	novel transcript, antisense to MYLK	-	ENSG00000273123
MIR3671	2.05046	4.85381	-1.24267	0.460043	1	1.01771	0.994547	0.0373313	0.991675	1	miRNA	microRNA 3671 [Source:HGNC Symbol;Acc:HGNC:38925]	-	ENSG00000265996
AC017002.1	6.51938	4.85381	0.432357	0.751389	1	3.47244	0.994547	1.81588	0.477684	1	lincRNA	novel transcript	-	ENSG00000224959
YWHAQP6	7.11234	4.85381	0.554871	0.663047	1	4.49014	0.994547	2.18697	0.352948	0.493243	processed_pseudogene	YWHAQ pseudogene 6 [Source:HGNC Symbol;Acc:HGNC:37685]	-	ENSG00000249986
AP001972.4	11.3418	4.85381	1.22465	0.273494	1	6.58525	0.994547	2.73949	0.187529	0.305073	antisense	novel transcript, antisense to SLCO2B1	-	ENSG00000255395
AL358075.2	1.02523	4.87179	-2.24757	0.247462	1	6.22709	0.994547	2.66169	0.269603	0.403221	antisense	uncharacterized LOC101929626 [Source:NCBI gene;Acc:101929626]	-	ENSG00000227857
AP005131.6	4.06879	4.87179	-0.255326	0.862367	1	1.91603	0.994547	0.960183	0.773014	1	sense_intronic	novel transcript, sense intronic C18orf1	-	ENSG00000267702
AC108463.1	4.59747	4.87179	-0.0805034	0.955019	1	10.4158	0.994547	3.40026	0.0631488	0.127079	processed_pseudogene	pseudogene similar to part of ubiquitin carboxyl-terminal hydrolase L5 UCHL5	-	ENSG00000227992
IQCA1	12.2064	4.87179	1.33008	0.231105	1	18.3187	0.994547	4.22187	0.00599799	0.0172154	protein_coding	IQ motif containing with AAA domain 1 [Source:HGNC Symbol;Acc:HGNC:26195]	-	ENSG00000132321
SNORA14B	6.18353	4.88976	0.340563	0.802413	1	1.49671	0.994547	0.598716	0.853997	1	snoRNA	small nucleolar RNA, H/ACA box 14B [Source:HGNC Symbol;Acc:HGNC:32603]	-	ENSG00000207181
AC092650.1	2.0826	4.90774	-1.24053	0.489449	1	2.09511	0.994547	1.07603	0.718852	1	lincRNA	novel transcript	-	ENSG00000230773
AC034236.3	0.496546	5.25648	-3.36858	0.139539	1	7.48211	0.994547	2.91724	0.17219	0.286074	lincRNA	novel transcript	-	ENSG00000272265
KNOP1P2	3.5401	5.25648	-0.568726	0.71116	1	0.479007	0.994547	-0.989722	0.8251	1	processed_pseudogene	lysine rich nucleolar protein 1 pseudogene 2 [Source:HGNC Symbol;Acc:HGNC:48920]	-	ENSG00000270429
OLFM5P	5.52629	5.25648	0.0743264	0.958475	1	4.54984	0.994547	2.20426	0.345497	0.485365	unitary_pseudogene	olfactomedin family member 5, pseudogene [Source:HGNC Symbol;Acc:HGNC:51927]	-	ENSG00000224295
SNORD63	9.69149	5.25648	0.87932	0.46178	1	8.0805	0.994547	3.02757	0.180379	0.295942	snoRNA	small nucleolar RNA, C/D box 63 [Source:HGNC Symbol;Acc:HGNC:10220]	-	ENSG00000206989
AC067817.2	0.993092	5.27446	-2.39076	0.229639	1	3.95144	0.994547	2.00337	0.416359	0.555609	antisense	novel transcript	-	ENSG00000253829
RF00019	5.68698	5.27446	0.103327	0.938803	1	2.39504	0.994547	1.28197	0.682932	1	misc_RNA		-	ENSG00000199366
AC018889.1	3.60438	5.29244	-0.557519	0.703697	1	5.74809	0.994547	2.54602	0.301486	0.43816	processed_pseudogene	BCL2/adenovirus E1B 19kDa interacting protein 3-like (BNIP3L) pseudogene	-	ENSG00000271146
LINC01252	10.2202	5.29244	0.948045	0.400563	1	21.1898	0.994547	4.42747	0.00501171	0.0146723	lincRNA	long intergenic non-protein coding RNA 1252 [Source:HGNC Symbol;Acc:HGNC:27888]	-	ENSG00000247157
MTND5P15	3.63652	5.31042	-0.551934	0.70824	1	0.5387	0.994547	-0.908902	0.836686	1	processed_pseudogene	MT-ND5 pseudogene 15 [Source:HGNC Symbol;Acc:HGNC:42277]	-	ENSG00000231888
AL592437.2	4.06879	5.31042	-0.382111	0.787889	1	0.479007	0.994547	-0.989722	0.8251	1	processed_pseudogene	DEP domain containing 1 (DEPDC1) pseudogene	-	ENSG00000232486
PRELID1P4	4.16521	5.31042	-0.356487	0.804688	1	12.5706	0.994547	3.67209	0.0357122	0.0795267	processed_pseudogene	PRELI domain containing 1 pseudogene 4 [Source:HGNC Symbol;Acc:HGNC:43889]	-	ENSG00000259592
TDGF1P5	7.51247	5.31042	0.505592	0.698212	1	0.479007	0.994547	-0.989722	0.8251	1	processed_pseudogene	teratocarcinoma-derived growth factor 1 pseudogene 5 [Source:HGNC Symbol;Acc:HGNC:11705]	-	ENSG00000254274
AC015819.1	5.62271	5.3284	0.0788021	0.95205	1	2.1548	0.994547	1.11272	0.731024	1	lincRNA	novel transcript	-	ENSG00000273669
AP002812.3	8.96997	5.3284	0.757629	0.566703	1	5.08854	0.994547	2.36536	0.294388	0.430351	antisense	novel transcript	-	ENSG00000254691
AC006452.1	4.06879	5.34638	-0.390005	0.784751	1	1.01771	0.994547	0.0373313	0.991675	1	lincRNA	novel transcript	-	ENSG00000285904
AC012568.1	6.74436	5.34638	0.333216	0.795253	1	1.01771	0.994547	0.0373313	0.991675	1	antisense	novel transcript, antisense to SMAD3	-	ENSG00000259202
LINC01722	2.54701	5.38234	-1.07447	0.507451	1	3.65151	0.994547	1.8811	0.456655	1	lincRNA	long intergenic non-protein coding RNA 1722 [Source:HGNC Symbol;Acc:HGNC:52510]	-	ENSG00000233048
RN7SL399P	9.62721	5.38234	0.845544	0.485599	1	4.37076	0.994547	2.151	0.379326	0.51958	misc_RNA	RNA, 7SL, cytoplasmic 399, pseudogene [Source:HGNC Symbol;Acc:HGNC:46415]	-	ENSG00000239542
MIR3682	12.6708	5.38234	1.24212	0.27014	1	17.78	0.994547	4.17881	0.00695092	0.0196576	miRNA	microRNA 3682 [Source:HGNC Symbol;Acc:HGNC:38916]	-	ENSG00000265452
AC245052.3	15.3463	5.38234	1.51717	0.148147	1	0.479007	0.994547	-0.989722	0.8251	1	processed_pseudogene	novel pseudogene	-	ENSG00000235081
HMGN1P15	2.57915	5.40032	-1.06578	0.523856	1	2.39504	0.994547	1.28197	0.682932	1	processed_pseudogene	high mobility group nucleosome binding domain 1 pseudogene 15 [Source:HGNC Symbol;Acc:HGNC:39359]	-	ENSG00000250197
RNY1P12	1.55392	5.4183	-1.8041	0.361103	1	2.1548	0.994547	1.11272	0.731024	1	misc_RNA	RNA, Ro-associated Y1 pseudogene 12 [Source:HGNC Symbol;Acc:HGNC:50875]	-	ENSG00000201121
AF165147.1	1.52178	5.74905	-1.91394	0.269202	1	6.34502	0.994547	2.67973	0.217149	0.342078	lincRNA	novel transcript	-	ENSG00000232855
AL032819.2	4.66175	5.76703	-0.312451	0.819827	1	3.05312	0.994547	1.62585	0.538776	1	TEC	TEC	-	ENSG00000279930
MIR135A1	2.05046	5.78501	-1.4975	0.349	1	5.56754	0.994547	2.49641	0.254808	0.385822	miRNA	microRNA 135a-1 [Source:HGNC Symbol;Acc:HGNC:31520]	-	ENSG00000207926
AC109361.1	3.01142	5.78501	-0.934304	0.540493	1	7.42388	0.994547	2.91594	0.149511	0.255055	antisense	uncharacterized LOC101929577 [Source:NCBI gene;Acc:101929577]	-	ENSG00000249635
AL513523.1	5.12616	5.78501	-0.175596	0.893748	1	2.09511	0.994547	1.07603	0.718852	1	processed_pseudogene	adipose differentiation-related protein (ADFP) pseudogene	-	ENSG00000223599
AC013467.2	8.33041	5.78501	0.520839	0.666332	1	1.0774	0.994547	0.10825	0.977498	1	processed_pseudogene	Y box binding protein 1 (YBX1) pseudogene	-	ENSG00000270799
GDPD2	8.66626	5.78501	0.583352	0.613489	1	3.7709	0.994547	1.92338	0.488794	0.623581	protein_coding	glycerophosphodiester phosphodiesterase domain containing 2 [Source:HGNC Symbol;Acc:HGNC:25974]	-	ENSG00000130055
AC109583.2	2.0826	5.80299	-1.48661	0.357476	1	4.01114	0.994547	2.02302	0.40601	0.545878	processed_pseudogene	biliverdin reductase B (flavin reductase (NADPH) (BLVRB) pseudogene	-	ENSG00000273682
AC018797.3	6.21567	5.80299	0.0957224	0.939868	1	3.17251	0.994547	1.67541	0.531267	1	processed_pseudogene	WD repeat domain 12 (WDR12) pseudogene	-	ENSG00000251288
AC015660.3	6.21567	5.80299	0.0957224	0.939868	1	13.948	0.994547	3.82471	0.0218909	0.0527283	lincRNA	novel transcript	-	ENSG00000274294
RPA4	1.52178	5.82097	-1.92914	0.256588	1	1.01771	0.994547	0.0373313	0.991675	1	protein_coding	replication protein A4 [Source:HGNC Symbol;Acc:HGNC:30305]	-	ENSG00000204086
AC004134.1	4.53319	5.82097	-0.35414	0.798689	1	1.6161	0.994547	0.695928	0.841775	1	processed_pseudogene	transmembrane protein 160 (TMEM160) pseudogene	-	ENSG00000267592
AC129492.6	4.62961	5.83895	-0.334564	0.805574	1	0.958014	0.994547	-0.0379849	0.992287	1	unprocessed_pseudogene	arachidonate 15-lipoxygenase, type B (ALOX15B) pseudogene	-	ENSG00000275011
CYP3A43	5.19044	5.83895	-0.172347	0.898059	1	6.76433	0.994547	2.77467	0.182913	0.299204	protein_coding	cytochrome P450 family 3 subfamily A member 43 [Source:HGNC Symbol;Acc:HGNC:17450]	-	ENSG00000021461
KLRB1	1.58606	5.85693	-1.8992	0.296678	1	1.6161	0.994547	0.695928	0.841775	1	protein_coding	killer cell lectin like receptor B1 [Source:HGNC Symbol;Acc:HGNC:6373]	-	ENSG00000111796
[truncated: 21,306 more rows]
