# Supplementary material for: TTC7B triggers the PI4KA-AKT1-RXRA-FTO axis and inhibits colon cancer cell proliferation by increasing RNA methylation
Source: Int J Biol Sci. 2025 Jan 13;21(3):1127–43. doi: 10.7150/ijbs.102431 (PMC11781174; doi:10.7150/ijbs.102431)
Supplement: Supplementary file 6 — Supplementary Data File 5. [file ijbsv21p1127s6.xlsx]

## Sheet: up.116-7BKO_vs_116-WT
Differentially methylated RNA sites for: up.116-7BKO_vs_116-WT Fold change cut-off: 2 P-value cut-off: 0.00001 Column A ~ E: the coordinates of the differentially methylated RNA sites in bed format, please ref http://genome.ucsc.edu/FAQ/FAQformat.html#format1. Column F: the length of the methylated RNA sites Column G ~ H: the transcript id and gene symbol of differentially methylated RNA. Column …
	up.116-7BKO_vs_116-WT differentially methylated RNA sites
bed format information of differentially methylated RNA sites					differentially methylated RNA			comparison information				Annotations
chrom	txStart	txEnd	PeakID	score	Peak_length	transcript_id	GeneName	Foldchange	P_value	FDR	Regulation	GeneID	Synonyms	dbXrefs	description	Pathway	GO_CC	GO_MF	GO_BP	gene_id	logFC	logCPM	F	PValue	FDR	regulation	116-7BKO-1.Input	116-7BKO-2.Input	116-WT-1.Input	116-WT-2.Input	116-7BKO-1.Input	116-7BKO-2.Input	116-WT-1.Input	116-WT-2.Input	gene_name	gene_biotype	GeneID	Synonyms	dbXrefs	description	Pathway	GO_CC	GO_MF	GO_BP
chr5	56952110	56952203	diffreps_peak_83894	5.64695	93	ENST00000336942	MIER3	104.4	2.25451e-06	4.3712e-05	up	166968	-	HGNC:HGNC:26678|Ensembl:ENSG00000155545|HPRD:08199|Vega:OTTHUMG00000059589	MIER family member 3		GO:0005634(nucleus)	GO:0003677(DNA binding)	GO:0006351(transcription, DNA-templated)//GO:0006355(regulation of transcription, DNA-templated)	ENSG00000155545	0.193571	5.69236	2.55136	0.110209	0.301225	up	307	372	371	335	5.80108	5.77584	5.46901	5.72313	MIER3	protein_coding	166968	-	HGNC:HGNC:26678|Ensembl:ENSG00000155545|HPRD:08199|Vega:OTTHUMG00000059589	MIER family member 3		GO:0005634(nucleus)	GO:0003677(DNA binding)	GO:0006351(transcription, DNA-templated)//GO:0006355(regulation of transcription, DNA-templated)
chr3	51684541	51684634	diffreps_peak_76536	7.39021	93	ENST00000341333	TEX264	136.2	4.07188e-08	1.09294e-06	up	51368	ZSIG11	HGNC:HGNC:30247|Ensembl:ENSG00000164081|HPRD:15492|Vega:OTTHUMG00000156901	testis expressed 264		GO:0070062(extracellular exosome)	GO:0005515(protein binding)		ENSG00000164081	0.0854466	3.7147	0.146295	0.702104	0.838744	up	66	98	117	69	3.61094	3.8729	3.82477	3.47431	TEX264	protein_coding	51368	ZSIG11	HGNC:HGNC:30247|Ensembl:ENSG00000164081|HPRD:15492|Vega:OTTHUMG00000156901	testis expressed 264		GO:0070062(extracellular exosome)	GO:0005515(protein binding)
chr1	108937076	108937418	diffreps_peak_5399	8.66036	342	ENST00000302500	CLCC1	1726.7	2.18596e-09	7.17677e-08	up	23155	MCLC	HGNC:HGNC:29675|Ensembl:ENSG00000121940|HPRD:17471|Vega:OTTHUMG00000011732	chloride channel CLIC like 1		GO:0016021(integral component of membrane)//GO:0016020(membrane)//GO:0005794(Golgi apparatus)//GO:0043231(intracellular membrane-bounded organelle)//GO:0034707(chloride channel complex)//GO:0005783(endoplasmic reticulum)//GO:0005634(nucleus)	GO:0005254(chloride channel activity)	GO:1902476(chloride transmembrane transport)	ENSG00000121940	0.0427281	5.4096	0.104468	0.746537	0.871003	up	191	345	387	235	5.12104	5.66774	5.52952	5.21505	CLCC1	protein_coding	23155	MCLC	HGNC:HGNC:29675|Ensembl:ENSG00000121940|HPRD:17471|Vega:OTTHUMG00000011732	chloride channel CLIC like 1		GO:0016021(integral component of membrane)//GO:0016020(membrane)//GO:0005794(Golgi apparatus)//GO:0043231(intracellular membrane-bounded organelle)//GO:0034707(chloride channel complex)//GO:0005783(endoplasmic reticulum)//GO:0005634(nucleus)	GO:0005254(chloride channel activity)	GO:1902476(chloride transmembrane transport)
chr17	81512733	81512891	diffreps_peak_46617	6.89981	158	ENST00000331925	ACTG1	4.13761	1.25947e-07	3.18776e-06	up	71	ACT|ACTG|BRWS2|DFNA20|DFNA26|HEL-176	MIM:102560|HGNC:HGNC:144|Ensembl:ENSG00000184009|HPRD:00017|Vega:OTTHUMG00000177955	actin gamma 1	hsa04015(Rap1 signaling pathway)//hsa04145(Phagosome)//hsa04210(Apoptosis)//hsa04390(Hippo signaling pathway)//hsa04510(Focal adhesion)//hsa04520(Adherens junction)//hsa04530(Tight junction)//hsa04611(Platelet activation)//hsa04670(Leukocyte transendothelial migration)//hsa04810(Regulation of actin cytoskeleton)//hsa04919(Thyroid hormone signaling pathway)//hsa04921(Oxytocin signaling pathway)//h…	GO:0097433(dense body)//GO:0005886(plasma membrane)//GO:0043209(myelin sheath)//GO:0016020(membrane)//GO:0005856(cytoskeleton)//GO:0030016(myofibril)//GO:0070062(extracellular exosome)//GO:0031941(filamentous actin)//GO:0005634(nucleus)//GO:0072562(blood microparticle)//GO:0005615(extracellular space)//GO:0005925(focal adhesion)//GO:0005829(cytosol)	GO:0005524(ATP binding)//GO:0005515(protein binding)//GO:0031625(ubiquitin protein ligase binding)//GO:0005200(structural constituent of cytoskeleton)//GO:0042802(identical protein binding)	GO:0061024(membrane organization)//GO:0007411(axon guidance)//GO:0048010(vascular endothelial growth factor receptor signaling pathway)//GO:0045087(innate immune response)//GO:0070527(platelet aggregation)//GO:0048013(ephrin receptor signaling pathway)//GO:0007264(small GTPase mediated signal transduction)//GO:0034332(adherens junction organization)//GO:0001895(retina homeostasis)//GO:0034329(cel…	ENSG00000184009	0.282181	12.0739	46.4521	9.55703e-12	3.50876e-10	up	26537	31871	33351	24402	12.2272	12.189	11.9497	11.9019	ACTG1	protein_coding	71	ACT|ACTG|BRWS2|DFNA20|DFNA26|HEL-176	MIM:102560|HGNC:HGNC:144|Ensembl:ENSG00000184009|HPRD:00017|Vega:OTTHUMG00000177955	actin gamma 1	hsa04015(Rap1 signaling pathway)//hsa04145(Phagosome)//hsa04210(Apoptosis)//hsa04390(Hippo signaling pathway)//hsa04510(Focal adhesion)//hsa04520(Adherens junction)//hsa04530(Tight junction)//hsa04611(Platelet activation)//hsa04670(Leukocyte transendothelial migration)//hsa04810(Regulation of actin cytoskeleton)//hsa04919(Thyroid hormone signaling pathway)//hsa04921(Oxytocin signaling pathway)//h…	GO:0097433(dense body)//GO:0005886(plasma membrane)//GO:0043209(myelin sheath)//GO:0016020(membrane)//GO:0005856(cytoskeleton)//GO:0030016(myofibril)//GO:0070062(extracellular exosome)//GO:0031941(filamentous actin)//GO:0005634(nucleus)//GO:0072562(blood microparticle)//GO:0005615(extracellular space)//GO:0005925(focal adhesion)//GO:0005829(cytosol)	GO:0005524(ATP binding)//GO:0005515(protein binding)//GO:0031625(ubiquitin protein ligase binding)//GO:0005200(structural constituent of cytoskeleton)//GO:0042802(identical protein binding)	GO:0061024(membrane organization)//GO:0007411(axon guidance)//GO:0048010(vascular endothelial growth factor receptor signaling pathway)//GO:0045087(innate immune response)//GO:0070527(platelet aggregation)//GO:0048013(ephrin receptor signaling pathway)//GO:0007264(small GTPase mediated signal transduction)//GO:0034332(adherens junction organization)//GO:0001895(retina homeostasis)//GO:0034329(cel…
chr14	104956587	104956689	diffreps_peak_28813	6.92044	102	ENST00000333244	AHNAK2	128.2	1.20106e-07	3.04953e-06	up	113146	C14orf78	MIM:608570|HGNC:HGNC:20125|Ensembl:ENSG00000185567|Vega:OTTHUMG00000170765	AHNAK nucleoprotein 2		GO:0030018(Z disc)//GO:0005886(plasma membrane)//GO:0030659(cytoplasmic vesicle membrane)//GO:0043034(costamere)//GO:0042383(sarcolemma)//GO:0030315(T-tubule)//GO:0005634(nucleus)//GO:0005737(cytoplasm)	GO:0005515(protein binding)	GO:0001778(plasma membrane repair)	ENSG00000185567	-0.86241	7.59133	149.35	7.20317e-34	1.35377e-31	down	651	1051	2062	1603	6.88147	7.26921	7.93567	7.97529	AHNAK2	protein_coding	113146	C14orf78	MIM:608570|HGNC:HGNC:20125|Ensembl:ENSG00000185567|Vega:OTTHUMG00000170765	AHNAK nucleoprotein 2		GO:0030018(Z disc)//GO:0005886(plasma membrane)//GO:0030659(cytoplasmic vesicle membrane)//GO:0043034(costamere)//GO:0042383(sarcolemma)//GO:0030315(T-tubule)//GO:0005634(nucleus)//GO:0005737(cytoplasm)	GO:0005515(protein binding)	GO:0001778(plasma membrane repair)
chr8	119731761	119732186	diffreps_peak_100195	5.17112	425	ENST00000378164	TAF2	2.02038	6.74342e-06	0.000114756	up	6873	CIF150|MRT40|TAF2B|TAFII150	MIM:604912|HGNC:HGNC:11536|Ensembl:ENSG00000064313|HPRD:07060|Vega:OTTHUMG00000165009	TATA-box binding protein associated factor 2	hsa03022(Basal transcription factors)	GO:0005654(nucleoplasm)//GO:0033276(transcription factor TFTC complex)//GO:0005669(transcription factor TFIID complex)	GO:0008237(metallopeptidase activity)//GO:0008270(zinc ion binding)//GO:0043565(sequence-specific DNA binding)//GO:0001129(RNA polymerase II transcription factor activity, TBP-class protein binding, involved in preinitiation complex assembly)//GO:0003682(chromatin binding)//GO:0001075(transcription factor activity, RNA polymerase II core promoter sequence-specific binding involved in preinitiatio…	GO:0006367(transcription initiation from RNA polymerase II promoter)//GO:0000086(G2/M transition of mitotic cell cycle)//GO:0010467(gene expression)//GO:0006366(transcription from RNA polymerase II promoter)//GO:0016032(viral process)//GO:0014070(response to organic cyclic compound)//GO:0006508(proteolysis)//GO:0051123(RNA polymerase II transcriptional preinitiation complex assembly)//GO:0006368(…	ENSG00000064313	0.0693147	7.28173	0.875189	0.34953	0.607846	up	859	1112	1324	931	7.2806	7.35045	7.2975	7.19259	TAF2	protein_coding	6873	CIF150|MRT40|TAF2B|TAFII150	MIM:604912|HGNC:HGNC:11536|Ensembl:ENSG00000064313|HPRD:07060|Vega:OTTHUMG00000165009	TATA-box binding protein associated factor 2	hsa03022(Basal transcription factors)	GO:0005654(nucleoplasm)//GO:0033276(transcription factor TFTC complex)//GO:0005669(transcription factor TFIID complex)	GO:0008237(metallopeptidase activity)//GO:0008270(zinc ion binding)//GO:0043565(sequence-specific DNA binding)//GO:0001129(RNA polymerase II transcription factor activity, TBP-class protein binding, involved in preinitiation complex assembly)//GO:0003682(chromatin binding)//GO:0001075(transcription factor activity, RNA polymerase II core promoter sequence-specific binding involved in preinitiatio…	GO:0006367(transcription initiation from RNA polymerase II promoter)//GO:0000086(G2/M transition of mitotic cell cycle)//GO:0010467(gene expression)//GO:0006366(transcription from RNA polymerase II promoter)//GO:0016032(viral process)//GO:0014070(response to organic cyclic compound)//GO:0006508(proteolysis)//GO:0051123(RNA polymerase II transcriptional preinitiation complex assembly)//GO:0006368(…
chr16	87834413	87834560	diffreps_peak_38528	9.03723	147	ENST00000261622	SLC7A5	2.14706	9.17848e-10	3.36205e-08	up	8140	4F2LC|CD98|D16S469E|E16|LAT1|MPE16|hLAT1	MIM:600182|HGNC:HGNC:11063|Ensembl:ENSG00000103257|HPRD:02552|Vega:OTTHUMG00000137658	solute carrier family 7 member 5	hsa05230(Central carbon metabolism in cancer)	GO:0016021(integral component of membrane)//GO:0070062(extracellular exosome)//GO:0016020(membrane)//GO:0005886(plasma membrane)//GO:0005829(cytosol)//GO:0043231(intracellular membrane-bounded organelle)//GO:0005737(cytoplasm)//GO:0016324(apical plasma membrane)	GO:0015179(L-amino acid transmembrane transporter activity)//GO:0015297(antiporter activity)//GO:0015175(neutral amino acid transmembrane transporter activity)//GO:0015171(amino acid transmembrane transporter activity)//GO:0042605(peptide antigen binding)	GO:0015804(neutral amino acid transport)//GO:1902475(L-alpha-amino acid transmembrane transport)//GO:0007596(blood coagulation)//GO:0030154(cell differentiation)//GO:0050900(leukocyte migration)//GO:0006865(amino acid transport)//GO:0006520(cellular amino acid metabolic process)//GO:0055085(transmembrane transport)//GO:0007399(nervous system development)//GO:0003333(amino acid transmembrane trans…	ENSG00000103257	0.589943	8.45837	96.6017	9.14033e-23	9.19098e-21	up	2403	2810	2287	1855	8.76295	8.68629	8.08491	8.18571	SLC7A5	protein_coding	8140	4F2LC|CD98|D16S469E|E16|LAT1|MPE16|hLAT1	MIM:600182|HGNC:HGNC:11063|Ensembl:ENSG00000103257|HPRD:02552|Vega:OTTHUMG00000137658	solute carrier family 7 member 5	hsa05230(Central carbon metabolism in cancer)	GO:0016021(integral component of membrane)//GO:0070062(extracellular exosome)//GO:0016020(membrane)//GO:0005886(plasma membrane)//GO:0005829(cytosol)//GO:0043231(intracellular membrane-bounded organelle)//GO:0005737(cytoplasm)//GO:0016324(apical plasma membrane)	GO:0015179(L-amino acid transmembrane transporter activity)//GO:0015297(antiporter activity)//GO:0015175(neutral amino acid transmembrane transporter activity)//GO:0015171(amino acid transmembrane transporter activity)//GO:0042605(peptide antigen binding)	GO:0015804(neutral amino acid transport)//GO:1902475(L-alpha-amino acid transmembrane transport)//GO:0007596(blood coagulation)//GO:0030154(cell differentiation)//GO:0050900(leukocyte migration)//GO:0006865(amino acid transport)//GO:0006520(cellular amino acid metabolic process)//GO:0055085(transmembrane transport)//GO:0007399(nervous system development)//GO:0003333(amino acid transmembrane trans…
chr17	516301	516740	diffreps_peak_39868	12.5093	439	ENST00000437048	VPS53	478.2	3.09557e-13	4.10736e-11	up	55275	HCCS1|PCH2E|hVps53L|pp13624	MIM:615850|HGNC:HGNC:25608|Ensembl:ENSG00000141252|HPRD:07720|Vega:OTTHUMG00000177441	VPS53 GARP complex subunit		GO:0055037(recycling endosome)//GO:0010008(endosome membrane)//GO:0048471(perinuclear region of cytoplasm)//GO:0005794(Golgi apparatus)//GO:1990745(EARP complex)//GO:0000938(GARP complex)	GO:0005515(protein binding)	GO:0042147(retrograde transport, endosome to Golgi)//GO:0032456(endocytic recycling)//GO:0015031(protein transport)	ENSG00000141252	-0.230325	6.48719	6.2729	0.0122648	0.0578503	down	452	564	805	621	6.35672	6.37359	6.5814	6.60985	VPS53	protein_coding	55275	HCCS1|PCH2E|hVps53L|pp13624	MIM:615850|HGNC:HGNC:25608|Ensembl:ENSG00000141252|HPRD:07720|Vega:OTTHUMG00000177441	VPS53 GARP complex subunit		GO:0055037(recycling endosome)//GO:0010008(endosome membrane)//GO:0048471(perinuclear region of cytoplasm)//GO:0005794(Golgi apparatus)//GO:1990745(EARP complex)//GO:0000938(GARP complex)	GO:0005515(protein binding)	GO:0042147(retrograde transport, endosome to Golgi)//GO:0032456(endocytic recycling)//GO:0015031(protein transport)
chr9	128062161	128062620	diffreps_peak_105059	5.60717	459	ENST00000373078	NAIF1	6.91358	2.47076e-06	4.72686e-05	up	203245	C9orf90|bA379C10.2	MIM:610673|HGNC:HGNC:25446|Ensembl:ENSG00000171169|HPRD:12987|Vega:OTTHUMG00000020727	nuclear apoptosis inducing factor 1		GO:0005654(nucleoplasm)//GO:0005886(plasma membrane)//GO:0005634(nucleus)//GO:0005739(mitochondrion)	GO:0003674(molecular_function)//GO:0005515(protein binding)	GO:1902108(regulation of mitochondrial membrane permeability involved in apoptotic process)//GO:0030308(negative regulation of cell growth)	ENSG00000171169	-0.389898	2.65781	1.43394	0.231131	0.487438	down	25	39	57	43	2.26632	2.58681	2.81851	2.81497	NAIF1	protein_coding	203245	C9orf90|bA379C10.2	MIM:610673|HGNC:HGNC:25446|Ensembl:ENSG00000171169|HPRD:12987|Vega:OTTHUMG00000020727	nuclear apoptosis inducing factor 1		GO:0005654(nucleoplasm)//GO:0005886(plasma membrane)//GO:0005634(nucleus)//GO:0005739(mitochondrion)	GO:0003674(molecular_function)//GO:0005515(protein binding)	GO:1902108(regulation of mitochondrial membrane permeability involved in apoptotic process)//GO:0030308(negative regulation of cell growth)
chr6	33409645	33409780	diffreps_peak_88067	11.8348	135	ENST00000428849	KIFC1	669	1.46269e-12	1.19223e-10	up	3833	HSET|KNSL2	MIM:603763|HGNC:HGNC:6389|Ensembl:ENSG00000237649|Vega:OTTHUMG00000031209	kinesin family member C1		GO:0005871(kinesin complex)//GO:0005634(nucleus)//GO:0005874(microtubule)//GO:0005815(microtubule organizing center)//GO:0005819(spindle)//GO:0016020(membrane)//GO:0005769(early endosome)	GO:0005524(ATP binding)//GO:0008017(microtubule binding)//GO:0016887(ATPase activity)//GO:0003777(microtubule motor activity)	GO:0007080(mitotic metaphase plate congression)//GO:0008152(metabolic process)//GO:0007018(microtubule-based movement)//GO:0090307(mitotic spindle assembly)//GO:0007596(blood coagulation)//GO:0051301(cell division)//GO:0007283(spermatogenesis)//GO:0000070(mitotic sister chromatid segregation)	ENSG00000237649	2.49185	-0.0620428	5.52582	0.0187439	0.0799109	up	6	9	3	0	0.462986	0.689631	-0.62101	-1.76399	KIFC1	protein_coding	3833	HSET|KNSL2	MIM:603763|HGNC:HGNC:6389|Ensembl:ENSG00000237649|Vega:OTTHUMG00000031209	kinesin family member C1		GO:0005871(kinesin complex)//GO:0005634(nucleus)//GO:0005874(microtubule)//GO:0005815(microtubule organizing center)//GO:0005819(spindle)//GO:0016020(membrane)//GO:0005769(early endosome)	GO:0005524(ATP binding)//GO:0008017(microtubule binding)//GO:0016887(ATPase activity)//GO:0003777(microtubule motor activity)	GO:0007080(mitotic metaphase plate congression)//GO:0008152(metabolic process)//GO:0007018(microtubule-based movement)//GO:0090307(mitotic spindle assembly)//GO:0007596(blood coagulation)//GO:0051301(cell division)//GO:0007283(spermatogenesis)//GO:0000070(mitotic sister chromatid segregation)
chr14	81179901	81180330	diffreps_peak_27732	5.39108	429	ENST00000553612	GTF2A1	2.36624	4.06369e-06	7.33112e-05	up	2957	TF2A1|TFIIA|TFIIA-42|TFIIAL	MIM:600520|HGNC:HGNC:4646|Ensembl:ENSG00000165417|HPRD:02748|Vega:OTTHUMG00000171414	general transcription factor IIA 1	hsa03022(Basal transcription factors)//hsa05203(Viral carcinogenesis)	GO:0005672(transcription factor TFIIA complex)//GO:0005737(cytoplasm)//GO:0005654(nucleoplasm)	GO:0046982(protein heterodimerization activity)//GO:0008134(transcription factor binding)//GO:0001103(RNA polymerase II repressing transcription factor binding)//GO:0017025(TBP-class protein binding)//GO:0005515(protein binding)//GO:0003677(DNA binding)//GO:0003713(transcription coactivator activity)	GO:0006366(transcription from RNA polymerase II promoter)//GO:0010467(gene expression)//GO:0006367(transcription initiation from RNA polymerase II promoter)//GO:0016032(viral process)//GO:0006368(transcription elongation from RNA polymerase II promoter)//GO:0006355(regulation of transcription, DNA-templated)	ENSG00000165417	0.197995	6.73668	5.49166	0.0191153	0.0811438	up	553	866	817	649	6.64673	6.99047	6.60268	6.67329	GTF2A1	protein_coding	2957	TF2A1|TFIIA|TFIIA-42|TFIIAL	MIM:600520|HGNC:HGNC:4646|Ensembl:ENSG00000165417|HPRD:02748|Vega:OTTHUMG00000171414	general transcription factor IIA 1	hsa03022(Basal transcription factors)//hsa05203(Viral carcinogenesis)	GO:0005672(transcription factor TFIIA complex)//GO:0005737(cytoplasm)//GO:0005654(nucleoplasm)	GO:0046982(protein heterodimerization activity)//GO:0008134(transcription factor binding)//GO:0001103(RNA polymerase II repressing transcription factor binding)//GO:0017025(TBP-class protein binding)//GO:0005515(protein binding)//GO:0003677(DNA binding)//GO:0003713(transcription coactivator activity)	GO:0006366(transcription from RNA polymerase II promoter)//GO:0010467(gene expression)//GO:0006367(transcription initiation from RNA polymerase II promoter)//GO:0016032(viral process)//GO:0006368(transcription elongation from RNA polymerase II promoter)//GO:0006355(regulation of transcription, DNA-templated)
chr3	32391670	32392065	diffreps_peak_75185	12.9499	395	ENST00000334983	CMTM7	287.3	1.12239e-13	3.87387e-11	up	112616	CKLFSF7	MIM:607890|HGNC:HGNC:19178|Ensembl:ENSG00000153551|HPRD:06988|Vega:OTTHUMG00000155869	CKLF like MARVEL transmembrane domain containing 7		GO:0016020(membrane)//GO:0016021(integral component of membrane)//GO:0005615(extracellular space)	GO:0005125(cytokine activity)	GO:0002337(B-1a B cell differentiation)//GO:0006935(chemotaxis)	ENSG00000153551	0.241536	5.38513	3.27743	0.0702484	0.218138	up	238	321	317	247	5.43601	5.56434	5.2437	5.28634	CMTM7	protein_coding	112616	CKLFSF7	MIM:607890|HGNC:HGNC:19178|Ensembl:ENSG00000153551|HPRD:06988|Vega:OTTHUMG00000155869	CKLF like MARVEL transmembrane domain containing 7		GO:0016020(membrane)//GO:0016021(integral component of membrane)//GO:0005615(extracellular space)	GO:0005125(cytokine activity)	GO:0002337(B-1a B cell differentiation)//GO:0006935(chemotaxis)
chr19	17582301	17582680	diffreps_peak_54031	6.0027	379	ENST00000252599	COLGALT1	2.77464	9.93811e-07	2.12663e-05	up	79709	GLT25D1	HGNC:HGNC:26182|Ensembl:ENSG00000130309|HPRD:07986|Vega:OTTHUMG00000182893	collagen beta(1-O)galactosyltransferase 1	hsa00310(Lysine degradation)//hsa00514(Other types of O-glycan biosynthesis)	GO:0016020(membrane)//GO:0005788(endoplasmic reticulum lumen)	GO:0050211(procollagen galactosyltransferase activity)	GO:0008152(metabolic process)//GO:0030198(extracellular matrix organization)	ENSG00000130309	0.604221	6.74043	50.7857	1.05227e-12	4.39477e-11	up	771	816	753	511	7.12498	6.90488	6.48536	6.32952	COLGALT1	protein_coding	79709	GLT25D1	HGNC:HGNC:26182|Ensembl:ENSG00000130309|HPRD:07986|Vega:OTTHUMG00000182893	collagen beta(1-O)galactosyltransferase 1	hsa00310(Lysine degradation)//hsa00514(Other types of O-glycan biosynthesis)	GO:0016020(membrane)//GO:0005788(endoplasmic reticulum lumen)	GO:0050211(procollagen galactosyltransferase activity)	GO:0008152(metabolic process)//GO:0030198(extracellular matrix organization)
chr3	15013588	15013660	diffreps_peak_74952	12.7371	72	ENST00000323373	NR2C2	271.4	1.8317e-13	3.9157e-11	up	7182	TAK1|TR4	MIM:601426|HGNC:HGNC:7972|Ensembl:ENSG00000177463|HPRD:03253	nuclear receptor subfamily 2 group C member 2		GO:0005654(nucleoplasm)//GO:0005634(nucleus)	GO:0008270(zinc ion binding)//GO:0003700(transcription factor activity, sequence-specific DNA binding)//GO:0004872(receptor activity)//GO:0043565(sequence-specific DNA binding)//GO:0003707(steroid hormone receptor activity)//GO:0046982(protein heterodimerization activity)//GO:0005515(protein binding)//GO:0003677(DNA binding)//GO:0003713(transcription coactivator activity)	GO:0045663(positive regulation of myoblast differentiation)//GO:0098779(mitophagy in response to mitochondrial depolarization)//GO:0043401(steroid hormone mediated signaling pathway)//GO:0048520(positive regulation of behavior)//GO:0021549(cerebellum development)//GO:0010467(gene expression)//GO:0006351(transcription, DNA-templated)//GO:0007283(spermatogenesis)//GO:0030154(cell differentiation)//…	ENSG00000177463	-0.014705	6.59791	0.027989	0.867136	0.944072	down	534	653	801	633	6.59644	6.58428	6.57423	6.63738	NR2C2	protein_coding	7182	TAK1|TR4	MIM:601426|HGNC:HGNC:7972|Ensembl:ENSG00000177463|HPRD:03253	nuclear receptor subfamily 2 group C member 2		GO:0005654(nucleoplasm)//GO:0005634(nucleus)	GO:0008270(zinc ion binding)//GO:0003700(transcription factor activity, sequence-specific DNA binding)//GO:0004872(receptor activity)//GO:0043565(sequence-specific DNA binding)//GO:0003707(steroid hormone receptor activity)//GO:0046982(protein heterodimerization activity)//GO:0005515(protein binding)//GO:0003677(DNA binding)//GO:0003713(transcription coactivator activity)	GO:0045663(positive regulation of myoblast differentiation)//GO:0098779(mitophagy in response to mitochondrial depolarization)//GO:0043401(steroid hormone mediated signaling pathway)//GO:0048520(positive regulation of behavior)//GO:0021549(cerebellum development)//GO:0010467(gene expression)//GO:0006351(transcription, DNA-templated)//GO:0007283(spermatogenesis)//GO:0030154(cell differentiation)//…
chr15	90079659	90080860	diffreps_peak_32080	11.5991	1201	ENST00000268154	ZNF710	796.3	2.51706e-12	1.8226e-10	up	374655	-	HGNC:HGNC:25352|Ensembl:ENSG00000140548|HPRD:13329|Vega:OTTHUMG00000149812	zinc finger protein 710		GO:0005634(nucleus)	GO:0003676(nucleic acid binding)//GO:0046872(metal ion binding)//GO:0003677(DNA binding)//GO:0003712(transcription cofactor activity)	GO:0006357(regulation of transcription from RNA polymerase II promoter)//GO:0006351(transcription, DNA-templated)	ENSG00000140548	0.172825	2.62722	0.281488	0.595731	0.76975	up	27	51	47	35	2.37079	2.9571	2.55296	2.53172	ZNF710	protein_coding	374655	-	HGNC:HGNC:25352|Ensembl:ENSG00000140548|HPRD:13329|Vega:OTTHUMG00000149812	zinc finger protein 710		GO:0005634(nucleus)	GO:0003676(nucleic acid binding)//GO:0046872(metal ion binding)//GO:0003677(DNA binding)//GO:0003712(transcription cofactor activity)	GO:0006357(regulation of transcription from RNA polymerase II promoter)//GO:0006351(transcription, DNA-templated)
chr20	49883845	49884066	diffreps_peak_67987	6.10922	221	ENST00000361573	SLC9A8	2.92879	7.77648e-07	1.70187e-05	up	23315	NHE-8|NHE8	MIM:612730|HGNC:HGNC:20728|Ensembl:ENSG00000197818|HPRD:18062|Vega:OTTHUMG00000032710	solute carrier family 9 member A8		GO:0016021(integral component of membrane)//GO:0000139(Golgi membrane)	GO:0015385(sodium:proton antiporter activity)//GO:0015386(potassium:proton antiporter activity)	GO:0035725(sodium ion transmembrane transport)//GO:0071805(potassium ion transmembrane transport)//GO:0051453(regulation of intracellular pH)//GO:1902600(hydrogen ion transmembrane transport)//GO:0055085(transmembrane transport)//GO:0006811(ion transport)	ENSG00000197818	-0.151764	3.98343	0.553336	0.456964	0.66744	down	93	87	141	101	4.09557	3.7048	4.08884	4.01183	SLC9A8	protein_coding	23315	NHE-8|NHE8	MIM:612730|HGNC:HGNC:20728|Ensembl:ENSG00000197818|HPRD:18062|Vega:OTTHUMG00000032710	solute carrier family 9 member A8		GO:0016021(integral component of membrane)//GO:0000139(Golgi membrane)	GO:0015385(sodium:proton antiporter activity)//GO:0015386(potassium:proton antiporter activity)	GO:0035725(sodium ion transmembrane transport)//GO:0071805(potassium ion transmembrane transport)//GO:0051453(regulation of intracellular pH)//GO:1902600(hydrogen ion transmembrane transport)//GO:0055085(transmembrane transport)//GO:0006811(ion transport)
chr1	47333796	47334116	diffreps_peak_4488	6.3579	320	ENST00000371873	CMPK1	3.1191	4.38636e-07	1.01541e-05	up	51727	CK|CMK|CMPK|UMK|UMP-CMPK|UMPK	MIM:191710|HGNC:HGNC:18170|Ensembl:ENSG00000162368|HPRD:18258|Vega:OTTHUMG00000007849	cytidine/uridine monophosphate kinase 1	hsa00240(Pyrimidine metabolism)//	GO:0070062(extracellular exosome)//GO:0005634(nucleus)//GO:0005737(cytoplasm)//GO:0005829(cytosol)	GO:0009041(uridylate kinase activity)//GO:0005524(ATP binding)//GO:0004849(uridine kinase activity)//GO:0004550(nucleoside diphosphate kinase activity)//GO:0019205(nucleobase-containing compound kinase activity)//GO:0004127(cytidylate kinase activity)	GO:0044281(small molecule metabolic process)//GO:0006165(nucleoside diphosphate phosphorylation)//GO:0009220(pyrimidine ribonucleotide biosynthetic process)//GO:0016310(phosphorylation)//GO:0055086(nucleobase-containing small molecule metabolic process)//GO:0006207('de novo' pyrimidine nucleobase biosynthetic process)//GO:0015949(nucleobase-containing small molecule interconversion)//GO:0006222(U…	ENSG00000162368	0.0137817	6.88994	0.0287434	0.865374	0.943094	up	673	794	995	749	6.9293	6.86555	6.88626	6.87948	CMPK1	protein_coding	51727	CK|CMK|CMPK|UMK|UMP-CMPK|UMPK	MIM:191710|HGNC:HGNC:18170|Ensembl:ENSG00000162368|HPRD:18258|Vega:OTTHUMG00000007849	cytidine/uridine monophosphate kinase 1	hsa00240(Pyrimidine metabolism)//	GO:0070062(extracellular exosome)//GO:0005634(nucleus)//GO:0005737(cytoplasm)//GO:0005829(cytosol)	GO:0009041(uridylate kinase activity)//GO:0005524(ATP binding)//GO:0004849(uridine kinase activity)//GO:0004550(nucleoside diphosphate kinase activity)//GO:0019205(nucleobase-containing compound kinase activity)//GO:0004127(cytidylate kinase activity)	GO:0044281(small molecule metabolic process)//GO:0006165(nucleoside diphosphate phosphorylation)//GO:0009220(pyrimidine ribonucleotide biosynthetic process)//GO:0016310(phosphorylation)//GO:0055086(nucleobase-containing small molecule metabolic process)//GO:0006207('de novo' pyrimidine nucleobase biosynthetic process)//GO:0015949(nucleobase-containing small molecule interconversion)//GO:0006222(U…
chr5	172689861	172690720	diffreps_peak_86208	11.873	859	ENST00000369800	NEURL1B	716.7	1.33956e-12	1.12672e-10	up	54492	NEURL3|hNeur2|neur2	MIM:615893|HGNC:HGNC:35422|Ensembl:ENSG00000214357|Vega:OTTHUMG00000163281	neuralized E3 ubiquitin protein ligase 1B		GO:0005769(early endosome)	GO:0016874(ligase activity)//GO:0008270(zinc ion binding)//GO:0005515(protein binding)	GO:0007219(Notch signaling pathway)//GO:0070086(ubiquitin-dependent endocytosis)//GO:0016567(protein ubiquitination)	ENSG00000214357	-0.569459	4.64241	11.0276	0.00089865	0.00692724	down	129	112	259	176	4.56069	4.06192	4.95468	4.80179	NEURL1B	protein_coding	54492	NEURL3|hNeur2|neur2	MIM:615893|HGNC:HGNC:35422|Ensembl:ENSG00000214357|Vega:OTTHUMG00000163281	neuralized E3 ubiquitin protein ligase 1B		GO:0005769(early endosome)	GO:0016874(ligase activity)//GO:0008270(zinc ion binding)//GO:0005515(protein binding)	GO:0007219(Notch signaling pathway)//GO:0070086(ubiquitin-dependent endocytosis)//GO:0016567(protein ubiquitination)
chr16	68566641	68566980	diffreps_peak_37233	12.925	339	ENST00000398253	ZFP90	335	1.18856e-13	3.87387e-11	up	146198	FIK|NK10|ZNF756|zfp-90	MIM:609451|HGNC:HGNC:23329|Ensembl:ENSG00000184939|HPRD:18729|Vega:OTTHUMG00000177312	ZFP90 zinc finger protein		GO:0005622(intracellular)//GO:0005634(nucleus)	GO:0003676(nucleic acid binding)//GO:0046872(metal ion binding)//GO:0003677(DNA binding)//GO:0001078(transcriptional repressor activity, RNA polymerase II core promoter proximal region sequence-specific binding)	GO:0043392(negative regulation of DNA binding)//GO:0006351(transcription, DNA-templated)//GO:0006355(regulation of transcription, DNA-templated)//GO:0000122(negative regulation of transcription from RNA polymerase II promoter)//GO:0045893(positive regulation of transcription, DNA-templated)	ENSG00000184939	-0.512157	5.32171	13.8934	0.000193811	0.00189926	down	180	222	397	291	5.03621	5.03632	5.5661	5.5212	ZFP90	protein_coding	146198	FIK|NK10|ZNF756|zfp-90	MIM:609451|HGNC:HGNC:23329|Ensembl:ENSG00000184939|HPRD:18729|Vega:OTTHUMG00000177312	ZFP90 zinc finger protein		GO:0005622(intracellular)//GO:0005634(nucleus)	GO:0003676(nucleic acid binding)//GO:0046872(metal ion binding)//GO:0003677(DNA binding)//GO:0001078(transcriptional repressor activity, RNA polymerase II core promoter proximal region sequence-specific binding)	GO:0043392(negative regulation of DNA binding)//GO:0006351(transcription, DNA-templated)//GO:0006355(regulation of transcription, DNA-templated)//GO:0000122(negative regulation of transcription from RNA polymerase II promoter)//GO:0045893(positive regulation of transcription, DNA-templated)
chr5	179775821	179776640	diffreps_peak_86683	5.58489	819	ENST00000292599	MAML1	2.00891	2.60082e-06	4.9471e-05	up	9794	Mam-1|Mam1	MIM:605424|HGNC:HGNC:13632|Ensembl:ENSG00000161021|HPRD:05665|Vega:OTTHUMG00000163237	mastermind like transcriptional coactivator 1	hsa04330(Notch signaling pathway)	GO:0005654(nucleoplasm)//GO:0043231(intracellular membrane-bounded organelle)//GO:0005634(nucleus)//GO:0016607(nuclear speck)//GO:0002193(MAML1-RBP-Jkappa- ICN1 complex)	GO:0019901(protein kinase binding)//GO:0042605(peptide antigen binding)//GO:0005515(protein binding)//GO:0003713(transcription coactivator activity)	GO:0010467(gene expression)//GO:0045445(myoblast differentiation)//GO:0060928(atrioventricular node cell development)//GO:0006468(protein phosphorylation)//GO:0003162(atrioventricular node development)//GO:0007221(positive regulation of transcription of Notch receptor target)//GO:0007219(Notch signaling pathway)//GO:0006367(transcription initiation from RNA polymerase II promoter)//GO:0010831(pos…	ENSG00000161021	-0.0255886	5.98938	0.0541664	0.815967	0.911912	down	352	422	574	377	5.99744	5.95686	6.09524	5.89263	MAML1	protein_coding	9794	Mam-1|Mam1	MIM:605424|HGNC:HGNC:13632|Ensembl:ENSG00000161021|HPRD:05665|Vega:OTTHUMG00000163237	mastermind like transcriptional coactivator 1	hsa04330(Notch signaling pathway)	GO:0005654(nucleoplasm)//GO:0043231(intracellular membrane-bounded organelle)//GO:0005634(nucleus)//GO:0016607(nuclear speck)//GO:0002193(MAML1-RBP-Jkappa- ICN1 complex)	GO:0019901(protein kinase binding)//GO:0042605(peptide antigen binding)//GO:0005515(protein binding)//GO:0003713(transcription coactivator activity)	GO:0010467(gene expression)//GO:0045445(myoblast differentiation)//GO:0060928(atrioventricular node cell development)//GO:0006468(protein phosphorylation)//GO:0003162(atrioventricular node development)//GO:0007221(positive regulation of transcription of Notch receptor target)//GO:0007219(Notch signaling pathway)//GO:0006367(transcription initiation from RNA polymerase II promoter)//GO:0010831(pos…
chr22	29144081	29144580	diffreps_peak_72024	10.0414	499	ENST00000400335	KREMEN1	153.213	9.09074e-11	4.41304e-09	up	83999	KREMEN|KRM1	MIM:609898|HGNC:HGNC:17550|Ensembl:ENSG00000183762|HPRD:11182|Vega:OTTHUMG00000030987	kringle containing transmembrane protein 1		GO:0016020(membrane)//GO:0016021(integral component of membrane)	GO:0005515(protein binding)	GO:0016055(Wnt signaling pathway)//GO:0007154(cell communication)//GO:0060828(regulation of canonical Wnt signaling pathway)	ENSG00000183762	0.0591627	6.06002	0.303197	0.581889	0.758244	up	371	468	543	420	6.07295	6.10545	6.0155	6.04773	KREMEN1	protein_coding	83999	KREMEN|KRM1	MIM:609898|HGNC:HGNC:17550|Ensembl:ENSG00000183762|HPRD:11182|Vega:OTTHUMG00000030987	kringle containing transmembrane protein 1		GO:0016020(membrane)//GO:0016021(integral component of membrane)	GO:0005515(protein binding)	GO:0016055(Wnt signaling pathway)//GO:0007154(cell communication)//GO:0060828(regulation of canonical Wnt signaling pathway)
chr21	45537770	45538008	diffreps_peak_70592	12.4235	238	ENST00000311124	SLC19A1	24.4603	3.77107e-13	4.7531e-11	up	6573	CHMD|FOLT|IFC1|REFC|RFC1	MIM:600424|HGNC:HGNC:10937|Ensembl:ENSG00000173638|HPRD:02691|Vega:OTTHUMG00000090397	solute carrier family 19 member 1	hsa04977(Vitamin digestion and absorption)	GO:0016323(basolateral plasma membrane)//GO:0005886(plasma membrane)//GO:0005887(integral component of plasma membrane)//GO:0031526(brush border membrane)//GO:0016324(apical plasma membrane)	GO:0015350(methotrexate transporter activity)//GO:0005542(folic acid binding)//GO:0008517(folic acid transporter activity)//GO:0008518(reduced folate carrier activity)	GO:0044281(small molecule metabolic process)//GO:0007565(female pregnancy)//GO:0046655(folic acid metabolic process)//GO:0015884(folic acid transport)//GO:0098838(reduced folate transmembrane transport)//GO:0051958(methotrexate transport)//GO:0006767(water-soluble vitamin metabolic process)//GO:0006766(vitamin metabolic process)	ENSG00000173638	0.446706	4.52936	6.56632	0.0103972	0.0508965	up	158	168	178	112	4.84993	4.63838	4.41983	4.15839	SLC19A1	protein_coding	6573	CHMD|FOLT|IFC1|REFC|RFC1	MIM:600424|HGNC:HGNC:10937|Ensembl:ENSG00000173638|HPRD:02691|Vega:OTTHUMG00000090397	solute carrier family 19 member 1	hsa04977(Vitamin digestion and absorption)	GO:0016323(basolateral plasma membrane)//GO:0005886(plasma membrane)//GO:0005887(integral component of plasma membrane)//GO:0031526(brush border membrane)//GO:0016324(apical plasma membrane)	GO:0015350(methotrexate transporter activity)//GO:0005542(folic acid binding)//GO:0008517(folic acid transporter activity)//GO:0008518(reduced folate carrier activity)	GO:0044281(small molecule metabolic process)//GO:0007565(female pregnancy)//GO:0046655(folic acid metabolic process)//GO:0015884(folic acid transport)//GO:0098838(reduced folate transmembrane transport)//GO:0051958(methotrexate transport)//GO:0006767(water-soluble vitamin metabolic process)//GO:0006766(vitamin metabolic process)
chr20	38006221	38006397	diffreps_peak_67510	10.3536	176	ENST00000373447	TTI1	2.56457	4.42992e-11	2.36491e-09	up	9675	KIAA0406|smg-10	MIM:614425|HGNC:HGNC:29029|Ensembl:ENSG00000101407|HPRD:13799|Vega:OTTHUMG00000032433	TELO2 interacting protein 1		GO:0031931(TORC1 complex)//GO:0031932(TORC2 complex)//GO:0005737(cytoplasm)	GO:0005515(protein binding)	GO:0032006(regulation of TOR signaling)	ENSG00000101407	0.38341	5.86125	11.1493	0.000841617	0.00655805	up	392	416	407	336	6.15204	5.9363	5.60177	5.7274	TTI1	protein_coding	9675	KIAA0406|smg-10	MIM:614425|HGNC:HGNC:29029|Ensembl:ENSG00000101407|HPRD:13799|Vega:OTTHUMG00000032433	TELO2 interacting protein 1		GO:0031931(TORC1 complex)//GO:0031932(TORC2 complex)//GO:0005737(cytoplasm)	GO:0005515(protein binding)	GO:0032006(regulation of TOR signaling)
chr17	1517717	1518020	diffreps_peak_40030	5.77615	303	ENST00000313486	PITPNA	2.08297	1.67437e-06	3.37844e-05	up	5306	HEL-S-36|PI-TPalpha|PITPN|VIB1A	MIM:600174|HGNC:HGNC:9001|Ensembl:ENSG00000174238|HPRD:02548|Vega:OTTHUMG00000177779	phosphatidylinositol transfer protein alpha		GO:0005622(intracellular)//GO:0043209(myelin sheath)//GO:0005737(cytoplasm)//GO:0070062(extracellular exosome)	GO:0008289(lipid binding)//GO:0008525(phosphatidylcholine transporter activity)//GO:0008526(phosphatidylinositol transporter activity)	GO:0006629(lipid metabolic process)//GO:0006810(transport)//GO:0007411(axon guidance)//GO:0007601(visual perception)//GO:0015914(phospholipid transport)	ENSG00000174238	-0.159666	6.61605	3.34314	0.0674953	0.212092	down	493	651	895	637	6.48155	6.57987	6.73385	6.64644	PITPNA	protein_coding	5306	HEL-S-36|PI-TPalpha|PITPN|VIB1A	MIM:600174|HGNC:HGNC:9001|Ensembl:ENSG00000174238|HPRD:02548|Vega:OTTHUMG00000177779	phosphatidylinositol transfer protein alpha		GO:0005622(intracellular)//GO:0043209(myelin sheath)//GO:0005737(cytoplasm)//GO:0070062(extracellular exosome)	GO:0008289(lipid binding)//GO:0008525(phosphatidylcholine transporter activity)//GO:0008526(phosphatidylinositol transporter activity)	GO:0006629(lipid metabolic process)//GO:0006810(transport)//GO:0007411(axon guidance)//GO:0007601(visual perception)//GO:0015914(phospholipid transport)
chr1	1013422	1013576	diffreps_peak_158	10.2335	154	ENST00000379389	ISG15	5.1384	5.84056e-11	2.98657e-09	up	9636	G1P2|IFI15|IMD38|IP17|UCRP|hUCRP	MIM:147571|HGNC:HGNC:4053|Ensembl:ENSG00000187608|HPRD:00958|Vega:OTTHUMG00000040777	ISG15 ubiquitin-like modifier	hsa04622(RIG-I-like receptor signaling pathway)	GO:0005654(nucleoplasm)//GO:0005576(extracellular region)//GO:0005829(cytosol)	GO:0031386(protein tag)//GO:0005515(protein binding)	GO:0045071(negative regulation of viral genome replication)//GO:0045087(innate immune response)//GO:0060337(type I interferon signaling pathway)//GO:0031397(negative regulation of protein ubiquitination)//GO:0032649(regulation of interferon-gamma production)//GO:0045648(positive regulation of erythrocyte differentiation)//GO:0032480(negative regulation of type I interferon production)//GO:0019221…	ENSG00000187608	2.96371	6.69722	924.644	9.04767e-200	2.38059e-196	up	1019	1285	230	126	7.52659	7.55871	4.78509	4.32567	ISG15	protein_coding	9636	G1P2|IFI15|IMD38|IP17|UCRP|hUCRP	MIM:147571|HGNC:HGNC:4053|Ensembl:ENSG00000187608|HPRD:00958|Vega:OTTHUMG00000040777	ISG15 ubiquitin-like modifier	hsa04622(RIG-I-like receptor signaling pathway)	GO:0005654(nucleoplasm)//GO:0005576(extracellular region)//GO:0005829(cytosol)	GO:0031386(protein tag)//GO:0005515(protein binding)	GO:0045071(negative regulation of viral genome replication)//GO:0045087(innate immune response)//GO:0060337(type I interferon signaling pathway)//GO:0031397(negative regulation of protein ubiquitination)//GO:0032649(regulation of interferon-gamma production)//GO:0045648(positive regulation of erythrocyte differentiation)//GO:0032480(negative regulation of type I interferon production)//GO:0019221…
chr12	133202143	133205400	diffreps_peak_24191	7.52128	3257	ENST00000536435	ZNF268	2.58046	3.01106e-08	8.24074e-07	up	10795	HZF3	MIM:604753|HGNC:HGNC:13061|HPRD:05300	zinc finger protein 268		GO:0005622(intracellular)//GO:0005634(nucleus)//GO:0015629(actin cytoskeleton)//GO:0005737(cytoplasm)	GO:0003676(nucleic acid binding)//GO:0046872(metal ion binding)//GO:0005515(protein binding)//GO:0003677(DNA binding)//GO:0003700(transcription factor activity, sequence-specific DNA binding)	GO:0043497(regulation of protein heterodimerization activity)//GO:0071157(negative regulation of cell cycle arrest)//GO:0008284(positive regulation of cell proliferation)//GO:0043066(negative regulation of apoptotic process)//GO:0046022(positive regulation of transcription from RNA polymerase II promoter during mitosis)//GO:0043065(positive regulation of apoptotic process)//GO:0007346(regulation …	ENSG00000090612	1.54675	3.34444	34.0262	5.49053e-09	1.36934e-07	up	79	109	47	30	3.86459	4.02345	2.55296	2.32152	ZNF268	protein_coding	10795	HZF3	MIM:604753|HGNC:HGNC:13061|HPRD:05300	zinc finger protein 268		GO:0005622(intracellular)//GO:0005634(nucleus)//GO:0015629(actin cytoskeleton)//GO:0005737(cytoplasm)	GO:0003676(nucleic acid binding)//GO:0046872(metal ion binding)//GO:0005515(protein binding)//GO:0003677(DNA binding)//GO:0003700(transcription factor activity, sequence-specific DNA binding)	GO:0043497(regulation of protein heterodimerization activity)//GO:0071157(negative regulation of cell cycle arrest)//GO:0008284(positive regulation of cell proliferation)//GO:0043066(negative regulation of apoptotic process)//GO:0046022(positive regulation of transcription from RNA polymerase II promoter during mitosis)//GO:0043065(positive regulation of apoptotic process)//GO:0007346(regulation …
chr15	66341149	66341320	diffreps_peak_30670	11.8271	171	ENST00000261881	TIPIN	677	1.48891e-12	1.20026e-10	up	54962	-	MIM:610716|HGNC:HGNC:30750|Ensembl:ENSG00000075131|HPRD:16917|Vega:OTTHUMG00000133188	TIMELESS interacting protein		GO:0000790(nuclear chromatin)//GO:0005794(Golgi apparatus)//GO:0043231(intracellular membrane-bounded organelle)//GO:0005654(nucleoplasm)//GO:0005634(nucleus)//GO:0005737(cytoplasm)	GO:0005515(protein binding)	GO:0031573(intra-S DNA damage checkpoint)//GO:0008284(positive regulation of cell proliferation)//GO:0007067(mitotic nuclear division)//GO:0033262(regulation of nuclear cell cycle DNA replication)//GO:0006974(cellular response to DNA damage stimulus)//GO:0051301(cell division)//GO:0000076(DNA replication checkpoint)//GO:0006302(double-strand break repair)//GO:0007049(cell cycle)//GO:0044770(cell …	ENSG00000075131	0.148715	4.93825	0.929947	0.334884	0.591792	up	166	231	235	191	4.92048	5.09315	4.81579	4.91859	TIPIN	protein_coding	54962	-	MIM:610716|HGNC:HGNC:30750|Ensembl:ENSG00000075131|HPRD:16917|Vega:OTTHUMG00000133188	TIMELESS interacting protein		GO:0000790(nuclear chromatin)//GO:0005794(Golgi apparatus)//GO:0043231(intracellular membrane-bounded organelle)//GO:0005654(nucleoplasm)//GO:0005634(nucleus)//GO:0005737(cytoplasm)	GO:0005515(protein binding)	GO:0031573(intra-S DNA damage checkpoint)//GO:0008284(positive regulation of cell proliferation)//GO:0007067(mitotic nuclear division)//GO:0033262(regulation of nuclear cell cycle DNA replication)//GO:0006974(cellular response to DNA damage stimulus)//GO:0051301(cell division)//GO:0000076(DNA replication checkpoint)//GO:0006302(double-strand break repair)//GO:0007049(cell cycle)//GO:0044770(cell …
chr10	96159221	96159440	diffreps_peak_12100	12.3527	219	ENST00000316045	ZNF518A	486.1	4.43946e-13	5.08616e-11	up	9849	ZNF518	HGNC:HGNC:29009|Ensembl:ENSG00000177853|HPRD:18349|Vega:OTTHUMG00000018828	zinc finger protein 518A		GO:0005634(nucleus)	GO:0000981(RNA polymerase II transcription factor activity, sequence-specific DNA binding)//GO:0003676(nucleic acid binding)//GO:0046872(metal ion binding)//GO:0003677(DNA binding)//GO:0003700(transcription factor activity, sequence-specific DNA binding)	GO:0006357(regulation of transcription from RNA polymerase II promoter)//GO:0006351(transcription, DNA-templated)//GO:0006355(regulation of transcription, DNA-templated)	ENSG00000177853	-0.314306	7.3744	18.5974	1.61934e-05	0.000206833	down	805	1020	1557	1161	7.18711	7.2261	7.53096	7.51053	ZNF518A	protein_coding	9849	ZNF518	HGNC:HGNC:29009|Ensembl:ENSG00000177853|HPRD:18349|Vega:OTTHUMG00000018828	zinc finger protein 518A		GO:0005634(nucleus)	GO:0000981(RNA polymerase II transcription factor activity, sequence-specific DNA binding)//GO:0003676(nucleic acid binding)//GO:0046872(metal ion binding)//GO:0003677(DNA binding)//GO:0003700(transcription factor activity, sequence-specific DNA binding)	GO:0006357(regulation of transcription from RNA polymerase II promoter)//GO:0006351(transcription, DNA-templated)//GO:0006355(regulation of transcription, DNA-templated)
chr6	12161438	12161929	diffreps_peak_87482	12.047	491	ENST00000379388	HIVEP1	14.1588	8.97498e-13	8.37563e-11	up	3096	CIRIP|CRYBP1|GAAP|MBP-1|PRDII-BF1|Schnurri-1|ZAS1|ZNF40|ZNF40A	MIM:194540|HGNC:HGNC:4920|Ensembl:ENSG00000095951|HPRD:01925|Vega:OTTHUMG00000014265	human immunodeficiency virus type I enhancer binding protein 1		GO:0005739(mitochondrion)//GO:0005634(nucleus)	GO:0003676(nucleic acid binding)//GO:0000980(RNA polymerase II distal enhancer sequence-specific DNA binding)//GO:0044212(transcription regulatory region DNA binding)//GO:0001206(transcriptional repressor activity, RNA polymerase II distal enhancer sequence-specific binding)//GO:0043565(sequence-specific DNA binding)//GO:0046872(metal ion binding)//GO:0005515(protein binding)//GO:0003677(DNA bind…	GO:0006366(transcription from RNA polymerase II promoter)//GO:0007275(multicellular organism development)//GO:0000122(negative regulation of transcription from RNA polymerase II promoter)//GO:0007165(signal transduction)	ENSG00000095951	-0.289589	5.63329	5.47069	0.0193442	0.0818934	down	225	325	442	357	5.35554	5.5821	5.72009	5.81439	HIVEP1	protein_coding	3096	CIRIP|CRYBP1|GAAP|MBP-1|PRDII-BF1|Schnurri-1|ZAS1|ZNF40|ZNF40A	MIM:194540|HGNC:HGNC:4920|Ensembl:ENSG00000095951|HPRD:01925|Vega:OTTHUMG00000014265	human immunodeficiency virus type I enhancer binding protein 1		GO:0005739(mitochondrion)//GO:0005634(nucleus)	GO:0003676(nucleic acid binding)//GO:0000980(RNA polymerase II distal enhancer sequence-specific DNA binding)//GO:0044212(transcription regulatory region DNA binding)//GO:0001206(transcriptional repressor activity, RNA polymerase II distal enhancer sequence-specific binding)//GO:0043565(sequence-specific DNA binding)//GO:0046872(metal ion binding)//GO:0005515(protein binding)//GO:0003677(DNA bind…	GO:0006366(transcription from RNA polymerase II promoter)//GO:0007275(multicellular organism development)//GO:0000122(negative regulation of transcription from RNA polymerase II promoter)//GO:0007165(signal transduction)
chr8	123130197	123130333	diffreps_peak_100238	11.932	136	ENST00000287380	TBC1D31	231.6	1.16939e-12	1.01864e-10	up	93594	Gm85|WDR67	HGNC:HGNC:30888|Ensembl:ENSG00000156787|HPRD:11319|Vega:OTTHUMG00000165081	TBC1 domain family member 31		GO:0005813(centrosome)			ENSG00000156787	0.242559	5.76409	4.21133	0.0401649	0.143856	up	270	464	418	317	5.61685	6.09312	5.64001	5.64391	TBC1D31	protein_coding	93594	Gm85|WDR67	HGNC:HGNC:30888|Ensembl:ENSG00000156787|HPRD:11319|Vega:OTTHUMG00000165081	TBC1 domain family member 31		GO:0005813(centrosome)
chr2	200572201	200572580	diffreps_peak_64498	5.7604	379	ENST00000357799	SGO2	2.05413	1.73619e-06	3.4894e-05	up									ENSG00000163535	0.252225	6.53467	7.83688	0.0051222	0.0288468	up	561	682	678	567	6.66739	6.64678	6.33452	6.47902	SGO2	protein_coding
chr21	43690341	43690440	diffreps_peak_70093	12.786	99	ENST00000340648	RRP1B	366.8	1.63688e-13	3.87387e-11	up	23076	KIAA0179|NNP1L|Nnp1|PPP1R136|RRP1	MIM:610654|HGNC:HGNC:23818|Ensembl:ENSG00000160208|HPRD:10009|Vega:OTTHUMG00000086872	ribosomal RNA processing 1B		GO:0000792(heterochromatin)//GO:0005829(cytosol)//GO:0030688(preribosome, small subunit precursor)//GO:0005730(nucleolus)//GO:0000791(euchromatin)//GO:0005634(nucleus)	GO:0044822(poly(A) RNA binding)	GO:0006364(rRNA processing)//GO:0010923(negative regulation of phosphatase activity)	ENSG00000160208	0.349329	7.33403	22.67	1.93204e-06	3.08215e-05	up	944	1300	1160	934	7.41648	7.57543	7.1071	7.19722	RRP1B	protein_coding	23076	KIAA0179|NNP1L|Nnp1|PPP1R136|RRP1	MIM:610654|HGNC:HGNC:23818|Ensembl:ENSG00000160208|HPRD:10009|Vega:OTTHUMG00000086872	ribosomal RNA processing 1B		GO:0000792(heterochromatin)//GO:0005829(cytosol)//GO:0030688(preribosome, small subunit precursor)//GO:0005730(nucleolus)//GO:0000791(euchromatin)//GO:0005634(nucleus)	GO:0044822(poly(A) RNA binding)	GO:0006364(rRNA processing)//GO:0010923(negative regulation of phosphatase activity)
chr10	13499738	13500080	diffreps_peak_10133	11.8364	342	ENST00000378605	BEND7	653.1	1.45746e-12	1.19223e-10	up	222389	C10orf30	HGNC:HGNC:23514|Ensembl:ENSG00000165626|HPRD:12570|Vega:OTTHUMG00000017699	BEN domain containing 7		GO:0070062(extracellular exosome)	GO:0005515(protein binding)		ENSG00000165626	0.149357	4.89352	0.911981	0.339597	0.597616	up	158	227	249	167	4.84993	5.06817	4.89842	4.72688	BEND7	protein_coding	222389	C10orf30	HGNC:HGNC:23514|Ensembl:ENSG00000165626|HPRD:12570|Vega:OTTHUMG00000017699	BEN domain containing 7		GO:0070062(extracellular exosome)	GO:0005515(protein binding)
chr12	112938581	112938707	diffreps_peak_22583	5.51936	126	ENST00000228928	OAS3	6.88235	3.02442e-06	5.64071e-05	up	4940	p100|p100OAS	MIM:603351|HGNC:HGNC:8088|Ensembl:ENSG00000111331|HPRD:04519|Vega:OTTHUMG00000169795	2'-5'-oligoadenylate synthetase 3	hsa05160(Hepatitis C)//hsa05162(Measles)//hsa05164(Influenza A)//hsa05168(Herpes simplex infection)	GO:0005886(plasma membrane)//GO:0005829(cytosol)//GO:0043231(intracellular membrane-bounded organelle)//GO:0005654(nucleoplasm)//GO:0005615(extracellular space)//GO:0005737(cytoplasm)	GO:0001730(2'-5'-oligoadenylate synthetase activity)//GO:0005524(ATP binding)//GO:0003725(double-stranded RNA binding)//GO:0046872(metal ion binding)//GO:0005515(protein binding)//GO:0016740(transferase activity)	GO:0045071(negative regulation of viral genome replication)//GO:0008152(metabolic process)//GO:0060337(type I interferon signaling pathway)//GO:0060333(interferon-gamma-mediated signaling pathway)//GO:0019221(cytokine-mediated signaling pathway)//GO:0051607(defense response to virus)//GO:0009615(response to virus)//GO:0006955(immune response)//GO:0006139(nucleobase-containing compound metabolic p…	ENSG00000111331	0.855778	6.44496	82.6191	1.07482e-19	8.83761e-18	up	699	680	557	369	6.98386	6.64255	6.05206	5.86185	OAS3	protein_coding	4940	p100|p100OAS	MIM:603351|HGNC:HGNC:8088|Ensembl:ENSG00000111331|HPRD:04519|Vega:OTTHUMG00000169795	2'-5'-oligoadenylate synthetase 3	hsa05160(Hepatitis C)//hsa05162(Measles)//hsa05164(Influenza A)//hsa05168(Herpes simplex infection)	GO:0005886(plasma membrane)//GO:0005829(cytosol)//GO:0043231(intracellular membrane-bounded organelle)//GO:0005654(nucleoplasm)//GO:0005615(extracellular space)//GO:0005737(cytoplasm)	GO:0001730(2'-5'-oligoadenylate synthetase activity)//GO:0005524(ATP binding)//GO:0003725(double-stranded RNA binding)//GO:0046872(metal ion binding)//GO:0005515(protein binding)//GO:0016740(transferase activity)	GO:0045071(negative regulation of viral genome replication)//GO:0008152(metabolic process)//GO:0060337(type I interferon signaling pathway)//GO:0060333(interferon-gamma-mediated signaling pathway)//GO:0019221(cytokine-mediated signaling pathway)//GO:0051607(defense response to virus)//GO:0009615(response to virus)//GO:0006955(immune response)//GO:0006139(nucleobase-containing compound metabolic p…
chr11	68166081	68166760	diffreps_peak_16997	5.81291	679	ENST00000401547	KMT5B	3.2446	1.53848e-06	3.13729e-05	up	51111	CGI-85|CGI85|SUV420H1	MIM:610881|HGNC:HGNC:24283|Ensembl:ENSG00000110066|HPRD:11616|Vega:OTTHUMG00000150484	lysine methyltransferase 5B	hsa00310(Lysine degradation)		GO:0042799(histone methyltransferase activity (H4-K20 specific))	GO:0034773(histone H4-K20 trimethylation)	ENSG00000110066	-0.0302827	6.02644	0.0776489	0.780511	0.888359	down	366	426	571	403	6.05346	5.97041	6.08771	5.98839	KMT5B	protein_coding	51111	CGI-85|CGI85|SUV420H1	MIM:610881|HGNC:HGNC:24283|Ensembl:ENSG00000110066|HPRD:11616|Vega:OTTHUMG00000150484	lysine methyltransferase 5B	hsa00310(Lysine degradation)		GO:0042799(histone methyltransferase activity (H4-K20 specific))	GO:0034773(histone H4-K20 trimethylation)
chr20	435479	436340	diffreps_peak_66078	5.74891	861	ENST00000354200	TBC1D20	2.0356	1.78274e-06	3.57529e-05	up	128637	C20orf140|WARBM4	MIM:611663|HGNC:HGNC:16133|Ensembl:ENSG00000125875|HPRD:15472|Vega:OTTHUMG00000031637	TBC1 domain family member 20		GO:0005783(endoplasmic reticulum)//GO:0031965(nuclear membrane)//GO:0030173(integral component of Golgi membrane)//GO:0005789(endoplasmic reticulum membrane)	GO:0005096(GTPase activator activity)//GO:0005515(protein binding)//GO:0017137(Rab GTPase binding)	GO:0034389(lipid particle organization)//GO:1902953(positive regulation of ER to Golgi vesicle-mediated transport)//GO:1902017(regulation of cilium assembly)//GO:0070309(lens fiber cell morphogenesis)//GO:0019068(virion assembly)//GO:0043547(positive regulation of GTPase activity)//GO:0072520(seminiferous tubule development)//GO:0090110(cargo loading into COPII-coated vesicle)//GO:0001675(acrosom…	ENSG00000125875	-0.329648	5.828	8.03249	0.00459748	0.0265279	down	256	364	527	402	5.5405	5.74464	5.97255	5.98482	TBC1D20	protein_coding	128637	C20orf140|WARBM4	MIM:611663|HGNC:HGNC:16133|Ensembl:ENSG00000125875|HPRD:15472|Vega:OTTHUMG00000031637	TBC1 domain family member 20		GO:0005783(endoplasmic reticulum)//GO:0031965(nuclear membrane)//GO:0030173(integral component of Golgi membrane)//GO:0005789(endoplasmic reticulum membrane)	GO:0005096(GTPase activator activity)//GO:0005515(protein binding)//GO:0017137(Rab GTPase binding)	GO:0034389(lipid particle organization)//GO:1902953(positive regulation of ER to Golgi vesicle-mediated transport)//GO:1902017(regulation of cilium assembly)//GO:0070309(lens fiber cell morphogenesis)//GO:0019068(virion assembly)//GO:0043547(positive regulation of GTPase activity)//GO:0072520(seminiferous tubule development)//GO:0090110(cargo loading into COPII-coated vesicle)//GO:0001675(acrosom…
chr19	11146821	11147289	diffreps_peak_52697	12.3549	468	ENST00000592540	SPC24	533.8	4.41639e-13	5.08616e-11	up	147841	SPBC24	MIM:609394|HGNC:HGNC:26913|HPRD:15464	SPC24, NDC80 kinetochore complex component		GO:0005730(nucleolus)//GO:0005634(nucleus)//GO:0031262(Ndc80 complex)//GO:0000777(condensed chromosome kinetochore)//GO:0005829(cytosol)	GO:0005515(protein binding)	GO:0007067(mitotic nuclear division)//GO:0051301(cell division)//GO:0000278(mitotic cell cycle)//GO:0007264(small GTPase mediated signal transduction)	ENSG00000161888	0.55321	4.86746	12.2199	0.000473484	0.00406907	up	178	252	203	147	5.02023	5.21765	4.60698	4.54503	SPC24	protein_coding	147841	SPBC24	MIM:609394|HGNC:HGNC:26913|HPRD:15464	SPC24, NDC80 kinetochore complex component		GO:0005730(nucleolus)//GO:0005634(nucleus)//GO:0031262(Ndc80 complex)//GO:0000777(condensed chromosome kinetochore)//GO:0005829(cytosol)	GO:0005515(protein binding)	GO:0007067(mitotic nuclear division)//GO:0051301(cell division)//GO:0000278(mitotic cell cycle)//GO:0007264(small GTPase mediated signal transduction)
chr16	57154041	57154507	diffreps_peak_36756	5.94158	466	ENST00000309137	FAM192A	3086.7	1.14399e-06	2.41436e-05	up	80011	C16orf94|CDA018|CDA10|NIP30	HGNC:HGNC:29856|Ensembl:ENSG00000172775|HPRD:11389|Vega:OTTHUMG00000176660	family with sequence similarity 192 member A		GO:0005634(nucleus)	GO:0005515(protein binding)		ENSG00000172775	-0.123239	6.40642	1.69314	0.193197	0.437339	down	445	555	763	545	6.33428	6.35047	6.50433	6.42212	FAM192A	protein_coding	80011	C16orf94|CDA018|CDA10|NIP30	HGNC:HGNC:29856|Ensembl:ENSG00000172775|HPRD:11389|Vega:OTTHUMG00000176660	family with sequence similarity 192 member A		GO:0005634(nucleus)	GO:0005515(protein binding)
chr14	35403689	35404140	diffreps_peak_26452	5.01757	451	ENST00000557389	NFKBIA	5.30813	9.60347e-06	0.000158858	up	4792	IKBA|MAD-3|NFKBI	MIM:164008|HGNC:HGNC:7797|Ensembl:ENSG00000100906|HPRD:01235|Vega:OTTHUMG00000140220	NFKB inhibitor alpha	hsa04024(cAMP signaling pathway)//hsa04062(Chemokine signaling pathway)//hsa04064(NF-kappa B signaling pathway)//hsa04210(Apoptosis)//hsa04380(Osteoclast differentiation)//hsa04620(Toll-like receptor signaling pathway)//hsa04621(NOD-like receptor signaling pathway)//hsa04622(RIG-I-like receptor signaling pathway)//hsa04623(Cytosolic DNA-sensing pathway)//hsa04660(T cell receptor signaling pathway…	GO:0005886(plasma membrane)//GO:0005634(nucleus)//GO:0033256(I-kappaB/NF-kappaB complex)//GO:0005737(cytoplasm)//GO:0005829(cytosol)	GO:0031625(ubiquitin protein ligase binding)//GO:0032403(protein complex binding)//GO:0019899(enzyme binding)//GO:0042802(identical protein binding)//GO:0031072(heat shock protein binding)//GO:0008134(transcription factor binding)//GO:0008139(nuclear localization sequence binding)//GO:0005515(protein binding)//GO:0051059(NF-kappaB binding)	GO:0034166(toll-like receptor 10 signaling pathway)//GO:0000060(protein import into nucleus, translocation)//GO:0032270(positive regulation of cellular protein metabolic process)//GO:0010875(positive regulation of cholesterol efflux)//GO:0035666(TRIF-dependent toll-like receptor signaling pathway)//GO:0034142(toll-like receptor 4 signaling pathway)//GO:0010745(negative regulation of macrophage de…	ENSG00000100906	1.8817	5.13449	151.414	1.02231e-34	2.04293e-32	up	347	341	142	85	5.9769	5.65101	4.09886	3.76796	NFKBIA	protein_coding	4792	IKBA|MAD-3|NFKBI	MIM:164008|HGNC:HGNC:7797|Ensembl:ENSG00000100906|HPRD:01235|Vega:OTTHUMG00000140220	NFKB inhibitor alpha	hsa04024(cAMP signaling pathway)//hsa04062(Chemokine signaling pathway)//hsa04064(NF-kappa B signaling pathway)//hsa04210(Apoptosis)//hsa04380(Osteoclast differentiation)//hsa04620(Toll-like receptor signaling pathway)//hsa04621(NOD-like receptor signaling pathway)//hsa04622(RIG-I-like receptor signaling pathway)//hsa04623(Cytosolic DNA-sensing pathway)//hsa04660(T cell receptor signaling pathway…	GO:0005886(plasma membrane)//GO:0005634(nucleus)//GO:0033256(I-kappaB/NF-kappaB complex)//GO:0005737(cytoplasm)//GO:0005829(cytosol)	GO:0031625(ubiquitin protein ligase binding)//GO:0032403(protein complex binding)//GO:0019899(enzyme binding)//GO:0042802(identical protein binding)//GO:0031072(heat shock protein binding)//GO:0008134(transcription factor binding)//GO:0008139(nuclear localization sequence binding)//GO:0005515(protein binding)//GO:0051059(NF-kappaB binding)	GO:0034166(toll-like receptor 10 signaling pathway)//GO:0000060(protein import into nucleus, translocation)//GO:0032270(positive regulation of cellular protein metabolic process)//GO:0010875(positive regulation of cholesterol efflux)//GO:0035666(TRIF-dependent toll-like receptor signaling pathway)//GO:0034142(toll-like receptor 4 signaling pathway)//GO:0010745(negative regulation of macrophage de…
chr9	120877090	120877220	diffreps_peak_104594	5.17333	130	ENST00000373896	PHF19	96.4	6.7092e-06	0.000114231	up	26147	MTF2L1|PCL3|TDRD19B	MIM:609740|HGNC:HGNC:24566|Ensembl:ENSG00000119403|HPRD:17846|Vega:OTTHUMG00000020577	PHD finger protein 19		GO:0035098(ESC/E(Z) complex)//GO:0005654(nucleoplasm)	GO:0008270(zinc ion binding)//GO:0005515(protein binding)//GO:0035064(methylated histone binding)	GO:0061087(positive regulation of histone H3-K27 methylation)//GO:0016568(chromatin modification)//GO:0048863(stem cell differentiation)//GO:0040029(regulation of gene expression, epigenetic)//GO:0010467(gene expression)//GO:0006351(transcription, DNA-templated)//GO:0000122(negative regulation of transcription from RNA polymerase II promoter)//GO:0045814(negative regulation of gene expression, ep…	ENSG00000119403	0.659372	4.56862	14.477	0.000142151	0.00143396	up	174	183	154	118	4.98774	4.76036	4.21397	4.23247	PHF19	protein_coding	26147	MTF2L1|PCL3|TDRD19B	MIM:609740|HGNC:HGNC:24566|Ensembl:ENSG00000119403|HPRD:17846|Vega:OTTHUMG00000020577	PHD finger protein 19		GO:0035098(ESC/E(Z) complex)//GO:0005654(nucleoplasm)	GO:0008270(zinc ion binding)//GO:0005515(protein binding)//GO:0035064(methylated histone binding)	GO:0061087(positive regulation of histone H3-K27 methylation)//GO:0016568(chromatin modification)//GO:0048863(stem cell differentiation)//GO:0040029(regulation of gene expression, epigenetic)//GO:0010467(gene expression)//GO:0006351(transcription, DNA-templated)//GO:0000122(negative regulation of transcription from RNA polymerase II promoter)//GO:0045814(negative regulation of gene expression, ep…
chr22	36227521	36228280	diffreps_peak_72502	9.49785	759	ENST00000249066	APOL2	2.42465	3.178e-10	1.30337e-08	up	23780	APOL-II|APOL3	MIM:607252|HGNC:HGNC:619|Ensembl:ENSG00000128335|HPRD:06263|Vega:OTTHUMG00000150634	apolipoprotein L2		GO:0005789(endoplasmic reticulum membrane)//GO:0016021(integral component of membrane)//GO:0005576(extracellular region)//GO:0016020(membrane)	GO:0008289(lipid binding)//GO:0005102(receptor binding)//GO:0008035(high-density lipoprotein particle binding)	GO:0006953(acute-phase response)//GO:0042157(lipoprotein metabolic process)//GO:0060135(maternal process involved in female pregnancy)//GO:0006869(lipid transport)//GO:0007275(multicellular organism development)//GO:0006629(lipid metabolic process)//GO:0008203(cholesterol metabolic process)	ENSG00000128335	1.18819	4.57059	45.6267	1.45558e-11	5.19894e-10	up	182	229	117	98	5.052	5.08072	3.82477	3.96914	APOL2	protein_coding	23780	APOL-II|APOL3	MIM:607252|HGNC:HGNC:619|Ensembl:ENSG00000128335|HPRD:06263|Vega:OTTHUMG00000150634	apolipoprotein L2		GO:0005789(endoplasmic reticulum membrane)//GO:0016021(integral component of membrane)//GO:0005576(extracellular region)//GO:0016020(membrane)	GO:0008289(lipid binding)//GO:0005102(receptor binding)//GO:0008035(high-density lipoprotein particle binding)	GO:0006953(acute-phase response)//GO:0042157(lipoprotein metabolic process)//GO:0060135(maternal process involved in female pregnancy)//GO:0006869(lipid transport)//GO:0007275(multicellular organism development)//GO:0006629(lipid metabolic process)//GO:0008203(cholesterol metabolic process)
chr21	33488281	33489300	diffreps_peak_69715	12.5838	1019	ENST00000314399	DNAJC28	446.4	2.60748e-13	3.9157e-11	up	54943	C21orf55|C21orf78	HGNC:HGNC:1297|Ensembl:ENSG00000177692|HPRD:10752|Vega:OTTHUMG00000065531	DnaJ heat shock protein family (Hsp40) member C28		GO:0017119(Golgi transport complex)	GO:0005515(protein binding)	GO:0000301(retrograde transport, vesicle recycling within Golgi)//GO:0007030(Golgi organization)//GO:0048213(Golgi vesicle prefusion complex stabilization)//GO:0006890(retrograde vesicle-mediated transport, Golgi to ER)	ENSG00000177692	0.201993	-1.17862	0.0115067	0.914576	0.964018	up	0	2	0	2	-1.76399	-0.767539	-1.76399	-0.717755	DNAJC28	protein_coding	54943	C21orf55|C21orf78	HGNC:HGNC:1297|Ensembl:ENSG00000177692|HPRD:10752|Vega:OTTHUMG00000065531	DnaJ heat shock protein family (Hsp40) member C28		GO:0017119(Golgi transport complex)	GO:0005515(protein binding)	GO:0000301(retrograde transport, vesicle recycling within Golgi)//GO:0007030(Golgi organization)//GO:0048213(Golgi vesicle prefusion complex stabilization)//GO:0006890(retrograde vesicle-mediated transport, Golgi to ER)
chr7	73669418	73669590	diffreps_peak_94258	12.5694	172	ENST00000324941	VPS37D	14.7904	2.69506e-13	3.97759e-11	up	155382	WBSCR24	MIM:610039|HGNC:HGNC:18287|Ensembl:ENSG00000176428|Vega:OTTHUMG00000157227	vacuolar protein sorting 37 homolog D (S. cerevisiae)	hsa04144(Endocytosis)	GO:0010008(endosome membrane)//GO:0000813(ESCRT I complex)//GO:0031902(late endosome membrane)//GO:0070062(extracellular exosome)		GO:0061024(membrane organization)//GO:0015031(protein transport)//GO:0019068(virion assembly)//GO:0036258(multivesicular body assembly)//GO:0019082(viral protein processing)//GO:0039702(viral budding via host ESCRT complex)//GO:0075733(intracellular transport of virus)//GO:0016032(viral process)//GO:0006914(autophagy)//GO:0016197(endosomal transport)//GO:0019058(viral life cycle)	ENSG00000176428	0.458003	2.52689	1.84865	0.17395	0.409568	up	39	40	38	31	2.87581	2.62156	2.26334	2.36608	VPS37D	protein_coding	155382	WBSCR24	MIM:610039|HGNC:HGNC:18287|Ensembl:ENSG00000176428|Vega:OTTHUMG00000157227	vacuolar protein sorting 37 homolog D (S. cerevisiae)	hsa04144(Endocytosis)	GO:0010008(endosome membrane)//GO:0000813(ESCRT I complex)//GO:0031902(late endosome membrane)//GO:0070062(extracellular exosome)		GO:0061024(membrane organization)//GO:0015031(protein transport)//GO:0019068(virion assembly)//GO:0036258(multivesicular body assembly)//GO:0019082(viral protein processing)//GO:0039702(viral budding via host ESCRT complex)//GO:0075733(intracellular transport of virus)//GO:0016032(viral process)//GO:0006914(autophagy)//GO:0016197(endosomal transport)//GO:0019058(viral life cycle)
chr19	43596406	43597193	diffreps_peak_56308	5.5524	787	ENST00000525771	ZNF576	2.38994	2.80284e-06	5.2778e-05	up	79177	-	HGNC:HGNC:28357|HPRD:15855	zinc finger protein 576		GO:0005634(nucleus)	GO:0046872(metal ion binding)//GO:0005515(protein binding)//GO:0003677(DNA binding)	GO:0006351(transcription, DNA-templated)//GO:0006355(regulation of transcription, DNA-templated)	ENSG00000124444	0.0503956	2.57296	0.0230234	0.879397	0.94875	up	39	32	40	42	2.87581	2.31679	2.33291	2.78246	ZNF576	protein_coding	79177	-	HGNC:HGNC:28357|HPRD:15855	zinc finger protein 576		GO:0005634(nucleus)	GO:0046872(metal ion binding)//GO:0005515(protein binding)//GO:0003677(DNA binding)	GO:0006351(transcription, DNA-templated)//GO:0006355(regulation of transcription, DNA-templated)
chr9	93084621	93085138	diffreps_peak_103553	6.25671	517	ENST00000375472	SUSD3	2.91345	5.5372e-07	1.25681e-05	up	203328	-	MIM:616429|HGNC:HGNC:28391|Ensembl:ENSG00000157303|HPRD:15453|Vega:OTTHUMG00000020241	sushi domain containing 3		GO:0016021(integral component of membrane)//GO:0005886(plasma membrane)			ENSG00000157303	0.445153	2.01826	1.21258	0.270829	0.532106	up	25	29	31	17	2.26632	2.18356	1.98945	1.56566	SUSD3	protein_coding	203328	-	MIM:616429|HGNC:HGNC:28391|Ensembl:ENSG00000157303|HPRD:15453|Vega:OTTHUMG00000020241	sushi domain containing 3		GO:0016021(integral component of membrane)//GO:0005886(plasma membrane)
chr2	88055625	88055729	diffreps_peak_62247	5.91413	104	ENST00000347055	KRCC1	2.77344	1.21862e-06	2.55993e-05	up	51315	CHBP2	HGNC:HGNC:28039|Ensembl:ENSG00000172086|HPRD:11269|Vega:OTTHUMG00000130315	lysine-rich coiled-coil 1				GO:0098779(mitophagy in response to mitochondrial depolarization)	ENSG00000172086	-0.182282	1.99394	0.197359	0.656864	0.81339	down	28	14	31	27	2.42032	1.2298	1.98945	2.17893	KRCC1	protein_coding	51315	CHBP2	HGNC:HGNC:28039|Ensembl:ENSG00000172086|HPRD:11269|Vega:OTTHUMG00000130315	lysine-rich coiled-coil 1				GO:0098779(mitophagy in response to mitochondrial depolarization)
chr21	46190061	46190740	diffreps_peak_70738	11.1371	679	ENST00000397728	LSS	899.7	7.29327e-12	4.63262e-10	up	4047	CTRCT44|OSC	MIM:600909|HGNC:HGNC:6708|Ensembl:ENSG00000160285|HPRD:02945|Vega:OTTHUMG00000090633	lanosterol synthase (2,3-oxidosqualene-lanosterol cyclase)	hsa00100(Steroid biosynthesis)//	GO:0005811(lipid particle)//GO:0016020(membrane)//GO:0005789(endoplasmic reticulum membrane)	GO:0000250(lanosterol synthase activity)//GO:0016866(intramolecular transferase activity)	GO:0044281(small molecule metabolic process)//GO:0006694(steroid biosynthetic process)//GO:0008152(metabolic process)//GO:0031647(regulation of protein stability)//GO:0006695(cholesterol biosynthetic process)	ENSG00000160285	-0.375298	3.4235	2.25464	0.133225	0.342767	down	39	73	109	65	2.87581	3.45791	3.72478	3.3905	LSS	protein_coding	4047	CTRCT44|OSC	MIM:600909|HGNC:HGNC:6708|Ensembl:ENSG00000160285|HPRD:02945|Vega:OTTHUMG00000090633	lanosterol synthase (2,3-oxidosqualene-lanosterol cyclase)	hsa00100(Steroid biosynthesis)//	GO:0005811(lipid particle)//GO:0016020(membrane)//GO:0005789(endoplasmic reticulum membrane)	GO:0000250(lanosterol synthase activity)//GO:0016866(intramolecular transferase activity)	GO:0044281(small molecule metabolic process)//GO:0006694(steroid biosynthetic process)//GO:0008152(metabolic process)//GO:0031647(regulation of protein stability)//GO:0006695(cholesterol biosynthetic process)
chr4	84649161	84650140	diffreps_peak_81435	6.11482	979	ENST00000295887	CDS1	3.1883	7.67677e-07	1.68222e-05	up	1040	CDS	MIM:603548|HGNC:HGNC:1800|Ensembl:ENSG00000163624|HPRD:11944|Vega:OTTHUMG00000130428	CDP-diacylglycerol synthase 1	hsa00564(Glycerophospholipid metabolism)//	GO:0005783(endoplasmic reticulum)//GO:0016021(integral component of membrane)//GO:0005789(endoplasmic reticulum membrane)	GO:0004142(diacylglycerol cholinephosphotransferase activity)//GO:0004605(phosphatidate cytidylyltransferase activity)	GO:0006644(phospholipid metabolic process)//GO:0044281(small molecule metabolic process)//GO:0016024(CDP-diacylglycerol biosynthetic process)//GO:0007602(phototransduction)//GO:0046474(glycerophospholipid biosynthetic process)//GO:0006655(phosphatidylglycerol biosynthetic process)//GO:0006661(phosphatidylinositol biosynthetic process)//GO:0006657(CDP-choline pathway)//GO:0007165(signal transducti…	ENSG00000163624	0.170849	5.34507	1.59905	0.206047	0.452855	up	218	314	319	244	5.31028	5.53273	5.25271	5.26884	CDS1	protein_coding	1040	CDS	MIM:603548|HGNC:HGNC:1800|Ensembl:ENSG00000163624|HPRD:11944|Vega:OTTHUMG00000130428	CDP-diacylglycerol synthase 1	hsa00564(Glycerophospholipid metabolism)//	GO:0005783(endoplasmic reticulum)//GO:0016021(integral component of membrane)//GO:0005789(endoplasmic reticulum membrane)	GO:0004142(diacylglycerol cholinephosphotransferase activity)//GO:0004605(phosphatidate cytidylyltransferase activity)	GO:0006644(phospholipid metabolic process)//GO:0044281(small molecule metabolic process)//GO:0016024(CDP-diacylglycerol biosynthetic process)//GO:0007602(phototransduction)//GO:0046474(glycerophospholipid biosynthetic process)//GO:0006655(phosphatidylglycerol biosynthetic process)//GO:0006661(phosphatidylinositol biosynthetic process)//GO:0006657(CDP-choline pathway)//GO:0007165(signal transducti…
chr12	112140818	112141120	diffreps_peak_22538	11.7791	302	ENST00000257604	TRAFD1	756.5	1.66313e-12	1.30636e-10	up	10906	FLN29	MIM:613197|HGNC:HGNC:24808|Ensembl:ENSG00000135148|HPRD:10994|Vega:OTTHUMG00000169640	TRAF-type zinc finger domain containing 1			GO:0046872(metal ion binding)//GO:0005515(protein binding)	GO:0045824(negative regulation of innate immune response)//GO:0034097(response to cytokine)	ENSG00000135148	-0.132501	4.95199	0.741544	0.389173	0.650411	down	162	199	257	215	4.88564	4.88003	4.9436	5.08778	TRAFD1	protein_coding	10906	FLN29	MIM:613197|HGNC:HGNC:24808|Ensembl:ENSG00000135148|HPRD:10994|Vega:OTTHUMG00000169640	TRAF-type zinc finger domain containing 1			GO:0046872(metal ion binding)//GO:0005515(protein binding)	GO:0045824(negative regulation of innate immune response)//GO:0034097(response to cytokine)
chr1	54200166	54200589	diffreps_peak_4654	6.65952	423	ENST00000336230	MRPL37	2561.8	2.1902e-07	5.37019e-06	up	51253	L37mt|MRP-L2|MRP-L37|MRPL2|RPML2	MIM:611843|HGNC:HGNC:14034|Ensembl:ENSG00000116221|HPRD:14757|Vega:OTTHUMG00000008118	mitochondrial ribosomal protein L37		GO:0005743(mitochondrial inner membrane)//GO:0005739(mitochondrion)//GO:0005840(ribosome)//GO:0005761(mitochondrial ribosome)	GO:0044822(poly(A) RNA binding)//GO:0003735(structural constituent of ribosome)	GO:0070124(mitochondrial translational initiation)//GO:0006996(organelle organization)//GO:0006412(translation)//GO:0032543(mitochondrial translation)//GO:0070125(mitochondrial translational elongation)//GO:0070126(mitochondrial translational termination)	ENSG00000116221	0.0451906	6.48218	0.241739	0.622957	0.787878	up	523	593	777	529	6.5665	6.44568	6.53048	6.37928	MRPL37	protein_coding	51253	L37mt|MRP-L2|MRP-L37|MRPL2|RPML2	MIM:611843|HGNC:HGNC:14034|Ensembl:ENSG00000116221|HPRD:14757|Vega:OTTHUMG00000008118	mitochondrial ribosomal protein L37		GO:0005743(mitochondrial inner membrane)//GO:0005739(mitochondrion)//GO:0005840(ribosome)//GO:0005761(mitochondrial ribosome)	GO:0044822(poly(A) RNA binding)//GO:0003735(structural constituent of ribosome)	GO:0070124(mitochondrial translational initiation)//GO:0006996(organelle organization)//GO:0006412(translation)//GO:0032543(mitochondrial translation)//GO:0070125(mitochondrial translational elongation)//GO:0070126(mitochondrial translational termination)
chr1	28613246	28613361	diffreps_peak_3073	11.8235	115	ENST00000263974	TAF12	740.6	1.50147e-12	1.20234e-10	up	6883	TAF2J|TAFII20	MIM:600773|HGNC:HGNC:11545|Ensembl:ENSG00000120656|HPRD:15981|Vega:OTTHUMG00000003655	TATA-box binding protein associated factor 12	hsa03022(Basal transcription factors)	GO:0000125(PCAF complex)//GO:0030914(STAGA complex)//GO:0033276(transcription factor TFTC complex)//GO:0005669(transcription factor TFIID complex)//GO:0005654(nucleoplasm)	GO:0003700(transcription factor activity, sequence-specific DNA binding)//GO:0046982(protein heterodimerization activity)//GO:0008134(transcription factor binding)//GO:0005515(protein binding)//GO:0003677(DNA binding)//GO:0004402(histone acetyltransferase activity)//GO:0003713(transcription coactivator activity)	GO:0006325(chromatin organization)//GO:0006367(transcription initiation from RNA polymerase II promoter)//GO:1903506(regulation of nucleic acid-templated transcription)//GO:0010467(gene expression)//GO:0006352(DNA-templated transcription, initiation)//GO:0006366(transcription from RNA polymerase II promoter)//GO:0016032(viral process)//GO:0051091(positive regulation of sequence-specific DNA bindi…	ENSG00000120656	0.205735	5.53778	2.61996	0.105537	0.291942	up	279	333	372	266	5.66387	5.61697	5.47286	5.39248	TAF12	protein_coding	6883	TAF2J|TAFII20	MIM:600773|HGNC:HGNC:11545|Ensembl:ENSG00000120656|HPRD:15981|Vega:OTTHUMG00000003655	TATA-box binding protein associated factor 12	hsa03022(Basal transcription factors)	GO:0000125(PCAF complex)//GO:0030914(STAGA complex)//GO:0033276(transcription factor TFTC complex)//GO:0005669(transcription factor TFIID complex)//GO:0005654(nucleoplasm)	GO:0003700(transcription factor activity, sequence-specific DNA binding)//GO:0046982(protein heterodimerization activity)//GO:0008134(transcription factor binding)//GO:0005515(protein binding)//GO:0003677(DNA binding)//GO:0004402(histone acetyltransferase activity)//GO:0003713(transcription coactivator activity)	GO:0006325(chromatin organization)//GO:0006367(transcription initiation from RNA polymerase II promoter)//GO:1903506(regulation of nucleic acid-templated transcription)//GO:0010467(gene expression)//GO:0006352(DNA-templated transcription, initiation)//GO:0006366(transcription from RNA polymerase II promoter)//GO:0016032(viral process)//GO:0051091(positive regulation of sequence-specific DNA bindi…
chr9	106924132	106925180	diffreps_peak_104105	5.76487	1048	ENST00000277225	ZNF462	2.39585	1.71842e-06	3.45699e-05	up	58499	Zfp462	HGNC:HGNC:21684|Ensembl:ENSG00000148143|HPRD:10333|Vega:OTTHUMG00000020438	zinc finger protein 462		GO:0005634(nucleus)	GO:0003676(nucleic acid binding)//GO:0046872(metal ion binding)//GO:0003677(DNA binding)	GO:0006325(chromatin organization)//GO:0006351(transcription, DNA-templated)//GO:0045944(positive regulation of transcription from RNA polymerase II promoter)//GO:0043392(negative regulation of DNA binding)	ENSG00000148143	-0.104792	6.3098	1.13458	0.286809	0.550633	down	438	500	664	543	6.31149	6.20048	6.30453	6.41684	ZNF462	protein_coding	58499	Zfp462	HGNC:HGNC:21684|Ensembl:ENSG00000148143|HPRD:10333|Vega:OTTHUMG00000020438	zinc finger protein 462		GO:0005634(nucleus)	GO:0003676(nucleic acid binding)//GO:0046872(metal ion binding)//GO:0003677(DNA binding)	GO:0006325(chromatin organization)//GO:0006351(transcription, DNA-templated)//GO:0045944(positive regulation of transcription from RNA polymerase II promoter)//GO:0043392(negative regulation of DNA binding)
chr7	5505421	5505630	diffreps_peak_92832	10.0455	209	ENST00000382368	FBXL18	10.1699	9.00636e-11	4.3802e-09	up	80028	Fbl18	MIM:609084|HGNC:HGNC:21874|HPRD:07753	F-box and leucine-rich repeat protein 18			GO:0005515(protein binding)		ENSG00000155034	0.13876	4.11968	0.506065	0.476854	0.671911	up	115	106	108	130	4.39714	3.98393	3.71179	4.3701	FBXL18	protein_coding	80028	Fbl18	MIM:609084|HGNC:HGNC:21874|HPRD:07753	F-box and leucine-rich repeat protein 18			GO:0005515(protein binding)
chr20	3163121	3163940	diffreps_peak_66280	8.63091	819	ENST00000329152	LZTS3	2.52455	2.33931e-09	7.59107e-08	up	9762	PROSAPIP1	MIM:610484|Ensembl:ENSG00000088899|HPRD:11461|Vega:OTTHUMG00000031735	leucine zipper, putative tumor suppressor family member 3		GO:0014069(postsynaptic density)//GO:0030054(cell junction)//GO:0005856(cytoskeleton)//GO:0005737(cytoplasm)//GO:0045211(postsynaptic membrane)			ENSG00000088899	0.0299447	2.95117	0.0104232	0.918683	0.964018	up	42	51	61	48	2.97859	2.9571	2.9124	2.96737	LZTS3	protein_coding	9762	PROSAPIP1	MIM:610484|Ensembl:ENSG00000088899|HPRD:11461|Vega:OTTHUMG00000031735	leucine zipper, putative tumor suppressor family member 3		GO:0014069(postsynaptic density)//GO:0030054(cell junction)//GO:0005856(cytoskeleton)//GO:0005737(cytoplasm)//GO:0045211(postsynaptic membrane)
chr7	130322488	130323060	diffreps_peak_96439	9.90104	572	ENST00000222482	CPA4	2.48144	1.25592e-10	5.82513e-09	up	51200	CPA3	MIM:607635|HGNC:HGNC:15740|Ensembl:ENSG00000128510|HPRD:07405|Vega:OTTHUMG00000157825	carboxypeptidase A4		GO:0005575(cellular_component)//GO:0005615(extracellular space)	GO:0008270(zinc ion binding)//GO:0004181(metallocarboxypeptidase activity)	GO:0006508(proteolysis)//GO:0016573(histone acetylation)	ENSG00000128510	1.60464	5.67613	160.894	8.87623e-37	1.94624e-34	up	409	555	229	151	6.21304	6.35047	4.77887	4.58328	CPA4	protein_coding	51200	CPA3	MIM:607635|HGNC:HGNC:15740|Ensembl:ENSG00000128510|HPRD:07405|Vega:OTTHUMG00000157825	carboxypeptidase A4		GO:0005575(cellular_component)//GO:0005615(extracellular space)	GO:0008270(zinc ion binding)//GO:0004181(metallocarboxypeptidase activity)	GO:0006508(proteolysis)//GO:0016573(histone acetylation)
chr14	67180803	67181100	diffreps_peak_27157	11.8648	297	ENST00000315266	GPHN	724.7	1.36509e-12	1.13566e-10	up	10243	GEPH|GPH|GPHRYN|HKPX1|MOCODC	MIM:603930|HGNC:HGNC:15465|Ensembl:ENSG00000171723|HPRD:04893|Vega:OTTHUMG00000029785	gephyrin	hsa04727(GABAergic synapse)	GO:0005886(plasma membrane)//GO:0030054(cell junction)//GO:0005856(cytoskeleton)//GO:0005737(cytoplasm)//GO:0045211(postsynaptic membrane)	GO:0005524(ATP binding)//GO:0061599(molybdopterin molybdotransferase activity)//GO:0046872(metal ion binding)//GO:0005515(protein binding)//GO:0061598(molybdopterin adenylyltransferase activity)	GO:0072579(glycine receptor clustering)//GO:0044281(small molecule metabolic process)//GO:0018315(molybdenum incorporation into molybdenum-molybdopterin complex)//GO:0007529(establishment of synaptic specificity at neuromuscular junction)//GO:0006777(Mo-molybdopterin cofactor biosynthetic process)//GO:0032324(molybdopterin cofactor biosynthetic process)//GO:0006767(water-soluble vitamin metabolic…	ENSG00000171723	-0.100549	5.72461	0.703045	0.401769	0.650411	down	286	340	487	323	5.69942	5.6468	5.85922	5.6708	GPHN	protein_coding	10243	GEPH|GPH|GPHRYN|HKPX1|MOCODC	MIM:603930|HGNC:HGNC:15465|Ensembl:ENSG00000171723|HPRD:04893|Vega:OTTHUMG00000029785	gephyrin	hsa04727(GABAergic synapse)	GO:0005886(plasma membrane)//GO:0030054(cell junction)//GO:0005856(cytoskeleton)//GO:0005737(cytoplasm)//GO:0045211(postsynaptic membrane)	GO:0005524(ATP binding)//GO:0061599(molybdopterin molybdotransferase activity)//GO:0046872(metal ion binding)//GO:0005515(protein binding)//GO:0061598(molybdopterin adenylyltransferase activity)	GO:0072579(glycine receptor clustering)//GO:0044281(small molecule metabolic process)//GO:0018315(molybdenum incorporation into molybdenum-molybdopterin complex)//GO:0007529(establishment of synaptic specificity at neuromuscular junction)//GO:0006777(Mo-molybdopterin cofactor biosynthetic process)//GO:0032324(molybdopterin cofactor biosynthetic process)//GO:0006767(water-soluble vitamin metabolic…
chr1	175160261	175161000	diffreps_peak_7582	5.82962	739	ENST00000423313	KIAA0040	398.75	1.48041e-06	3.03097e-05	up	9674	-	MIM:616696|HGNC:HGNC:28950|Ensembl:ENSG00000235750|HPRD:13776|Vega:OTTHUMG00000034880	KIAA0040		GO:0016021(integral component of membrane)	GO:0005515(protein binding)		ENSG00000235750	-1.3606	6.60657	222.841	3.22311e-50	1.08262e-47	down	297	371	1223	842	5.75356	5.77198	7.18324	7.04794	KIAA0040	protein_coding	9674	-	MIM:616696|HGNC:HGNC:28950|Ensembl:ENSG00000235750|HPRD:13776|Vega:OTTHUMG00000034880	KIAA0040		GO:0016021(integral component of membrane)	GO:0005515(protein binding)
chr7	897921	898949	diffreps_peak_92171	5.79856	1028	ENST00000265846	ADAP1	2.36005	1.59017e-06	3.22908e-05	up	11033	CENTA1|GCS1L|p42IP4	MIM:608114|HGNC:HGNC:16486|Ensembl:ENSG00000105963|HPRD:09733|Vega:OTTHUMG00000023380	ArfGAP with dual PH domains 1		GO:0005886(plasma membrane)//GO:0005634(nucleus)//GO:0005737(cytoplasm)	GO:0005096(GTPase activator activity)//GO:0046872(metal ion binding)//GO:0005515(protein binding)//GO:0043533(inositol 1,3,4,5 tetrakisphosphate binding)	GO:0007166(cell surface receptor signaling pathway)//GO:0043087(regulation of GTPase activity)//GO:0043547(positive regulation of GTPase activity)	ENSG00000105963	0.53063	1.44124	1.13388	0.286959	0.550787	up	9	27	24	6	0.941386	2.08738	1.65109	0.30482	ADAP1	protein_coding	11033	CENTA1|GCS1L|p42IP4	MIM:608114|HGNC:HGNC:16486|Ensembl:ENSG00000105963|HPRD:09733|Vega:OTTHUMG00000023380	ArfGAP with dual PH domains 1		GO:0005886(plasma membrane)//GO:0005634(nucleus)//GO:0005737(cytoplasm)	GO:0005096(GTPase activator activity)//GO:0046872(metal ion binding)//GO:0005515(protein binding)//GO:0043533(inositol 1,3,4,5 tetrakisphosphate binding)	GO:0007166(cell surface receptor signaling pathway)//GO:0043087(regulation of GTPase activity)//GO:0043547(positive regulation of GTPase activity)
chr17	48575801	48577020	diffreps_peak_43986	9.2989	1219	ENST00000332503	HOXB4	2.15866	5.02459e-10	1.95335e-08	up	3214	HOX-2.6|HOX2|HOX2F	MIM:142965|HGNC:HGNC:5115|HPRD:07032	homeobox B4		GO:0005634(nucleus)	GO:0043565(sequence-specific DNA binding)//GO:0003700(transcription factor activity, sequence-specific DNA binding)	GO:0002011(morphogenesis of an epithelial sheet)//GO:0048536(spleen development)//GO:0006351(transcription, DNA-templated)//GO:0060216(definitive hemopoiesis)//GO:0008283(cell proliferation)//GO:0060218(hematopoietic stem cell differentiation)//GO:0048539(bone marrow development)//GO:0009952(anterior/posterior pattern specification)//GO:0045944(positive regulation of transcription from RNA polyme…	ENSG00000182742	0.646634	4.03188	10.3616	0.00128793	0.00927579	up	130	113	122	68	4.57169	4.07452	3.88391	3.45381	HOXB4	protein_coding	3214	HOX-2.6|HOX2|HOX2F	MIM:142965|HGNC:HGNC:5115|HPRD:07032	homeobox B4		GO:0005634(nucleus)	GO:0043565(sequence-specific DNA binding)//GO:0003700(transcription factor activity, sequence-specific DNA binding)	GO:0002011(morphogenesis of an epithelial sheet)//GO:0048536(spleen development)//GO:0006351(transcription, DNA-templated)//GO:0060216(definitive hemopoiesis)//GO:0008283(cell proliferation)//GO:0060218(hematopoietic stem cell differentiation)//GO:0048539(bone marrow development)//GO:0009952(anterior/posterior pattern specification)//GO:0045944(positive regulation of transcription from RNA polyme…
chr17	78173141	78173527	diffreps_peak_45895	12.3677	386	ENST00000225777	SYNGR2	12.6293	4.28887e-13	5.08616e-11	up	9144	-	MIM:603926|HGNC:HGNC:11499|Ensembl:ENSG00000108639|HPRD:04891|Vega:OTTHUMG00000177457	synaptogyrin 2		GO:0016021(integral component of membrane)//GO:0030672(synaptic vesicle membrane)//GO:0031594(neuromuscular junction)//GO:0070062(extracellular exosome)	GO:0005515(protein binding)		ENSG00000108639	0.0144885	6.19026	0.019873	0.887893	0.952577	up	416	486	623	451	6.23743	6.15967	6.21293	6.15002	SYNGR2	protein_coding	9144	-	MIM:603926|HGNC:HGNC:11499|Ensembl:ENSG00000108639|HPRD:04891|Vega:OTTHUMG00000177457	synaptogyrin 2		GO:0016021(integral component of membrane)//GO:0030672(synaptic vesicle membrane)//GO:0031594(neuromuscular junction)//GO:0070062(extracellular exosome)	GO:0005515(protein binding)
chr1	40546561	40547380	diffreps_peak_4067	6.08832	819	ENST00000372699	ZNF684	2.81585	8.1598e-07	1.77606e-05	up	127396	-	HGNC:HGNC:28418|Ensembl:ENSG00000117010|HPRD:11328|Vega:OTTHUMG00000007359	zinc finger protein 684		GO:0005622(intracellular)//GO:0005634(nucleus)	GO:0003676(nucleic acid binding)//GO:0046872(metal ion binding)//GO:0003677(DNA binding)	GO:0006351(transcription, DNA-templated)//GO:0006355(regulation of transcription, DNA-templated)	ENSG00000117010	0.983684	3.0655	11.8954	0.000563466	0.00470409	up	57	79	47	35	3.40491	3.56893	2.55296	2.53172	ZNF684	protein_coding	127396	-	HGNC:HGNC:28418|Ensembl:ENSG00000117010|HPRD:11328|Vega:OTTHUMG00000007359	zinc finger protein 684		GO:0005622(intracellular)//GO:0005634(nucleus)	GO:0003676(nucleic acid binding)//GO:0046872(metal ion binding)//GO:0003677(DNA binding)	GO:0006351(transcription, DNA-templated)//GO:0006355(regulation of transcription, DNA-templated)
chr11	65658286	65658420	diffreps_peak_16405	13.0013	134	ENST00000308639	RELA	295.3	9.96914e-14	3.87387e-11	up	5970	NFKB3|p65	MIM:164014|HGNC:HGNC:9955|Ensembl:ENSG00000173039|HPRD:01241|Vega:OTTHUMG00000166566	v-rel avian reticuloendotheliosis viral oncogene homolog A	hsa04010(MAPK signaling pathway)//hsa04014(Ras signaling pathway)//hsa04024(cAMP signaling pathway)//hsa04062(Chemokine signaling pathway)//hsa04064(NF-kappa B signaling pathway)//hsa04066(HIF-1 signaling pathway)//hsa04071(Sphingolipid signaling pathway)//hsa04151(PI3K-Akt signaling pathway)//hsa04210(Apoptosis)//	GO:0033256(I-kappaB/NF-kappaB complex)//GO:0005829(cytosol)//GO:0005667(transcription factor complex)//GO:0005654(nucleoplasm)//GO:0071159(NF-kappaB complex)//GO:0005634(nucleus)//GO:0005737(cytoplasm)	GO:0042826(histone deacetylase binding)//GO:0031490(chromatin DNA binding)//GO:0003700(transcription factor activity, sequence-specific DNA binding)//GO:0000978(RNA polymerase II core promoter proximal region sequence-specific DNA binding)//GO:0008134(transcription factor binding)//GO:0003705(transcription factor activity, RNA polymerase II distal enhancer sequence-specific binding)//GO:0071532(a…	GO:0034166(toll-like receptor 10 signaling pathway)//GO:0007249(I-kappaB kinase/NF-kappaB signaling)//GO:0043066(negative regulation of apoptotic process)//GO:0043123(positive regulation of I-kappaB kinase/NF-kappaB signaling)//GO:0035666(TRIF-dependent toll-like receptor signaling pathway)//GO:0071356(cellular response to tumor necrosis factor)//GO:0034142(toll-like receptor 4 signaling pathway)…	ENSG00000173039	-0.0445214	6.04686	0.169938	0.68017	0.824407	down	370	429	556	432	6.06907	5.98048	6.04948	6.08819	RELA	protein_coding	5970	NFKB3|p65	MIM:164014|HGNC:HGNC:9955|Ensembl:ENSG00000173039|HPRD:01241|Vega:OTTHUMG00000166566	v-rel avian reticuloendotheliosis viral oncogene homolog A	hsa04010(MAPK signaling pathway)//hsa04014(Ras signaling pathway)//hsa04024(cAMP signaling pathway)//hsa04062(Chemokine signaling pathway)//hsa04064(NF-kappa B signaling pathway)//hsa04066(HIF-1 signaling pathway)//hsa04071(Sphingolipid signaling pathway)//hsa04151(PI3K-Akt signaling pathway)//hsa04210(Apoptosis)//	GO:0033256(I-kappaB/NF-kappaB complex)//GO:0005829(cytosol)//GO:0005667(transcription factor complex)//GO:0005654(nucleoplasm)//GO:0071159(NF-kappaB complex)//GO:0005634(nucleus)//GO:0005737(cytoplasm)	GO:0042826(histone deacetylase binding)//GO:0031490(chromatin DNA binding)//GO:0003700(transcription factor activity, sequence-specific DNA binding)//GO:0000978(RNA polymerase II core promoter proximal region sequence-specific DNA binding)//GO:0008134(transcription factor binding)//GO:0003705(transcription factor activity, RNA polymerase II distal enhancer sequence-specific binding)//GO:0071532(a…	GO:0034166(toll-like receptor 10 signaling pathway)//GO:0007249(I-kappaB kinase/NF-kappaB signaling)//GO:0043066(negative regulation of apoptotic process)//GO:0043123(positive regulation of I-kappaB kinase/NF-kappaB signaling)//GO:0035666(TRIF-dependent toll-like receptor signaling pathway)//GO:0071356(cellular response to tumor necrosis factor)//GO:0034142(toll-like receptor 4 signaling pathway)…
chr3	160565213	160565588	diffreps_peak_78401	6.07817	375	ENST00000334256	KPNA4	2.68747	8.35285e-07	1.81644e-05	up	3840	IPOA3|QIP1|SRP3	MIM:602970|HGNC:HGNC:6397|Ensembl:ENSG00000186432|HPRD:04275|Vega:OTTHUMG00000159033	karyopherin subunit alpha 4		GO:0005654(nucleoplasm)//GO:0070062(extracellular exosome)//GO:0005643(nuclear pore)//GO:0005829(cytosol)	GO:0008139(nuclear localization sequence binding)//GO:0005515(protein binding)//GO:0008565(protein transporter activity)	GO:0042542(response to hydrogen peroxide)//GO:0019221(cytokine-mediated signaling pathway)//GO:0019048(modulation by virus of host morphology or physiology)//GO:0006607(NLS-bearing protein import into nucleus)//GO:0019054(modulation by virus of host process)//GO:0019058(viral life cycle)	ENSG00000186432	0.469973	7.42422	42.522	7.09461e-11	2.34806e-09	up	1071	1402	1232	905	7.59829	7.68424	7.1938	7.15181	KPNA4	protein_coding	3840	IPOA3|QIP1|SRP3	MIM:602970|HGNC:HGNC:6397|Ensembl:ENSG00000186432|HPRD:04275|Vega:OTTHUMG00000159033	karyopherin subunit alpha 4		GO:0005654(nucleoplasm)//GO:0070062(extracellular exosome)//GO:0005643(nuclear pore)//GO:0005829(cytosol)	GO:0008139(nuclear localization sequence binding)//GO:0005515(protein binding)//GO:0008565(protein transporter activity)	GO:0042542(response to hydrogen peroxide)//GO:0019221(cytokine-mediated signaling pathway)//GO:0019048(modulation by virus of host morphology or physiology)//GO:0006607(NLS-bearing protein import into nucleus)//GO:0019054(modulation by virus of host process)//GO:0019058(viral life cycle)
chrX	47565251	47565520	diffreps_peak_107876	8.85045	269	ENST00000377039	ARAF	168	1.41108e-09	4.932e-08	up	369	A-RAF|ARAF1|PKS2|RAFA1	MIM:311010|HGNC:HGNC:646|Ensembl:ENSG00000078061|HPRD:02405|Vega:OTTHUMG00000021446	A-Raf proto-oncogene, serine/threonine kinase	hsa04012(ErbB signaling pathway)//hsa04068(FoxO signaling pathway)//hsa04270(Vascular smooth muscle contraction)//hsa04650(Natural killer cell mediated cytotoxicity)//hsa04720(Long-term potentiation)//hsa04726(Serotonergic synapse)//hsa04730(Long-term depression)//hsa04810(Regulation of actin cytoskeleton)//hsa04910(Insulin signaling pathway)//hsa04914(Progesterone-mediated oocyte maturation)//hs…	GO:0005739(mitochondrion)//GO:0005575(cellular_component)//GO:0005829(cytosol)	GO:0004674(protein serine/threonine kinase activity)//GO:0004672(protein kinase activity)//GO:0005524(ATP binding)//GO:0046872(metal ion binding)//GO:0005515(protein binding)//GO:0005057(receptor signaling protein activity)	GO:0035556(intracellular signal transduction)//GO:0007411(axon guidance)//GO:0045087(innate immune response)//GO:0008286(insulin receptor signaling pathway)//GO:0006468(protein phosphorylation)//GO:0000165(MAPK cascade)//GO:0007173(epidermal growth factor receptor signaling pathway)//GO:0007264(small GTPase mediated signal transduction)//GO:0033138(positive regulation of peptidyl-serine phosphory…	ENSG00000078061	0.370713	4.59966	4.67879	0.0305447	0.116758	up	167	167	174	137	4.92906	4.62987	4.38749	4.44472	ARAF	protein_coding	369	A-RAF|ARAF1|PKS2|RAFA1	MIM:311010|HGNC:HGNC:646|Ensembl:ENSG00000078061|HPRD:02405|Vega:OTTHUMG00000021446	A-Raf proto-oncogene, serine/threonine kinase	hsa04012(ErbB signaling pathway)//hsa04068(FoxO signaling pathway)//hsa04270(Vascular smooth muscle contraction)//hsa04650(Natural killer cell mediated cytotoxicity)//hsa04720(Long-term potentiation)//hsa04726(Serotonergic synapse)//hsa04730(Long-term depression)//hsa04810(Regulation of actin cytoskeleton)//hsa04910(Insulin signaling pathway)//hsa04914(Progesterone-mediated oocyte maturation)//hs…	GO:0005739(mitochondrion)//GO:0005575(cellular_component)//GO:0005829(cytosol)	GO:0004674(protein serine/threonine kinase activity)//GO:0004672(protein kinase activity)//GO:0005524(ATP binding)//GO:0046872(metal ion binding)//GO:0005515(protein binding)//GO:0005057(receptor signaling protein activity)	GO:0035556(intracellular signal transduction)//GO:0007411(axon guidance)//GO:0045087(innate immune response)//GO:0008286(insulin receptor signaling pathway)//GO:0006468(protein phosphorylation)//GO:0000165(MAPK cascade)//GO:0007173(epidermal growth factor receptor signaling pathway)//GO:0007264(small GTPase mediated signal transduction)//GO:0033138(positive regulation of peptidyl-serine phosphory…
chr4	41644499	41644626	diffreps_peak_80929	5.16575	127	ENST00000313860	LIMCH1	4.46615	6.82732e-06	0.000116102	up	22998	LIMCH1A|LMO7B	HGNC:HGNC:29191|Ensembl:ENSG00000064042|HPRD:11125|Vega:OTTHUMG00000160575	LIM and calponin homology domains 1			GO:0008270(zinc ion binding)//GO:0003779(actin binding)	GO:0031032(actomyosin structure organization)	ENSG00000064042	0.53402	5.0253	12.6191	0.000382378	0.00338564	up	216	259	222	171	5.29708	5.25687	4.73457	4.76065	LIMCH1	protein_coding	22998	LIMCH1A|LMO7B	HGNC:HGNC:29191|Ensembl:ENSG00000064042|HPRD:11125|Vega:OTTHUMG00000160575	LIM and calponin homology domains 1			GO:0008270(zinc ion binding)//GO:0003779(actin binding)	GO:0031032(actomyosin structure organization)
chr7	1957628	1957719	diffreps_peak_92366	5.90961	91	ENST00000265854	MAD1L1	3.7654	1.23139e-06	2.58456e-05	up	8379	MAD1|PIG9|TP53I9|TXBP181	MIM:602686|HGNC:HGNC:6762|Ensembl:ENSG00000002822|HPRD:04065|Vega:OTTHUMG00000151493	MAD1 mitotic arrest deficient-like 1 (yeast)	hsa04110(Cell cycle)//hsa04914(Progesterone-mediated oocyte maturation)//hsa05203(Viral carcinogenesis)	GO:0015629(actin cytoskeleton)//GO:0072686(mitotic spindle)//GO:0000776(kinetochore)//GO:0005829(cytosol)//GO:0005813(centrosome)//GO:0005819(spindle)//GO:0000777(condensed chromosome kinetochore)//GO:0005643(nuclear pore)//GO:0005634(nucleus)//GO:0005737(cytoplasm)//GO:0000922(spindle pole)	GO:0005515(protein binding)	GO:0048538(thymus development)//GO:0007067(mitotic nuclear division)//GO:0090235(regulation of metaphase plate congression)//GO:0051301(cell division)//GO:0000278(mitotic cell cycle)//GO:0007264(small GTPase mediated signal transduction)//GO:0007094(mitotic spindle assembly checkpoint)//GO:0042130(negative regulation of T cell proliferation)//GO:0007093(mitotic cell cycle checkpoint)	ENSG00000002822	0.513026	4.56384	8.80605	0.00300458	0.0186819	up	122	224	165	122	4.48123	5.04915	4.31198	4.27982	MAD1L1	protein_coding	8379	MAD1|PIG9|TP53I9|TXBP181	MIM:602686|HGNC:HGNC:6762|Ensembl:ENSG00000002822|HPRD:04065|Vega:OTTHUMG00000151493	MAD1 mitotic arrest deficient-like 1 (yeast)	hsa04110(Cell cycle)//hsa04914(Progesterone-mediated oocyte maturation)//hsa05203(Viral carcinogenesis)	GO:0015629(actin cytoskeleton)//GO:0072686(mitotic spindle)//GO:0000776(kinetochore)//GO:0005829(cytosol)//GO:0005813(centrosome)//GO:0005819(spindle)//GO:0000777(condensed chromosome kinetochore)//GO:0005643(nuclear pore)//GO:0005634(nucleus)//GO:0005737(cytoplasm)//GO:0000922(spindle pole)	GO:0005515(protein binding)	GO:0048538(thymus development)//GO:0007067(mitotic nuclear division)//GO:0090235(regulation of metaphase plate congression)//GO:0051301(cell division)//GO:0000278(mitotic cell cycle)//GO:0007264(small GTPase mediated signal transduction)//GO:0007094(mitotic spindle assembly checkpoint)//GO:0042130(negative regulation of T cell proliferation)//GO:0007093(mitotic cell cycle checkpoint)
chr5	179559691	179560120	diffreps_peak_86633	12.78	429	ENST00000437570	RUFY1	22.7152	1.65967e-13	3.87387e-11	up	80230	RABIP4|ZFYVE12	MIM:610327|HGNC:HGNC:19760|Ensembl:ENSG00000176783|HPRD:15282|Vega:OTTHUMG00000130913	RUN and FYVE domain containing 1	hsa04144(Endocytosis)	GO:0031901(early endosome membrane)//GO:0005634(nucleus)//GO:0043231(intracellular membrane-bounded organelle)//GO:0005737(cytoplasm)	GO:0008289(lipid binding)//GO:0008270(zinc ion binding)//GO:0005515(protein binding)//GO:0008565(protein transporter activity)	GO:0006897(endocytosis)//GO:0015031(protein transport)//GO:0030100(regulation of endocytosis)	ENSG00000176783	-0.13055	5.14566	0.815355	0.366549	0.628293	down	175	240	300	241	4.99593	5.14783	5.16482	5.25113	RUFY1	protein_coding	80230	RABIP4|ZFYVE12	MIM:610327|HGNC:HGNC:19760|Ensembl:ENSG00000176783|HPRD:15282|Vega:OTTHUMG00000130913	RUN and FYVE domain containing 1	hsa04144(Endocytosis)	GO:0031901(early endosome membrane)//GO:0005634(nucleus)//GO:0043231(intracellular membrane-bounded organelle)//GO:0005737(cytoplasm)	GO:0008289(lipid binding)//GO:0008270(zinc ion binding)//GO:0005515(protein binding)//GO:0008565(protein transporter activity)	GO:0006897(endocytosis)//GO:0015031(protein transport)//GO:0030100(regulation of endocytosis)
chr5	140697201	140697406	diffreps_peak_85443	13.0013	205	ENST00000230771	HARS2	295.3	9.96914e-14	3.87387e-11	up	23438	HARSL|HARSR|HO3|PRLTS2	MIM:600783|HGNC:HGNC:4817|Ensembl:ENSG00000112855|HPRD:02871|Vega:OTTHUMG00000129500	histidyl-tRNA synthetase 2	hsa00970(Aminoacyl-tRNA biosynthesis)	GO:0005739(mitochondrion)//GO:0005759(mitochondrial matrix)//GO:0005737(cytoplasm)	GO:0042803(protein homodimerization activity)//GO:0005524(ATP binding)//GO:0004821(histidine-tRNA ligase activity)//GO:0004812(aminoacyl-tRNA ligase activity)//GO:0044822(poly(A) RNA binding)//GO:0005515(protein binding)	GO:0008152(metabolic process)//GO:0006427(histidyl-tRNA aminoacylation)//GO:0010467(gene expression)//GO:0006418(tRNA aminoacylation for protein translation)//GO:0006412(translation)//GO:0032543(mitochondrial translation)	ENSG00000112855	-0.133962	5.60815	1.15558	0.282392	0.546338	down	275	293	420	329	5.64316	5.43353	5.64686	5.6972	HARS2	protein_coding	23438	HARSL|HARSR|HO3|PRLTS2	MIM:600783|HGNC:HGNC:4817|Ensembl:ENSG00000112855|HPRD:02871|Vega:OTTHUMG00000129500	histidyl-tRNA synthetase 2	hsa00970(Aminoacyl-tRNA biosynthesis)	GO:0005739(mitochondrion)//GO:0005759(mitochondrial matrix)//GO:0005737(cytoplasm)	GO:0042803(protein homodimerization activity)//GO:0005524(ATP binding)//GO:0004821(histidine-tRNA ligase activity)//GO:0004812(aminoacyl-tRNA ligase activity)//GO:0044822(poly(A) RNA binding)//GO:0005515(protein binding)	GO:0008152(metabolic process)//GO:0006427(histidyl-tRNA aminoacylation)//GO:0010467(gene expression)//GO:0006418(tRNA aminoacylation for protein translation)//GO:0006412(translation)//GO:0032543(mitochondrial translation)
chr21	32602601	32603292	diffreps_peak_69675	6.24774	691	ENST00000382549	C21orf59	3.54804	5.65279e-07	1.27926e-05	up	56683	C21orf48|CILD26|FBB18	MIM:615494|HGNC:HGNC:1301|Ensembl:ENSG00000159079|HPRD:10756|Vega:OTTHUMG00000179510	chromosome 21 open reading frame 59		GO:0005634(nucleus)//GO:0005829(cytosol)		GO:0048858(cell projection morphogenesis)	ENSG00000159079	0.673304	4.1735	12.2686	0.000461278	0.00397283	up	113	161	118	87	4.37219	4.57772	3.83679	3.8008	C21orf59	protein_coding	56683	C21orf48|CILD26|FBB18	MIM:615494|HGNC:HGNC:1301|Ensembl:ENSG00000159079|HPRD:10756|Vega:OTTHUMG00000179510	chromosome 21 open reading frame 59		GO:0005634(nucleus)//GO:0005829(cytosol)		GO:0048858(cell projection morphogenesis)
chr4	38688601	38689071	diffreps_peak_80832	5.62475	470	ENST00000261438	KLF3	2.03558	2.37275e-06	4.56477e-05	up	51274	BKLF	MIM:609392|HGNC:HGNC:16516|Ensembl:ENSG00000109787|HPRD:13920|Vega:OTTHUMG00000097821	Kruppel-like factor 3 (basic)	hsa05202(Transcriptional misregulation in cancer)	GO:0005634(nucleus)	GO:0046872(metal ion binding)//GO:0005515(protein binding)//GO:0003677(DNA binding)//GO:0003700(transcription factor activity, sequence-specific DNA binding)	GO:0007275(multicellular organism development)//GO:0006351(transcription, DNA-templated)//GO:0006355(regulation of transcription, DNA-templated)//GO:1901653(cellular response to peptide)	ENSG00000109787	0.143348	6.34864	2.19251	0.138693	0.35117	up	488	564	630	510	6.4669	6.37359	6.22899	6.3267	KLF3	protein_coding	51274	BKLF	MIM:609392|HGNC:HGNC:16516|Ensembl:ENSG00000109787|HPRD:13920|Vega:OTTHUMG00000097821	Kruppel-like factor 3 (basic)	hsa05202(Transcriptional misregulation in cancer)	GO:0005634(nucleus)	GO:0046872(metal ion binding)//GO:0005515(protein binding)//GO:0003677(DNA binding)//GO:0003700(transcription factor activity, sequence-specific DNA binding)	GO:0007275(multicellular organism development)//GO:0006351(transcription, DNA-templated)//GO:0006355(regulation of transcription, DNA-templated)//GO:1901653(cellular response to peptide)
chr6	7541574	7542085	diffreps_peak_87382	10.6058	511	ENST00000379802	DSP	8.4745	2.47856e-11	1.41213e-09	up	1832	DCWHKTA|DP	MIM:125647|HGNC:HGNC:3052|Ensembl:ENSG00000096696|HPRD:00513|Vega:OTTHUMG00000014212	desmoplakin	hsa05412(Arrhythmogenic right ventricular cardiomyopathy (ARVC))	GO:0001533(cornified envelope)//GO:0005916(fascia adherens)//GO:0005886(plasma membrane)//GO:0070062(extracellular exosome)//GO:0014704(intercalated disc)//GO:0030057(desmosome)//GO:0016323(basolateral plasma membrane)//GO:0005882(intermediate filament)//GO:0005634(nucleus)//GO:0005737(cytoplasm)	GO:0005080(protein kinase C binding)//GO:0005200(structural constituent of cytoskeleton)//GO:0005198(structural molecule activity)//GO:0030674(protein binding, bridging)//GO:0086083(cell adhesive protein binding involved in bundle of His cell-Purkinje myocyte communication)//GO:0097110(scaffold protein binding)//GO:0044822(poly(A) RNA binding)//GO:0050839(cell adhesion molecule binding)//GO:00055…	GO:0006921(cellular component disassembly involved in execution phase of apoptosis)//GO:0071896(protein localization to adherens junction)//GO:0018149(peptide cross-linking)//GO:0045109(intermediate filament organization)//GO:0098911(regulation of ventricular cardiac muscle cell action potential)//GO:0030216(keratinocyte differentiation)//GO:0012501(programmed cell death)//GO:0003223(ventricular …	ENSG00000096696	-0.23527	9.4403	20.1843	7.05785e-06	9.88663e-05	down	3593	4277	6302	4809	9.34298	9.29197	9.54627	9.55913	DSP	protein_coding	1832	DCWHKTA|DP	MIM:125647|HGNC:HGNC:3052|Ensembl:ENSG00000096696|HPRD:00513|Vega:OTTHUMG00000014212	desmoplakin	hsa05412(Arrhythmogenic right ventricular cardiomyopathy (ARVC))	GO:0001533(cornified envelope)//GO:0005916(fascia adherens)//GO:0005886(plasma membrane)//GO:0070062(extracellular exosome)//GO:0014704(intercalated disc)//GO:0030057(desmosome)//GO:0016323(basolateral plasma membrane)//GO:0005882(intermediate filament)//GO:0005634(nucleus)//GO:0005737(cytoplasm)	GO:0005080(protein kinase C binding)//GO:0005200(structural constituent of cytoskeleton)//GO:0005198(structural molecule activity)//GO:0030674(protein binding, bridging)//GO:0086083(cell adhesive protein binding involved in bundle of His cell-Purkinje myocyte communication)//GO:0097110(scaffold protein binding)//GO:0044822(poly(A) RNA binding)//GO:0050839(cell adhesion molecule binding)//GO:00055…	GO:0006921(cellular component disassembly involved in execution phase of apoptosis)//GO:0071896(protein localization to adherens junction)//GO:0018149(peptide cross-linking)//GO:0045109(intermediate filament organization)//GO:0098911(regulation of ventricular cardiac muscle cell action potential)//GO:0030216(keratinocyte differentiation)//GO:0012501(programmed cell death)//GO:0003223(ventricular …
chr17	2691760	2691895	diffreps_peak_40281	5.59787	135	ENST00000435359	CLUH	2.30416	2.52426e-06	4.81832e-05	up	23277	CLU1|KIAA0664	MIM:616184|HGNC:HGNC:29094|Ensembl:ENSG00000132361|HPRD:10014|Vega:OTTHUMG00000177575	clustered mitochondria (cluA/CLU1) homolog		GO:0005737(cytoplasm)	GO:0003729(mRNA binding)	GO:0007005(mitochondrion organization)//GO:0048312(intracellular distribution of mitochondria)	ENSG00000132361	0.199333	7.06684	6.58027	0.0103161	0.0505934	up	761	1014	1048	798	7.10619	7.2176	6.96095	6.97068	CLUH	protein_coding	23277	CLU1|KIAA0664	MIM:616184|HGNC:HGNC:29094|Ensembl:ENSG00000132361|HPRD:10014|Vega:OTTHUMG00000177575	clustered mitochondria (cluA/CLU1) homolog		GO:0005737(cytoplasm)	GO:0003729(mRNA binding)	GO:0007005(mitochondrion organization)//GO:0048312(intracellular distribution of mitochondria)
chr1	56645321	56645481	diffreps_peak_4740	6.5472	160	ENST00000371244	PRKAA2	2.07073	2.83662e-07	6.83589e-06	up	5563	AMPK|AMPK2|AMPKa2|PRKAA	MIM:600497|HGNC:HGNC:9377|Ensembl:ENSG00000162409|HPRD:02735|Vega:OTTHUMG00000008282	protein kinase AMP-activated catalytic subunit alpha 2	hsa04068(FoxO signaling pathway)//hsa04140(Regulation of autophagy)//hsa04150(mTOR signaling pathway)//hsa04151(PI3K-Akt signaling pathway)//hsa04152(AMPK signaling pathway)//	GO:0005654(nucleoplasm)//GO:0031588(nucleotide-activated protein kinase complex)//GO:0005737(cytoplasm)//GO:0005829(cytosol)	GO:0004674(protein serine/threonine kinase activity)//GO:0004672(protein kinase activity)//GO:0050405([acetyl-CoA carboxylase] kinase activity)//GO:0003682(chromatin binding)//GO:0004712(protein serine/threonine/tyrosine kinase activity)//GO:0004679(AMP-activated protein kinase activity)//GO:0005524(ATP binding)//GO:0035174(histone serine kinase activity)//GO:0046872(metal ion binding)//GO:000551…	GO:0061024(membrane organization)//GO:0045821(positive regulation of glycolytic process)//GO:0043066(negative regulation of apoptotic process)//GO:0042149(cellular response to glucose starvation)//GO:0048511(rhythmic process)//GO:0032007(negative regulation of TOR signaling)//GO:0035404(histone-serine phosphorylation)//GO:0006112(energy reserve metabolic process)//GO:0042752(regulation of circadi…	ENSG00000162409	0.962965	4.57566	30.6197	3.16376e-08	6.94663e-07	up	180	210	158	85	5.03621	4.95689	4.25038	3.76796	PRKAA2	protein_coding	5563	AMPK|AMPK2|AMPKa2|PRKAA	MIM:600497|HGNC:HGNC:9377|Ensembl:ENSG00000162409|HPRD:02735|Vega:OTTHUMG00000008282	protein kinase AMP-activated catalytic subunit alpha 2	hsa04068(FoxO signaling pathway)//hsa04140(Regulation of autophagy)//hsa04150(mTOR signaling pathway)//hsa04151(PI3K-Akt signaling pathway)//hsa04152(AMPK signaling pathway)//	GO:0005654(nucleoplasm)//GO:0031588(nucleotide-activated protein kinase complex)//GO:0005737(cytoplasm)//GO:0005829(cytosol)	GO:0004674(protein serine/threonine kinase activity)//GO:0004672(protein kinase activity)//GO:0050405([acetyl-CoA carboxylase] kinase activity)//GO:0003682(chromatin binding)//GO:0004712(protein serine/threonine/tyrosine kinase activity)//GO:0004679(AMP-activated protein kinase activity)//GO:0005524(ATP binding)//GO:0035174(histone serine kinase activity)//GO:0046872(metal ion binding)//GO:000551…	GO:0061024(membrane organization)//GO:0045821(positive regulation of glycolytic process)//GO:0043066(negative regulation of apoptotic process)//GO:0042149(cellular response to glucose starvation)//GO:0048511(rhythmic process)//GO:0032007(negative regulation of TOR signaling)//GO:0035404(histone-serine phosphorylation)//GO:0006112(energy reserve metabolic process)//GO:0042752(regulation of circadi…
chr7	55208181	55208980	diffreps_peak_93897	8.21319	799	ENST00000275493	EGFR	1830.1	6.12087e-09	1.82892e-07	up	1956	ERBB|ERBB1|HER1|NISBD2|PIG61|mENA	MIM:131550|HGNC:HGNC:3236|Ensembl:ENSG00000146648|HPRD:00579|Vega:OTTHUMG00000023661	epidermal growth factor receptor	hsa04010(MAPK signaling pathway)//hsa04012(ErbB signaling pathway)//hsa04014(Ras signaling pathway)//hsa04015(Rap1 signaling pathway)//hsa04020(Calcium signaling pathway)//hsa04060(Cytokine-cytokine receptor interaction)//hsa04066(HIF-1 signaling pathway)//hsa04068(FoxO signaling pathway)//	GO:0005768(endosome)//GO:0016021(integral component of membrane)//GO:0043235(receptor complex)//GO:0009986(cell surface)//GO:0070435(Shc-EGFR complex)//GO:0010008(endosome membrane)//GO:0016020(membrane)//GO:0048471(perinuclear region of cytoplasm)//GO:0005789(endoplasmic reticulum membrane)//GO:0005886(plasma membrane)//GO:0016323(basolateral plasma membrane)//GO:0031965(nuclear membrane)//GO:00…	GO:0019903(protein phosphatase binding)//GO:0046982(protein heterodimerization activity)//GO:0004713(protein tyrosine kinase activity)//GO:0031625(ubiquitin protein ligase binding)//GO:0005524(ATP binding)//GO:0019899(enzyme binding)//GO:0003682(chromatin binding)//GO:0004709(MAP kinase kinase kinase activity)//GO:0042802(identical protein binding)//GO:0004716(receptor signaling protein tyrosine …	GO:0071392(cellular response to estradiol stimulus)//GO:0007169(transmembrane receptor protein tyrosine kinase signaling pathway)//GO:0071230(cellular response to amino acid stimulus)//GO:0042177(negative regulation of protein catabolic process)//GO:0007166(cell surface receptor signaling pathway)//GO:0043066(negative regulation of apoptotic process)//GO:0001892(embryonic placenta development)//G…	ENSG00000146648	0.210448	7.92753	10.3648	0.00128567	0.00926377	up	1396	1841	1961	1393	7.98012	8.07675	7.86331	7.77297	EGFR	protein_coding	1956	ERBB|ERBB1|HER1|NISBD2|PIG61|mENA	MIM:131550|HGNC:HGNC:3236|Ensembl:ENSG00000146648|HPRD:00579|Vega:OTTHUMG00000023661	epidermal growth factor receptor	hsa04010(MAPK signaling pathway)//hsa04012(ErbB signaling pathway)//hsa04014(Ras signaling pathway)//hsa04015(Rap1 signaling pathway)//hsa04020(Calcium signaling pathway)//hsa04060(Cytokine-cytokine receptor interaction)//hsa04066(HIF-1 signaling pathway)//hsa04068(FoxO signaling pathway)//	GO:0005768(endosome)//GO:0016021(integral component of membrane)//GO:0043235(receptor complex)//GO:0009986(cell surface)//GO:0070435(Shc-EGFR complex)//GO:0010008(endosome membrane)//GO:0016020(membrane)//GO:0048471(perinuclear region of cytoplasm)//GO:0005789(endoplasmic reticulum membrane)//GO:0005886(plasma membrane)//GO:0016323(basolateral plasma membrane)//GO:0031965(nuclear membrane)//GO:00…	GO:0019903(protein phosphatase binding)//GO:0046982(protein heterodimerization activity)//GO:0004713(protein tyrosine kinase activity)//GO:0031625(ubiquitin protein ligase binding)//GO:0005524(ATP binding)//GO:0019899(enzyme binding)//GO:0003682(chromatin binding)//GO:0004709(MAP kinase kinase kinase activity)//GO:0042802(identical protein binding)//GO:0004716(receptor signaling protein tyrosine …	GO:0071392(cellular response to estradiol stimulus)//GO:0007169(transmembrane receptor protein tyrosine kinase signaling pathway)//GO:0071230(cellular response to amino acid stimulus)//GO:0042177(negative regulation of protein catabolic process)//GO:0007166(cell surface receptor signaling pathway)//GO:0043066(negative regulation of apoptotic process)//GO:0001892(embryonic placenta development)//G…
chr19	43665361	43665459	diffreps_peak_56328	7.31892	98	ENST00000221264	PLAUR	3.18271	4.79817e-08	1.27772e-06	up	5329	CD87|U-PAR|UPAR|URKR	MIM:173391|HGNC:HGNC:9053|Ensembl:ENSG00000011422|HPRD:01421|Vega:OTTHUMG00000182778	plasminogen activator, urokinase receptor	hsa04610(Complement and coagulation cascades)//hsa05205(Proteoglycans in cancer)	GO:0005886(plasma membrane)//GO:0005887(integral component of plasma membrane)//GO:0071438(invadopodium membrane)//GO:0031225(anchored component of membrane)//GO:0005789(endoplasmic reticulum membrane)//GO:0016021(integral component of membrane)//GO:0019898(extrinsic component of membrane)//GO:0005788(endoplasmic reticulum lumen)//GO:0070062(extracellular exosome)//GO:0005925(focal adhesion)	GO:0019904(protein domain specific binding)//GO:0004872(receptor activity)//GO:0030377(urokinase plasminogen activator receptor activity)//GO:0019899(enzyme binding)//GO:0005102(receptor binding)//GO:0005515(protein binding)	GO:0042730(fibrinolysis)//GO:0044267(cellular protein metabolic process)//GO:2001268(negative regulation of cysteine-type endopeptidase activity involved in apoptotic signaling pathway)//GO:0043066(negative regulation of apoptotic process)//GO:0007596(blood coagulation)//GO:2001243(negative regulation of intrinsic apoptotic signaling pathway)//GO:0043388(positive regulation of DNA binding)//GO:00…	ENSG00000011422	1.4312	5.77235	138.553	6.43455e-32	1.09164e-29	up	451	542	263	180	6.35354	6.31639	4.97658	4.83387	PLAUR	protein_coding	5329	CD87|U-PAR|UPAR|URKR	MIM:173391|HGNC:HGNC:9053|Ensembl:ENSG00000011422|HPRD:01421|Vega:OTTHUMG00000182778	plasminogen activator, urokinase receptor	hsa04610(Complement and coagulation cascades)//hsa05205(Proteoglycans in cancer)	GO:0005886(plasma membrane)//GO:0005887(integral component of plasma membrane)//GO:0071438(invadopodium membrane)//GO:0031225(anchored component of membrane)//GO:0005789(endoplasmic reticulum membrane)//GO:0016021(integral component of membrane)//GO:0019898(extrinsic component of membrane)//GO:0005788(endoplasmic reticulum lumen)//GO:0070062(extracellular exosome)//GO:0005925(focal adhesion)	GO:0019904(protein domain specific binding)//GO:0004872(receptor activity)//GO:0030377(urokinase plasminogen activator receptor activity)//GO:0019899(enzyme binding)//GO:0005102(receptor binding)//GO:0005515(protein binding)	GO:0042730(fibrinolysis)//GO:0044267(cellular protein metabolic process)//GO:2001268(negative regulation of cysteine-type endopeptidase activity involved in apoptotic signaling pathway)//GO:0043066(negative regulation of apoptotic process)//GO:0007596(blood coagulation)//GO:2001243(negative regulation of intrinsic apoptotic signaling pathway)//GO:0043388(positive regulation of DNA binding)//GO:00…
chr10	14842141	14842846	diffreps_peak_10151	6.50905	705	ENST00000640019	HSPA14	3.85428	3.09703e-07	7.40946e-06	up	51182	HSP70-4|HSP70L1	MIM:610369|HGNC:HGNC:29526|Ensembl:ENSG00000187522|HPRD:07021|Vega:OTTHUMG00000017712	heat shock protein family A (Hsp70) member 14		GO:0016020(membrane)//GO:0005840(ribosome)//GO:0005829(cytosol)	GO:0005524(ATP binding)//GO:0005515(protein binding)	GO:0051083('de novo' cotranslational protein folding)	ENSG00000284024	0.106403	5.02395	0.50331	0.478055	0.672974	up	162	255	241	216	4.88564	5.23459	4.85178	5.09442	HSPA14	protein_coding	51182	HSP70-4|HSP70L1	MIM:610369|HGNC:HGNC:29526|Ensembl:ENSG00000187522|HPRD:07021|Vega:OTTHUMG00000017712	heat shock protein family A (Hsp70) member 14		GO:0016020(membrane)//GO:0005840(ribosome)//GO:0005829(cytosol)	GO:0005524(ATP binding)//GO:0005515(protein binding)	GO:0051083('de novo' cotranslational protein folding)
chr15	59161072	59161220	diffreps_peak_30437	12.6073	148	ENST00000288235	MYO1E	422.5	2.46987e-13	3.9157e-11	up	4643	FSGS6|HuncM-IC|MYO1C	MIM:601479|HGNC:HGNC:7599|HPRD:03281	myosin IE		GO:0070062(extracellular exosome)//GO:0005903(brush border)//GO:0015629(actin cytoskeleton)//GO:0005856(cytoskeleton)//GO:0005912(adherens junction)//GO:0005737(cytoplasm)//GO:0045334(clathrin-coated endocytic vesicle)//GO:0016459(myosin complex)//GO:0005911(cell-cell junction)	GO:0042623(ATPase activity, coupled)//GO:0000146(microfilament motor activity)//GO:0005524(ATP binding)//GO:0035091(phosphatidylinositol binding)//GO:0005516(calmodulin binding)//GO:0003774(motor activity)//GO:0051015(actin filament binding)//GO:0005515(protein binding)	GO:0006897(endocytosis)//GO:0006807(nitrogen compound metabolic process)//GO:0008152(metabolic process)//GO:0032836(glomerular basement membrane development)//GO:0001701(in utero embryonic development)//GO:0048008(platelet-derived growth factor receptor signaling pathway)//GO:0035166(post-embryonic hemopoiesis)//GO:0072015(glomerular visceral epithelial cell development)//GO:0030048(actin filamen…	ENSG00000157483	-0.0811932	6.85277	0.979622	0.3223	0.576756	down	597	792	1071	698	6.75687	6.86192	6.99219	6.77801	MYO1E	protein_coding	4643	FSGS6|HuncM-IC|MYO1C	MIM:601479|HGNC:HGNC:7599|HPRD:03281	myosin IE		GO:0070062(extracellular exosome)//GO:0005903(brush border)//GO:0015629(actin cytoskeleton)//GO:0005856(cytoskeleton)//GO:0005912(adherens junction)//GO:0005737(cytoplasm)//GO:0045334(clathrin-coated endocytic vesicle)//GO:0016459(myosin complex)//GO:0005911(cell-cell junction)	GO:0042623(ATPase activity, coupled)//GO:0000146(microfilament motor activity)//GO:0005524(ATP binding)//GO:0035091(phosphatidylinositol binding)//GO:0005516(calmodulin binding)//GO:0003774(motor activity)//GO:0051015(actin filament binding)//GO:0005515(protein binding)	GO:0006897(endocytosis)//GO:0006807(nitrogen compound metabolic process)//GO:0008152(metabolic process)//GO:0032836(glomerular basement membrane development)//GO:0001701(in utero embryonic development)//GO:0048008(platelet-derived growth factor receptor signaling pathway)//GO:0035166(post-embryonic hemopoiesis)//GO:0072015(glomerular visceral epithelial cell development)//GO:0030048(actin filamen…
chr12	109555661	109556400	diffreps_peak_22344	7.70703	739	ENST00000545712	MMAB	11.0925	1.96321e-08	5.50517e-07	up	326625	ATR|CFAP23|cblB|cob	MIM:607568|HGNC:HGNC:19331|Ensembl:ENSG00000139428|HPRD:07398|Vega:OTTHUMG00000169255	methylmalonic aciduria (cobalamin deficiency) cblB type	hsa00860(Porphyrin and chlorophyll metabolism)//	GO:0005759(mitochondrial matrix)	GO:0005524(ATP binding)//GO:0008817(cob(I)yrinic acid a,c-diamide adenosyltransferase activity)	GO:0009236(cobalamin biosynthetic process)//GO:0009235(cobalamin metabolic process)//GO:0006767(water-soluble vitamin metabolic process)//GO:0044281(small molecule metabolic process)//GO:0006766(vitamin metabolic process)	ENSG00000139428	-0.213522	3.4038	0.722018	0.395489	0.650411	down	55	62	93	70	3.35484	3.22913	3.50128	3.49452	MMAB	protein_coding	326625	ATR|CFAP23|cblB|cob	MIM:607568|HGNC:HGNC:19331|Ensembl:ENSG00000139428|HPRD:07398|Vega:OTTHUMG00000169255	methylmalonic aciduria (cobalamin deficiency) cblB type	hsa00860(Porphyrin and chlorophyll metabolism)//	GO:0005759(mitochondrial matrix)	GO:0005524(ATP binding)//GO:0008817(cob(I)yrinic acid a,c-diamide adenosyltransferase activity)	GO:0009236(cobalamin biosynthetic process)//GO:0009235(cobalamin metabolic process)//GO:0006767(water-soluble vitamin metabolic process)//GO:0044281(small molecule metabolic process)//GO:0006766(vitamin metabolic process)
chr19	4402661	4402814	diffreps_peak_51056	10.1583	153	ENST00000301280	CHAF1A	2.57568	6.94617e-11	3.48534e-09	up	10036	CAF-1|CAF1|CAF1B|CAF1P150|P150	MIM:601246|HGNC:HGNC:1910|Ensembl:ENSG00000167670|HPRD:03148|Vega:OTTHUMG00000181922	chromatin assembly factor 1 subunit A		GO:0033186(CAF-1 complex)//GO:0000790(nuclear chromatin)//GO:0043234(protein complex)//GO:0043231(intracellular membrane-bounded organelle)//GO:0005730(nucleolus)//GO:0005634(nucleus)	GO:0070087(chromo shadow domain binding)//GO:0003682(chromatin binding)//GO:0005515(protein binding)//GO:0042802(identical protein binding)//GO:0051082(unfolded protein binding)	GO:0006335(DNA replication-dependent nucleosome assembly)//GO:0031497(chromatin assembly)//GO:0007049(cell cycle)//GO:0006260(DNA replication)//GO:0006461(protein complex assembly)//GO:0006281(DNA repair)	ENSG00000167670	0.997551	6.25296	96.0198	1.2252e-22	1.22419e-20	up	598	657	410	343	6.75928	6.59306	5.6123	5.75699	CHAF1A	protein_coding	10036	CAF-1|CAF1|CAF1B|CAF1P150|P150	MIM:601246|HGNC:HGNC:1910|Ensembl:ENSG00000167670|HPRD:03148|Vega:OTTHUMG00000181922	chromatin assembly factor 1 subunit A		GO:0033186(CAF-1 complex)//GO:0000790(nuclear chromatin)//GO:0043234(protein complex)//GO:0043231(intracellular membrane-bounded organelle)//GO:0005730(nucleolus)//GO:0005634(nucleus)	GO:0070087(chromo shadow domain binding)//GO:0003682(chromatin binding)//GO:0005515(protein binding)//GO:0042802(identical protein binding)//GO:0051082(unfolded protein binding)	GO:0006335(DNA replication-dependent nucleosome assembly)//GO:0031497(chromatin assembly)//GO:0007049(cell cycle)//GO:0006260(DNA replication)//GO:0006461(protein complex assembly)//GO:0006281(DNA repair)
chr1	1327240	1327480	diffreps_peak_378	6.96981	240	ENST00000343938	CPTP	2.73213	1.07199e-07	2.7483e-06	up	80772	GLTPD1	MIM:615467|HGNC:HGNC:28116|Ensembl:ENSG00000224051|Vega:OTTHUMG00000003171	ceramide-1-phosphate transfer protein		GO:0005886(plasma membrane)//GO:0005640(nuclear outer membrane)//GO:0010008(endosome membrane)//GO:0005794(Golgi apparatus)//GO:0005829(cytosol)//GO:0005730(nucleolus)//GO:0005634(nucleus)//GO:0005737(cytoplasm)	GO:1902387(ceramide 1-phosphate binding)//GO:0005548(phospholipid transporter activity)//GO:0017089(glycolipid transporter activity)//GO:0005543(phospholipid binding)//GO:1902388(ceramide 1-phosphate transporter activity)//GO:0051861(glycolipid binding)	GO:0046836(glycolipid transport)//GO:1902389(ceramide 1-phosphate transport)//GO:0006665(sphingolipid metabolic process)//GO:0006687(glycosphingolipid metabolic process)//GO:0044281(small molecule metabolic process)	ENSG00000224051	0.239922	2.74642	0.582037	0.445521	0.66744	up	43	43	52	36	3.01128	2.72108	2.69183	2.57032	CPTP	protein_coding	80772	GLTPD1	MIM:615467|HGNC:HGNC:28116|Ensembl:ENSG00000224051|Vega:OTTHUMG00000003171	ceramide-1-phosphate transfer protein		GO:0005886(plasma membrane)//GO:0005640(nuclear outer membrane)//GO:0010008(endosome membrane)//GO:0005794(Golgi apparatus)//GO:0005829(cytosol)//GO:0005730(nucleolus)//GO:0005634(nucleus)//GO:0005737(cytoplasm)	GO:1902387(ceramide 1-phosphate binding)//GO:0005548(phospholipid transporter activity)//GO:0017089(glycolipid transporter activity)//GO:0005543(phospholipid binding)//GO:1902388(ceramide 1-phosphate transporter activity)//GO:0051861(glycolipid binding)	GO:0046836(glycolipid transport)//GO:1902389(ceramide 1-phosphate transport)//GO:0006665(sphingolipid metabolic process)//GO:0006687(glycosphingolipid metabolic process)//GO:0044281(small molecule metabolic process)
chr4	127889865	127890236	diffreps_peak_82034	5.73161	371	ENST00000270861	PLK4	2.25706	1.85519e-06	3.7008e-05	up	10733	MCCRP2|SAK|STK18	MIM:605031|HGNC:HGNC:11397|Ensembl:ENSG00000142731|HPRD:10387|Vega:OTTHUMG00000133301	polo like kinase 4	hsa04068(FoxO signaling pathway)	GO:0098536(deuterosome)//GO:0001741(XY body)//GO:0005829(cytosol)//GO:0005813(centrosome)//GO:0005814(centriole)//GO:0005730(nucleolus)//GO:0032154(cleavage furrow)	GO:0005524(ATP binding)//GO:0005515(protein binding)//GO:0004674(protein serine/threonine kinase activity)//GO:0042802(identical protein binding)	GO:0007099(centriole replication)//GO:0060707(trophoblast giant cell differentiation)//GO:0006468(protein phosphorylation)//GO:0000278(mitotic cell cycle)//GO:0046601(positive regulation of centriole replication)//GO:0098535(de novo centriole assembly)//GO:0006996(organelle organization)//GO:0000086(G2/M transition of mitotic cell cycle)	ENSG00000142731	0.730193	5.84955	39.7375	2.94333e-10	8.90161e-09	up	384	509	346	294	6.12242	6.22611	5.36905	5.5359	PLK4	protein_coding	10733	MCCRP2|SAK|STK18	MIM:605031|HGNC:HGNC:11397|Ensembl:ENSG00000142731|HPRD:10387|Vega:OTTHUMG00000133301	polo like kinase 4	hsa04068(FoxO signaling pathway)	GO:0098536(deuterosome)//GO:0001741(XY body)//GO:0005829(cytosol)//GO:0005813(centrosome)//GO:0005814(centriole)//GO:0005730(nucleolus)//GO:0032154(cleavage furrow)	GO:0005524(ATP binding)//GO:0005515(protein binding)//GO:0004674(protein serine/threonine kinase activity)//GO:0042802(identical protein binding)	GO:0007099(centriole replication)//GO:0060707(trophoblast giant cell differentiation)//GO:0006468(protein phosphorylation)//GO:0000278(mitotic cell cycle)//GO:0046601(positive regulation of centriole replication)//GO:0098535(de novo centriole assembly)//GO:0006996(organelle organization)//GO:0000086(G2/M transition of mitotic cell cycle)
chr12	31326023	31326372	diffreps_peak_20225	8.5193	349	ENST00000337682	SINHCAF	1774.5	3.02479e-09	9.39948e-08	up									ENSG00000139146	0.0154649	3.11897	0.00312028	0.955454	0.974025	up	41	64	66	57	2.94514	3.27352	3.02178	3.2067	SINHCAF	protein_coding
chr5	139042619	139042719	diffreps_peak_85292	6.42779	100	ENST00000265195	SIL1	120.3	3.7343e-07	8.74915e-06	up	64374	BAP|MSS|ULG5	MIM:608005|HGNC:HGNC:24624|Ensembl:ENSG00000120725|HPRD:12150|Vega:OTTHUMG00000129226	SIL1 nucleotide exchange factor	hsa04141(Protein processing in endoplasmic reticulum)	GO:0005783(endoplasmic reticulum)//GO:0005788(endoplasmic reticulum lumen)//GO:0005615(extracellular space)	GO:0005515(protein binding)//GO:0051082(unfolded protein binding)	GO:0006886(intracellular protein transport)//GO:0006457(protein folding)	ENSG00000120725	-0.398657	4.45314	4.9755	0.0257158	0.102106	down	100	129	216	147	4.19853	4.26244	4.69548	4.54503	SIL1	protein_coding	64374	BAP|MSS|ULG5	MIM:608005|HGNC:HGNC:24624|Ensembl:ENSG00000120725|HPRD:12150|Vega:OTTHUMG00000129226	SIL1 nucleotide exchange factor	hsa04141(Protein processing in endoplasmic reticulum)	GO:0005783(endoplasmic reticulum)//GO:0005788(endoplasmic reticulum lumen)//GO:0005615(extracellular space)	GO:0005515(protein binding)//GO:0051082(unfolded protein binding)	GO:0006886(intracellular protein transport)//GO:0006457(protein folding)
chr9	122828470	122828631	diffreps_peak_104663	6.87714	161	ENST00000259467	PDCL	23.7656	1.32698e-07	3.34357e-06	up	5082	PhLP	MIM:604421|HGNC:HGNC:8770|Ensembl:ENSG00000136940|HPRD:05108|Vega:OTTHUMG00000020624	phosducin like		GO:0005737(cytoplasm)	GO:0008479(queuine tRNA-ribosyltransferase activity)//GO:0005515(protein binding)//GO:0032403(protein complex binding)//GO:0005057(receptor signaling protein activity)	GO:0008277(regulation of G-protein coupled receptor protein signaling pathway)//GO:1902605(heterotrimeric G-protein complex assembly)//GO:0006457(protein folding)//GO:0061084(negative regulation of protein refolding)//GO:0008616(queuosine biosynthetic process)//GO:0007601(visual perception)//GO:0035556(intracellular signal transduction)//GO:0007165(signal transduction)	ENSG00000136940	0.236196	4.87234	2.2408	0.134425	0.343688	up	154	238	183	206	4.81332	5.13586	4.45925	5.02664	PDCL	protein_coding	5082	PhLP	MIM:604421|HGNC:HGNC:8770|Ensembl:ENSG00000136940|HPRD:05108|Vega:OTTHUMG00000020624	phosducin like		GO:0005737(cytoplasm)	GO:0008479(queuine tRNA-ribosyltransferase activity)//GO:0005515(protein binding)//GO:0032403(protein complex binding)//GO:0005057(receptor signaling protein activity)	GO:0008277(regulation of G-protein coupled receptor protein signaling pathway)//GO:1902605(heterotrimeric G-protein complex assembly)//GO:0006457(protein folding)//GO:0061084(negative regulation of protein refolding)//GO:0008616(queuosine biosynthetic process)//GO:0007601(visual perception)//GO:0035556(intracellular signal transduction)//GO:0007165(signal transduction)
chr13	27925221	27926100	diffreps_peak_24514	12.3976	879	ENST00000381033	PDX1	59.775	4.00302e-13	4.96019e-11	up	3651	GSF|IDX-1|IPF1|IUF1|MODY4|PAGEN1|PDX-1|STF-1	MIM:600733|HGNC:HGNC:6107|Ensembl:ENSG00000139515|HPRD:02843|Vega:OTTHUMG00000016638	pancreatic and duodenal homeobox 1	hsa04911(Insulin secretion)//hsa04930(Type II diabetes mellitus)//hsa04950(Maturity onset diabetes of the young)	GO:0016607(nuclear speck)//GO:0005829(cytosol)	GO:0003682(chromatin binding)//GO:0032403(protein complex binding)//GO:0003700(transcription factor activity, sequence-specific DNA binding)//GO:0000978(RNA polymerase II core promoter proximal region sequence-specific DNA binding)//GO:0046982(protein heterodimerization activity)//GO:0008134(transcription factor binding)//GO:0003705(transcription factor activity, RNA polymerase II distal enhancer…	GO:0003309(type B pancreatic cell differentiation)//GO:0031018(endocrine pancreas development)//GO:0010942(positive regulation of cell death)//GO:0043201(response to leucine)//GO:0070542(response to fatty acid)//GO:0009611(response to wounding)//GO:0051594(detection of glucose)//GO:0030073(insulin secretion)//GO:0008285(negative regulation of cell proliferation)//GO:0000122(negative regulation of…	ENSG00000139515	-0.474089	2.37846	1.76177	0.184416	0.425539	down	10	41	47	36	1.0711	2.6555	2.55296	2.57032	PDX1	protein_coding	3651	GSF|IDX-1|IPF1|IUF1|MODY4|PAGEN1|PDX-1|STF-1	MIM:600733|HGNC:HGNC:6107|Ensembl:ENSG00000139515|HPRD:02843|Vega:OTTHUMG00000016638	pancreatic and duodenal homeobox 1	hsa04911(Insulin secretion)//hsa04930(Type II diabetes mellitus)//hsa04950(Maturity onset diabetes of the young)	GO:0016607(nuclear speck)//GO:0005829(cytosol)	GO:0003682(chromatin binding)//GO:0032403(protein complex binding)//GO:0003700(transcription factor activity, sequence-specific DNA binding)//GO:0000978(RNA polymerase II core promoter proximal region sequence-specific DNA binding)//GO:0046982(protein heterodimerization activity)//GO:0008134(transcription factor binding)//GO:0003705(transcription factor activity, RNA polymerase II distal enhancer…	GO:0003309(type B pancreatic cell differentiation)//GO:0031018(endocrine pancreas development)//GO:0010942(positive regulation of cell death)//GO:0043201(response to leucine)//GO:0070542(response to fatty acid)//GO:0009611(response to wounding)//GO:0051594(detection of glucose)//GO:0030073(insulin secretion)//GO:0008285(negative regulation of cell proliferation)//GO:0000122(negative regulation of…
chr7	157358546	157358637	diffreps_peak_97719	11.0112	91	ENST00000262177	DNAJB6	947.4	9.74502e-12	6.00449e-10	up	10049	DJ4|DnaJ|HHDJ1|HSJ-2|HSJ2|LGMD1D|LGMD1E|MRJ|MSJ-1	MIM:611332|HGNC:HGNC:14888|Ensembl:ENSG00000105993|HPRD:07107|Vega:OTTHUMG00000157242	DnaJ heat shock protein family (Hsp40) member B6		GO:0030018(Z disc)//GO:0016020(membrane)//GO:0048471(perinuclear region of cytoplasm)//GO:0005829(cytosol)//GO:0005654(nucleoplasm)//GO:0005634(nucleus)	GO:0051082(unfolded protein binding)//GO:0001671(ATPase activator activity)//GO:0051087(chaperone binding)//GO:0031072(heat shock protein binding)//GO:0005515(protein binding)//GO:0003677(DNA binding)	GO:0045109(intermediate filament organization)//GO:0032880(regulation of protein localization)//GO:1900034(regulation of cellular response to heat)//GO:0030198(extracellular matrix organization)//GO:0060717(chorion development)//GO:0006457(protein folding)//GO:0060715(syncytiotrophoblast cell differentiation involved in labyrinthine layer development)//GO:0034605(cellular response to heat)//GO:00…	ENSG00000105993	0.157805	7.05706	4.1055	0.0427534	0.150423	up	698	1049	1032	825	6.9818	7.26647	6.9388	7.01858	DNAJB6	protein_coding	10049	DJ4|DnaJ|HHDJ1|HSJ-2|HSJ2|LGMD1D|LGMD1E|MRJ|MSJ-1	MIM:611332|HGNC:HGNC:14888|Ensembl:ENSG00000105993|HPRD:07107|Vega:OTTHUMG00000157242	DnaJ heat shock protein family (Hsp40) member B6		GO:0030018(Z disc)//GO:0016020(membrane)//GO:0048471(perinuclear region of cytoplasm)//GO:0005829(cytosol)//GO:0005654(nucleoplasm)//GO:0005634(nucleus)	GO:0051082(unfolded protein binding)//GO:0001671(ATPase activator activity)//GO:0051087(chaperone binding)//GO:0031072(heat shock protein binding)//GO:0005515(protein binding)//GO:0003677(DNA binding)	GO:0045109(intermediate filament organization)//GO:0032880(regulation of protein localization)//GO:1900034(regulation of cellular response to heat)//GO:0030198(extracellular matrix organization)//GO:0060717(chorion development)//GO:0006457(protein folding)//GO:0060715(syncytiotrophoblast cell differentiation involved in labyrinthine layer development)//GO:0034605(cellular response to heat)//GO:00…
chr22	45413690	45414015	diffreps_peak_73766	11.9796	325	ENST00000614167	RIBC2	613.4	1.04817e-12	9.42252e-11	up	26150	C22orf11|TRIB	HGNC:HGNC:13241|Ensembl:ENSG00000128408|HPRD:11493|Vega:OTTHUMG00000151332	RIB43A domain with coiled-coils 2		GO:0005634(nucleus)	GO:0005515(protein binding)		ENSG00000128408	0.44429	2.94222	2.27935	0.131117	0.340116	up	44	63	48	45	3.04325	3.25149	2.58183	2.87788	RIBC2	protein_coding	26150	C22orf11|TRIB	HGNC:HGNC:13241|Ensembl:ENSG00000128408|HPRD:11493|Vega:OTTHUMG00000151332	RIB43A domain with coiled-coils 2		GO:0005634(nucleus)	GO:0005515(protein binding)
chr2	69458041	69458620	diffreps_peak_61549	9.74221	579	ENST00000606389	AAK1	1249.6	1.81046e-10	7.99063e-09	up	22848	-	MIM:616405|HGNC:HGNC:19679|HPRD:10620	AP2 associated kinase 1		GO:0030136(clathrin-coated vesicle)//GO:0019897(extrinsic component of plasma membrane)//GO:0043195(terminal bouton)//GO:0031252(cell leading edge)//GO:0005905(coated pit)	GO:0004674(protein serine/threonine kinase activity)//GO:0005112(Notch binding)//GO:0004672(protein kinase activity)//GO:0005524(ATP binding)//GO:0035612(AP-2 adaptor complex binding)//GO:0005515(protein binding)	GO:0006897(endocytosis)//GO:0032880(regulation of protein localization)//GO:0006468(protein phosphorylation)//GO:0050821(protein stabilization)//GO:2000369(regulation of clathrin-mediated endocytosis)//GO:0046777(protein autophosphorylation)//GO:0045747(positive regulation of Notch signaling pathway)	ENSG00000115977	-0.286756	6.85535	12.17	0.000486302	0.00415211	down	546	743	1077	802	6.62841	6.77002	7.00023	6.97788	AAK1	protein_coding	22848	-	MIM:616405|HGNC:HGNC:19679|HPRD:10620	AP2 associated kinase 1		GO:0030136(clathrin-coated vesicle)//GO:0019897(extrinsic component of plasma membrane)//GO:0043195(terminal bouton)//GO:0031252(cell leading edge)//GO:0005905(coated pit)	GO:0004674(protein serine/threonine kinase activity)//GO:0005112(Notch binding)//GO:0004672(protein kinase activity)//GO:0005524(ATP binding)//GO:0035612(AP-2 adaptor complex binding)//GO:0005515(protein binding)	GO:0006897(endocytosis)//GO:0032880(regulation of protein localization)//GO:0006468(protein phosphorylation)//GO:0050821(protein stabilization)//GO:2000369(regulation of clathrin-mediated endocytosis)//GO:0046777(protein autophosphorylation)//GO:0045747(positive regulation of Notch signaling pathway)
chr1	205321397	205321791	diffreps_peak_8337	12.9916	394	ENST00000367157	NUAK2	319.1	1.01964e-13	3.87387e-11	up	81788	SNARK	MIM:608131|HGNC:HGNC:29558|Ensembl:ENSG00000163545|HPRD:12172|Vega:OTTHUMG00000037196	NUAK family, SNF1-like kinase, 2		GO:0005737(cytoplasm)	GO:0005524(ATP binding)//GO:0004674(protein serine/threonine kinase activity)//GO:0000287(magnesium ion binding)//GO:0005515(protein binding)	GO:0042149(cellular response to glucose starvation)//GO:0006468(protein phosphorylation)//GO:0043066(negative regulation of apoptotic process)//GO:0030036(actin cytoskeleton organization)//GO:0035556(intracellular signal transduction)//GO:0006915(apoptotic process)	ENSG00000163545	0.820818	2.42557	5.47692	0.0192754	0.0816595	up	39	43	26	29	2.87581	2.72108	1.75612	2.27554	NUAK2	protein_coding	81788	SNARK	MIM:608131|HGNC:HGNC:29558|Ensembl:ENSG00000163545|HPRD:12172|Vega:OTTHUMG00000037196	NUAK family, SNF1-like kinase, 2		GO:0005737(cytoplasm)	GO:0005524(ATP binding)//GO:0004674(protein serine/threonine kinase activity)//GO:0000287(magnesium ion binding)//GO:0005515(protein binding)	GO:0042149(cellular response to glucose starvation)//GO:0006468(protein phosphorylation)//GO:0043066(negative regulation of apoptotic process)//GO:0030036(actin cytoskeleton organization)//GO:0035556(intracellular signal transduction)//GO:0006915(apoptotic process)
chr12	122021441	122022183	diffreps_peak_23209	5.9726	742	ENST00000538010	BCL7A	2.50548	1.06513e-06	2.26773e-05	up	605	BCL7	MIM:601406|HGNC:HGNC:1004|HPRD:03243	B-cell CLL/lymphoma 7A		GO:0005575(cellular_component)	GO:0003674(molecular_function)//GO:0005515(protein binding)	GO:0045892(negative regulation of transcription, DNA-templated)	ENSG00000110987	-0.110492	4.36467	0.368795	0.543666	0.728255	down	107	134	180	132	4.29462	4.31647	4.43572	4.39182	BCL7A	protein_coding	605	BCL7	MIM:601406|HGNC:HGNC:1004|HPRD:03243	B-cell CLL/lymphoma 7A		GO:0005575(cellular_component)	GO:0003674(molecular_function)//GO:0005515(protein binding)	GO:0045892(negative regulation of transcription, DNA-templated)
chr11	2847861	2848680	diffreps_peak_14119	5.3147	819	ENST00000155840	KCNQ1	4.47546	4.84508e-06	8.55769e-05	up	3784	ATFB1|ATFB3|JLNS1|KCNA8|KCNA9|KVLQT1|Kv1.9|Kv7.1|LQT|LQT1|RWS|SQT2|WRS	MIM:607542|HGNC:HGNC:6294|Ensembl:ENSG00000053918|HPRD:06341|Vega:OTTHUMG00000009900	potassium voltage-gated channel subfamily Q member 1	hsa04261(Adrenergic signaling in cardiomyocytes)//hsa04725(Cholinergic synapse)//hsa04971(Gastric acid secretion)//hsa04972(Pancreatic secretion)//hsa04974(Protein digestion and absorption)//hsa05110(Vibrio cholerae infection)	GO:0016021(integral component of membrane)//GO:0008076(voltage-gated potassium channel complex)//GO:0030659(cytoplasmic vesicle membrane)//GO:0005886(plasma membrane)//GO:0005764(lysosome)//GO:0005770(late endosome)//GO:0016323(basolateral plasma membrane)//GO:0045121(membrane raft)//GO:0005783(endoplasmic reticulum)//GO:0005769(early endosome)//GO:0005737(cytoplasm)//GO:0034702(ion channel compl…	GO:0005546(phosphatidylinositol-4,5-bisphosphate binding)//GO:0034236(protein kinase A catalytic subunit binding)//GO:0097110(scaffold protein binding)//GO:0086089(voltage-gated potassium channel activity involved in atrial cardiac muscle cell action potential repolarization)//GO:0005249(voltage-gated potassium channel activity)//GO:1902282(voltage-gated potassium channel activity involved in ven…	GO:0016458(gene silencing)//GO:0097623(potassium ion export across plasma membrane)//GO:0007268(synaptic transmission)//GO:0060307(regulation of ventricular cardiac muscle cell membrane repolarization)//GO:0010460(positive regulation of heart rate)//GO:0086091(regulation of heart rate by cardiac conduction)//GO:1901381(positive regulation of potassium ion transmembrane transport)//GO:0002230(posi…	ENSG00000053918	-0.274133	2.441	0.619821	0.43112	0.664852	down	24	33	51	32	2.2111	2.3586	2.66511	2.40931	KCNQ1	protein_coding	3784	ATFB1|ATFB3|JLNS1|KCNA8|KCNA9|KVLQT1|Kv1.9|Kv7.1|LQT|LQT1|RWS|SQT2|WRS	MIM:607542|HGNC:HGNC:6294|Ensembl:ENSG00000053918|HPRD:06341|Vega:OTTHUMG00000009900	potassium voltage-gated channel subfamily Q member 1	hsa04261(Adrenergic signaling in cardiomyocytes)//hsa04725(Cholinergic synapse)//hsa04971(Gastric acid secretion)//hsa04972(Pancreatic secretion)//hsa04974(Protein digestion and absorption)//hsa05110(Vibrio cholerae infection)	GO:0016021(integral component of membrane)//GO:0008076(voltage-gated potassium channel complex)//GO:0030659(cytoplasmic vesicle membrane)//GO:0005886(plasma membrane)//GO:0005764(lysosome)//GO:0005770(late endosome)//GO:0016323(basolateral plasma membrane)//GO:0045121(membrane raft)//GO:0005783(endoplasmic reticulum)//GO:0005769(early endosome)//GO:0005737(cytoplasm)//GO:0034702(ion channel compl…	GO:0005546(phosphatidylinositol-4,5-bisphosphate binding)//GO:0034236(protein kinase A catalytic subunit binding)//GO:0097110(scaffold protein binding)//GO:0086089(voltage-gated potassium channel activity involved in atrial cardiac muscle cell action potential repolarization)//GO:0005249(voltage-gated potassium channel activity)//GO:1902282(voltage-gated potassium channel activity involved in ven…	GO:0016458(gene silencing)//GO:0097623(potassium ion export across plasma membrane)//GO:0007268(synaptic transmission)//GO:0060307(regulation of ventricular cardiac muscle cell membrane repolarization)//GO:0010460(positive regulation of heart rate)//GO:0086091(regulation of heart rate by cardiac conduction)//GO:1901381(positive regulation of potassium ion transmembrane transport)//GO:0002230(posi…
chr19	16503064	16503380	diffreps_peak_53684	5.58381	316	ENST00000221671	C19orf44	4.28142	2.60729e-06	4.95773e-05	up	84167	-	HGNC:HGNC:26141|Ensembl:ENSG00000105072|HPRD:08641|Vega:OTTHUMG00000182439	chromosome 19 open reading frame 44			GO:0005515(protein binding)		ENSG00000105072	-0.267813	3.85171	1.56493	0.210954	0.459849	down	83	74	114	112	3.93444	3.47702	3.78808	4.15839	C19orf44	protein_coding	84167	-	HGNC:HGNC:26141|Ensembl:ENSG00000105072|HPRD:08641|Vega:OTTHUMG00000182439	chromosome 19 open reading frame 44			GO:0005515(protein binding)
chr11	65078121	65078400	diffreps_peak_16141	8.69403	279	ENST00000275517	CDCA5	6.09964	2.02289e-09	6.73208e-08	up	113130	SORORIN	MIM:609374|HGNC:HGNC:14626|Ensembl:ENSG00000146670|HPRD:13016|Vega:OTTHUMG00000150420	cell division cycle associated 5	hsa05206(MicroRNAs in cancer)	GO:0005886(plasma membrane)//GO:0000790(nuclear chromatin)//GO:0005694(chromosome)//GO:0005829(cytosol)//GO:0008278(cohesin complex)//GO:0005654(nucleoplasm)//GO:0005634(nucleus)//GO:0000775(chromosome, centromeric region)//GO:0005737(cytoplasm)	GO:0003682(chromatin binding)//GO:0005515(protein binding)	GO:0007080(mitotic metaphase plate congression)//GO:0007064(mitotic sister chromatid cohesion)//GO:0007067(mitotic nuclear division)//GO:0051301(cell division)//GO:0000082(G1/S transition of mitotic cell cycle)//GO:0000278(mitotic cell cycle)//GO:0006302(double-strand break repair)//GO:0071922(regulation of cohesin localization to chromatin)//GO:1901989(positive regulation of cell cycle phase tra…	ENSG00000146670	0.790563	5.68062	41.6329	1.11718e-10	3.62155e-09	up	377	426	319	239	6.09599	5.97041	5.25271	5.2392	CDCA5	protein_coding	113130	SORORIN	MIM:609374|HGNC:HGNC:14626|Ensembl:ENSG00000146670|HPRD:13016|Vega:OTTHUMG00000150420	cell division cycle associated 5	hsa05206(MicroRNAs in cancer)	GO:0005886(plasma membrane)//GO:0000790(nuclear chromatin)//GO:0005694(chromosome)//GO:0005829(cytosol)//GO:0008278(cohesin complex)//GO:0005654(nucleoplasm)//GO:0005634(nucleus)//GO:0000775(chromosome, centromeric region)//GO:0005737(cytoplasm)	GO:0003682(chromatin binding)//GO:0005515(protein binding)	GO:0007080(mitotic metaphase plate congression)//GO:0007064(mitotic sister chromatid cohesion)//GO:0007067(mitotic nuclear division)//GO:0051301(cell division)//GO:0000082(G1/S transition of mitotic cell cycle)//GO:0000278(mitotic cell cycle)//GO:0006302(double-strand break repair)//GO:0071922(regulation of cohesin localization to chromatin)//GO:1901989(positive regulation of cell cycle phase tra…
chr15	43827964	43828000	diffreps_peak_30048	12.9499	36	ENST00000263795	WDR76	287.3	1.12239e-13	3.87387e-11	up	79968	CDW14	HGNC:HGNC:25773|Ensembl:ENSG00000092470|HPRD:07804|Vega:OTTHUMG00000060143	WD repeat domain 76					ENSG00000092470	0.836032	5.97173	56.0571	7.24818e-14	3.4466e-12	up	512	475	380	289	6.53593	6.12678	5.50336	5.51132	WDR76	protein_coding	79968	CDW14	HGNC:HGNC:25773|Ensembl:ENSG00000092470|HPRD:07804|Vega:OTTHUMG00000060143	WD repeat domain 76
chr3	126343061	126343895	diffreps_peak_77573	12.3721	834	ENST00000296233	KLF15	60.7625	4.24478e-13	5.08616e-11	up	28999	KKLF	MIM:606465|HGNC:HGNC:14536|Ensembl:ENSG00000163884|HPRD:07568|Vega:OTTHUMG00000162689	Kruppel-like factor 15		GO:0005634(nucleus)	GO:0001077(transcriptional activator activity, RNA polymerase II core promoter proximal region sequence-specific binding)//GO:0046872(metal ion binding)//GO:0005515(protein binding)//GO:0044212(transcription regulatory region DNA binding)	GO:0072112(glomerular visceral epithelial cell differentiation)//GO:1901653(cellular response to peptide)//GO:0006366(transcription from RNA polymerase II promoter)//GO:0045944(positive regulation of transcription from RNA polymerase II promoter)//GO:2000757(negative regulation of peptidyl-lysine acetylation)	ENSG00000163884	-0.237034	1.64334	0.257903	0.611568	0.782405	down	12	20	26	19	1.30004	1.68898	1.75612	1.71094	KLF15	protein_coding	28999	KKLF	MIM:606465|HGNC:HGNC:14536|Ensembl:ENSG00000163884|HPRD:07568|Vega:OTTHUMG00000162689	Kruppel-like factor 15		GO:0005634(nucleus)	GO:0001077(transcriptional activator activity, RNA polymerase II core promoter proximal region sequence-specific binding)//GO:0046872(metal ion binding)//GO:0005515(protein binding)//GO:0044212(transcription regulatory region DNA binding)	GO:0072112(glomerular visceral epithelial cell differentiation)//GO:1901653(cellular response to peptide)//GO:0006366(transcription from RNA polymerase II promoter)//GO:0045944(positive regulation of transcription from RNA polymerase II promoter)//GO:2000757(negative regulation of peptidyl-lysine acetylation)
chr16	2429393	2429497	diffreps_peak_33631	6.48587	104	ENST00000397066	CCNF	3.35556	3.26689e-07	7.77831e-06	up	899	FBX1|FBXO1	MIM:600227|HGNC:HGNC:1591|Ensembl:ENSG00000162063|HPRD:02574|Vega:OTTHUMG00000128858	cyclin F		GO:0005634(nucleus)//GO:0005814(centriole)//GO:0019005(SCF ubiquitin ligase complex)	GO:0005515(protein binding)	GO:0010826(negative regulation of centrosome duplication)//GO:0007067(mitotic nuclear division)//GO:0051301(cell division)//GO:0016567(protein ubiquitination)//GO:0000320(re-entry into mitotic cell cycle)//GO:0031146(SCF-dependent proteasomal ubiquitin-dependent protein catabolic process)//GO:0001890(placenta development)//GO:0051726(regulation of cell cycle)	ENSG00000162063	0.62144	6.09961	34.0472	5.43145e-09	1.35674e-07	up	464	564	463	339	6.39439	6.37359	5.78669	5.74016	CCNF	protein_coding	899	FBX1|FBXO1	MIM:600227|HGNC:HGNC:1591|Ensembl:ENSG00000162063|HPRD:02574|Vega:OTTHUMG00000128858	cyclin F		GO:0005634(nucleus)//GO:0005814(centriole)//GO:0019005(SCF ubiquitin ligase complex)	GO:0005515(protein binding)	GO:0010826(negative regulation of centrosome duplication)//GO:0007067(mitotic nuclear division)//GO:0051301(cell division)//GO:0016567(protein ubiquitination)//GO:0000320(re-entry into mitotic cell cycle)//GO:0031146(SCF-dependent proteasomal ubiquitin-dependent protein catabolic process)//GO:0001890(placenta development)//GO:0051726(regulation of cell cycle)
chr6	149073832	149074300	diffreps_peak_90609	11.923	468	ENST00000367463	UST	708.8	1.19392e-12	1.02571e-10	up	10090	2OST	MIM:610752|HGNC:HGNC:17223|Ensembl:ENSG00000111962|HPRD:10298|Vega:OTTHUMG00000016135	uronyl-2-sulfotransferase	hsa00532(Glycosaminoglycan biosynthesis - chondroitin sulfate / dermatan sulfate)	GO:0016021(integral component of membrane)//GO:0000139(Golgi membrane)	GO:0008146(sulfotransferase activity)	GO:0044281(small molecule metabolic process)//GO:0030208(dermatan sulfate biosynthetic process)//GO:0005975(carbohydrate metabolic process)//GO:0030204(chondroitin sulfate metabolic process)//GO:0030203(glycosaminoglycan metabolic process)//GO:0006477(protein sulfation)	ENSG00000111962	-0.315493	4.52332	3.2425	0.0717605	0.22183	down	107	142	226	147	4.29462	4.39893	4.76005	4.54503	UST	protein_coding	10090	2OST	MIM:610752|HGNC:HGNC:17223|Ensembl:ENSG00000111962|HPRD:10298|Vega:OTTHUMG00000016135	uronyl-2-sulfotransferase	hsa00532(Glycosaminoglycan biosynthesis - chondroitin sulfate / dermatan sulfate)	GO:0016021(integral component of membrane)//GO:0000139(Golgi membrane)	GO:0008146(sulfotransferase activity)	GO:0044281(small molecule metabolic process)//GO:0030208(dermatan sulfate biosynthetic process)//GO:0005975(carbohydrate metabolic process)//GO:0030204(chondroitin sulfate metabolic process)//GO:0030203(glycosaminoglycan metabolic process)//GO:0006477(protein sulfation)
chr19	5823801	5824334	diffreps_peak_51489	6.21719	533	ENST00000303212	NRTN	2.54963	6.06476e-07	1.36498e-05	up	4902	NTN	MIM:602018|HGNC:HGNC:8007|Ensembl:ENSG00000171119|HPRD:03604|Vega:OTTHUMG00000180555	neurturin		GO:0005622(intracellular)//GO:0030424(axon)//GO:0005576(extracellular region)	GO:0005102(receptor binding)//GO:0008083(growth factor activity)	GO:0031175(neuron projection development)//GO:0007411(axon guidance)//GO:0007169(transmembrane receptor protein tyrosine kinase signaling pathway)//GO:0000165(MAPK cascade)//GO:0021675(nerve development)//GO:0001755(neural crest cell migration)//GO:0007399(nervous system development)	ENSG00000171119	0.237054	1.34404	0.210178	0.646631	0.805775	up	15	15	21	10	1.58704	1.31721	1.47763	0.897229	NRTN	protein_coding	4902	NTN	MIM:602018|HGNC:HGNC:8007|Ensembl:ENSG00000171119|HPRD:03604|Vega:OTTHUMG00000180555	neurturin		GO:0005622(intracellular)//GO:0030424(axon)//GO:0005576(extracellular region)	GO:0005102(receptor binding)//GO:0008083(growth factor activity)	GO:0031175(neuron projection development)//GO:0007411(axon guidance)//GO:0007169(transmembrane receptor protein tyrosine kinase signaling pathway)//GO:0000165(MAPK cascade)//GO:0021675(nerve development)//GO:0001755(neural crest cell migration)//GO:0007399(nervous system development)
chr14	99512541	99512740	diffreps_peak_28234	11.1611	199	ENST00000380243	CCDC85C	207.8	6.90024e-12	4.45512e-10	up	317762	-	HGNC:HGNC:35459	coiled-coil domain containing 85C		GO:0005923(bicellular tight junction)//GO:0043296(apical junction complex)		GO:0021987(cerebral cortex development)	ENSG00000205476	0.0775214	5.4936	0.361765	0.547532	0.731541	up	245	325	364	281	5.47755	5.5821	5.44171	5.47108	CCDC85C	protein_coding	317762	-	HGNC:HGNC:35459	coiled-coil domain containing 85C		GO:0005923(bicellular tight junction)//GO:0043296(apical junction complex)		GO:0021987(cerebral cortex development)
chr1	35714001	35715040	diffreps_peak_3612	5.83886	1039	ENST00000270815	C1orf216	2.5466	1.44926e-06	2.97364e-05	up	127703	-	HGNC:HGNC:26800|Ensembl:ENSG00000142686|HPRD:08798|Vega:OTTHUMG00000004167	chromosome 1 open reading frame 216			GO:0005515(protein binding)		ENSG00000142686	-0.147009	4.37385	0.65518	0.418273	0.655542	down	101	139	172	144	4.21265	4.36856	4.37105	4.51566	C1orf216	protein_coding	127703	-	HGNC:HGNC:26800|Ensembl:ENSG00000142686|HPRD:08798|Vega:OTTHUMG00000004167	chromosome 1 open reading frame 216			GO:0005515(protein binding)
chr17	30834147	30835720	diffreps_peak_42261	5.46002	1573	ENST00000321990	ATAD5	2.72703	3.46725e-06	6.36958e-05	up	79915	C17orf41|ELG1|FRAG1	MIM:609534|HGNC:HGNC:25752|Ensembl:ENSG00000176208|HPRD:07792|Vega:OTTHUMG00000132794	ATPase family, AAA domain containing 5		GO:0005634(nucleus)	GO:0005524(ATP binding)	GO:0006974(cellular response to DNA damage stimulus)	ENSG00000176208	0.484647	5.43452	13.5491	0.000232784	0.00222052	up	277	346	284	246	5.65355	5.67189	5.08641	5.28053	ATAD5	protein_coding	79915	C17orf41|ELG1|FRAG1	MIM:609534|HGNC:HGNC:25752|Ensembl:ENSG00000176208|HPRD:07792|Vega:OTTHUMG00000132794	ATPase family, AAA domain containing 5		GO:0005634(nucleus)	GO:0005524(ATP binding)	GO:0006974(cellular response to DNA damage stimulus)
chr2	169700945	169701360	diffreps_peak_64077	12.8972	415	ENST00000359744	PHOSPHO2	350.9	1.26712e-13	3.87387e-11	up	493911	-	HGNC:HGNC:28316|Ensembl:ENSG00000144362|HPRD:17848|Vega:OTTHUMG00000153981	phosphatase, orphan 2	hsa00750(Vitamin B6 metabolism)//		GO:0005515(protein binding)//GO:0046872(metal ion binding)//GO:0016791(phosphatase activity)//GO:0033883(pyridoxal phosphatase activity)	GO:0016311(dephosphorylation)	ENSG00000144362	-0.270008	1.65859	0.337805	0.561103	0.743756	down	10	22	28	18	1.0711	1.81446	1.85403	1.64012	PHOSPHO2	protein_coding	493911	-	HGNC:HGNC:28316|Ensembl:ENSG00000144362|HPRD:17848|Vega:OTTHUMG00000153981	phosphatase, orphan 2	hsa00750(Vitamin B6 metabolism)//		GO:0005515(protein binding)//GO:0046872(metal ion binding)//GO:0016791(phosphatase activity)//GO:0033883(pyridoxal phosphatase activity)	GO:0016311(dephosphorylation)
chr22	37665554	37666040	diffreps_peak_72816	6.64654	486	ENST00000215904	PDXP	26.091	2.25665e-07	5.5251e-06	up	57026	CIN|PLP|dJ37E16.5	MIM:609246|HGNC:HGNC:30259|Ensembl:ENSG00000241360|Vega:OTTHUMG00000044618	pyridoxal phosphatase	hsa00750(Vitamin B6 metabolism)//	GO:0005886(plasma membrane)//GO:0015629(actin cytoskeleton)//GO:0030027(lamellipodium)//GO:0032587(ruffle membrane)//GO:0031258(lamellipodium membrane)//GO:0005829(cytosol)//GO:0030496(midbody)//GO:0070062(extracellular exosome)//GO:0070938(contractile ring)//GO:0032154(cleavage furrow)	GO:0004647(phosphoserine phosphatase activity)//GO:0033883(pyridoxal phosphatase activity)//GO:0000287(magnesium ion binding)//GO:0004721(phosphoprotein phosphatase activity)//GO:0031072(heat shock protein binding)//GO:0005515(protein binding)	GO:0032361(pyridoxal phosphate catabolic process)//GO:0030836(positive regulation of actin filament depolymerization)//GO:0007088(regulation of mitotic nuclear division)//GO:0071318(cellular response to ATP)//GO:0031247(actin rod assembly)//GO:0032465(regulation of cytokinesis)//GO:0006470(protein dephosphorylation)	ENSG00000241360	0.0401833	-0.371534	0.00128973	0.971352	0.983826	up	3	3	4	3	-0.257714	-0.446321	-0.379301	-0.386755	PDXP	protein_coding	57026	CIN|PLP|dJ37E16.5	MIM:609246|HGNC:HGNC:30259|Ensembl:ENSG00000241360|Vega:OTTHUMG00000044618	pyridoxal phosphatase	hsa00750(Vitamin B6 metabolism)//	GO:0005886(plasma membrane)//GO:0015629(actin cytoskeleton)//GO:0030027(lamellipodium)//GO:0032587(ruffle membrane)//GO:0031258(lamellipodium membrane)//GO:0005829(cytosol)//GO:0030496(midbody)//GO:0070062(extracellular exosome)//GO:0070938(contractile ring)//GO:0032154(cleavage furrow)	GO:0004647(phosphoserine phosphatase activity)//GO:0033883(pyridoxal phosphatase activity)//GO:0000287(magnesium ion binding)//GO:0004721(phosphoprotein phosphatase activity)//GO:0031072(heat shock protein binding)//GO:0005515(protein binding)	GO:0032361(pyridoxal phosphate catabolic process)//GO:0030836(positive regulation of actin filament depolymerization)//GO:0007088(regulation of mitotic nuclear division)//GO:0071318(cellular response to ATP)//GO:0031247(actin rod assembly)//GO:0032465(regulation of cytokinesis)//GO:0006470(protein dephosphorylation)
chr16	367521	367782	diffreps_peak_32812	11.4565	261	ENST00000199706	MRPL28	4.29087	3.49527e-12	2.46947e-10	up	10573	MAAT1|p15	MIM:604853|HGNC:HGNC:14484|Ensembl:ENSG00000086504|Vega:OTTHUMG00000047994	mitochondrial ribosomal protein L28	hsa03010(Ribosome)	GO:0005743(mitochondrial inner membrane)//GO:0005739(mitochondrion)//GO:0005762(mitochondrial large ribosomal subunit)//GO:0005737(cytoplasm)//GO:0005761(mitochondrial ribosome)	GO:0044822(poly(A) RNA binding)//GO:0003735(structural constituent of ribosome)//GO:0005515(protein binding)	GO:0070124(mitochondrial translational initiation)//GO:0006996(organelle organization)//GO:0006412(translation)//GO:0032543(mitochondrial translation)//GO:0070125(mitochondrial translational elongation)//GO:0070126(mitochondrial translational termination)	ENSG00000086504	0.131031	4.47019	0.5496	0.458487	0.66744	up	113	172	165	143	4.37219	4.67193	4.31198	4.50574	MRPL28	protein_coding	10573	MAAT1|p15	MIM:604853|HGNC:HGNC:14484|Ensembl:ENSG00000086504|Vega:OTTHUMG00000047994	mitochondrial ribosomal protein L28	hsa03010(Ribosome)	GO:0005743(mitochondrial inner membrane)//GO:0005739(mitochondrion)//GO:0005762(mitochondrial large ribosomal subunit)//GO:0005737(cytoplasm)//GO:0005761(mitochondrial ribosome)	GO:0044822(poly(A) RNA binding)//GO:0003735(structural constituent of ribosome)//GO:0005515(protein binding)	GO:0070124(mitochondrial translational initiation)//GO:0006996(organelle organization)//GO:0006412(translation)//GO:0032543(mitochondrial translation)//GO:0070125(mitochondrial translational elongation)//GO:0070126(mitochondrial translational termination)
chr16	1993921	1994120	diffreps_peak_33457	12.1963	199	ENST00000248121	SYNGR3	239.6	6.36344e-13	6.5237e-11	up	9143	-	MIM:603927|HGNC:HGNC:11501|Ensembl:ENSG00000127561|HPRD:06801|Vega:OTTHUMG00000128711	synaptogyrin 3		GO:0016021(integral component of membrane)//GO:0030672(synaptic vesicle membrane)//GO:0030054(cell junction)//GO:0008021(synaptic vesicle)//GO:0031594(neuromuscular junction)	GO:0047485(protein N-terminus binding)//GO:0042169(SH2 domain binding)	GO:0021762(substantia nigra development)//GO:0032411(positive regulation of transporter activity)	ENSG00000127561	0.301504	3.05587	1.13779	0.286128	0.549995	up	49	61	69	39	3.19326	3.20641	3.08363	2.68029	SYNGR3	protein_coding	9143	-	MIM:603927|HGNC:HGNC:11501|Ensembl:ENSG00000127561|HPRD:06801|Vega:OTTHUMG00000128711	synaptogyrin 3		GO:0016021(integral component of membrane)//GO:0030672(synaptic vesicle membrane)//GO:0030054(cell junction)//GO:0008021(synaptic vesicle)//GO:0031594(neuromuscular junction)	GO:0047485(protein N-terminus binding)//GO:0042169(SH2 domain binding)	GO:0021762(substantia nigra development)//GO:0032411(positive regulation of transporter activity)
chr6	169723844	169724055	diffreps_peak_91162	9.68689	211	ENST00000339209	PHF10	7.21963	2.05641e-10	8.91974e-09	up	55274	BAF45A|XAP135	MIM:613069|HGNC:HGNC:18250|Ensembl:ENSG00000130024|HPRD:11428|Vega:OTTHUMG00000016058	PHD finger protein 10		GO:0005634(nucleus)//GO:0071564(npBAF complex)	GO:0008270(zinc ion binding)//GO:0005515(protein binding)	GO:0007399(nervous system development)//GO:0006351(transcription, DNA-templated)//GO:0006355(regulation of transcription, DNA-templated)	ENSG00000130024	0.400001	5.89522	12.42	0.000425358	0.00371607	up	395	438	438	322	6.163	6.0103	5.70705	5.66635	PHF10	protein_coding	55274	BAF45A|XAP135	MIM:613069|HGNC:HGNC:18250|Ensembl:ENSG00000130024|HPRD:11428|Vega:OTTHUMG00000016058	PHD finger protein 10		GO:0005634(nucleus)//GO:0071564(npBAF complex)	GO:0008270(zinc ion binding)//GO:0005515(protein binding)	GO:0007399(nervous system development)//GO:0006351(transcription, DNA-templated)//GO:0006355(regulation of transcription, DNA-templated)
chr16	56519745	56520160	diffreps_peak_36732	12.9826	415	ENST00000245157	BBS2	311.2	1.04086e-13	3.87387e-11	up	583	BBS|RP74	MIM:606151|HGNC:HGNC:967|Ensembl:ENSG00000125124|HPRD:05855|Vega:OTTHUMG00000176943	Bardet-Biedl syndrome 2		GO:0031514(motile cilium)//GO:0016020(membrane)//GO:0034464(BBSome)//GO:0005829(cytosol)//GO:0060170(ciliary membrane)//GO:0036064(ciliary basal body)	GO:0005515(protein binding)//GO:0001103(RNA polymerase II repressing transcription factor binding)	GO:0042384(cilium assembly)//GO:0021987(cerebral cortex development)//GO:0048854(brain morphogenesis)//GO:0021756(striatum development)//GO:0007288(sperm axoneme assembly)//GO:0035058(nonmotile primary cilium assembly)//GO:0045444(fat cell differentiation)//GO:0010629(negative regulation of gene expression)//GO:0060296(regulation of cilium beat frequency involved in ciliary motility)//GO:0042311(…	ENSG00000125124	-0.340633	5.06894	5.26535	0.0217606	0.0895941	down	132	233	312	236	4.59345	5.10548	5.22095	5.22112	BBS2	protein_coding	583	BBS|RP74	MIM:606151|HGNC:HGNC:967|Ensembl:ENSG00000125124|HPRD:05855|Vega:OTTHUMG00000176943	Bardet-Biedl syndrome 2		GO:0031514(motile cilium)//GO:0016020(membrane)//GO:0034464(BBSome)//GO:0005829(cytosol)//GO:0060170(ciliary membrane)//GO:0036064(ciliary basal body)	GO:0005515(protein binding)//GO:0001103(RNA polymerase II repressing transcription factor binding)	GO:0042384(cilium assembly)//GO:0021987(cerebral cortex development)//GO:0048854(brain morphogenesis)//GO:0021756(striatum development)//GO:0007288(sperm axoneme assembly)//GO:0035058(nonmotile primary cilium assembly)//GO:0045444(fat cell differentiation)//GO:0010629(negative regulation of gene expression)//GO:0060296(regulation of cilium beat frequency involved in ciliary motility)//GO:0042311(…
chr9	129895901	129895996	diffreps_peak_105555	12.8972	95	ENST00000355681	FNBP1	350.9	1.26712e-13	3.87387e-11	up	23048	FBP17	MIM:606191|HGNC:HGNC:17069|Ensembl:ENSG00000187239|HPRD:10446|Vega:OTTHUMG00000020800	formin binding protein 1		GO:0005886(plasma membrane)//GO:0005802(trans-Golgi network)//GO:0005938(cell cortex)//GO:0005764(lysosome)//GO:0005856(cytoskeleton)//GO:0016023(cytoplasmic, membrane-bounded vesicle)//GO:0005905(coated pit)	GO:0008289(lipid binding)//GO:0005086(ARF guanyl-nucleotide exchange factor activity)//GO:0005515(protein binding)//GO:0042802(identical protein binding)	GO:0006897(endocytosis)//GO:0016192(vesicle-mediated transport)//GO:0043547(positive regulation of GTPase activity)	ENSG00000187239	-0.370668	6.00341	11.3534	0.000754002	0.00598764	down	309	377	605	458	5.8104	5.795	6.17081	6.17215	FNBP1	protein_coding	23048	FBP17	MIM:606191|HGNC:HGNC:17069|Ensembl:ENSG00000187239|HPRD:10446|Vega:OTTHUMG00000020800	formin binding protein 1		GO:0005886(plasma membrane)//GO:0005802(trans-Golgi network)//GO:0005938(cell cortex)//GO:0005764(lysosome)//GO:0005856(cytoskeleton)//GO:0016023(cytoplasmic, membrane-bounded vesicle)//GO:0005905(coated pit)	GO:0008289(lipid binding)//GO:0005086(ARF guanyl-nucleotide exchange factor activity)//GO:0005515(protein binding)//GO:0042802(identical protein binding)	GO:0006897(endocytosis)//GO:0016192(vesicle-mediated transport)//GO:0043547(positive regulation of GTPase activity)
chr4	766841	767200	diffreps_peak_79440	12.6289	359	ENST00000362003	PCGF3	414.5	2.35018e-13	3.9157e-11	up	10336	DONG1|RNF3|RNF3A	HGNC:HGNC:10066|Ensembl:ENSG00000185619|HPRD:11515|Vega:OTTHUMG00000119000	polycomb group ring finger 3	hsa04550(Signaling pathways regulating pluripotency of stem cells)	GO:0016021(integral component of membrane)//GO:0005634(nucleus)//GO:0031519(PcG protein complex)	GO:0008270(zinc ion binding)//GO:0005515(protein binding)//GO:0046872(metal ion binding)	GO:0006351(transcription, DNA-templated)//GO:0006355(regulation of transcription, DNA-templated)	ENSG00000185619	-0.241764	6.52595	7.12149	0.00762043	0.0399018	down	463	576	813	654	6.39129	6.40386	6.59562	6.68433	PCGF3	protein_coding	10336	DONG1|RNF3|RNF3A	HGNC:HGNC:10066|Ensembl:ENSG00000185619|HPRD:11515|Vega:OTTHUMG00000119000	polycomb group ring finger 3	hsa04550(Signaling pathways regulating pluripotency of stem cells)	GO:0016021(integral component of membrane)//GO:0005634(nucleus)//GO:0031519(PcG protein complex)	GO:0008270(zinc ion binding)//GO:0005515(protein binding)//GO:0046872(metal ion binding)	GO:0006351(transcription, DNA-templated)//GO:0006355(regulation of transcription, DNA-templated)
chr2	112736901	112737900	diffreps_peak_63112	5.78736	999	ENST00000302450	CKAP2L	2.4362	1.63168e-06	3.30021e-05	up	150468	-	MIM:616174|HGNC:HGNC:26877|Ensembl:ENSG00000169607|HPRD:08285|Vega:OTTHUMG00000131313	cytoskeleton associated protein 2 like		GO:0005813(centrosome)//GO:0005737(cytoplasm)//GO:0000922(spindle pole)			ENSG00000169607	0.343493	5.81155	8.68079	0.00321847	0.0198244	up	305	476	377	348	5.7917	6.1298	5.492	5.77775	CKAP2L	protein_coding	150468	-	MIM:616174|HGNC:HGNC:26877|Ensembl:ENSG00000169607|HPRD:08285|Vega:OTTHUMG00000131313	cytoskeleton associated protein 2 like		GO:0005813(centrosome)//GO:0005737(cytoplasm)//GO:0000922(spindle pole)
chr1	226641920	226642125	diffreps_peak_8992	12.6142	205	ENST00000272117	ITPKB	255.5	2.43095e-13	3.9157e-11	up	3707	IP3-3KB|IP3K|IP3K-B|IP3KB|PIG37	MIM:147522|HGNC:HGNC:6179|Ensembl:ENSG00000143772|HPRD:00942|Vega:OTTHUMG00000037582	inositol-trisphosphate 3-kinase B	hsa00562(Inositol phosphate metabolism)//	GO:0016020(membrane)//GO:0005634(nucleus)//GO:0005829(cytosol)	GO:0005524(ATP binding)//GO:0005516(calmodulin binding)//GO:0005515(protein binding)//GO:0008440(inositol-1,4,5-trisphosphate 3-kinase activity)	GO:0046579(positive regulation of Ras protein signal transduction)//GO:0044281(small molecule metabolic process)//GO:0000165(MAPK cascade)//GO:0045059(positive thymic T cell selection)//GO:0035726(common myeloid progenitor cell proliferation)//GO:0043647(inositol phosphate metabolic process)//GO:0002262(myeloid cell homeostasis)//GO:0045638(negative regulation of myeloid cell differentiation)//GO…	ENSG00000143772	-0.398694	3.32714	2.35232	0.125107	0.329748	down	48	55	86	76	3.16448	3.06205	3.39143	3.61018	ITPKB	protein_coding	3707	IP3-3KB|IP3K|IP3K-B|IP3KB|PIG37	MIM:147522|HGNC:HGNC:6179|Ensembl:ENSG00000143772|HPRD:00942|Vega:OTTHUMG00000037582	inositol-trisphosphate 3-kinase B	hsa00562(Inositol phosphate metabolism)//	GO:0016020(membrane)//GO:0005634(nucleus)//GO:0005829(cytosol)	GO:0005524(ATP binding)//GO:0005516(calmodulin binding)//GO:0005515(protein binding)//GO:0008440(inositol-1,4,5-trisphosphate 3-kinase activity)	GO:0046579(positive regulation of Ras protein signal transduction)//GO:0044281(small molecule metabolic process)//GO:0000165(MAPK cascade)//GO:0045059(positive thymic T cell selection)//GO:0035726(common myeloid progenitor cell proliferation)//GO:0043647(inositol phosphate metabolic process)//GO:0002262(myeloid cell homeostasis)//GO:0045638(negative regulation of myeloid cell differentiation)//GO…
chr11	35943980	35944144	diffreps_peak_14941	13.0013	164	ENST00000524419	LDLRAD3	295.3	9.96914e-14	3.87387e-11	up	143458	LRAD3	HGNC:HGNC:27046|Ensembl:ENSG00000179241|HPRD:14063|Vega:OTTHUMG00000166313	low density lipoprotein receptor class A domain containing 3		GO:0016021(integral component of membrane)//GO:0030054(cell junction)//GO:0005886(plasma membrane)	GO:0001540(beta-amyloid binding)	GO:0070613(regulation of protein processing)//GO:0006898(receptor-mediated endocytosis)	ENSG00000179241	0.0840738	5.73421	0.495223	0.481612	0.67572	up	316	356	441	322	5.84255	5.71276	5.71684	5.66635	LDLRAD3	protein_coding	143458	LRAD3	HGNC:HGNC:27046|Ensembl:ENSG00000179241|HPRD:14063|Vega:OTTHUMG00000166313	low density lipoprotein receptor class A domain containing 3		GO:0016021(integral component of membrane)//GO:0030054(cell junction)//GO:0005886(plasma membrane)	GO:0001540(beta-amyloid binding)	GO:0070613(regulation of protein processing)//GO:0006898(receptor-mediated endocytosis)
chr17	5384381	5384680	diffreps_peak_40649	6.82213	299	ENST00000537505	RABEP1	4.6025	1.50615e-07	3.77697e-06	up	9135	RAB5EP|RABPT5	MIM:603616|HGNC:HGNC:17677|Ensembl:ENSG00000029725|HPRD:04684|Vega:OTTHUMG00000177870	rabaptin, RAB GTPase binding effector protein 1	hsa04144(Endocytosis)	GO:0005768(endosome)//GO:0043231(intracellular membrane-bounded organelle)//GO:0005769(early endosome)//GO:0055037(recycling endosome)//GO:0030139(endocytic vesicle)	GO:0005096(GTPase activator activity)//GO:0008083(growth factor activity)//GO:0005515(protein binding)//GO:0042803(protein homodimerization activity)	GO:0006897(endocytosis)//GO:0061025(membrane fusion)//GO:0043547(positive regulation of GTPase activity)//GO:0016192(vesicle-mediated transport)//GO:0006915(apoptotic process)//GO:0015031(protein transport)	ENSG00000029725	0.194979	7.12405	6.45865	0.0110461	0.0534102	up	851	982	1051	864	7.26712	7.17143	6.96506	7.08507	RABEP1	protein_coding	9135	RAB5EP|RABPT5	MIM:603616|HGNC:HGNC:17677|Ensembl:ENSG00000029725|HPRD:04684|Vega:OTTHUMG00000177870	rabaptin, RAB GTPase binding effector protein 1	hsa04144(Endocytosis)	GO:0005768(endosome)//GO:0043231(intracellular membrane-bounded organelle)//GO:0005769(early endosome)//GO:0055037(recycling endosome)//GO:0030139(endocytic vesicle)	GO:0005096(GTPase activator activity)//GO:0008083(growth factor activity)//GO:0005515(protein binding)//GO:0042803(protein homodimerization activity)	GO:0006897(endocytosis)//GO:0061025(membrane fusion)//GO:0043547(positive regulation of GTPase activity)//GO:0016192(vesicle-mediated transport)//GO:0006915(apoptotic process)//GO:0015031(protein transport)
chr11	72112273	72112451	diffreps_peak_17403	5.64695	178	ENST00000545333	ANAPC15	104.4	2.25451e-06	4.3712e-05	up	25906	APC15|C11orf51|HSPC020	MIM:614717|HGNC:HGNC:24531|Ensembl:ENSG00000110200|HPRD:13172|Vega:OTTHUMG00000167865	anaphase promoting complex subunit 15		GO:0005622(intracellular)//GO:0005829(cytosol)//GO:0005680(anaphase-promoting complex)//GO:0005654(nucleoplasm)		GO:0051439(regulation of ubiquitin-protein ligase activity involved in mitotic cell cycle)//GO:0007067(mitotic nuclear division)//GO:0051437(positive regulation of ubiquitin-protein ligase activity involved in regulation of mitotic cell cycle transition)//GO:0090266(regulation of mitotic cell cycle spindle assembly checkpoint)//GO:0051301(cell division)//GO:0000278(mitotic cell cycle)//GO:0007094…	ENSG00000110200	0.291582	4.6139	2.91849	0.0875796	0.256575	up	147	184	173	149	4.74693	4.76814	4.37929	4.56428	ANAPC15	protein_coding	25906	APC15|C11orf51|HSPC020	MIM:614717|HGNC:HGNC:24531|Ensembl:ENSG00000110200|HPRD:13172|Vega:OTTHUMG00000167865	anaphase promoting complex subunit 15		GO:0005622(intracellular)//GO:0005829(cytosol)//GO:0005680(anaphase-promoting complex)//GO:0005654(nucleoplasm)		GO:0051439(regulation of ubiquitin-protein ligase activity involved in mitotic cell cycle)//GO:0007067(mitotic nuclear division)//GO:0051437(positive regulation of ubiquitin-protein ligase activity involved in regulation of mitotic cell cycle transition)//GO:0090266(regulation of mitotic cell cycle spindle assembly checkpoint)//GO:0051301(cell division)//GO:0000278(mitotic cell cycle)//GO:0007094…
chr15	74541176	74541330	diffreps_peak_31090	12.1935	154	ENST00000346246	ARID3B	18.4306	6.4051e-13	6.55446e-11	up	10620	BDP|DRIL2	MIM:612457|HGNC:HGNC:14350|Ensembl:ENSG00000179361|HPRD:09806|Vega:OTTHUMG00000141321	AT-rich interaction domain 3B		GO:0005654(nucleoplasm)//GO:0005634(nucleus)	GO:0000980(RNA polymerase II distal enhancer sequence-specific DNA binding)//GO:0000978(RNA polymerase II core promoter proximal region sequence-specific DNA binding)//GO:0001205(transcriptional activator activity, RNA polymerase II distal enhancer sequence-specific binding)//GO:0001077(transcriptional activator activity, RNA polymerase II core promoter proximal region sequence-specific binding)/…	GO:0006366(transcription from RNA polymerase II promoter)//GO:0045944(positive regulation of transcription from RNA polymerase II promoter)//GO:0008150(biological_process)	ENSG00000179361	0.290575	3.90495	1.93635	0.164075	0.393238	up	80	122	108	88	3.88237	4.18322	3.71179	3.81694	ARID3B	protein_coding	10620	BDP|DRIL2	MIM:612457|HGNC:HGNC:14350|Ensembl:ENSG00000179361|HPRD:09806|Vega:OTTHUMG00000141321	AT-rich interaction domain 3B		GO:0005654(nucleoplasm)//GO:0005634(nucleus)	GO:0000980(RNA polymerase II distal enhancer sequence-specific DNA binding)//GO:0000978(RNA polymerase II core promoter proximal region sequence-specific DNA binding)//GO:0001205(transcriptional activator activity, RNA polymerase II distal enhancer sequence-specific binding)//GO:0001077(transcriptional activator activity, RNA polymerase II core promoter proximal region sequence-specific binding)/…	GO:0006366(transcription from RNA polymerase II promoter)//GO:0045944(positive regulation of transcription from RNA polymerase II promoter)//GO:0008150(biological_process)
chr1	24159473	24159633	diffreps_peak_2536	12.5743	160	ENST00000327535	IFNLR1	13.8571	2.66532e-13	3.97425e-11	up	163702	CRF2/12|IFNLR|IL-28R1|IL28RA|LICR2	MIM:607404|HGNC:HGNC:18584|Ensembl:ENSG00000185436|HPRD:09589|Vega:OTTHUMG00000003036	interferon, lambda receptor 1	hsa04060(Cytokine-cytokine receptor interaction)//hsa04630(Jak-STAT signaling pathway)	GO:0016021(integral component of membrane)//GO:0032002(interleukin-28 receptor complex)	GO:0004896(cytokine receptor activity)//GO:0005515(protein binding)	GO:0034342(response to type III interferon)//GO:0002385(mucosal immune response)//GO:0019221(cytokine-mediated signaling pathway)//GO:0051607(defense response to virus)//GO:0008285(negative regulation of cell proliferation)//GO:0050691(regulation of defense response to virus by host)	ENSG00000185436	-0.11473	3.93074	0.306438	0.579878	0.756511	down	76	101	149	83	3.80989	3.91554	4.16712	3.73436	IFNLR1	protein_coding	163702	CRF2/12|IFNLR|IL-28R1|IL28RA|LICR2	MIM:607404|HGNC:HGNC:18584|Ensembl:ENSG00000185436|HPRD:09589|Vega:OTTHUMG00000003036	interferon, lambda receptor 1	hsa04060(Cytokine-cytokine receptor interaction)//hsa04630(Jak-STAT signaling pathway)	GO:0016021(integral component of membrane)//GO:0032002(interleukin-28 receptor complex)	GO:0004896(cytokine receptor activity)//GO:0005515(protein binding)	GO:0034342(response to type III interferon)//GO:0002385(mucosal immune response)//GO:0019221(cytokine-mediated signaling pathway)//GO:0051607(defense response to virus)//GO:0008285(negative regulation of cell proliferation)//GO:0050691(regulation of defense response to virus by host)
chr2	241441303	241442580	diffreps_peak_65899	5.88093	1277	ENST00000413432	FARP2	2.79456	1.31544e-06	2.72798e-05	up	9855	FIR|FRG|PLEKHC3	HGNC:HGNC:16460|Ensembl:ENSG00000006607|HPRD:16885|Vega:OTTHUMG00000151574	FERM, ARH/RhoGEF and pleckstrin domain protein 2	hsa04015(Rap1 signaling pathway)//hsa04520(Adherens junction)	GO:0019898(extrinsic component of membrane)//GO:0005856(cytoskeleton)//GO:0005737(cytoplasm)//GO:0005829(cytosol)	GO:0005089(Rho guanyl-nucleotide exchange factor activity)//GO:0008092(cytoskeletal protein binding)//GO:0030676(Rac guanyl-nucleotide exchange factor activity)	GO:0007411(axon guidance)//GO:0031532(actin cytoskeleton reorganization)//GO:0071526(semaphorin-plexin signaling pathway)//GO:0016601(Rac protein signal transduction)//GO:0016322(neuron remodeling)//GO:0007155(cell adhesion)//GO:0043547(positive regulation of GTPase activity)//GO:0033623(regulation of integrin activation)//GO:0035023(regulation of Rho protein signal transduction)//GO:0071800(podo…	ENSG00000006607	0.230128	6.26184	5.28527	0.021513	0.0890006	up	460	561	540	494	6.38194	6.36592	6.00754	6.28089	FARP2	protein_coding	9855	FIR|FRG|PLEKHC3	HGNC:HGNC:16460|Ensembl:ENSG00000006607|HPRD:16885|Vega:OTTHUMG00000151574	FERM, ARH/RhoGEF and pleckstrin domain protein 2	hsa04015(Rap1 signaling pathway)//hsa04520(Adherens junction)	GO:0019898(extrinsic component of membrane)//GO:0005856(cytoskeleton)//GO:0005737(cytoplasm)//GO:0005829(cytosol)	GO:0005089(Rho guanyl-nucleotide exchange factor activity)//GO:0008092(cytoskeletal protein binding)//GO:0030676(Rac guanyl-nucleotide exchange factor activity)	GO:0007411(axon guidance)//GO:0031532(actin cytoskeleton reorganization)//GO:0071526(semaphorin-plexin signaling pathway)//GO:0016601(Rac protein signal transduction)//GO:0016322(neuron remodeling)//GO:0007155(cell adhesion)//GO:0043547(positive regulation of GTPase activity)//GO:0033623(regulation of integrin activation)//GO:0035023(regulation of Rho protein signal transduction)//GO:0071800(podo…
chr1	162287343	162287436	diffreps_peak_7303	5.38544	93	ENST00000361897	NOS1AP	4.83485	4.11685e-06	7.41512e-05	up	9722	6330408P19Rik|CAPON	MIM:605551|HGNC:HGNC:16859|Ensembl:ENSG00000198929|HPRD:12023|Vega:OTTHUMG00000024049	nitric oxide synthase 1 adaptor protein	hsa04713(Circadian entrainment)	GO:0030018(Z disc)//GO:1990454(L-type voltage-gated calcium channel complex)//GO:0005901(caveola)//GO:0031965(nuclear membrane)//GO:0048471(perinuclear region of cytoplasm)//GO:1902937(inward rectifier potassium channel complex)//GO:0005829(cytosol)//GO:0033017(sarcoplasmic reticulum membrane)//GO:0005739(mitochondrion)//GO:0042383(sarcolemma)//GO:0030315(T-tubule)//GO:0005634(nucleus)	GO:0050998(nitric-oxide synthase binding)//GO:0005515(protein binding)	GO:0010750(positive regulation of nitric oxide mediated signal transduction)//GO:0045429(positive regulation of nitric oxide biosynthetic process)//GO:0098901(regulation of cardiac muscle cell action potential)//GO:0010628(positive regulation of gene expression)//GO:2000170(positive regulation of peptidyl-cysteine S-nitrosylation)//GO:1902261(positive regulation of delayed rectifier potassium cha…	ENSG00000198929	-0.342567	3.65743	2.22714	0.135615	0.345984	down	57	77	102	99	3.40491	3.53287	3.63123	3.98351	NOS1AP	protein_coding	9722	6330408P19Rik|CAPON	MIM:605551|HGNC:HGNC:16859|Ensembl:ENSG00000198929|HPRD:12023|Vega:OTTHUMG00000024049	nitric oxide synthase 1 adaptor protein	hsa04713(Circadian entrainment)	GO:0030018(Z disc)//GO:1990454(L-type voltage-gated calcium channel complex)//GO:0005901(caveola)//GO:0031965(nuclear membrane)//GO:0048471(perinuclear region of cytoplasm)//GO:1902937(inward rectifier potassium channel complex)//GO:0005829(cytosol)//GO:0033017(sarcoplasmic reticulum membrane)//GO:0005739(mitochondrion)//GO:0042383(sarcolemma)//GO:0030315(T-tubule)//GO:0005634(nucleus)	GO:0050998(nitric-oxide synthase binding)//GO:0005515(protein binding)	GO:0010750(positive regulation of nitric oxide mediated signal transduction)//GO:0045429(positive regulation of nitric oxide biosynthetic process)//GO:0098901(regulation of cardiac muscle cell action potential)//GO:0010628(positive regulation of gene expression)//GO:2000170(positive regulation of peptidyl-cysteine S-nitrosylation)//GO:1902261(positive regulation of delayed rectifier potassium cha…
chrX	47058166	47058900	diffreps_peak_107831	9.59087	734	ENST00000611250	JADE3	1305.2	2.56526e-10	1.08261e-08	up	9767	JADE-3|PHF16	MIM:300618|HGNC:HGNC:22982|Ensembl:ENSG00000102221|HPRD:06675|Vega:OTTHUMG00000021431	jade family PHD finger 3		GO:0000123(histone acetyltransferase complex)	GO:0008270(zinc ion binding)//GO:0005515(protein binding)	GO:0043981(histone H4-K5 acetylation)//GO:0043983(histone H4-K12 acetylation)//GO:0043982(histone H4-K8 acetylation)//GO:0043984(histone H4-K16 acetylation)//GO:0043966(histone H3 acetylation)	ENSG00000102221	-0.162151	5.05342	1.18317	0.276721	0.539532	down	176	207	250	257	5.00408	4.93633	4.90415	5.34317	JADE3	protein_coding	9767	JADE-3|PHF16	MIM:300618|HGNC:HGNC:22982|Ensembl:ENSG00000102221|HPRD:06675|Vega:OTTHUMG00000021431	jade family PHD finger 3		GO:0000123(histone acetyltransferase complex)	GO:0008270(zinc ion binding)//GO:0005515(protein binding)	GO:0043981(histone H4-K5 acetylation)//GO:0043983(histone H4-K12 acetylation)//GO:0043982(histone H4-K8 acetylation)//GO:0043984(histone H4-K16 acetylation)//GO:0043966(histone H3 acetylation)
chr19	16325215	16326032	diffreps_peak_53667	5.56524	817	ENST00000248071	KLF2	2.52034	2.72122e-06	5.14308e-05	up	10365	LKLF	MIM:602016|HGNC:HGNC:6347|Ensembl:ENSG00000127528|HPRD:03602|Vega:OTTHUMG00000182330	Kruppel-like factor 2	hsa04068(FoxO signaling pathway)	GO:0005634(nucleus)	GO:0043565(sequence-specific DNA binding)//GO:0046872(metal ion binding)//GO:0005515(protein binding)//GO:0003700(transcription factor activity, sequence-specific DNA binding)	GO:0000902(cell morphogenesis)//GO:0045429(positive regulation of nitric oxide biosynthetic process)//GO:0071409(cellular response to cycloheximide)//GO:1901653(cellular response to peptide)//GO:0035264(multicellular organism growth)//GO:0070301(cellular response to hydrogen peroxide)//GO:0040029(regulation of gene expression, epigenetic)//GO:0006351(transcription, DNA-templated)//GO:0071356(cell…	ENSG00000127528	-0.00575332	4.75692	0.00123198	0.972001	0.984176	down	146	184	234	164	4.73719	4.76814	4.8097	4.70102	KLF2	protein_coding	10365	LKLF	MIM:602016|HGNC:HGNC:6347|Ensembl:ENSG00000127528|HPRD:03602|Vega:OTTHUMG00000182330	Kruppel-like factor 2	hsa04068(FoxO signaling pathway)	GO:0005634(nucleus)	GO:0043565(sequence-specific DNA binding)//GO:0046872(metal ion binding)//GO:0005515(protein binding)//GO:0003700(transcription factor activity, sequence-specific DNA binding)	GO:0000902(cell morphogenesis)//GO:0045429(positive regulation of nitric oxide biosynthetic process)//GO:0071409(cellular response to cycloheximide)//GO:1901653(cellular response to peptide)//GO:0035264(multicellular organism growth)//GO:0070301(cellular response to hydrogen peroxide)//GO:0040029(regulation of gene expression, epigenetic)//GO:0006351(transcription, DNA-templated)//GO:0071356(cell…
chr3	48679574	48679680	diffreps_peak_76072	5.64695	106	ENST00000294129	NCKIPSD	104.4	2.25451e-06	4.3712e-05	up	51517	AF3P21|DIP|DIP1|ORF1|SPIN90|VIP54|WASLBP|WISH	MIM:606671|HGNC:HGNC:15486|Ensembl:ENSG00000213672|HPRD:09450|Vega:OTTHUMG00000133542	NCK interacting protein with SH3 domain		GO:0005882(intermediate filament)//GO:0008180(COP9 signalosome)//GO:0005829(cytosol)	GO:0008092(cytoskeletal protein binding)//GO:0005515(protein binding)//GO:0017124(SH3 domain binding)	GO:0010976(positive regulation of neuron projection development)//GO:0007010(cytoskeleton organization)//GO:0045087(innate immune response)//GO:0007264(small GTPase mediated signal transduction)//GO:0038096(Fc-gamma receptor signaling pathway involved in phagocytosis)//GO:0006607(NLS-bearing protein import into nucleus)//GO:0007165(signal transduction)	ENSG00000213672	-0.124613	4.50052	0.502548	0.478388	0.673171	down	109	156	180	162	4.32094	4.53278	4.43572	4.68352	NCKIPSD	protein_coding	51517	AF3P21|DIP|DIP1|ORF1|SPIN90|VIP54|WASLBP|WISH	MIM:606671|HGNC:HGNC:15486|Ensembl:ENSG00000213672|HPRD:09450|Vega:OTTHUMG00000133542	NCK interacting protein with SH3 domain		GO:0005882(intermediate filament)//GO:0008180(COP9 signalosome)//GO:0005829(cytosol)	GO:0008092(cytoskeletal protein binding)//GO:0005515(protein binding)//GO:0017124(SH3 domain binding)	GO:0010976(positive regulation of neuron projection development)//GO:0007010(cytoskeleton organization)//GO:0045087(innate immune response)//GO:0007264(small GTPase mediated signal transduction)//GO:0038096(Fc-gamma receptor signaling pathway involved in phagocytosis)//GO:0006607(NLS-bearing protein import into nucleus)//GO:0007165(signal transduction)
chr12	49387081	49387137	diffreps_peak_20689	12.9314	56	ENST00000553127	SPATS2	327.1	1.17123e-13	3.87387e-11	up	65244	Nbla00526|P59SCR|SCR59|SPATA10	MIM:611667|HGNC:HGNC:18650|Ensembl:ENSG00000123352|HPRD:15434|Vega:OTTHUMG00000169419	spermatogenesis associated, serine rich 2		GO:0005737(cytoplasm)	GO:0044822(poly(A) RNA binding)		ENSG00000123352	0.291349	7.1081	14.3285	0.000153806	0.00153388	up	822	1057	1054	784	7.2172	7.27741	6.96916	6.94521	SPATS2	protein_coding	65244	Nbla00526|P59SCR|SCR59|SPATA10	MIM:611667|HGNC:HGNC:18650|Ensembl:ENSG00000123352|HPRD:15434|Vega:OTTHUMG00000169419	spermatogenesis associated, serine rich 2		GO:0005737(cytoplasm)	GO:0044822(poly(A) RNA binding)
chr16	58629727	58629886	diffreps_peak_36888	5.96179	159	ENST00000317147	CNOT1	2.28553	1.09198e-06	2.31757e-05	up	23019	AD-005|CDC39|NOT1|NOT1H	MIM:604917|HGNC:HGNC:7877|Ensembl:ENSG00000125107|HPRD:11999|Vega:OTTHUMG00000133487	CCR4-NOT transcription complex subunit 1	hsa03018(RNA degradation)	GO:0030015(CCR4-NOT core complex)//GO:0000932(cytoplasmic mRNA processing body)//GO:0016020(membrane)//GO:0005829(cytosol)//GO:0030014(CCR4-NOT complex)//GO:0043231(intracellular membrane-bounded organelle)//GO:0005778(peroxisomal membrane)//GO:0005634(nucleus)//GO:0005615(extracellular space)//GO:0005737(cytoplasm)	GO:0042974(retinoic acid receptor binding)//GO:0019904(protein domain specific binding)//GO:0070016(armadillo repeat domain binding)//GO:0004535(poly(A)-specific ribonuclease activity)//GO:0030331(estrogen receptor binding)//GO:0044822(poly(A) RNA binding)//GO:0032947(protein complex scaffold)//GO:0005515(protein binding)	GO:2000036(regulation of stem cell population maintenance)//GO:0048387(negative regulation of retinoic acid receptor signaling pathway)//GO:0061014(positive regulation of mRNA catabolic process)//GO:0035195(gene silencing by miRNA)//GO:0090503(RNA phosphodiester bond hydrolysis, exonucleolytic)//GO:0010467(gene expression)//GO:0006351(transcription, DNA-templated)//GO:0017148(negative regulation …	ENSG00000125107	0.0249271	9.16899	0.212299	0.644974	0.804409	up	3192	3986	4796	3648	9.17233	9.19036	9.15247	9.16068	CNOT1	protein_coding	23019	AD-005|CDC39|NOT1|NOT1H	MIM:604917|HGNC:HGNC:7877|Ensembl:ENSG00000125107|HPRD:11999|Vega:OTTHUMG00000133487	CCR4-NOT transcription complex subunit 1	hsa03018(RNA degradation)	GO:0030015(CCR4-NOT core complex)//GO:0000932(cytoplasmic mRNA processing body)//GO:0016020(membrane)//GO:0005829(cytosol)//GO:0030014(CCR4-NOT complex)//GO:0043231(intracellular membrane-bounded organelle)//GO:0005778(peroxisomal membrane)//GO:0005634(nucleus)//GO:0005615(extracellular space)//GO:0005737(cytoplasm)	GO:0042974(retinoic acid receptor binding)//GO:0019904(protein domain specific binding)//GO:0070016(armadillo repeat domain binding)//GO:0004535(poly(A)-specific ribonuclease activity)//GO:0030331(estrogen receptor binding)//GO:0044822(poly(A) RNA binding)//GO:0032947(protein complex scaffold)//GO:0005515(protein binding)	GO:2000036(regulation of stem cell population maintenance)//GO:0048387(negative regulation of retinoic acid receptor signaling pathway)//GO:0061014(positive regulation of mRNA catabolic process)//GO:0035195(gene silencing by miRNA)//GO:0090503(RNA phosphodiester bond hydrolysis, exonucleolytic)//GO:0010467(gene expression)//GO:0006351(transcription, DNA-templated)//GO:0017148(negative regulation …
chr19	991954	992121	diffreps_peak_49587	6.39917	167	ENST00000251289	WDR18	3.07465	3.98871e-07	9.30257e-06	up	57418	Ipi3|R32184_1	HGNC:HGNC:17956|Ensembl:ENSG00000065268|HPRD:18296|Vega:OTTHUMG00000181903	WD repeat domain 18		GO:0005654(nucleoplasm)//GO:0005737(cytoplasm)	GO:0005515(protein binding)	GO:0007275(multicellular organism development)	ENSG00000065268	0.161853	4.49128	0.850318	0.356475	0.616596	up	120	171	220	97	4.4577	4.66362	4.72166	3.95462	WDR18	protein_coding	57418	Ipi3|R32184_1	HGNC:HGNC:17956|Ensembl:ENSG00000065268|HPRD:18296|Vega:OTTHUMG00000181903	WD repeat domain 18		GO:0005654(nucleoplasm)//GO:0005737(cytoplasm)	GO:0005515(protein binding)	GO:0007275(multicellular organism development)
chr7	105108941	105109020	diffreps_peak_95923	6.42779	79	ENST00000257745	KMT2E	120.3	3.7343e-07	8.74915e-06	up	55904	HDCMC04P|MLL5|NKp44L	MIM:608444|HGNC:HGNC:18541|Ensembl:ENSG00000005483|HPRD:10528|Vega:OTTHUMG00000157403	lysine methyltransferase 2E	hsa00310(Lysine degradation)	GO:0005886(plasma membrane)//GO:0045171(intercellular bridge)//GO:0043231(intracellular membrane-bounded organelle)//GO:0016607(nuclear speck)//GO:0070688(MLL5-L complex)//GO:0005654(nucleoplasm)//GO:0005737(cytoplasm)	GO:0042800(histone methyltransferase activity (H3-K4 specific))//GO:0019899(enzyme binding)//GO:0008270(zinc ion binding)//GO:0005515(protein binding)//GO:0003713(transcription coactivator activity)	GO:0006325(chromatin organization)//GO:0051568(histone H3-K4 methylation)//GO:0042119(neutrophil activation)//GO:0007050(cell cycle arrest)//GO:0030218(erythrocyte differentiation)//GO:0006351(transcription, DNA-templated)//GO:0006306(DNA methylation)//GO:0030854(positive regulation of granulocyte differentiation)//GO:0071300(cellular response to retinoic acid)//GO:0002446(neutrophil mediated imm…	ENSG00000005483	-0.0123956	6.77457	0.0219162	0.882311	0.949492	down	588	758	914	708	6.73501	6.79878	6.76407	6.79847	KMT2E	protein_coding	55904	HDCMC04P|MLL5|NKp44L	MIM:608444|HGNC:HGNC:18541|Ensembl:ENSG00000005483|HPRD:10528|Vega:OTTHUMG00000157403	lysine methyltransferase 2E	hsa00310(Lysine degradation)	GO:0005886(plasma membrane)//GO:0045171(intercellular bridge)//GO:0043231(intracellular membrane-bounded organelle)//GO:0016607(nuclear speck)//GO:0070688(MLL5-L complex)//GO:0005654(nucleoplasm)//GO:0005737(cytoplasm)	GO:0042800(histone methyltransferase activity (H3-K4 specific))//GO:0019899(enzyme binding)//GO:0008270(zinc ion binding)//GO:0005515(protein binding)//GO:0003713(transcription coactivator activity)	GO:0006325(chromatin organization)//GO:0051568(histone H3-K4 methylation)//GO:0042119(neutrophil activation)//GO:0007050(cell cycle arrest)//GO:0030218(erythrocyte differentiation)//GO:0006351(transcription, DNA-templated)//GO:0006306(DNA methylation)//GO:0030854(positive regulation of granulocyte differentiation)//GO:0071300(cellular response to retinoic acid)//GO:0002446(neutrophil mediated imm…
chr11	63718701	63721032	diffreps_peak_15855	6.31987	2331	ENST00000339997	RTN3	3.7732	4.78777e-07	1.10033e-05	up	10313	ASYIP|HAP|NSPL2|NSPLII|RTN3-A1	MIM:604249|HGNC:HGNC:10469|Ensembl:ENSG00000133318|HPRD:18516|Vega:OTTHUMG00000168056	reticulon 3		GO:0016021(integral component of membrane)//GO:0070062(extracellular exosome)//GO:0012505(endomembrane system)//GO:0005789(endoplasmic reticulum membrane)//GO:0000139(Golgi membrane)//GO:0005783(endoplasmic reticulum)//GO:0005615(extracellular space)	GO:0005515(protein binding)	GO:0006915(apoptotic process)//GO:0016192(vesicle-mediated transport)//GO:0016032(viral process)//GO:0071786(endoplasmic reticulum tubular network organization)	ENSG00000133318	-0.0482926	7.05935	0.384968	0.534961	0.720784	down	683	942	1206	811	6.95053	7.11156	7.16309	6.99394	RTN3	protein_coding	10313	ASYIP|HAP|NSPL2|NSPLII|RTN3-A1	MIM:604249|HGNC:HGNC:10469|Ensembl:ENSG00000133318|HPRD:18516|Vega:OTTHUMG00000168056	reticulon 3		GO:0016021(integral component of membrane)//GO:0070062(extracellular exosome)//GO:0012505(endomembrane system)//GO:0005789(endoplasmic reticulum membrane)//GO:0000139(Golgi membrane)//GO:0005783(endoplasmic reticulum)//GO:0005615(extracellular space)	GO:0005515(protein binding)	GO:0006915(apoptotic process)//GO:0016192(vesicle-mediated transport)//GO:0016032(viral process)//GO:0071786(endoplasmic reticulum tubular network organization)
chr9	6532781	6533160	diffreps_peak_102218	12.6142	379	ENST00000321612	GLDC	255.5	2.43095e-13	3.9157e-11	up	2731	GCE|GCSP|HYGN1	MIM:238300|HGNC:HGNC:4313|Ensembl:ENSG00000178445|HPRD:01996|Vega:OTTHUMG00000019524	glycine dehydrogenase (decarboxylating)	hsa00260(Glycine, serine and threonine metabolism)//hsa00630(Glyoxylate and dicarboxylate metabolism)//	GO:0005886(plasma membrane)//GO:0005759(mitochondrial matrix)//GO:0005829(cytosol)//GO:0005739(mitochondrion)//GO:0005960(glycine cleavage complex)//GO:0005634(nucleus)	GO:0016829(lyase activity)//GO:0016594(glycine binding)//GO:0009055(electron carrier activity)//GO:0004375(glycine dehydrogenase (decarboxylating) activity)	GO:0055114(oxidation-reduction process)//GO:0044281(small molecule metabolic process)//GO:0046487(glyoxylate metabolic process)//GO:0034641(cellular nitrogen compound metabolic process)//GO:0006546(glycine catabolic process)//GO:0019464(glycine decarboxylation via glycine cleavage system)	ENSG00000178445	-0.29609	3.46788	1.45466	0.22779	0.484131	down	49	70	103	72	3.19326	3.39903	3.64497	3.53411	GLDC	protein_coding	2731	GCE|GCSP|HYGN1	MIM:238300|HGNC:HGNC:4313|Ensembl:ENSG00000178445|HPRD:01996|Vega:OTTHUMG00000019524	glycine dehydrogenase (decarboxylating)	hsa00260(Glycine, serine and threonine metabolism)//hsa00630(Glyoxylate and dicarboxylate metabolism)//	GO:0005886(plasma membrane)//GO:0005759(mitochondrial matrix)//GO:0005829(cytosol)//GO:0005739(mitochondrion)//GO:0005960(glycine cleavage complex)//GO:0005634(nucleus)	GO:0016829(lyase activity)//GO:0016594(glycine binding)//GO:0009055(electron carrier activity)//GO:0004375(glycine dehydrogenase (decarboxylating) activity)	GO:0055114(oxidation-reduction process)//GO:0044281(small molecule metabolic process)//GO:0046487(glyoxylate metabolic process)//GO:0034641(cellular nitrogen compound metabolic process)//GO:0006546(glycine catabolic process)//GO:0019464(glycine decarboxylation via glycine cleavage system)
chr19	4442924	4443120	diffreps_peak_51074	11.8216	196	ENST00000301280	CHAF1A	8.65919	1.50786e-12	1.20631e-10	up	10036	CAF-1|CAF1|CAF1B|CAF1P150|P150	MIM:601246|HGNC:HGNC:1910|Ensembl:ENSG00000167670|HPRD:03148|Vega:OTTHUMG00000181922	chromatin assembly factor 1 subunit A		GO:0033186(CAF-1 complex)//GO:0000790(nuclear chromatin)//GO:0043234(protein complex)//GO:0043231(intracellular membrane-bounded organelle)//GO:0005730(nucleolus)//GO:0005634(nucleus)	GO:0070087(chromo shadow domain binding)//GO:0003682(chromatin binding)//GO:0005515(protein binding)//GO:0042802(identical protein binding)//GO:0051082(unfolded protein binding)	GO:0006335(DNA replication-dependent nucleosome assembly)//GO:0031497(chromatin assembly)//GO:0007049(cell cycle)//GO:0006260(DNA replication)//GO:0006461(protein complex assembly)//GO:0006281(DNA repair)	ENSG00000167670	0.997551	6.25296	96.0198	1.2252e-22	1.22419e-20	up	598	657	410	343	6.75928	6.59306	5.6123	5.75699	CHAF1A	protein_coding	10036	CAF-1|CAF1|CAF1B|CAF1P150|P150	MIM:601246|HGNC:HGNC:1910|Ensembl:ENSG00000167670|HPRD:03148|Vega:OTTHUMG00000181922	chromatin assembly factor 1 subunit A		GO:0033186(CAF-1 complex)//GO:0000790(nuclear chromatin)//GO:0043234(protein complex)//GO:0043231(intracellular membrane-bounded organelle)//GO:0005730(nucleolus)//GO:0005634(nucleus)	GO:0070087(chromo shadow domain binding)//GO:0003682(chromatin binding)//GO:0005515(protein binding)//GO:0042802(identical protein binding)//GO:0051082(unfolded protein binding)	GO:0006335(DNA replication-dependent nucleosome assembly)//GO:0031497(chromatin assembly)//GO:0007049(cell cycle)//GO:0006260(DNA replication)//GO:0006461(protein complex assembly)//GO:0006281(DNA repair)
chr19	10830977	10831440	diffreps_peak_52594	5.98012	463	ENST00000355667	DNM2	2.37453	1.04685e-06	2.23133e-05	up	1785	CMT2M|CMTDI1|CMTDIB|DI-CMTB|DYN2|DYNII|LCCS5	MIM:602378|HGNC:HGNC:2974|Ensembl:ENSG00000079805|HPRD:03852|Vega:OTTHUMG00000180694	dynamin 2		GO:0048471(perinuclear region of cytoplasm)//GO:0032587(ruffle membrane)//GO:0005737(cytoplasm)//GO:0005768(endosome)//GO:0030027(lamellipodium)//GO:0005794(Golgi apparatus)//GO:0005813(centrosome)//GO:0000139(Golgi membrane)//GO:0005634(nucleus)//GO:0045211(postsynaptic membrane)//GO:0030426(growth cone)//GO:0005874(microtubule)//GO:0014069(postsynaptic density)//GO:0030496(midbody)//GO:0030666(…	GO:0050998(nitric-oxide synthase binding)//GO:0050699(WW domain binding)//GO:0019901(protein kinase binding)//GO:0003924(GTPase activity)//GO:0019899(enzyme binding)//GO:0031749(D2 dopamine receptor binding)//GO:0017124(SH3 domain binding)//GO:0005525(GTP binding)//GO:0036312(phosphatidylinositol 3-kinase regulatory subunit binding)//GO:0008017(microtubule binding)//GO:0005515(protein binding)	GO:0042220(response to cocaine)//GO:0030516(regulation of axon extension)//GO:0008152(metabolic process)//GO:0061024(membrane organization)//GO:0035904(aorta development)//GO:0007283(spermatogenesis)//GO:0002031(G-protein coupled receptor internalization)//GO:1903358(regulation of Golgi organization)//GO:1900026(positive regulation of substrate adhesion-dependent cell spreading)//GO:0031623(recep…	ENSG00000079805	-0.0073032	7.19531	0.00935132	0.922963	0.964018	down	803	1001	1219	949	7.18353	7.19903	7.17853	7.22016	DNM2	protein_coding	1785	CMT2M|CMTDI1|CMTDIB|DI-CMTB|DYN2|DYNII|LCCS5	MIM:602378|HGNC:HGNC:2974|Ensembl:ENSG00000079805|HPRD:03852|Vega:OTTHUMG00000180694	dynamin 2		GO:0048471(perinuclear region of cytoplasm)//GO:0032587(ruffle membrane)//GO:0005737(cytoplasm)//GO:0005768(endosome)//GO:0030027(lamellipodium)//GO:0005794(Golgi apparatus)//GO:0005813(centrosome)//GO:0000139(Golgi membrane)//GO:0005634(nucleus)//GO:0045211(postsynaptic membrane)//GO:0030426(growth cone)//GO:0005874(microtubule)//GO:0014069(postsynaptic density)//GO:0030496(midbody)//GO:0030666(…	GO:0050998(nitric-oxide synthase binding)//GO:0050699(WW domain binding)//GO:0019901(protein kinase binding)//GO:0003924(GTPase activity)//GO:0019899(enzyme binding)//GO:0031749(D2 dopamine receptor binding)//GO:0017124(SH3 domain binding)//GO:0005525(GTP binding)//GO:0036312(phosphatidylinositol 3-kinase regulatory subunit binding)//GO:0008017(microtubule binding)//GO:0005515(protein binding)	GO:0042220(response to cocaine)//GO:0030516(regulation of axon extension)//GO:0008152(metabolic process)//GO:0061024(membrane organization)//GO:0035904(aorta development)//GO:0007283(spermatogenesis)//GO:0002031(G-protein coupled receptor internalization)//GO:1903358(regulation of Golgi organization)//GO:1900026(positive regulation of substrate adhesion-dependent cell spreading)//GO:0031623(recep…
chr12	78007361	78007445	diffreps_peak_21778	5.64952	84	ENST00000397909	NAV3	6.82918	2.24122e-06	4.3712e-05	up	89795	POMFIL1|STEERIN3|unc53H3	MIM:611629|HGNC:HGNC:15998|Ensembl:ENSG00000067798|HPRD:10114|Vega:OTTHUMG00000170001	neuron navigator 3		GO:0005640(nuclear outer membrane)	GO:0005524(ATP binding)		ENSG00000067798	1.75112	6.15381	257.049	1.27507e-57	4.79274e-55	up	592	780	263	222	6.74477	6.83995	4.97658	5.13361	NAV3	protein_coding	89795	POMFIL1|STEERIN3|unc53H3	MIM:611629|HGNC:HGNC:15998|Ensembl:ENSG00000067798|HPRD:10114|Vega:OTTHUMG00000170001	neuron navigator 3		GO:0005640(nuclear outer membrane)	GO:0005524(ATP binding)
chr1	110947921	110948399	diffreps_peak_5572	5.55263	478	ENST00000369763	LRIF1	2.08959	2.80137e-06	5.2762e-05	up	55791	C1orf103|RIF1	MIM:615354|HGNC:HGNC:30299|Ensembl:ENSG00000121931|HPRD:17975|Vega:OTTHUMG00000011913	ligand dependent nuclear receptor interacting factor 1		GO:0005815(microtubule organizing center)//GO:0000784(nuclear chromosome, telomeric region)//GO:0005634(nucleus)//GO:0016363(nuclear matrix)	GO:0042974(retinoic acid receptor binding)//GO:0005515(protein binding)	GO:0006351(transcription, DNA-templated)//GO:0006355(regulation of transcription, DNA-templated)	ENSG00000121931	-0.20228	5.08128	1.87468	0.17095	0.404737	down	179	205	293	236	5.02824	4.92246	5.13104	5.22112	LRIF1	protein_coding	55791	C1orf103|RIF1	MIM:615354|HGNC:HGNC:30299|Ensembl:ENSG00000121931|HPRD:17975|Vega:OTTHUMG00000011913	ligand dependent nuclear receptor interacting factor 1		GO:0005815(microtubule organizing center)//GO:0000784(nuclear chromosome, telomeric region)//GO:0005634(nucleus)//GO:0016363(nuclear matrix)	GO:0042974(retinoic acid receptor binding)//GO:0005515(protein binding)	GO:0006351(transcription, DNA-templated)//GO:0006355(regulation of transcription, DNA-templated)
chr17	74819749	74819843	diffreps_peak_45173	9.25199	94	ENST00000335464	TMEM104	12.9306	5.59765e-10	2.15575e-08	up	54868	-	HGNC:HGNC:25984|Ensembl:ENSG00000109066|HPRD:07888|Vega:OTTHUMG00000179025	transmembrane protein 104		GO:0016021(integral component of membrane)//GO:0005575(cellular_component)	GO:0003674(molecular_function)	GO:0008150(biological_process)	ENSG00000109066	-0.110677	4.4967	0.395347	0.529507	0.717108	down	124	140	180	160	4.50438	4.37875	4.43572	4.66581	TMEM104	protein_coding	54868	-	HGNC:HGNC:25984|Ensembl:ENSG00000109066|HPRD:07888|Vega:OTTHUMG00000179025	transmembrane protein 104		GO:0016021(integral component of membrane)//GO:0005575(cellular_component)	GO:0003674(molecular_function)	GO:0008150(biological_process)
chr11	65079161	65079787	diffreps_peak_16143	5.56898	626	ENST00000404147	CDCA5	3.29148	2.69785e-06	5.1046e-05	up	113130	SORORIN	MIM:609374|HGNC:HGNC:14626|Ensembl:ENSG00000146670|HPRD:13016|Vega:OTTHUMG00000150420	cell division cycle associated 5	hsa05206(MicroRNAs in cancer)	GO:0005886(plasma membrane)//GO:0000790(nuclear chromatin)//GO:0005694(chromosome)//GO:0005829(cytosol)//GO:0008278(cohesin complex)//GO:0005654(nucleoplasm)//GO:0005634(nucleus)//GO:0000775(chromosome, centromeric region)//GO:0005737(cytoplasm)	GO:0003682(chromatin binding)//GO:0005515(protein binding)	GO:0007080(mitotic metaphase plate congression)//GO:0007064(mitotic sister chromatid cohesion)//GO:0007067(mitotic nuclear division)//GO:0051301(cell division)//GO:0000082(G1/S transition of mitotic cell cycle)//GO:0000278(mitotic cell cycle)//GO:0006302(double-strand break repair)//GO:0071922(regulation of cohesin localization to chromatin)//GO:1901989(positive regulation of cell cycle phase tra…	ENSG00000146670	0.790563	5.68062	41.6329	1.11718e-10	3.62155e-09	up	377	426	319	239	6.09599	5.97041	5.25271	5.2392	CDCA5	protein_coding	113130	SORORIN	MIM:609374|HGNC:HGNC:14626|Ensembl:ENSG00000146670|HPRD:13016|Vega:OTTHUMG00000150420	cell division cycle associated 5	hsa05206(MicroRNAs in cancer)	GO:0005886(plasma membrane)//GO:0000790(nuclear chromatin)//GO:0005694(chromosome)//GO:0005829(cytosol)//GO:0008278(cohesin complex)//GO:0005654(nucleoplasm)//GO:0005634(nucleus)//GO:0000775(chromosome, centromeric region)//GO:0005737(cytoplasm)	GO:0003682(chromatin binding)//GO:0005515(protein binding)	GO:0007080(mitotic metaphase plate congression)//GO:0007064(mitotic sister chromatid cohesion)//GO:0007067(mitotic nuclear division)//GO:0051301(cell division)//GO:0000082(G1/S transition of mitotic cell cycle)//GO:0000278(mitotic cell cycle)//GO:0006302(double-strand break repair)//GO:0071922(regulation of cohesin localization to chromatin)//GO:1901989(positive regulation of cell cycle phase tra…
chr12	57001221	57001700	diffreps_peak_21335	5.20765	479	ENST00000300101	ZBTB39	5.51934	6.19939e-06	0.000107119	up	9880	ZNF922	HGNC:HGNC:29014|Ensembl:ENSG00000166860|HPRD:13796|Vega:OTTHUMG00000171007	zinc finger and BTB domain containing 39		GO:0005634(nucleus)	GO:0046872(metal ion binding)//GO:0003677(DNA binding)	GO:0006351(transcription, DNA-templated)//GO:0006355(regulation of transcription, DNA-templated)	ENSG00000166860	-0.0776998	5.49839	0.363199	0.546739	0.730915	down	269	267	386	296	5.61153	5.30042	5.52582	5.54562	ZBTB39	protein_coding	9880	ZNF922	HGNC:HGNC:29014|Ensembl:ENSG00000166860|HPRD:13796|Vega:OTTHUMG00000171007	zinc finger and BTB domain containing 39		GO:0005634(nucleus)	GO:0046872(metal ion binding)//GO:0003677(DNA binding)	GO:0006351(transcription, DNA-templated)//GO:0006355(regulation of transcription, DNA-templated)
chr14	67807397	67807920	diffreps_peak_27185	12.786	523	ENST00000347230	ZFYVE26	366.8	1.63688e-13	3.87387e-11	up	23503	FYVE-CENT|SPG15	MIM:612012|HGNC:HGNC:20761|Ensembl:ENSG00000072121|HPRD:15734|Vega:OTTHUMG00000171274	zinc finger FYVE-type containing 26		GO:0005765(lysosomal membrane)//GO:0005813(centrosome)//GO:0030496(midbody)	GO:0032266(phosphatidylinositol-3-phosphate binding)//GO:0046872(metal ion binding)//GO:0005515(protein binding)	GO:0000910(cytokinesis)//GO:0000724(double-strand break repair via homologous recombination)	ENSG00000072121	-0.0425309	5.38306	0.101335	0.750235	0.873577	down	236	267	370	255	5.42392	5.30042	5.46514	5.33198	ZFYVE26	protein_coding	23503	FYVE-CENT|SPG15	MIM:612012|HGNC:HGNC:20761|Ensembl:ENSG00000072121|HPRD:15734|Vega:OTTHUMG00000171274	zinc finger FYVE-type containing 26		GO:0005765(lysosomal membrane)//GO:0005813(centrosome)//GO:0030496(midbody)	GO:0032266(phosphatidylinositol-3-phosphate binding)//GO:0046872(metal ion binding)//GO:0005515(protein binding)	GO:0000910(cytokinesis)//GO:0000724(double-strand break repair via homologous recombination)
chr15	33866561	33866728	diffreps_peak_29304	8.85045	167	ENST00000306730	AVEN	168	1.41108e-09	4.932e-08	up	57099	PDCD12	MIM:605265|HGNC:HGNC:13509|Ensembl:ENSG00000169857|HPRD:05588|Vega:OTTHUMG00000129371	apoptosis and caspase activation inhibitor		GO:0005622(intracellular)//GO:0012505(endomembrane system)//GO:0016020(membrane)	GO:0005515(protein binding)	GO:0006915(apoptotic process)//GO:0043066(negative regulation of apoptotic process)	ENSG00000169857	-0.293615	2.33055	0.65783	0.417333	0.654914	down	24	28	47	30	2.2111	2.13627	2.55296	2.32152	AVEN	protein_coding	57099	PDCD12	MIM:605265|HGNC:HGNC:13509|Ensembl:ENSG00000169857|HPRD:05588|Vega:OTTHUMG00000129371	apoptosis and caspase activation inhibitor		GO:0005622(intracellular)//GO:0012505(endomembrane system)//GO:0016020(membrane)	GO:0005515(protein binding)	GO:0006915(apoptotic process)//GO:0043066(negative regulation of apoptotic process)
chr19	43670065	43670300	diffreps_peak_56332	7.37687	235	ENST00000221264	PLAUR	2.68402	4.19883e-08	1.12576e-06	up	5329	CD87|U-PAR|UPAR|URKR	MIM:173391|HGNC:HGNC:9053|Ensembl:ENSG00000011422|HPRD:01421|Vega:OTTHUMG00000182778	plasminogen activator, urokinase receptor	hsa04610(Complement and coagulation cascades)//hsa05205(Proteoglycans in cancer)	GO:0005886(plasma membrane)//GO:0005887(integral component of plasma membrane)//GO:0071438(invadopodium membrane)//GO:0031225(anchored component of membrane)//GO:0005789(endoplasmic reticulum membrane)//GO:0016021(integral component of membrane)//GO:0019898(extrinsic component of membrane)//GO:0005788(endoplasmic reticulum lumen)//GO:0070062(extracellular exosome)//GO:0005925(focal adhesion)	GO:0019904(protein domain specific binding)//GO:0004872(receptor activity)//GO:0030377(urokinase plasminogen activator receptor activity)//GO:0019899(enzyme binding)//GO:0005102(receptor binding)//GO:0005515(protein binding)	GO:0042730(fibrinolysis)//GO:0044267(cellular protein metabolic process)//GO:2001268(negative regulation of cysteine-type endopeptidase activity involved in apoptotic signaling pathway)//GO:0043066(negative regulation of apoptotic process)//GO:0007596(blood coagulation)//GO:2001243(negative regulation of intrinsic apoptotic signaling pathway)//GO:0043388(positive regulation of DNA binding)//GO:00…	ENSG00000011422	1.4312	5.77235	138.553	6.43455e-32	1.09164e-29	up	451	542	263	180	6.35354	6.31639	4.97658	4.83387	PLAUR	protein_coding	5329	CD87|U-PAR|UPAR|URKR	MIM:173391|HGNC:HGNC:9053|Ensembl:ENSG00000011422|HPRD:01421|Vega:OTTHUMG00000182778	plasminogen activator, urokinase receptor	hsa04610(Complement and coagulation cascades)//hsa05205(Proteoglycans in cancer)	GO:0005886(plasma membrane)//GO:0005887(integral component of plasma membrane)//GO:0071438(invadopodium membrane)//GO:0031225(anchored component of membrane)//GO:0005789(endoplasmic reticulum membrane)//GO:0016021(integral component of membrane)//GO:0019898(extrinsic component of membrane)//GO:0005788(endoplasmic reticulum lumen)//GO:0070062(extracellular exosome)//GO:0005925(focal adhesion)	GO:0019904(protein domain specific binding)//GO:0004872(receptor activity)//GO:0030377(urokinase plasminogen activator receptor activity)//GO:0019899(enzyme binding)//GO:0005102(receptor binding)//GO:0005515(protein binding)	GO:0042730(fibrinolysis)//GO:0044267(cellular protein metabolic process)//GO:2001268(negative regulation of cysteine-type endopeptidase activity involved in apoptotic signaling pathway)//GO:0043066(negative regulation of apoptotic process)//GO:0007596(blood coagulation)//GO:2001243(negative regulation of intrinsic apoptotic signaling pathway)//GO:0043388(positive regulation of DNA binding)//GO:00…
chr20	1894166	1894517	diffreps_peak_66178	12.8972	351	ENST00000400068	SIRPA	350.9	1.26712e-13	3.87387e-11	up	140885	BIT|CD172A|MFR|MYD-1|P84|PTPNS1|SHPS1|SIRP	MIM:602461|HGNC:HGNC:9662|Ensembl:ENSG00000198053|HPRD:03912|Vega:OTTHUMG00000031682	signal regulatory protein alpha	hsa04380(Osteoclast differentiation)	GO:0016020(membrane)//GO:0005886(plasma membrane)//GO:0070062(extracellular exosome)//GO:0016021(integral component of membrane)	GO:0017124(SH3 domain binding)	GO:0050900(leukocyte migration)//GO:0007155(cell adhesion)//GO:0007596(blood coagulation)	ENSG00000198053	-0.100099	4.69628	0.356904	0.550235	0.734407	down	140	165	222	170	4.67733	4.6127	4.73457	4.75228	SIRPA	protein_coding	140885	BIT|CD172A|MFR|MYD-1|P84|PTPNS1|SHPS1|SIRP	MIM:602461|HGNC:HGNC:9662|Ensembl:ENSG00000198053|HPRD:03912|Vega:OTTHUMG00000031682	signal regulatory protein alpha	hsa04380(Osteoclast differentiation)	GO:0016020(membrane)//GO:0005886(plasma membrane)//GO:0070062(extracellular exosome)//GO:0016021(integral component of membrane)	GO:0017124(SH3 domain binding)	GO:0050900(leukocyte migration)//GO:0007155(cell adhesion)//GO:0007596(blood coagulation)
chr12	11649853	11650160	diffreps_peak_19905	12.8008	307	ENST00000396373	ETV6	358.9	1.58205e-13	3.87387e-11	up	2120	TEL|TEL/ABL|THC5	MIM:600618|HGNC:HGNC:3495|Ensembl:ENSG00000139083|HPRD:15976|Vega:OTTHUMG00000168538	ETS variant 6	hsa04320(Dorso-ventral axis formation)//hsa05202(Transcriptional misregulation in cancer)	GO:0005730(nucleolus)//GO:0016021(integral component of membrane)//GO:0005634(nucleus)//GO:0005737(cytoplasm)	GO:0001227(transcriptional repressor activity, RNA polymerase II transcription regulatory region sequence-specific binding)//GO:0019904(protein domain specific binding)//GO:0003700(transcription factor activity, sequence-specific DNA binding)//GO:0043565(sequence-specific DNA binding)//GO:0000978(RNA polymerase II core promoter proximal region sequence-specific DNA binding)//GO:0000977(RNA polyme…	GO:0030154(cell differentiation)//GO:0071425(hematopoietic stem cell proliferation)//GO:0006366(transcription from RNA polymerase II promoter)//GO:0045944(positive regulation of transcription from RNA polymerase II promoter)//GO:0000122(negative regulation of transcription from RNA polymerase II promoter)//GO:0006355(regulation of transcription, DNA-templated)	ENSG00000139083	-0.185686	5.53554	2.12199	0.145208	0.361394	down	231	302	413	312	5.39324	5.47688	5.62275	5.62111	ETV6	protein_coding	2120	TEL|TEL/ABL|THC5	MIM:600618|HGNC:HGNC:3495|Ensembl:ENSG00000139083|HPRD:15976|Vega:OTTHUMG00000168538	ETS variant 6	hsa04320(Dorso-ventral axis formation)//hsa05202(Transcriptional misregulation in cancer)	GO:0005730(nucleolus)//GO:0016021(integral component of membrane)//GO:0005634(nucleus)//GO:0005737(cytoplasm)	GO:0001227(transcriptional repressor activity, RNA polymerase II transcription regulatory region sequence-specific binding)//GO:0019904(protein domain specific binding)//GO:0003700(transcription factor activity, sequence-specific DNA binding)//GO:0043565(sequence-specific DNA binding)//GO:0000978(RNA polymerase II core promoter proximal region sequence-specific DNA binding)//GO:0000977(RNA polyme…	GO:0030154(cell differentiation)//GO:0071425(hematopoietic stem cell proliferation)//GO:0006366(transcription from RNA polymerase II promoter)//GO:0045944(positive regulation of transcription from RNA polymerase II promoter)//GO:0000122(negative regulation of transcription from RNA polymerase II promoter)//GO:0006355(regulation of transcription, DNA-templated)
chrX	154444125	154444346	diffreps_peak_109638	6.04998	221	ENST00000393600	FAM50A	2.04197	8.91291e-07	1.92682e-05	up	9130	9F|DXS9928E|HXC-26|HXC26|XAP5	MIM:300453|HGNC:HGNC:18786|Ensembl:ENSG00000071859|HPRD:02349|Vega:OTTHUMG00000033292	family with sequence similarity 50 member A		GO:0005654(nucleoplasm)//GO:0005634(nucleus)	GO:0044822(poly(A) RNA binding)	GO:0007283(spermatogenesis)	ENSG00000071859	0.0806738	5.0442	0.292551	0.588594	0.763842	up	188	228	241	226	5.09839	5.07446	4.85178	5.15916	FAM50A	protein_coding	9130	9F|DXS9928E|HXC-26|HXC26|XAP5	MIM:300453|HGNC:HGNC:18786|Ensembl:ENSG00000071859|HPRD:02349|Vega:OTTHUMG00000033292	family with sequence similarity 50 member A		GO:0005654(nucleoplasm)//GO:0005634(nucleus)	GO:0044822(poly(A) RNA binding)	GO:0007283(spermatogenesis)
chr16	29810561	29811020	diffreps_peak_35755	5.45268	459	ENST00000219782	MAZ	2.52742	3.52627e-06	6.46111e-05	up	4150	PUR1|Pur-1|SAF-1|SAF-2|SAF-3|ZF87|ZNF801|Zif87	MIM:600999|HGNC:HGNC:6914|Ensembl:ENSG00000103495|HPRD:02999|Vega:OTTHUMG00000190393	MYC associated zinc finger protein		GO:0005634(nucleus)	GO:0003676(nucleic acid binding)//GO:0000981(RNA polymerase II transcription factor activity, sequence-specific DNA binding)//GO:0000979(RNA polymerase II core promoter sequence-specific DNA binding)//GO:0003682(chromatin binding)//GO:0044822(poly(A) RNA binding)//GO:0046872(metal ion binding)//GO:0005515(protein binding)	GO:0006357(regulation of transcription from RNA polymerase II promoter)//GO:0006367(transcription initiation from RNA polymerase II promoter)//GO:0006369(termination of RNA polymerase II transcription)	ENSG00000103495	0.00479184	6.04353	0.00196584	0.964635	0.980141	up	364	449	531	436	6.04559	6.04592	5.98341	6.10143	MAZ	protein_coding	4150	PUR1|Pur-1|SAF-1|SAF-2|SAF-3|ZF87|ZNF801|Zif87	MIM:600999|HGNC:HGNC:6914|Ensembl:ENSG00000103495|HPRD:02999|Vega:OTTHUMG00000190393	MYC associated zinc finger protein		GO:0005634(nucleus)	GO:0003676(nucleic acid binding)//GO:0000981(RNA polymerase II transcription factor activity, sequence-specific DNA binding)//GO:0000979(RNA polymerase II core promoter sequence-specific DNA binding)//GO:0003682(chromatin binding)//GO:0044822(poly(A) RNA binding)//GO:0046872(metal ion binding)//GO:0005515(protein binding)	GO:0006357(regulation of transcription from RNA polymerase II promoter)//GO:0006367(transcription initiation from RNA polymerase II promoter)//GO:0006369(termination of RNA polymerase II transcription)
chr19	43586021	43586480	diffreps_peak_56292	9.67651	459	ENST00000422989	IRGQ	170.113	2.10614e-10	9.112e-09	up	126298	FKSG27|IRGQ1	HGNC:HGNC:24868|Ensembl:ENSG00000167378|HPRD:17161	immunity-related GTPase family, Q			GO:0005525(GTP binding)		ENSG00000167378	-0.116528	5.78509	0.98216	0.321674	0.576093	down	255	400	462	379	5.53489	5.87999	5.78359	5.90023	IRGQ	protein_coding	126298	FKSG27|IRGQ1	HGNC:HGNC:24868|Ensembl:ENSG00000167378|HPRD:17161	immunity-related GTPase family, Q			GO:0005525(GTP binding)
chr20	32438361	32439000	diffreps_peak_67057	5.76612	639	ENST00000306058	ASXL1	2.19449	1.7135e-06	3.44791e-05	up	171023	BOPS|MDS	MIM:612990|HGNC:HGNC:18318|Ensembl:ENSG00000171456|HPRD:16516|Vega:OTTHUMG00000032218	additional sex combs like 1, transcriptional regulator		GO:0035517(PR-DUB complex)//GO:0070062(extracellular exosome)//GO:0000790(nuclear chromatin)	GO:0042974(retinoic acid receptor binding)//GO:0042975(peroxisome proliferator activated receptor binding)//GO:0003714(transcription corepressor activity)//GO:0046872(metal ion binding)//GO:0005515(protein binding)//GO:0003677(DNA binding)//GO:0003713(transcription coactivator activity)	GO:0032526(response to retinoic acid)//GO:0060430(lung saccule development)//GO:0060348(bone development)//GO:0035522(monoubiquitinated histone H2A deubiquitination)//GO:0048387(negative regulation of retinoic acid receptor signaling pathway)//GO:0003007(heart morphogenesis)//GO:0006351(transcription, DNA-templated)//GO:0035359(negative regulation of peroxisome proliferator activated receptor sig…	ENSG00000171456	-0.0380094	6.77546	0.206252	0.649724	0.807717	down	590	744	969	677	6.7399	6.77196	6.84815	6.73405	ASXL1	protein_coding	171023	BOPS|MDS	MIM:612990|HGNC:HGNC:18318|Ensembl:ENSG00000171456|HPRD:16516|Vega:OTTHUMG00000032218	additional sex combs like 1, transcriptional regulator		GO:0035517(PR-DUB complex)//GO:0070062(extracellular exosome)//GO:0000790(nuclear chromatin)	GO:0042974(retinoic acid receptor binding)//GO:0042975(peroxisome proliferator activated receptor binding)//GO:0003714(transcription corepressor activity)//GO:0046872(metal ion binding)//GO:0005515(protein binding)//GO:0003677(DNA binding)//GO:0003713(transcription coactivator activity)	GO:0032526(response to retinoic acid)//GO:0060430(lung saccule development)//GO:0060348(bone development)//GO:0035522(monoubiquitinated histone H2A deubiquitination)//GO:0048387(negative regulation of retinoic acid receptor signaling pathway)//GO:0003007(heart morphogenesis)//GO:0006351(transcription, DNA-templated)//GO:0035359(negative regulation of peroxisome proliferator activated receptor sig…
chr16	28862921	28864780	diffreps_peak_35663	6.31596	1859	ENST00000337120	SH2B1	2.75771	4.83101e-07	1.10906e-05	up	25970	PSM|SH2B	MIM:608937|HGNC:HGNC:30417|Ensembl:ENSG00000178188|HPRD:12336|Vega:OTTHUMG00000176590	SH2B adaptor protein 1	hsa04722(Neurotrophin signaling pathway)	GO:0005622(intracellular)//GO:0016020(membrane)//GO:0005634(nucleus)//GO:0005829(cytosol)	GO:0004871(signal transducer activity)//GO:0005515(protein binding)//GO:0035591(signaling adaptor activity)	GO:2000278(regulation of DNA biosynthetic process)//GO:0007596(blood coagulation)//GO:0045840(positive regulation of mitotic nuclear division)//GO:0030032(lamellipodium assembly)//GO:0009967(positive regulation of signal transduction)//GO:0035556(intracellular signal transduction)//GO:0007165(signal transduction)	ENSG00000178188	-0.0488231	5.10593	0.111343	0.738623	0.866124	down	213	198	311	206	5.27706	4.87283	5.21635	5.02664	SH2B1	protein_coding	25970	PSM|SH2B	MIM:608937|HGNC:HGNC:30417|Ensembl:ENSG00000178188|HPRD:12336|Vega:OTTHUMG00000176590	SH2B adaptor protein 1	hsa04722(Neurotrophin signaling pathway)	GO:0005622(intracellular)//GO:0016020(membrane)//GO:0005634(nucleus)//GO:0005829(cytosol)	GO:0004871(signal transducer activity)//GO:0005515(protein binding)//GO:0035591(signaling adaptor activity)	GO:2000278(regulation of DNA biosynthetic process)//GO:0007596(blood coagulation)//GO:0045840(positive regulation of mitotic nuclear division)//GO:0030032(lamellipodium assembly)//GO:0009967(positive regulation of signal transduction)//GO:0035556(intracellular signal transduction)//GO:0007165(signal transduction)
chr12	123596604	123596760	diffreps_peak_23508	5.71205	156	ENST00000262225	TMED2	2.19407	1.94068e-06	3.8427e-05	up	10959	P24A|RNP24|p24|p24b1	HGNC:HGNC:16996|Ensembl:ENSG00000086598|HPRD:17984|Vega:OTTHUMG00000168694	transmembrane p24 trafficking protein 2		GO:0016021(integral component of membrane)//GO:0030133(transport vesicle)//GO:0005794(Golgi apparatus)//GO:0033116(endoplasmic reticulum-Golgi intermediate compartment membrane)//GO:0005789(endoplasmic reticulum membrane)//GO:0012507(ER to Golgi transport vesicle membrane)//GO:0030137(COPI-coated vesicle)//GO:0043231(intracellular membrane-bounded organelle)//GO:0000139(Golgi membrane)//GO:000578…	GO:0005515(protein binding)	GO:0061024(membrane organization)//GO:0044267(cellular protein metabolic process)//GO:0072661(protein targeting to plasma membrane)//GO:0001893(maternal placenta development)//GO:0035459(cargo loading into vesicle)//GO:0048598(embryonic morphogenesis)//GO:0048208(COPII vesicle coating)//GO:0034260(negative regulation of GTPase activity)//GO:0060716(labyrinthine layer blood vessel development)//GO…	ENSG00000086598	-0.0232493	7.90856	0.125605	0.723036	0.854256	down	1315	1628	2047	1537	7.89398	7.89957	7.92515	7.91471	TMED2	protein_coding	10959	P24A|RNP24|p24|p24b1	HGNC:HGNC:16996|Ensembl:ENSG00000086598|HPRD:17984|Vega:OTTHUMG00000168694	transmembrane p24 trafficking protein 2		GO:0016021(integral component of membrane)//GO:0030133(transport vesicle)//GO:0005794(Golgi apparatus)//GO:0033116(endoplasmic reticulum-Golgi intermediate compartment membrane)//GO:0005789(endoplasmic reticulum membrane)//GO:0012507(ER to Golgi transport vesicle membrane)//GO:0030137(COPI-coated vesicle)//GO:0043231(intracellular membrane-bounded organelle)//GO:0000139(Golgi membrane)//GO:000578…	GO:0005515(protein binding)	GO:0061024(membrane organization)//GO:0044267(cellular protein metabolic process)//GO:0072661(protein targeting to plasma membrane)//GO:0001893(maternal placenta development)//GO:0035459(cargo loading into vesicle)//GO:0048598(embryonic morphogenesis)//GO:0048208(COPII vesicle coating)//GO:0034260(negative regulation of GTPase activity)//GO:0060716(labyrinthine layer blood vessel development)//GO…
chr14	93719981	93721360	diffreps_peak_28096	6.43776	1379	ENST00000393140	PRIMA1	3.37847	3.64953e-07	8.61759e-06	up	145270	PRIMA	MIM:613851|HGNC:HGNC:18319|Ensembl:ENSG00000175785|HPRD:17907|Vega:OTTHUMG00000141313	proline rich membrane anchor 1		GO:0045202(synapse)//GO:0016021(integral component of membrane)//GO:0031226(intrinsic component of plasma membrane)//GO:0030054(cell junction)	GO:0019899(enzyme binding)//GO:0043495(protein anchor)	GO:0042135(neurotransmitter catabolic process)//GO:0051649(establishment of localization in cell)	ENSG00000175785	2.93846	-0.674936	3.58224	0.0584094	0.190794	up	3	5	0	1	-0.257714	0.0382934	-1.76399	-1.14804	PRIMA1	protein_coding	145270	PRIMA	MIM:613851|HGNC:HGNC:18319|Ensembl:ENSG00000175785|HPRD:17907|Vega:OTTHUMG00000141313	proline rich membrane anchor 1		GO:0045202(synapse)//GO:0016021(integral component of membrane)//GO:0031226(intrinsic component of plasma membrane)//GO:0030054(cell junction)	GO:0019899(enzyme binding)//GO:0043495(protein anchor)	GO:0042135(neurotransmitter catabolic process)//GO:0051649(establishment of localization in cell)
chr1	165759524	165759584	diffreps_peak_7341	12.5621	60	ENST00000367881	TMCO1	454.3	2.74068e-13	3.97759e-11	up	54499	HP10122|PCIA3|PNAS-136|TMCC4	MIM:614123|HGNC:HGNC:18188|Ensembl:ENSG00000143183|HPRD:14243	transmembrane and coiled-coil domains 1		GO:0005783(endoplasmic reticulum)//GO:0016021(integral component of membrane)//GO:0005789(endoplasmic reticulum membrane)//GO:0000139(Golgi membrane)			ENSG00000143183	0.0406352	6.17691	0.154894	0.693904	0.832236	up	382	525	596	456	6.11492	6.27059	6.14927	6.16586	TMCO1	protein_coding	54499	HP10122|PCIA3|PNAS-136|TMCC4	MIM:614123|HGNC:HGNC:18188|Ensembl:ENSG00000143183|HPRD:14243	transmembrane and coiled-coil domains 1		GO:0005783(endoplasmic reticulum)//GO:0016021(integral component of membrane)//GO:0005789(endoplasmic reticulum membrane)//GO:0000139(Golgi membrane)
chr15	91853694	91854088	diffreps_peak_32199	7.49528	394	ENST00000318445	SLCO3A1	4.33787	3.19682e-08	8.72338e-07	up	28232	OATP-D|OATP3A1|OATPD|SLC21A11	MIM:612435|HGNC:HGNC:10952|Ensembl:ENSG00000176463|HPRD:07502|Vega:OTTHUMG00000149846	solute carrier organic anion transporter family member 3A1		GO:0016021(integral component of membrane)//GO:0005887(integral component of plasma membrane)//GO:0005886(plasma membrane)	GO:0015347(sodium-independent organic anion transmembrane transporter activity)//GO:0005215(transporter activity)	GO:0055085(transmembrane transport)//GO:0006810(transport)//GO:0015732(prostaglandin transport)//GO:0043252(sodium-independent organic anion transport)	ENSG00000176463	2.0429	3.1426	48.3336	3.66517e-12	1.42167e-10	up	83	94	25	26	3.93444	3.81402	1.70456	2.12809	SLCO3A1	protein_coding	28232	OATP-D|OATP3A1|OATPD|SLC21A11	MIM:612435|HGNC:HGNC:10952|Ensembl:ENSG00000176463|HPRD:07502|Vega:OTTHUMG00000149846	solute carrier organic anion transporter family member 3A1		GO:0016021(integral component of membrane)//GO:0005887(integral component of plasma membrane)//GO:0005886(plasma membrane)	GO:0015347(sodium-independent organic anion transmembrane transporter activity)//GO:0005215(transporter activity)	GO:0055085(transmembrane transport)//GO:0006810(transport)//GO:0015732(prostaglandin transport)//GO:0043252(sodium-independent organic anion transport)
chr16	58665361	58665880	diffreps_peak_36890	12.5913	519	ENST00000219320	SLC38A7	430.4	2.56254e-13	3.9157e-11	up	55238	SNAT7	MIM:614236|HGNC:HGNC:25582|Ensembl:ENSG00000103042|HPRD:07701|Vega:OTTHUMG00000133491	solute carrier family 38 member 7		GO:0016021(integral component of membrane)//GO:0030424(axon)//GO:0043025(neuronal cell body)	GO:0015182(L-asparagine transmembrane transporter activity)//GO:0005313(L-glutamate transmembrane transporter activity)//GO:0015191(L-methionine transmembrane transporter activity)//GO:0015180(L-alanine transmembrane transporter activity)//GO:0015186(L-glutamine transmembrane transporter activity)//GO:0015194(L-serine transmembrane transporter activity)//GO:0005290(L-histidine transmembrane trans…	GO:0015803(branched-chain amino acid transport)//GO:0015825(L-serine transport)//GO:0089712(L-aspartate transmembrane transport)//GO:0006867(asparagine transport)//GO:0089711(L-glutamate transmembrane transport)//GO:0015810(aspartate transport)//GO:0006814(sodium ion transport)//GO:0006868(glutamine transport)//GO:0015821(methionine transport)//GO:0015808(L-alanine transport)//GO:0089709(L-histid…	ENSG00000103042	0.405779	3.83665	3.59096	0.058104	0.190033	up	88	111	97	82	4.01725	4.04921	3.56048	3.71726	SLC38A7	protein_coding	55238	SNAT7	MIM:614236|HGNC:HGNC:25582|Ensembl:ENSG00000103042|HPRD:07701|Vega:OTTHUMG00000133491	solute carrier family 38 member 7		GO:0016021(integral component of membrane)//GO:0030424(axon)//GO:0043025(neuronal cell body)	GO:0015182(L-asparagine transmembrane transporter activity)//GO:0005313(L-glutamate transmembrane transporter activity)//GO:0015191(L-methionine transmembrane transporter activity)//GO:0015180(L-alanine transmembrane transporter activity)//GO:0015186(L-glutamine transmembrane transporter activity)//GO:0015194(L-serine transmembrane transporter activity)//GO:0005290(L-histidine transmembrane trans…	GO:0015803(branched-chain amino acid transport)//GO:0015825(L-serine transport)//GO:0089712(L-aspartate transmembrane transport)//GO:0006867(asparagine transport)//GO:0089711(L-glutamate transmembrane transport)//GO:0015810(aspartate transport)//GO:0006814(sodium ion transport)//GO:0006868(glutamine transport)//GO:0015821(methionine transport)//GO:0015808(L-alanine transport)//GO:0089709(L-histid…
chr7	141652786	141653340	diffreps_peak_96818	5.50813	554	ENST00000355413	AGK	2.11969	3.10364e-06	5.76693e-05	up	55750	CATC5|CTRCT38|MTDPS10|MULK	MIM:610345|HGNC:HGNC:21869|HPRD:08554	acylglycerol kinase	hsa00561(Glycerolipid metabolism)//	GO:0043231(intracellular membrane-bounded organelle)//GO:0005739(mitochondrion)//GO:0005741(mitochondrial outer membrane)	GO:0005524(ATP binding)//GO:0047620(acylglycerol kinase activity)//GO:0016301(kinase activity)//GO:0001729(ceramide kinase activity)//GO:0004143(diacylglycerol kinase activity)	GO:0044255(cellular lipid metabolic process)//GO:0044281(small molecule metabolic process)//GO:0035338(long-chain fatty-acyl-CoA biosynthetic process)//GO:0016310(phosphorylation)//GO:0019432(triglyceride biosynthetic process)//GO:0046834(lipid phosphorylation)//GO:0046513(ceramide biosynthetic process)	ENSG00000006530	-0.0782877	4.48443	0.197079	0.657092	0.813545	down	128	136	207	131	4.5496	4.33753	4.6348	4.381	AGK	protein_coding	55750	CATC5|CTRCT38|MTDPS10|MULK	MIM:610345|HGNC:HGNC:21869|HPRD:08554	acylglycerol kinase	hsa00561(Glycerolipid metabolism)//	GO:0043231(intracellular membrane-bounded organelle)//GO:0005739(mitochondrion)//GO:0005741(mitochondrial outer membrane)	GO:0005524(ATP binding)//GO:0047620(acylglycerol kinase activity)//GO:0016301(kinase activity)//GO:0001729(ceramide kinase activity)//GO:0004143(diacylglycerol kinase activity)	GO:0044255(cellular lipid metabolic process)//GO:0044281(small molecule metabolic process)//GO:0035338(long-chain fatty-acyl-CoA biosynthetic process)//GO:0016310(phosphorylation)//GO:0019432(triglyceride biosynthetic process)//GO:0046834(lipid phosphorylation)//GO:0046513(ceramide biosynthetic process)
chr20	430349	430880	diffreps_peak_66077	5.89105	531	ENST00000353660	RBCK1	2.50969	1.28514e-06	2.67204e-05	up	10616	C20orf18|HOIL-1|HOIL1|PBMEI|PGBM1|RBCK2|RNF54|UBCE7IP3|XAP3|XAP4|ZRANB4	MIM:610924|HGNC:HGNC:15864|Ensembl:ENSG00000125826|HPRD:16643|Vega:OTTHUMG00000031634	RANBP2-type and C3HC4-type zinc finger containing 1		GO:0071797(LUBAC complex)//GO:0005829(cytosol)	GO:0008270(zinc ion binding)//GO:0005080(protein kinase C binding)//GO:0003700(transcription factor activity, sequence-specific DNA binding)//GO:0043130(ubiquitin binding)//GO:0004842(ubiquitin-protein transferase activity)//GO:0016874(ligase activity)//GO:0005515(protein binding)//GO:0003690(double-stranded DNA binding)	GO:0007249(I-kappaB kinase/NF-kappaB signaling)//GO:0032088(negative regulation of NF-kappaB transcription factor activity)//GO:0043123(positive regulation of I-kappaB kinase/NF-kappaB signaling)//GO:2001238(positive regulation of extrinsic apoptotic signaling pathway)//GO:0097039(protein linear polyubiquitination)//GO:0010803(regulation of tumor necrosis factor-mediated signaling pathway)//GO:00…	ENSG00000125826	0.157051	5.56105	1.54802	0.213438	0.463103	up	271	342	356	299	5.62215	5.65521	5.40987	5.56008	RBCK1	protein_coding	10616	C20orf18|HOIL-1|HOIL1|PBMEI|PGBM1|RBCK2|RNF54|UBCE7IP3|XAP3|XAP4|ZRANB4	MIM:610924|HGNC:HGNC:15864|Ensembl:ENSG00000125826|HPRD:16643|Vega:OTTHUMG00000031634	RANBP2-type and C3HC4-type zinc finger containing 1		GO:0071797(LUBAC complex)//GO:0005829(cytosol)	GO:0008270(zinc ion binding)//GO:0005080(protein kinase C binding)//GO:0003700(transcription factor activity, sequence-specific DNA binding)//GO:0043130(ubiquitin binding)//GO:0004842(ubiquitin-protein transferase activity)//GO:0016874(ligase activity)//GO:0005515(protein binding)//GO:0003690(double-stranded DNA binding)	GO:0007249(I-kappaB kinase/NF-kappaB signaling)//GO:0032088(negative regulation of NF-kappaB transcription factor activity)//GO:0043123(positive regulation of I-kappaB kinase/NF-kappaB signaling)//GO:2001238(positive regulation of extrinsic apoptotic signaling pathway)//GO:0097039(protein linear polyubiquitination)//GO:0010803(regulation of tumor necrosis factor-mediated signaling pathway)//GO:00…
chr1	1471768	1472089	diffreps_peak_492	11.9049	321	ENST00000308647	ATAD3B	5.88909	1.24481e-12	1.06293e-10	up	83858	AAA-TOB3|TOB3	MIM:612317|HGNC:HGNC:24007|Ensembl:ENSG00000160072|HPRD:10679|Vega:OTTHUMG00000000577	ATPase family, AAA domain containing 3B		GO:0005743(mitochondrial inner membrane)	GO:0005524(ATP binding)		ENSG00000160072	-0.073713	5.22082	0.273191	0.601203	0.774664	down	187	260	299	259	5.09076	5.26238	5.16004	5.35428	ATAD3B	protein_coding	83858	AAA-TOB3|TOB3	MIM:612317|HGNC:HGNC:24007|Ensembl:ENSG00000160072|HPRD:10679|Vega:OTTHUMG00000000577	ATPase family, AAA domain containing 3B		GO:0005743(mitochondrial inner membrane)	GO:0005524(ATP binding)
chr10	33179101	33180365	diffreps_peak_10565	10.6343	1264	ENST00000265371	NRP1	2.80527	2.32127e-11	1.33378e-09	up	8829	BDCA4|CD304|NP1|NRP|VEGF165R	MIM:602069|HGNC:HGNC:8004|Ensembl:ENSG00000099250|HPRD:03642|Vega:OTTHUMG00000019343	neuropilin 1	hsa04360(Axon guidance)//hsa05166(HTLV-I infection)	GO:0097443(sorting endosome)//GO:0016021(integral component of membrane)//GO:0043235(receptor complex)//GO:0009986(cell surface)//GO:0030424(axon)//GO:0002116(semaphorin receptor complex)//GO:0005886(plasma membrane)//GO:0005829(cytosol)//GO:0030426(growth cone)//GO:0031410(cytoplasmic vesicle)//GO:0005883(neurofilament)//GO:0005769(early endosome)//GO:0005615(extracellular space)//GO:0005925(foc…	GO:0005021(vascular endothelial growth factor-activated receptor activity)//GO:0038085(vascular endothelial growth factor binding)//GO:0008201(heparin binding)//GO:0019838(growth factor binding)//GO:0015026(coreceptor activity)//GO:0017154(semaphorin receptor activity)//GO:0019955(cytokine binding)//GO:0046872(metal ion binding)//GO:0005515(protein binding)	GO:0021785(branchiomotor neuron axon guidance)//GO:0061549(sympathetic ganglion development)//GO:0035924(cellular response to vascular endothelial growth factor stimulus)//GO:0021649(vestibulocochlear nerve structural organization)//GO:0061299(retina vasculature morphogenesis in camera-type eye)//GO:0021828(gonadotrophin-releasing hormone neuronal migration to the hypothalamus)//GO:0048843(negati…	ENSG00000099250	1.11225	3.1041	15.4821	8.34687e-05	0.000894582	up	63	81	49	31	3.54548	3.60412	2.61012	2.36608	NRP1	protein_coding	8829	BDCA4|CD304|NP1|NRP|VEGF165R	MIM:602069|HGNC:HGNC:8004|Ensembl:ENSG00000099250|HPRD:03642|Vega:OTTHUMG00000019343	neuropilin 1	hsa04360(Axon guidance)//hsa05166(HTLV-I infection)	GO:0097443(sorting endosome)//GO:0016021(integral component of membrane)//GO:0043235(receptor complex)//GO:0009986(cell surface)//GO:0030424(axon)//GO:0002116(semaphorin receptor complex)//GO:0005886(plasma membrane)//GO:0005829(cytosol)//GO:0030426(growth cone)//GO:0031410(cytoplasmic vesicle)//GO:0005883(neurofilament)//GO:0005769(early endosome)//GO:0005615(extracellular space)//GO:0005925(foc…	GO:0005021(vascular endothelial growth factor-activated receptor activity)//GO:0038085(vascular endothelial growth factor binding)//GO:0008201(heparin binding)//GO:0019838(growth factor binding)//GO:0015026(coreceptor activity)//GO:0017154(semaphorin receptor activity)//GO:0019955(cytokine binding)//GO:0046872(metal ion binding)//GO:0005515(protein binding)	GO:0021785(branchiomotor neuron axon guidance)//GO:0061549(sympathetic ganglion development)//GO:0035924(cellular response to vascular endothelial growth factor stimulus)//GO:0021649(vestibulocochlear nerve structural organization)//GO:0061299(retina vasculature morphogenesis in camera-type eye)//GO:0021828(gonadotrophin-releasing hormone neuronal migration to the hypothalamus)//GO:0048843(negati…
chr2	74473789	74474802	diffreps_peak_61996	10.3806	1013	ENST00000393965	CCDC142	1122.3	4.16248e-11	2.23701e-09	up	84865	-	HGNC:HGNC:25889|HPRD:08598	coiled-coil domain containing 142					ENSG00000135637	-0.607742	3.03787	4.42169	0.0354928	0.131235	down	39	37	81	59	2.87581	2.51467	3.30751	3.25489	CCDC142	protein_coding	84865	-	HGNC:HGNC:25889|HPRD:08598	coiled-coil domain containing 142
chr10	101800241	101800400	diffreps_peak_12507	6.72863	159	ENST00000361464	MGEA5	2.12009	1.86796e-07	4.61633e-06	up	10724	MEA5|NCOAT|OGA	MIM:604039|HGNC:HGNC:7056|Ensembl:ENSG00000198408|HPRD:04949|Vega:OTTHUMG00000018939	meningioma expressed antigen 5 (hyaluronidase)		GO:0016020(membrane)//GO:0005634(nucleus)//GO:0005829(cytosol)	GO:0016231(beta-N-acetylglucosaminidase activity)//GO:0004415(hyalurononglucosaminidase activity)	GO:0006517(protein deglycosylation)//GO:0006044(N-acetylglucosamine metabolic process)//GO:0006516(glycoprotein catabolic process)	ENSG00000198408	-0.0324793	8.71316	0.318601	0.572453	0.750313	down	2258	2876	3696	2612	8.67322	8.71976	8.77683	8.67902	MGEA5	protein_coding	10724	MEA5|NCOAT|OGA	MIM:604039|HGNC:HGNC:7056|Ensembl:ENSG00000198408|HPRD:04949|Vega:OTTHUMG00000018939	meningioma expressed antigen 5 (hyaluronidase)		GO:0016020(membrane)//GO:0005634(nucleus)//GO:0005829(cytosol)	GO:0016231(beta-N-acetylglucosaminidase activity)//GO:0004415(hyalurononglucosaminidase activity)	GO:0006517(protein deglycosylation)//GO:0006044(N-acetylglucosamine metabolic process)//GO:0006516(glycoprotein catabolic process)
chr5	154416813	154417420	diffreps_peak_85912	6.85976	607	ENST00000297107	GALNT10	2386.8	1.38116e-07	3.47386e-06	up	55568	GALNACT10|PPGALNACT10|PPGANTASE10	MIM:608043|HGNC:HGNC:19873|Ensembl:ENSG00000164574|HPRD:12157|Vega:OTTHUMG00000130145	polypeptide N-acetylgalactosaminyltransferase 10	hsa00512(Mucin type O-Glycan biosynthesis)//	GO:0016021(integral component of membrane)//GO:0000139(Golgi membrane)	GO:0004653(polypeptide N-acetylgalactosaminyltransferase activity)//GO:0030246(carbohydrate binding)//GO:0046872(metal ion binding)	GO:0006493(protein O-linked glycosylation)//GO:0043687(post-translational protein modification)//GO:0016266(O-glycan processing)//GO:0044267(cellular protein metabolic process)	ENSG00000164574	0.230433	6.08774	4.68159	0.0304949	0.116596	up	402	504	511	411	6.18824	6.21193	5.92828	6.01662	GALNT10	protein_coding	55568	GALNACT10|PPGALNACT10|PPGANTASE10	MIM:608043|HGNC:HGNC:19873|Ensembl:ENSG00000164574|HPRD:12157|Vega:OTTHUMG00000130145	polypeptide N-acetylgalactosaminyltransferase 10	hsa00512(Mucin type O-Glycan biosynthesis)//	GO:0016021(integral component of membrane)//GO:0000139(Golgi membrane)	GO:0004653(polypeptide N-acetylgalactosaminyltransferase activity)//GO:0030246(carbohydrate binding)//GO:0046872(metal ion binding)	GO:0006493(protein O-linked glycosylation)//GO:0043687(post-translational protein modification)//GO:0016266(O-glycan processing)//GO:0044267(cellular protein metabolic process)
chr22	40424205	40424340	diffreps_peak_73244	7.0521	135	ENST00000355630	MKL1	14.2373	8.86958e-08	2.29346e-06	up	57591	BSAC|MAL|MRTF-A	MIM:606078|HGNC:HGNC:14334|Ensembl:ENSG00000196588|HPRD:10445|Vega:OTTHUMG00000151146	megakaryoblastic leukemia (translocation) 1		GO:0005654(nucleoplasm)//GO:0005634(nucleus)//GO:0005737(cytoplasm)//GO:0005829(cytosol)	GO:0003785(actin monomer binding)//GO:0004864(protein phosphatase inhibitor activity)//GO:0001105(RNA polymerase II transcription coactivator activity)//GO:0003700(transcription factor activity, sequence-specific DNA binding)//GO:0005515(protein binding)//GO:0043522(leucine zipper domain binding)//GO:0000976(transcription regulatory region sequence-specific DNA binding)//GO:0003779(actin binding)…	GO:2001234(negative regulation of apoptotic signaling pathway)//GO:0043086(negative regulation of catalytic activity)//GO:0006351(transcription, DNA-templated)//GO:0007264(small GTPase mediated signal transduction)//GO:0010735(positive regulation of transcription via serum response element binding)//GO:0045944(positive regulation of transcription from RNA polymerase II promoter)//GO:0051145(smoot…	ENSG00000196588	0.174511	4.81499	1.18211	0.276934	0.539748	up	139	230	233	157	4.66711	5.08695	4.80359	4.63882	MKL1	protein_coding	57591	BSAC|MAL|MRTF-A	MIM:606078|HGNC:HGNC:14334|Ensembl:ENSG00000196588|HPRD:10445|Vega:OTTHUMG00000151146	megakaryoblastic leukemia (translocation) 1		GO:0005654(nucleoplasm)//GO:0005634(nucleus)//GO:0005737(cytoplasm)//GO:0005829(cytosol)	GO:0003785(actin monomer binding)//GO:0004864(protein phosphatase inhibitor activity)//GO:0001105(RNA polymerase II transcription coactivator activity)//GO:0003700(transcription factor activity, sequence-specific DNA binding)//GO:0005515(protein binding)//GO:0043522(leucine zipper domain binding)//GO:0000976(transcription regulatory region sequence-specific DNA binding)//GO:0003779(actin binding)…	GO:2001234(negative regulation of apoptotic signaling pathway)//GO:0043086(negative regulation of catalytic activity)//GO:0006351(transcription, DNA-templated)//GO:0007264(small GTPase mediated signal transduction)//GO:0010735(positive regulation of transcription via serum response element binding)//GO:0045944(positive regulation of transcription from RNA polymerase II promoter)//GO:0051145(smoot…
chr21	46228433	46228824	diffreps_peak_70743	12.8283	391	ENST00000457828	LSS	374.8	1.48481e-13	3.87387e-11	up	4047	CTRCT44|OSC	MIM:600909|HGNC:HGNC:6708|Ensembl:ENSG00000160285|HPRD:02945|Vega:OTTHUMG00000090633	lanosterol synthase (2,3-oxidosqualene-lanosterol cyclase)	hsa00100(Steroid biosynthesis)//	GO:0005811(lipid particle)//GO:0016020(membrane)//GO:0005789(endoplasmic reticulum membrane)	GO:0000250(lanosterol synthase activity)//GO:0016866(intramolecular transferase activity)	GO:0044281(small molecule metabolic process)//GO:0006694(steroid biosynthetic process)//GO:0008152(metabolic process)//GO:0031647(regulation of protein stability)//GO:0006695(cholesterol biosynthetic process)	ENSG00000160285	-0.375298	3.4235	2.25464	0.133225	0.342767	down	39	73	109	65	2.87581	3.45791	3.72478	3.3905	LSS	protein_coding	4047	CTRCT44|OSC	MIM:600909|HGNC:HGNC:6708|Ensembl:ENSG00000160285|HPRD:02945|Vega:OTTHUMG00000090633	lanosterol synthase (2,3-oxidosqualene-lanosterol cyclase)	hsa00100(Steroid biosynthesis)//	GO:0005811(lipid particle)//GO:0016020(membrane)//GO:0005789(endoplasmic reticulum membrane)	GO:0000250(lanosterol synthase activity)//GO:0016866(intramolecular transferase activity)	GO:0044281(small molecule metabolic process)//GO:0006694(steroid biosynthetic process)//GO:0008152(metabolic process)//GO:0031647(regulation of protein stability)//GO:0006695(cholesterol biosynthetic process)
chr11	59653982	59654072	diffreps_peak_15486	5.7478	90	ENST00000300146	PATL1	2.51212	1.7873e-06	3.58274e-05	up	219988	Pat1b|hPat1b	MIM:614660|HGNC:HGNC:26721|Ensembl:ENSG00000166889|HPRD:08214|Vega:OTTHUMG00000167423	protein associated with topoisomerase II homolog 1 (yeast)	hsa03018(RNA degradation)	GO:0000932(cytoplasmic mRNA processing body)//GO:0005829(cytosol)//GO:0030014(CCR4-NOT complex)//GO:0043231(intracellular membrane-bounded organelle)//GO:0016607(nuclear speck)//GO:0016605(PML body)	GO:0044822(poly(A) RNA binding)//GO:0003723(RNA binding)//GO:0008266(poly(U) RNA binding)//GO:0005515(protein binding)//GO:0034046(poly(G) binding)	GO:0000288(nuclear-transcribed mRNA catabolic process, deadenylation-dependent decay)//GO:0033962(cytoplasmic mRNA processing body assembly)//GO:0000290(deadenylation-dependent decapping of nuclear-transcribed mRNA)//GO:0010467(gene expression)//GO:0043928(exonucleolytic nuclear-transcribed mRNA catabolic process involved in deadenylation-dependent decay)	ENSG00000166889	0.419515	6.81584	25.5577	4.31755e-07	7.68445e-06	up	738	851	802	623	7.06201	6.96532	6.57603	6.61448	PATL1	protein_coding	219988	Pat1b|hPat1b	MIM:614660|HGNC:HGNC:26721|Ensembl:ENSG00000166889|HPRD:08214|Vega:OTTHUMG00000167423	protein associated with topoisomerase II homolog 1 (yeast)	hsa03018(RNA degradation)	GO:0000932(cytoplasmic mRNA processing body)//GO:0005829(cytosol)//GO:0030014(CCR4-NOT complex)//GO:0043231(intracellular membrane-bounded organelle)//GO:0016607(nuclear speck)//GO:0016605(PML body)	GO:0044822(poly(A) RNA binding)//GO:0003723(RNA binding)//GO:0008266(poly(U) RNA binding)//GO:0005515(protein binding)//GO:0034046(poly(G) binding)	GO:0000288(nuclear-transcribed mRNA catabolic process, deadenylation-dependent decay)//GO:0033962(cytoplasmic mRNA processing body assembly)//GO:0000290(deadenylation-dependent decapping of nuclear-transcribed mRNA)//GO:0010467(gene expression)//GO:0043928(exonucleolytic nuclear-transcribed mRNA catabolic process involved in deadenylation-dependent decay)
chr15	40979081	40980440	diffreps_peak_29657	5.40807	1359	ENST00000361937	INO80	2.50827	3.90778e-06	7.07026e-05	up	54617	INO80A|INOC1|hINO80	MIM:610169|HGNC:HGNC:26956|Ensembl:ENSG00000128908|HPRD:10024|Vega:OTTHUMG00000130209	INO80 complex subunit		GO:0005634(nucleus)//GO:0005874(microtubule)//GO:0031011(Ino80 complex)	GO:0003678(DNA helicase activity)//GO:0043014(alpha-tubulin binding)//GO:0005524(ATP binding)//GO:0003779(actin binding)//GO:0016887(ATPase activity)//GO:0005515(protein binding)//GO:0003677(DNA binding)	GO:0051225(spindle assembly)//GO:0006338(chromatin remodeling)//GO:0010571(positive regulation of nuclear cell cycle DNA replication)//GO:0051301(cell division)//GO:0071479(cellular response to ionizing radiation)//GO:0032508(DNA duplex unwinding)//GO:0006351(transcription, DNA-templated)//GO:0030307(positive regulation of cell growth)//GO:0000724(double-strand break repair via homologous recombi…	ENSG00000128908	0.303161	6.57333	11.6701	0.00063591	0.00518708	up	607	688	729	534	6.78077	6.65938	6.43879	6.39281	INO80	protein_coding	54617	INO80A|INOC1|hINO80	MIM:610169|HGNC:HGNC:26956|Ensembl:ENSG00000128908|HPRD:10024|Vega:OTTHUMG00000130209	INO80 complex subunit		GO:0005634(nucleus)//GO:0005874(microtubule)//GO:0031011(Ino80 complex)	GO:0003678(DNA helicase activity)//GO:0043014(alpha-tubulin binding)//GO:0005524(ATP binding)//GO:0003779(actin binding)//GO:0016887(ATPase activity)//GO:0005515(protein binding)//GO:0003677(DNA binding)	GO:0051225(spindle assembly)//GO:0006338(chromatin remodeling)//GO:0010571(positive regulation of nuclear cell cycle DNA replication)//GO:0051301(cell division)//GO:0071479(cellular response to ionizing radiation)//GO:0032508(DNA duplex unwinding)//GO:0006351(transcription, DNA-templated)//GO:0030307(positive regulation of cell growth)//GO:0000724(double-strand break repair via homologous recombi…
chr8	95247321	95247770	diffreps_peak_99937	5.82646	449	ENST00000286688	C8orf37	2.27765	1.49122e-06	3.05087e-05	up	157657	CORD16|RP64|smalltalk	MIM:614477|HGNC:HGNC:27232|Ensembl:ENSG00000156172|HPRD:14104|Vega:OTTHUMG00000164663	chromosome 8 open reading frame 37		GO:0005886(plasma membrane)//GO:0030054(cell junction)//GO:0005737(cytoplasm)			ENSG00000156172	-0.00232386	3.88869	0.000122357	0.991174	0.995285	down	71	109	131	85	3.71384	4.02345	3.98462	3.76796	C8orf37	protein_coding	157657	CORD16|RP64|smalltalk	MIM:614477|HGNC:HGNC:27232|Ensembl:ENSG00000156172|HPRD:14104|Vega:OTTHUMG00000164663	chromosome 8 open reading frame 37		GO:0005886(plasma membrane)//GO:0030054(cell junction)//GO:0005737(cytoplasm)
chr6	130051248	130051408	diffreps_peak_90179	12.6645	160	ENST00000361794	L3MBTL3	398.6	2.16535e-13	3.9157e-11	up	84456	MBT-1|MBT1	HGNC:HGNC:23035|Ensembl:ENSG00000198945|HPRD:11222|Vega:OTTHUMG00000015554	l(3)mbt-like 3 (Drosophila)		GO:0005634(nucleus)	GO:0003674(molecular_function)//GO:0005515(protein binding)	GO:0016568(chromatin modification)//GO:0030851(granulocyte differentiation)//GO:0006351(transcription, DNA-templated)//GO:0030225(macrophage differentiation)//GO:0043249(erythrocyte maturation)//GO:0006355(regulation of transcription, DNA-templated)	ENSG00000198945	-0.431071	6.06628	16.0023	6.34099e-05	0.000703975	down	292	411	700	441	5.7292	5.91894	6.38043	6.11781	L3MBTL3	protein_coding	84456	MBT-1|MBT1	HGNC:HGNC:23035|Ensembl:ENSG00000198945|HPRD:11222|Vega:OTTHUMG00000015554	l(3)mbt-like 3 (Drosophila)		GO:0005634(nucleus)	GO:0003674(molecular_function)//GO:0005515(protein binding)	GO:0016568(chromatin modification)//GO:0030851(granulocyte differentiation)//GO:0006351(transcription, DNA-templated)//GO:0030225(macrophage differentiation)//GO:0043249(erythrocyte maturation)//GO:0006355(regulation of transcription, DNA-templated)
chr6	42080501	42080720	diffreps_peak_88613	8.85045	219	ENST00000372977	TAF8	168	1.41108e-09	4.932e-08	up	129685	II|TAF|TAFII-43|TAFII43|TBN	MIM:609514|HGNC:HGNC:17300|Ensembl:ENSG00000137413|HPRD:18167|Vega:OTTHUMG00000014692	TATA-box binding protein associated factor 8	hsa03022(Basal transcription factors)	GO:0005654(nucleoplasm)//GO:0005634(nucleus)//GO:0005669(transcription factor TFIID complex)//GO:0048471(perinuclear region of cytoplasm)	GO:0046982(protein heterodimerization activity)//GO:0005515(protein binding)	GO:0051457(maintenance of protein location in nucleus)//GO:0006351(transcription, DNA-templated)//GO:0030154(cell differentiation)//GO:0045598(regulation of fat cell differentiation)//GO:0001833(inner cell mass cell proliferation)//GO:0045893(positive regulation of transcription, DNA-templated)	ENSG00000137413	-0.0437896	5.4855	0.114718	0.734838	0.863226	down	232	311	382	287	5.39943	5.51897	5.51088	5.50136	TAF8	protein_coding	129685	II|TAF|TAFII-43|TAFII43|TBN	MIM:609514|HGNC:HGNC:17300|Ensembl:ENSG00000137413|HPRD:18167|Vega:OTTHUMG00000014692	TATA-box binding protein associated factor 8	hsa03022(Basal transcription factors)	GO:0005654(nucleoplasm)//GO:0005634(nucleus)//GO:0005669(transcription factor TFIID complex)//GO:0048471(perinuclear region of cytoplasm)	GO:0046982(protein heterodimerization activity)//GO:0005515(protein binding)	GO:0051457(maintenance of protein location in nucleus)//GO:0006351(transcription, DNA-templated)//GO:0030154(cell differentiation)//GO:0045598(regulation of fat cell differentiation)//GO:0001833(inner cell mass cell proliferation)//GO:0045893(positive regulation of transcription, DNA-templated)
chr22	17728041	17728460	diffreps_peak_70989	6.7318	419	ENST00000317582	BCL2L13	2.96735	1.85437e-07	4.58476e-06	up	23786	BCL-RAMBO|Bcl2-L-13|MIL1	HGNC:HGNC:17164|Ensembl:ENSG00000099968|HPRD:09822|Vega:OTTHUMG00000150088	BCL2 like 13	hsa05134(Legionellosis)	GO:0005634(nucleus)//GO:0016021(integral component of membrane)//GO:0005739(mitochondrion)//GO:0031966(mitochondrial membrane)	GO:0008656(cysteine-type endopeptidase activator activity involved in apoptotic process)//GO:0005515(protein binding)	GO:0006919(activation of cysteine-type endopeptidase activity involved in apoptotic process)//GO:0006915(apoptotic process)//GO:0042981(regulation of apoptotic process)	ENSG00000099968	0.287026	5.97907	6.76597	0.00929559	0.046676	up	371	486	468	370	6.07295	6.15967	5.80211	5.86573	BCL2L13	protein_coding	23786	BCL-RAMBO|Bcl2-L-13|MIL1	HGNC:HGNC:17164|Ensembl:ENSG00000099968|HPRD:09822|Vega:OTTHUMG00000150088	BCL2 like 13	hsa05134(Legionellosis)	GO:0005634(nucleus)//GO:0016021(integral component of membrane)//GO:0005739(mitochondrion)//GO:0031966(mitochondrial membrane)	GO:0008656(cysteine-type endopeptidase activator activity involved in apoptotic process)//GO:0005515(protein binding)	GO:0006919(activation of cysteine-type endopeptidase activity involved in apoptotic process)//GO:0006915(apoptotic process)//GO:0042981(regulation of apoptotic process)
chr17	3668487	3668682	diffreps_peak_40356	12.0092	195	ENST00000225525	TAX1BP3	5.27812	9.79089e-13	8.96885e-11	up	30851	TIP-1|TIP1	MIM:616484|HGNC:HGNC:30684|Ensembl:ENSG00000213977|HPRD:18160|Vega:OTTHUMG00000090701	Tax1 binding protein 3		GO:0005886(plasma membrane)//GO:0070062(extracellular exosome)//GO:0005829(cytosol)//GO:0005622(intracellular)//GO:0005634(nucleus)//GO:0005737(cytoplasm)	GO:0005515(protein binding)//GO:0008022(protein C-terminus binding)//GO:0008013(beta-catenin binding)	GO:0007266(Rho protein signal transduction)//GO:0090630(activation of GTPase activity)//GO:0030111(regulation of Wnt signaling pathway)//GO:0016055(Wnt signaling pathway)//GO:0007264(small GTPase mediated signal transduction)//GO:0030178(negative regulation of Wnt signaling pathway)//GO:0008285(negative regulation of cell proliferation)//GO:2000009(negative regulation of protein localization to c…	ENSG00000213977	1.00176	0.367571	1.61648	0.203592	0.448835	up	8	9	5	5	0.798848	0.689631	-0.172336	0.108971	TAX1BP3	protein_coding	30851	TIP-1|TIP1	MIM:616484|HGNC:HGNC:30684|Ensembl:ENSG00000213977|HPRD:18160|Vega:OTTHUMG00000090701	Tax1 binding protein 3		GO:0005886(plasma membrane)//GO:0070062(extracellular exosome)//GO:0005829(cytosol)//GO:0005622(intracellular)//GO:0005634(nucleus)//GO:0005737(cytoplasm)	GO:0005515(protein binding)//GO:0008022(protein C-terminus binding)//GO:0008013(beta-catenin binding)	GO:0007266(Rho protein signal transduction)//GO:0090630(activation of GTPase activity)//GO:0030111(regulation of Wnt signaling pathway)//GO:0016055(Wnt signaling pathway)//GO:0007264(small GTPase mediated signal transduction)//GO:0030178(negative regulation of Wnt signaling pathway)//GO:0008285(negative regulation of cell proliferation)//GO:2000009(negative regulation of protein localization to c…
chr11	102330998	102331241	diffreps_peak_18148	10.6162	243	ENST00000263464	BIRC3	7.94759	2.41991e-11	1.38199e-09	up	330	AIP1|API2|CIAP2|HAIP1|HIAP1|MALT2|MIHC|RNF49|c-IAP2	MIM:601721|HGNC:HGNC:591|Ensembl:ENSG00000023445|HPRD:03426|Vega:OTTHUMG00000167324	baculoviral IAP repeat containing 3	hsa04064(NF-kappa B signaling pathway)//hsa04120(Ubiquitin mediated proteolysis)//hsa04210(Apoptosis)//hsa04510(Focal adhesion)//hsa04621(NOD-like receptor signaling pathway)//hsa04668(TNF signaling pathway)//hsa05145(Toxoplasmosis)//hsa05200(Pathways in cancer)//hsa05202(Transcriptional misregulation in cancer)//hsa05222(Small cell lung cancer)	GO:0043234(protein complex)//GO:0005829(cytosol)//GO:0045121(membrane raft)//GO:0005876(spindle microtubule)//GO:0005654(nucleoplasm)//GO:0005634(nucleus)//GO:0005737(cytoplasm)	GO:0016874(ligase activity)//GO:0004842(ubiquitin-protein transferase activity)//GO:0008270(zinc ion binding)//GO:0005515(protein binding)//GO:0043027(cysteine-type endopeptidase inhibitor activity involved in apoptotic process)	GO:0007249(I-kappaB kinase/NF-kappaB signaling)//GO:0070424(regulation of nucleotide-binding oligomerization domain containing signaling pathway)//GO:0043123(positive regulation of I-kappaB kinase/NF-kappaB signaling)//GO:0097300(programmed necrotic cell death)//GO:0051291(protein heterooligomerization)//GO:0070266(necroptotic process)//GO:0007283(spermatogenesis)//GO:0035666(TRIF-dependent toll-…	ENSG00000023445	2.65768	5.14573	271.337	1.04032e-60	4.10587e-58	up	310	465	85	61	5.81504	6.09622	3.37503	3.30152	BIRC3	protein_coding	330	AIP1|API2|CIAP2|HAIP1|HIAP1|MALT2|MIHC|RNF49|c-IAP2	MIM:601721|HGNC:HGNC:591|Ensembl:ENSG00000023445|HPRD:03426|Vega:OTTHUMG00000167324	baculoviral IAP repeat containing 3	hsa04064(NF-kappa B signaling pathway)//hsa04120(Ubiquitin mediated proteolysis)//hsa04210(Apoptosis)//hsa04510(Focal adhesion)//hsa04621(NOD-like receptor signaling pathway)//hsa04668(TNF signaling pathway)//hsa05145(Toxoplasmosis)//hsa05200(Pathways in cancer)//hsa05202(Transcriptional misregulation in cancer)//hsa05222(Small cell lung cancer)	GO:0043234(protein complex)//GO:0005829(cytosol)//GO:0045121(membrane raft)//GO:0005876(spindle microtubule)//GO:0005654(nucleoplasm)//GO:0005634(nucleus)//GO:0005737(cytoplasm)	GO:0016874(ligase activity)//GO:0004842(ubiquitin-protein transferase activity)//GO:0008270(zinc ion binding)//GO:0005515(protein binding)//GO:0043027(cysteine-type endopeptidase inhibitor activity involved in apoptotic process)	GO:0007249(I-kappaB kinase/NF-kappaB signaling)//GO:0070424(regulation of nucleotide-binding oligomerization domain containing signaling pathway)//GO:0043123(positive regulation of I-kappaB kinase/NF-kappaB signaling)//GO:0097300(programmed necrotic cell death)//GO:0051291(protein heterooligomerization)//GO:0070266(necroptotic process)//GO:0007283(spermatogenesis)//GO:0035666(TRIF-dependent toll-…
chr2	151464981	151465940	diffreps_peak_63856	5.18898	959	ENST00000243326	RIF1	2.10217	6.47174e-06	0.000111244	up	55183	-	MIM:608952|HGNC:HGNC:23207|Ensembl:ENSG00000080345|HPRD:10603|Vega:OTTHUMG00000131886	replication timing regulatory factor 1	hsa04550(Signaling pathways regulating pluripotency of stem cells)	GO:0005886(plasma membrane)//GO:0001940(male pronucleus)//GO:0005819(spindle)//GO:0000781(chromosome, telomeric region)//GO:0005654(nucleoplasm)//GO:0001939(female pronucleus)//GO:0005634(nucleus)//GO:0005737(cytoplasm)		GO:2001034(positive regulation of double-strand break repair via nonhomologous end joining)//GO:0006303(double-strand break repair via nonhomologous end joining)//GO:0006302(double-strand break repair)//GO:0007049(cell cycle)//GO:0019827(stem cell population maintenance)//GO:0006281(DNA repair)	ENSG00000080345	0.211913	8.20093	11.5333	0.000684458	0.00551585	up	1744	2159	2301	1736	8.30088	8.3064	8.09371	8.09016	RIF1	protein_coding	55183	-	MIM:608952|HGNC:HGNC:23207|Ensembl:ENSG00000080345|HPRD:10603|Vega:OTTHUMG00000131886	replication timing regulatory factor 1	hsa04550(Signaling pathways regulating pluripotency of stem cells)	GO:0005886(plasma membrane)//GO:0001940(male pronucleus)//GO:0005819(spindle)//GO:0000781(chromosome, telomeric region)//GO:0005654(nucleoplasm)//GO:0001939(female pronucleus)//GO:0005634(nucleus)//GO:0005737(cytoplasm)		GO:2001034(positive regulation of double-strand break repair via nonhomologous end joining)//GO:0006303(double-strand break repair via nonhomologous end joining)//GO:0006302(double-strand break repair)//GO:0007049(cell cycle)//GO:0019827(stem cell population maintenance)//GO:0006281(DNA repair)
chr4	13569841	13570128	diffreps_peak_80590	11.8129	287	ENST00000040738	BOD1L1	684.9	1.53862e-12	1.22395e-10	up	259282	BOD1L|FAM44A	MIM:616746|HGNC:HGNC:31792|Ensembl:ENSG00000038219|HPRD:08156|Vega:OTTHUMG00000090659	biorientation of chromosomes in cell division 1 like 1		GO:0005654(nucleoplasm)//GO:0005694(chromosome)	GO:0003677(DNA binding)	GO:0031297(replication fork processing)//GO:0006281(DNA repair)//GO:0006974(cellular response to DNA damage stimulus)	ENSG00000038219	0.104023	7.25774	1.9509	0.1625	0.390469	up	833	1132	1247	936	7.23634	7.37612	7.21122	7.2003	BOD1L1	protein_coding	259282	BOD1L|FAM44A	MIM:616746|HGNC:HGNC:31792|Ensembl:ENSG00000038219|HPRD:08156|Vega:OTTHUMG00000090659	biorientation of chromosomes in cell division 1 like 1		GO:0005654(nucleoplasm)//GO:0005694(chromosome)	GO:0003677(DNA binding)	GO:0031297(replication fork processing)//GO:0006281(DNA repair)//GO:0006974(cellular response to DNA damage stimulus)
chr19	3641704	3641809	diffreps_peak_50808	12.0208	105	ENST00000335312	PIP5K1C	9.17833	9.53219e-13	8.75565e-11	up	23396	LCCS3|PIP5K-GAMMA|PIP5K1-gamma|PIP5Kgamma	MIM:606102|HGNC:HGNC:8996|Ensembl:ENSG00000186111|HPRD:05834|Vega:OTTHUMG00000180870	phosphatidylinositol-4-phosphate 5-kinase, type I, gamma	hsa00562(Inositol phosphate metabolism)//	GO:0001891(phagocytic cup)//GO:0001931(uropod)//GO:0098793(presynapse)//GO:0012505(endomembrane system)//GO:0005829(cytosol)//GO:0005634(nucleus)//GO:0032587(ruffle membrane)//GO:0005925(focal adhesion)	GO:0005524(ATP binding)//GO:1990147(talin binding)//GO:0005515(protein binding)//GO:0016308(1-phosphatidylinositol-4-phosphate 5-kinase activity)	GO:0034333(adherens junction assembly)//GO:0006644(phospholipid metabolic process)//GO:0007411(axon guidance)//GO:0044281(small molecule metabolic process)//GO:0072583(clathrin-mediated endocytosis)//GO:0070527(platelet aggregation)//GO:0007016(cytoskeletal anchoring at plasma membrane)//GO:0048488(synaptic vesicle endocytosis)//GO:0006909(phagocytosis)//GO:0046854(phosphatidylinositol phosphoryl…	ENSG00000186111	-0.0417699	5.27583	0.0911437	0.76273	0.880934	down	203	266	333	245	5.20822	5.29505	5.3142	5.2747	PIP5K1C	protein_coding	23396	LCCS3|PIP5K-GAMMA|PIP5K1-gamma|PIP5Kgamma	MIM:606102|HGNC:HGNC:8996|Ensembl:ENSG00000186111|HPRD:05834|Vega:OTTHUMG00000180870	phosphatidylinositol-4-phosphate 5-kinase, type I, gamma	hsa00562(Inositol phosphate metabolism)//	GO:0001891(phagocytic cup)//GO:0001931(uropod)//GO:0098793(presynapse)//GO:0012505(endomembrane system)//GO:0005829(cytosol)//GO:0005634(nucleus)//GO:0032587(ruffle membrane)//GO:0005925(focal adhesion)	GO:0005524(ATP binding)//GO:1990147(talin binding)//GO:0005515(protein binding)//GO:0016308(1-phosphatidylinositol-4-phosphate 5-kinase activity)	GO:0034333(adherens junction assembly)//GO:0006644(phospholipid metabolic process)//GO:0007411(axon guidance)//GO:0044281(small molecule metabolic process)//GO:0072583(clathrin-mediated endocytosis)//GO:0070527(platelet aggregation)//GO:0007016(cytoskeletal anchoring at plasma membrane)//GO:0048488(synaptic vesicle endocytosis)//GO:0006909(phagocytosis)//GO:0046854(phosphatidylinositol phosphoryl…
chr3	52480183	52480480	diffreps_peak_76632	7.10861	297	ENST00000488380	NISCH	3.28707	7.78742e-08	2.02919e-06	up	11188	I-1|IR1|IRAS|hIRAS	MIM:615507|HGNC:HGNC:18006|Ensembl:ENSG00000010322|HPRD:11391|Vega:OTTHUMG00000158571	nischarin		GO:0016020(membrane)//GO:0005886(plasma membrane)//GO:0005769(early endosome)//GO:0055037(recycling endosome)//GO:0005829(cytosol)	GO:0035091(phosphatidylinositol binding)//GO:0005515(protein binding)//GO:0005178(integrin binding)//GO:0042802(identical protein binding)	GO:0016601(Rac protein signal transduction)//GO:0030336(negative regulation of cell migration)//GO:0006006(glucose metabolic process)//GO:0008217(regulation of blood pressure)//GO:0032228(regulation of synaptic transmission, GABAergic)//GO:0048243(norepinephrine secretion)//GO:0030036(actin cytoskeleton organization)//GO:0006915(apoptotic process)	ENSG00000010322	-0.351788	6.13765	11.1803	0.000827651	0.006478	down	343	416	694	473	5.96025	5.9363	6.36805	6.21846	NISCH	protein_coding	11188	I-1|IR1|IRAS|hIRAS	MIM:615507|HGNC:HGNC:18006|Ensembl:ENSG00000010322|HPRD:11391|Vega:OTTHUMG00000158571	nischarin		GO:0016020(membrane)//GO:0005886(plasma membrane)//GO:0005769(early endosome)//GO:0055037(recycling endosome)//GO:0005829(cytosol)	GO:0035091(phosphatidylinositol binding)//GO:0005515(protein binding)//GO:0005178(integrin binding)//GO:0042802(identical protein binding)	GO:0016601(Rac protein signal transduction)//GO:0030336(negative regulation of cell migration)//GO:0006006(glucose metabolic process)//GO:0008217(regulation of blood pressure)//GO:0032228(regulation of synaptic transmission, GABAergic)//GO:0048243(norepinephrine secretion)//GO:0030036(actin cytoskeleton organization)//GO:0006915(apoptotic process)
chr1	85252601	85252702	diffreps_peak_4966	11.6599	101	ENST00000471115	C1orf52	764.5	2.18851e-12	1.64546e-10	up	148423	gm117	HGNC:HGNC:24871|Ensembl:ENSG00000162642|HPRD:16637	chromosome 1 open reading frame 52		GO:0005634(nucleus)	GO:0044822(poly(A) RNA binding)		ENSG00000162642	0.284887	4.76363	3.03362	0.0815656	0.244017	up	145	224	185	172	4.72738	5.04915	4.47472	4.76898	C1orf52	protein_coding	148423	gm117	HGNC:HGNC:24871|Ensembl:ENSG00000162642|HPRD:16637	chromosome 1 open reading frame 52		GO:0005634(nucleus)	GO:0044822(poly(A) RNA binding)
chr22	45417601	45417946	diffreps_peak_73767	12.0806	345	ENST00000614167	RIBC2	10.3717	8.30685e-13	7.95509e-11	up	26150	C22orf11|TRIB	HGNC:HGNC:13241|Ensembl:ENSG00000128408|HPRD:11493|Vega:OTTHUMG00000151332	RIB43A domain with coiled-coils 2		GO:0005634(nucleus)	GO:0005515(protein binding)		ENSG00000128408	0.44429	2.94222	2.27935	0.131117	0.340116	up	44	63	48	45	3.04325	3.25149	2.58183	2.87788	RIBC2	protein_coding	26150	C22orf11|TRIB	HGNC:HGNC:13241|Ensembl:ENSG00000128408|HPRD:11493|Vega:OTTHUMG00000151332	RIB43A domain with coiled-coils 2		GO:0005634(nucleus)	GO:0005515(protein binding)
chr13	21671461	21672189	diffreps_peak_24370	11.8996	728	ENST00000382353	FGF9	637.2	1.25998e-12	1.06992e-10	up	2254	FGF-9|GAF|HBFG-9|HBGF-9|SYNS3	MIM:600921|HGNC:HGNC:3687|Ensembl:ENSG00000102678|HPRD:02951|Vega:OTTHUMG00000017412	fibroblast growth factor 9	hsa04010(MAPK signaling pathway)//hsa04014(Ras signaling pathway)//hsa04015(Rap1 signaling pathway)//hsa04151(PI3K-Akt signaling pathway)//hsa04810(Regulation of actin cytoskeleton)//hsa05200(Pathways in cancer)//hsa05218(Melanoma)	GO:0005604(basement membrane)//GO:0070062(extracellular exosome)//GO:0005576(extracellular region)//GO:0005615(extracellular space)//GO:0005737(cytoplasm)	GO:0008201(heparin binding)//GO:0008083(growth factor activity)//GO:0005104(fibroblast growth factor receptor binding)	GO:0045880(positive regulation of smoothened signaling pathway)//GO:0051781(positive regulation of cell division)//GO:0030326(embryonic limb morphogenesis)//GO:0008584(male gonad development)//GO:0010628(positive regulation of gene expression)//GO:0048011(neurotrophin TRK receptor signaling pathway)//GO:0000122(negative regulation of transcription from RNA polymerase II promoter)//GO:0048706(embr…	ENSG00000102678	1.12335	3.08473	15.5648	7.98974e-05	0.000861655	up	56	87	45	33	3.38009	3.7048	2.49344	2.45128	FGF9	protein_coding	2254	FGF-9|GAF|HBFG-9|HBGF-9|SYNS3	MIM:600921|HGNC:HGNC:3687|Ensembl:ENSG00000102678|HPRD:02951|Vega:OTTHUMG00000017412	fibroblast growth factor 9	hsa04010(MAPK signaling pathway)//hsa04014(Ras signaling pathway)//hsa04015(Rap1 signaling pathway)//hsa04151(PI3K-Akt signaling pathway)//hsa04810(Regulation of actin cytoskeleton)//hsa05200(Pathways in cancer)//hsa05218(Melanoma)	GO:0005604(basement membrane)//GO:0070062(extracellular exosome)//GO:0005576(extracellular region)//GO:0005615(extracellular space)//GO:0005737(cytoplasm)	GO:0008201(heparin binding)//GO:0008083(growth factor activity)//GO:0005104(fibroblast growth factor receptor binding)	GO:0045880(positive regulation of smoothened signaling pathway)//GO:0051781(positive regulation of cell division)//GO:0030326(embryonic limb morphogenesis)//GO:0008584(male gonad development)//GO:0010628(positive regulation of gene expression)//GO:0048011(neurotrophin TRK receptor signaling pathway)//GO:0000122(negative regulation of transcription from RNA polymerase II promoter)//GO:0048706(embr…
chr16	66509561	66510080	diffreps_peak_36903	13.0013	519	ENST00000299697	TK2	295.3	9.96914e-14	3.87387e-11	up	7084	MTDPS2|MTTK|SCA31	MIM:188250|HGNC:HGNC:11831|Ensembl:ENSG00000166548|HPRD:01770	thymidine kinase 2, mitochondrial	hsa00240(Pyrimidine metabolism)//hsa00983(Drug metabolism - other enzymes)//	GO:0005743(mitochondrial inner membrane)//GO:0005759(mitochondrial matrix)	GO:0005524(ATP binding)//GO:0004137(deoxycytidine kinase activity)//GO:0016301(kinase activity)//GO:0004797(thymidine kinase activity)//GO:0019206(nucleoside kinase activity)	GO:0055086(nucleobase-containing small molecule metabolic process)//GO:0044281(small molecule metabolic process)//GO:0016310(phosphorylation)//GO:0006264(mitochondrial DNA replication)//GO:0046104(thymidine metabolic process)//GO:0009157(deoxyribonucleoside monophosphate biosynthetic process)//GO:0009262(deoxyribonucleotide metabolic process)//GO:0071897(DNA biosynthetic process)//GO:0009165(nucl…	ENSG00000166548	-0.13372	4.13997	0.47634	0.49009	0.68257	down	95	108	175	96	4.12574	4.0104	4.39564	3.93995	TK2	protein_coding	7084	MTDPS2|MTTK|SCA31	MIM:188250|HGNC:HGNC:11831|Ensembl:ENSG00000166548|HPRD:01770	thymidine kinase 2, mitochondrial	hsa00240(Pyrimidine metabolism)//hsa00983(Drug metabolism - other enzymes)//	GO:0005743(mitochondrial inner membrane)//GO:0005759(mitochondrial matrix)	GO:0005524(ATP binding)//GO:0004137(deoxycytidine kinase activity)//GO:0016301(kinase activity)//GO:0004797(thymidine kinase activity)//GO:0019206(nucleoside kinase activity)	GO:0055086(nucleobase-containing small molecule metabolic process)//GO:0044281(small molecule metabolic process)//GO:0016310(phosphorylation)//GO:0006264(mitochondrial DNA replication)//GO:0046104(thymidine metabolic process)//GO:0009157(deoxyribonucleoside monophosphate biosynthetic process)//GO:0009262(deoxyribonucleotide metabolic process)//GO:0071897(DNA biosynthetic process)//GO:0009165(nucl…
chr7	141014910	141014983	diffreps_peak_96816	8.85045	73	ENST00000324787	MRPS33	168	1.41108e-09	4.932e-08	up	51650	CGI-139|MRP-S33|PTD003|S33mt	MIM:611993|HGNC:HGNC:16634|Ensembl:ENSG00000090263|HPRD:17598|Vega:OTTHUMG00000157456	mitochondrial ribosomal protein S33		GO:0005763(mitochondrial small ribosomal subunit)//GO:0005743(mitochondrial inner membrane)//GO:0005739(mitochondrion)	GO:0003735(structural constituent of ribosome)	GO:0070124(mitochondrial translational initiation)//GO:0006996(organelle organization)//GO:0006412(translation)//GO:0032543(mitochondrial translation)//GO:0070125(mitochondrial translational elongation)//GO:0070126(mitochondrial translational termination)	ENSG00000090263	0.317559	5.11063	4.73309	0.0295951	0.114067	up	225	245	273	183	5.35554	5.17733	5.02993	4.85747	MRPS33	protein_coding	51650	CGI-139|MRP-S33|PTD003|S33mt	MIM:611993|HGNC:HGNC:16634|Ensembl:ENSG00000090263|HPRD:17598|Vega:OTTHUMG00000157456	mitochondrial ribosomal protein S33		GO:0005763(mitochondrial small ribosomal subunit)//GO:0005743(mitochondrial inner membrane)//GO:0005739(mitochondrion)	GO:0003735(structural constituent of ribosome)	GO:0070124(mitochondrial translational initiation)//GO:0006996(organelle organization)//GO:0006412(translation)//GO:0032543(mitochondrial translation)//GO:0070125(mitochondrial translational elongation)//GO:0070126(mitochondrial translational termination)
chr9	83903059	83904018	diffreps_peak_103325	11.8665	959	ENST00000297814	KIF27	645.2	1.35994e-12	1.13566e-10	up	55582	-	MIM:611253|HGNC:HGNC:18632|Ensembl:ENSG00000165115|HPRD:11179|Vega:OTTHUMG00000020109	kinesin family member 27		GO:0005871(kinesin complex)//GO:0005929(cilium)//GO:0005874(microtubule)//GO:0005737(cytoplasm)//GO:0070062(extracellular exosome)	GO:0005524(ATP binding)//GO:0008017(microtubule binding)//GO:0016887(ATPase activity)//GO:0003777(microtubule motor activity)	GO:0003351(epithelial cilium movement)//GO:0042384(cilium assembly)//GO:0008152(metabolic process)//GO:0007018(microtubule-based movement)//GO:0021591(ventricular system development)	ENSG00000165115	-0.557206	4.23851	8.59026	0.00338208	0.0206869	down	85	99	173	150	3.96814	3.88726	4.37929	4.57381	KIF27	protein_coding	55582	-	MIM:611253|HGNC:HGNC:18632|Ensembl:ENSG00000165115|HPRD:11179|Vega:OTTHUMG00000020109	kinesin family member 27		GO:0005871(kinesin complex)//GO:0005929(cilium)//GO:0005874(microtubule)//GO:0005737(cytoplasm)//GO:0070062(extracellular exosome)	GO:0005524(ATP binding)//GO:0008017(microtubule binding)//GO:0016887(ATPase activity)//GO:0003777(microtubule motor activity)	GO:0003351(epithelial cilium movement)//GO:0042384(cilium assembly)//GO:0008152(metabolic process)//GO:0007018(microtubule-based movement)//GO:0021591(ventricular system development)
chr12	123586461	123586939	diffreps_peak_23506	7.81938	478	ENST00000509052	TMED2	3.17347	1.51571e-08	4.31052e-07	up	10959	P24A|RNP24|p24|p24b1	HGNC:HGNC:16996|Ensembl:ENSG00000086598|HPRD:17984|Vega:OTTHUMG00000168694	transmembrane p24 trafficking protein 2		GO:0016021(integral component of membrane)//GO:0030133(transport vesicle)//GO:0005794(Golgi apparatus)//GO:0033116(endoplasmic reticulum-Golgi intermediate compartment membrane)//GO:0005789(endoplasmic reticulum membrane)//GO:0012507(ER to Golgi transport vesicle membrane)//GO:0030137(COPI-coated vesicle)//GO:0043231(intracellular membrane-bounded organelle)//GO:0000139(Golgi membrane)//GO:000578…	GO:0005515(protein binding)	GO:0061024(membrane organization)//GO:0044267(cellular protein metabolic process)//GO:0072661(protein targeting to plasma membrane)//GO:0001893(maternal placenta development)//GO:0035459(cargo loading into vesicle)//GO:0048598(embryonic morphogenesis)//GO:0048208(COPII vesicle coating)//GO:0034260(negative regulation of GTPase activity)//GO:0060716(labyrinthine layer blood vessel development)//GO…	ENSG00000086598	-0.0232493	7.90856	0.125605	0.723036	0.854256	down	1315	1628	2047	1537	7.89398	7.89957	7.92515	7.91471	TMED2	protein_coding	10959	P24A|RNP24|p24|p24b1	HGNC:HGNC:16996|Ensembl:ENSG00000086598|HPRD:17984|Vega:OTTHUMG00000168694	transmembrane p24 trafficking protein 2		GO:0016021(integral component of membrane)//GO:0030133(transport vesicle)//GO:0005794(Golgi apparatus)//GO:0033116(endoplasmic reticulum-Golgi intermediate compartment membrane)//GO:0005789(endoplasmic reticulum membrane)//GO:0012507(ER to Golgi transport vesicle membrane)//GO:0030137(COPI-coated vesicle)//GO:0043231(intracellular membrane-bounded organelle)//GO:0000139(Golgi membrane)//GO:000578…	GO:0005515(protein binding)	GO:0061024(membrane organization)//GO:0044267(cellular protein metabolic process)//GO:0072661(protein targeting to plasma membrane)//GO:0001893(maternal placenta development)//GO:0035459(cargo loading into vesicle)//GO:0048598(embryonic morphogenesis)//GO:0048208(COPII vesicle coating)//GO:0034260(negative regulation of GTPase activity)//GO:0060716(labyrinthine layer blood vessel development)//GO…
chr11	130194148	130194288	diffreps_peak_18955	5.30392	140	ENST00000278742	ST14	2.13478	4.96685e-06	8.75444e-05	up	6768	ARCI11|HAI|MT-SP1|MTSP1|PRSS14|SNC19|TADG15|TMPRSS14	MIM:606797|HGNC:HGNC:11344|Ensembl:ENSG00000149418|HPRD:06005|Vega:OTTHUMG00000165768	suppression of tumorigenicity 14	hsa05206(MicroRNAs in cancer)	GO:0005886(plasma membrane)//GO:0005887(integral component of plasma membrane)//GO:0019897(extrinsic component of plasma membrane)//GO:0016323(basolateral plasma membrane)//GO:0070062(extracellular exosome)//GO:0005615(extracellular space)	GO:0008236(serine-type peptidase activity)//GO:0004252(serine-type endopeptidase activity)	GO:0001843(neural tube closure)//GO:0006508(proteolysis)//GO:0030216(keratinocyte differentiation)//GO:0060672(epithelial cell morphogenesis involved in placental branching)	ENSG00000149418	-0.0483833	7.1836	0.407636	0.523177	0.71171	down	873	875	1234	947	7.30388	7.00536	7.19614	7.21712	ST14	protein_coding	6768	ARCI11|HAI|MT-SP1|MTSP1|PRSS14|SNC19|TADG15|TMPRSS14	MIM:606797|HGNC:HGNC:11344|Ensembl:ENSG00000149418|HPRD:06005|Vega:OTTHUMG00000165768	suppression of tumorigenicity 14	hsa05206(MicroRNAs in cancer)	GO:0005886(plasma membrane)//GO:0005887(integral component of plasma membrane)//GO:0019897(extrinsic component of plasma membrane)//GO:0016323(basolateral plasma membrane)//GO:0070062(extracellular exosome)//GO:0005615(extracellular space)	GO:0008236(serine-type peptidase activity)//GO:0004252(serine-type endopeptidase activity)	GO:0001843(neural tube closure)//GO:0006508(proteolysis)//GO:0030216(keratinocyte differentiation)//GO:0060672(epithelial cell morphogenesis involved in placental branching)
chr10	133421341	133422120	diffreps_peak_13539	12.5566	779	ENST00000414069	SPRN	43.6406	2.77601e-13	4.00132e-11	up	503542	SHADOO|SHO|bA108K14.1	MIM:610447|HGNC:HGNC:16871|Ensembl:ENSG00000203772|HPRD:18499|Vega:OTTHUMG00000019324	shadow of prion protein homolog (zebrafish)		GO:0005730(nucleolus)//GO:0005886(plasma membrane)//GO:0031225(anchored component of membrane)//GO:0031982(vesicle)//GO:0005829(cytosol)	GO:0003676(nucleic acid binding)	GO:0006606(protein import into nucleus)	ENSG00000203772	2.30373	-0.956126	1.71855	0.189889	0.432489	up	2	3	1	0	-0.608778	-0.446321	-1.27569	-1.76399	SPRN	protein_coding	503542	SHADOO|SHO|bA108K14.1	MIM:610447|HGNC:HGNC:16871|Ensembl:ENSG00000203772|HPRD:18499|Vega:OTTHUMG00000019324	shadow of prion protein homolog (zebrafish)		GO:0005730(nucleolus)//GO:0005886(plasma membrane)//GO:0031225(anchored component of membrane)//GO:0031982(vesicle)//GO:0005829(cytosol)	GO:0003676(nucleic acid binding)	GO:0006606(protein import into nucleus)
chr4	766031	766440	diffreps_peak_79439	5.84728	409	ENST00000362003	PCGF3	17.6537	1.4214e-06	2.92257e-05	up	10336	DONG1|RNF3|RNF3A	HGNC:HGNC:10066|Ensembl:ENSG00000185619|HPRD:11515|Vega:OTTHUMG00000119000	polycomb group ring finger 3	hsa04550(Signaling pathways regulating pluripotency of stem cells)	GO:0016021(integral component of membrane)//GO:0005634(nucleus)//GO:0031519(PcG protein complex)	GO:0008270(zinc ion binding)//GO:0005515(protein binding)//GO:0046872(metal ion binding)	GO:0006351(transcription, DNA-templated)//GO:0006355(regulation of transcription, DNA-templated)	ENSG00000185619	-0.241764	6.52595	7.12149	0.00762043	0.0399018	down	463	576	813	654	6.39129	6.40386	6.59562	6.68433	PCGF3	protein_coding	10336	DONG1|RNF3|RNF3A	HGNC:HGNC:10066|Ensembl:ENSG00000185619|HPRD:11515|Vega:OTTHUMG00000119000	polycomb group ring finger 3	hsa04550(Signaling pathways regulating pluripotency of stem cells)	GO:0016021(integral component of membrane)//GO:0005634(nucleus)//GO:0031519(PcG protein complex)	GO:0008270(zinc ion binding)//GO:0005515(protein binding)//GO:0046872(metal ion binding)	GO:0006351(transcription, DNA-templated)//GO:0006355(regulation of transcription, DNA-templated)
chr15	82989880	82989900	diffreps_peak_31646	12.106	20	ENST00000304191	FAM103A1	557.7	7.83367e-13	7.65851e-11	up	83640	C15orf18|HsT19360|RAM	MIM:614547|HGNC:HGNC:31022|Ensembl:ENSG00000169612|HPRD:12845|Vega:OTTHUMG00000147357	family with sequence similarity 103 member A1		GO:0005634(nucleus)//GO:0005845(mRNA cap binding complex)	GO:0044822(poly(A) RNA binding)//GO:0003723(RNA binding)//GO:0005515(protein binding)	GO:0036031(recruitment of mRNA capping enzyme to RNA polymerase II holoenzyme complex)//GO:0006370(7-methylguanosine mRNA capping)//GO:0032259(methylation)	ENSG00000169612	0.28328	4.57246	2.70918	0.0997823	0.280146	up	127	195	200	118	4.53843	4.85103	4.58576	4.23247	FAM103A1	protein_coding	83640	C15orf18|HsT19360|RAM	MIM:614547|HGNC:HGNC:31022|Ensembl:ENSG00000169612|HPRD:12845|Vega:OTTHUMG00000147357	family with sequence similarity 103 member A1		GO:0005634(nucleus)//GO:0005845(mRNA cap binding complex)	GO:0044822(poly(A) RNA binding)//GO:0003723(RNA binding)//GO:0005515(protein binding)	GO:0036031(recruitment of mRNA capping enzyme to RNA polymerase II holoenzyme complex)//GO:0006370(7-methylguanosine mRNA capping)//GO:0032259(methylation)
chr14	60719759	60720445	diffreps_peak_26960	5.26096	686	ENST00000216513	SIX4	2.05539	5.4833e-06	9.58061e-05	up	51804	AREC3	MIM:606342|HGNC:HGNC:10890|Ensembl:ENSG00000100625|HPRD:06960|Vega:OTTHUMG00000028996	SIX homeobox 4	hsa05202(Transcriptional misregulation in cancer)	GO:0005634(nucleus)//GO:0005737(cytoplasm)	GO:0001077(transcriptional activator activity, RNA polymerase II core promoter proximal region sequence-specific binding)//GO:0043565(sequence-specific DNA binding)//GO:0000978(RNA polymerase II core promoter proximal region sequence-specific DNA binding)	GO:0046661(male sex differentiation)//GO:0060037(pharyngeal system development)//GO:0051451(myoblast migration)//GO:0008584(male gonad development)//GO:0009653(anatomical structure morphogenesis)//GO:0043066(negative regulation of apoptotic process)//GO:0098528(skeletal muscle fiber differentiation)//GO:1902725(negative regulation of satellite cell differentiation)//GO:0007519(skeletal muscle tis…	ENSG00000100625	0.239244	6.36616	6.18955	0.0128558	0.0599392	up	505	595	618	497	6.51614	6.45052	6.20136	6.28959	SIX4	protein_coding	51804	AREC3	MIM:606342|HGNC:HGNC:10890|Ensembl:ENSG00000100625|HPRD:06960|Vega:OTTHUMG00000028996	SIX homeobox 4	hsa05202(Transcriptional misregulation in cancer)	GO:0005634(nucleus)//GO:0005737(cytoplasm)	GO:0001077(transcriptional activator activity, RNA polymerase II core promoter proximal region sequence-specific binding)//GO:0043565(sequence-specific DNA binding)//GO:0000978(RNA polymerase II core promoter proximal region sequence-specific DNA binding)	GO:0046661(male sex differentiation)//GO:0060037(pharyngeal system development)//GO:0051451(myoblast migration)//GO:0008584(male gonad development)//GO:0009653(anatomical structure morphogenesis)//GO:0043066(negative regulation of apoptotic process)//GO:0098528(skeletal muscle fiber differentiation)//GO:1902725(negative regulation of satellite cell differentiation)//GO:0007519(skeletal muscle tis…
chr8	98774738	98774819	diffreps_peak_99978	12.8972	81	ENST00000419617	STK3	350.9	1.26712e-13	3.87387e-11	up	6788	KRS1|MST2	MIM:605030|HGNC:HGNC:11406|Ensembl:ENSG00000104375|HPRD:05433|Vega:OTTHUMG00000164651	serine/threonine kinase 3	hsa04010(MAPK signaling pathway)//hsa04390(Hippo signaling pathway)	GO:0043234(protein complex)//GO:0005634(nucleus)//GO:0005737(cytoplasm)//GO:0005829(cytosol)	GO:0004674(protein serine/threonine kinase activity)//GO:0005524(ATP binding)//GO:0000287(magnesium ion binding)//GO:0004672(protein kinase activity)//GO:0043539(protein serine/threonine kinase activator activity)//GO:0046983(protein dimerization activity)//GO:0005515(protein binding)	GO:0045600(positive regulation of fat cell differentiation)//GO:1902043(positive regulation of extrinsic apoptotic signaling pathway via death domain receptors)//GO:0008285(negative regulation of cell proliferation)//GO:0060706(cell differentiation involved in embryonic placenta development)//GO:0097284(hepatocyte apoptotic process)//GO:0060215(primitive hemopoiesis)//GO:0071902(positive regulati…	ENSG00000104375	0.071088	6.68822	0.690925	0.405858	0.650411	up	511	804	852	636	6.53312	6.88356	6.66302	6.64418	STK3	protein_coding	6788	KRS1|MST2	MIM:605030|HGNC:HGNC:11406|Ensembl:ENSG00000104375|HPRD:05433|Vega:OTTHUMG00000164651	serine/threonine kinase 3	hsa04010(MAPK signaling pathway)//hsa04390(Hippo signaling pathway)	GO:0043234(protein complex)//GO:0005634(nucleus)//GO:0005737(cytoplasm)//GO:0005829(cytosol)	GO:0004674(protein serine/threonine kinase activity)//GO:0005524(ATP binding)//GO:0000287(magnesium ion binding)//GO:0004672(protein kinase activity)//GO:0043539(protein serine/threonine kinase activator activity)//GO:0046983(protein dimerization activity)//GO:0005515(protein binding)	GO:0045600(positive regulation of fat cell differentiation)//GO:1902043(positive regulation of extrinsic apoptotic signaling pathway via death domain receptors)//GO:0008285(negative regulation of cell proliferation)//GO:0060706(cell differentiation involved in embryonic placenta development)//GO:0097284(hepatocyte apoptotic process)//GO:0060215(primitive hemopoiesis)//GO:0071902(positive regulati…
chr3	17160641	17161256	diffreps_peak_75036	5.88397	615	ENST00000253692	TBC1D5	2.77752	1.30625e-06	2.7106e-05	up	9779	-	MIM:615740|HGNC:HGNC:19166|Ensembl:ENSG00000131374|HPRD:10262|Vega:OTTHUMG00000155488	TBC1 domain family member 5		GO:0010008(endosome membrane)//GO:0005776(autophagosome)//GO:1990316(ATG1/ULK1 kinase complex)//GO:0030122(AP-2 adaptor complex)//GO:0030904(retromer complex)	GO:0035612(AP-2 adaptor complex binding)//GO:0005096(GTPase activator activity)//GO:0005515(protein binding)	GO:0042594(response to starvation)//GO:0010508(positive regulation of autophagy)//GO:1902017(regulation of cilium assembly)//GO:0002092(positive regulation of receptor internalization)//GO:0042147(retrograde transport, endosome to Golgi)//GO:0098779(mitophagy in response to mitochondrial depolarization)//GO:0043547(positive regulation of GTPase activity)//GO:0015031(protein transport)	ENSG00000131374	0.228833	6.22137	5.08031	0.0242059	0.0976586	up	434	561	587	430	6.29831	6.36592	6.12741	6.08153	TBC1D5	protein_coding	9779	-	MIM:615740|HGNC:HGNC:19166|Ensembl:ENSG00000131374|HPRD:10262|Vega:OTTHUMG00000155488	TBC1 domain family member 5		GO:0010008(endosome membrane)//GO:0005776(autophagosome)//GO:1990316(ATG1/ULK1 kinase complex)//GO:0030122(AP-2 adaptor complex)//GO:0030904(retromer complex)	GO:0035612(AP-2 adaptor complex binding)//GO:0005096(GTPase activator activity)//GO:0005515(protein binding)	GO:0042594(response to starvation)//GO:0010508(positive regulation of autophagy)//GO:1902017(regulation of cilium assembly)//GO:0002092(positive regulation of receptor internalization)//GO:0042147(retrograde transport, endosome to Golgi)//GO:0098779(mitophagy in response to mitochondrial depolarization)//GO:0043547(positive regulation of GTPase activity)//GO:0015031(protein transport)
chr8	96784863	96785330	diffreps_peak_99949	12.8972	467	ENST00000220763	CPQ	350.9	1.26712e-13	3.87387e-11	up	10404	LDP|PGCP	HGNC:HGNC:16910|Ensembl:ENSG00000104324|HPRD:07140|Vega:OTTHUMG00000164690	carboxypeptidase Q		GO:0005764(lysosome)//GO:0070062(extracellular exosome)//GO:0005794(Golgi apparatus)//GO:0005783(endoplasmic reticulum)//GO:0005615(extracellular space)//GO:0005737(cytoplasm)	GO:0070573(metallodipeptidase activity)//GO:0004180(carboxypeptidase activity)//GO:0046872(metal ion binding)//GO:0042803(protein homodimerization activity)	GO:0006508(proteolysis)//GO:0043171(peptide catabolic process)//GO:0042246(tissue regeneration)//GO:0006590(thyroid hormone generation)	ENSG00000104324	-0.668465	1.73813	2.11606	0.145771	0.362058	down	16	12	38	17	1.67129	1.03728	2.26334	1.56566	CPQ	protein_coding	10404	LDP|PGCP	HGNC:HGNC:16910|Ensembl:ENSG00000104324|HPRD:07140|Vega:OTTHUMG00000164690	carboxypeptidase Q		GO:0005764(lysosome)//GO:0070062(extracellular exosome)//GO:0005794(Golgi apparatus)//GO:0005783(endoplasmic reticulum)//GO:0005615(extracellular space)//GO:0005737(cytoplasm)	GO:0070573(metallodipeptidase activity)//GO:0004180(carboxypeptidase activity)//GO:0046872(metal ion binding)//GO:0042803(protein homodimerization activity)	GO:0006508(proteolysis)//GO:0043171(peptide catabolic process)//GO:0042246(tissue regeneration)//GO:0006590(thyroid hormone generation)
chr1	151703341	151703448	diffreps_peak_6479	12.9111	107	ENST00000290583	CELF3	343	1.22703e-13	3.87387e-11	up	11189	BRUNOL1|CAGH4|ERDA4|ETR-1|TNRC4	MIM:612678|HGNC:HGNC:11967|HPRD:18210	CUGBP, Elav-like family member 3		GO:0005634(nucleus)//GO:0005737(cytoplasm)	GO:0000166(nucleotide binding)//GO:0003676(nucleic acid binding)//GO:0003729(mRNA binding)//GO:0003723(RNA binding)	GO:0008380(RNA splicing)//GO:0030317(sperm motility)//GO:0000398(mRNA splicing, via spliceosome)//GO:0007283(spermatogenesis)//GO:0048026(positive regulation of mRNA splicing, via spliceosome)//GO:0000381(regulation of alternative mRNA splicing, via spliceosome)	ENSG00000159409	-0.619634	-1.30539	0.0799111	0.77742	0.886594	down	0	1	2	0	-1.76399	-1.18139	-0.91153	-1.76399	CELF3	protein_coding	11189	BRUNOL1|CAGH4|ERDA4|ETR-1|TNRC4	MIM:612678|HGNC:HGNC:11967|HPRD:18210	CUGBP, Elav-like family member 3		GO:0005634(nucleus)//GO:0005737(cytoplasm)	GO:0000166(nucleotide binding)//GO:0003676(nucleic acid binding)//GO:0003729(mRNA binding)//GO:0003723(RNA binding)	GO:0008380(RNA splicing)//GO:0030317(sperm motility)//GO:0000398(mRNA splicing, via spliceosome)//GO:0007283(spermatogenesis)//GO:0048026(positive regulation of mRNA splicing, via spliceosome)//GO:0000381(regulation of alternative mRNA splicing, via spliceosome)
chrX	44527236	44527360	diffreps_peak_107756	12.7371	124	ENST00000378045	FUNDC1	271.4	1.8317e-13	3.9157e-11	up	139341	-	MIM:300871|HGNC:HGNC:28746|Ensembl:ENSG00000069509|HPRD:06658|Vega:OTTHUMG00000021399	FUN14 domain containing 1		GO:0005741(mitochondrial outer membrane)//GO:0031307(integral component of mitochondrial outer membrane)	GO:0005515(protein binding)	GO:0001666(response to hypoxia)//GO:0000422(mitophagy)	ENSG00000069509	0.337177	4.14489	3.04181	0.0811553	0.243112	up	107	135	115	112	4.29462	4.32704	3.80041	4.15839	FUNDC1	protein_coding	139341	-	MIM:300871|HGNC:HGNC:28746|Ensembl:ENSG00000069509|HPRD:06658|Vega:OTTHUMG00000021399	FUN14 domain containing 1		GO:0005741(mitochondrial outer membrane)//GO:0031307(integral component of mitochondrial outer membrane)	GO:0005515(protein binding)	GO:0001666(response to hypoxia)//GO:0000422(mitophagy)
chr20	13733720	13733842	diffreps_peak_66563	6.1958	122	ENST00000202816	ESF1	2.9597	6.37087e-07	1.42683e-05	up	51575	ABTAP|C20orf6|HDCMC28P|bA526K24.1	HGNC:HGNC:15898|Ensembl:ENSG00000089048|HPRD:10732|Vega:OTTHUMG00000031906	ESF1 nucleolar pre-rRNA processing protein homolog		GO:0005654(nucleoplasm)//GO:0005615(extracellular space)//GO:0005730(nucleolus)	GO:0044822(poly(A) RNA binding)	GO:0006351(transcription, DNA-templated)//GO:0006355(regulation of transcription, DNA-templated)	ENSG00000089048	0.298724	6.37707	9.73219	0.00181232	0.0123536	up	472	665	591	505	6.41896	6.61047	6.13717	6.31254	ESF1	protein_coding	51575	ABTAP|C20orf6|HDCMC28P|bA526K24.1	HGNC:HGNC:15898|Ensembl:ENSG00000089048|HPRD:10732|Vega:OTTHUMG00000031906	ESF1 nucleolar pre-rRNA processing protein homolog		GO:0005654(nucleoplasm)//GO:0005615(extracellular space)//GO:0005730(nucleolus)	GO:0044822(poly(A) RNA binding)	GO:0006351(transcription, DNA-templated)//GO:0006355(regulation of transcription, DNA-templated)
chr21	29342398	29343220	diffreps_peak_69612	5.42263	822	ENST00000286800	BACH1	2.304	3.77894e-06	6.86292e-05	up	571	BACH-1|BTBD24	MIM:602751|HGNC:HGNC:935|Ensembl:ENSG00000156273|HPRD:04127|Vega:OTTHUMG00000078878	BTB and CNC homology 1, basic leucine zipper transcription factor 1		GO:0005634(nucleus)//GO:0031463(Cul3-RING ubiquitin ligase complex)//GO:0005737(cytoplasm)//GO:0005829(cytosol)	GO:0003700(transcription factor activity, sequence-specific DNA binding)//GO:0043565(sequence-specific DNA binding)//GO:0004842(ubiquitin-protein transferase activity)//GO:0001078(transcriptional repressor activity, RNA polymerase II core promoter proximal region sequence-specific binding)//GO:0001206(transcriptional repressor activity, RNA polymerase II distal enhancer sequence-specific binding)…	GO:0000083(regulation of transcription involved in G1/S transition of mitotic cell cycle)//GO:0000117(regulation of transcription involved in G2/M transition of mitotic cell cycle)//GO:0016567(protein ubiquitination)//GO:0061418(regulation of transcription from RNA polymerase II promoter in response to hypoxia)//GO:0006366(transcription from RNA polymerase II promoter)//GO:0045944(positive regula…	ENSG00000156273	0.196919	6.14715	3.55211	0.0594791	0.19313	up	425	507	519	450	6.26819	6.22046	5.95058	6.14684	BACH1	protein_coding	571	BACH-1|BTBD24	MIM:602751|HGNC:HGNC:935|Ensembl:ENSG00000156273|HPRD:04127|Vega:OTTHUMG00000078878	BTB and CNC homology 1, basic leucine zipper transcription factor 1		GO:0005634(nucleus)//GO:0031463(Cul3-RING ubiquitin ligase complex)//GO:0005737(cytoplasm)//GO:0005829(cytosol)	GO:0003700(transcription factor activity, sequence-specific DNA binding)//GO:0043565(sequence-specific DNA binding)//GO:0004842(ubiquitin-protein transferase activity)//GO:0001078(transcriptional repressor activity, RNA polymerase II core promoter proximal region sequence-specific binding)//GO:0001206(transcriptional repressor activity, RNA polymerase II distal enhancer sequence-specific binding)…	GO:0000083(regulation of transcription involved in G1/S transition of mitotic cell cycle)//GO:0000117(regulation of transcription involved in G2/M transition of mitotic cell cycle)//GO:0016567(protein ubiquitination)//GO:0061418(regulation of transcription from RNA polymerase II promoter in response to hypoxia)//GO:0006366(transcription from RNA polymerase II promoter)//GO:0045944(positive regula…
chr9	78273461	78274500	diffreps_peak_103310	10.6261	1039	ENST00000424347	CEP78	126.375	2.36529e-11	1.35493e-09	up	84131	C9orf81|IP63	HGNC:HGNC:25740|Ensembl:ENSG00000148019|Vega:OTTHUMG00000020062	centrosomal protein 78kDa		GO:0005813(centrosome)//GO:0005829(cytosol)		GO:0000086(G2/M transition of mitotic cell cycle)//GO:0000278(mitotic cell cycle)//GO:0006996(organelle organization)	ENSG00000148019	0.109306	6.64157	1.59184	0.207072	0.454402	up	532	752	761	650	6.59104	6.78735	6.50056	6.6755	CEP78	protein_coding	84131	C9orf81|IP63	HGNC:HGNC:25740|Ensembl:ENSG00000148019|Vega:OTTHUMG00000020062	centrosomal protein 78kDa		GO:0005813(centrosome)//GO:0005829(cytosol)		GO:0000086(G2/M transition of mitotic cell cycle)//GO:0000278(mitotic cell cycle)//GO:0006996(organelle organization)
chr6	43478086	43478232	diffreps_peak_88871	5.82154	146	ENST00000259751	TJAP1	2.0453	1.50819e-06	3.08111e-05	up	93643	PILT|TJP4	MIM:612658|HGNC:HGNC:17949|Ensembl:ENSG00000137221|HPRD:10269|Vega:OTTHUMG00000014736	tight junction associated protein 1 (peripheral)	hsa04530(Tight junction)	GO:0005923(bicellular tight junction)//GO:0005768(endosome)//GO:0005886(plasma membrane)//GO:0005802(trans-Golgi network)	GO:0005515(protein binding)	GO:0007030(Golgi organization)	ENSG00000137221	-0.0480831	4.69729	0.0824812	0.773965	0.886594	down	144	167	220	166	4.71751	4.62987	4.72166	4.71831	TJAP1	protein_coding	93643	PILT|TJP4	MIM:612658|HGNC:HGNC:17949|Ensembl:ENSG00000137221|HPRD:10269|Vega:OTTHUMG00000014736	tight junction associated protein 1 (peripheral)	hsa04530(Tight junction)	GO:0005923(bicellular tight junction)//GO:0005768(endosome)//GO:0005886(plasma membrane)//GO:0005802(trans-Golgi network)	GO:0005515(protein binding)	GO:0007030(Golgi organization)
chr12	440861	440996	diffreps_peak_19334	10.3383	135	ENST00000239830	CCDC77	191.9	4.58929e-11	2.40507e-09	up	84318	-	HGNC:HGNC:28203|Ensembl:ENSG00000120647|HPRD:17485|Vega:OTTHUMG00000129214	coiled-coil domain containing 77		GO:0005813(centrosome)//GO:0016020(membrane)			ENSG00000120647	0.231614	4.28089	1.5554	0.212349	0.461493	up	113	144	143	118	4.37219	4.41883	4.10881	4.23247	CCDC77	protein_coding	84318	-	HGNC:HGNC:28203|Ensembl:ENSG00000120647|HPRD:17485|Vega:OTTHUMG00000129214	coiled-coil domain containing 77		GO:0005813(centrosome)//GO:0016020(membrane)
chr2	209694561	209696350	diffreps_peak_64776	6.80484	1789	ENST00000360351	MAP2	4.19703	1.56732e-07	3.91871e-06	up	4133	MAP2A|MAP2B|MAP2C	MIM:157130|HGNC:HGNC:6839|Ensembl:ENSG00000078018|HPRD:01140|Vega:OTTHUMG00000132962	microtubule associated protein 2		GO:0034399(nuclear periphery)//GO:0005874(microtubule)//GO:0043005(neuron projection)//GO:0043198(dendritic shaft)//GO:0005875(microtubule associated complex)//GO:0097481(neuronal postsynaptic density)//GO:0097442(CA3 pyramidal cell dendrite)//GO:0005730(nucleolus)//GO:0005737(cytoplasm)//GO:0043025(neuronal cell body)	GO:0005515(protein binding)//GO:0008017(microtubule binding)//GO:0005516(calmodulin binding)//GO:0002162(dystroglycan binding)//GO:0005198(structural molecule activity)	GO:0007409(axonogenesis)//GO:0031175(neuron projection development)//GO:0021954(central nervous system neuron development)//GO:0071310(cellular response to organic substance)//GO:0000226(microtubule cytoskeleton organization)//GO:0001578(microtubule bundle formation)//GO:0048813(dendrite morphogenesis)	ENSG00000078018	0.368439	6.18672	12.7919	0.00034865	0.00311849	up	437	579	503	432	6.30821	6.41132	5.90563	6.08819	MAP2	protein_coding	4133	MAP2A|MAP2B|MAP2C	MIM:157130|HGNC:HGNC:6839|Ensembl:ENSG00000078018|HPRD:01140|Vega:OTTHUMG00000132962	microtubule associated protein 2		GO:0034399(nuclear periphery)//GO:0005874(microtubule)//GO:0043005(neuron projection)//GO:0043198(dendritic shaft)//GO:0005875(microtubule associated complex)//GO:0097481(neuronal postsynaptic density)//GO:0097442(CA3 pyramidal cell dendrite)//GO:0005730(nucleolus)//GO:0005737(cytoplasm)//GO:0043025(neuronal cell body)	GO:0005515(protein binding)//GO:0008017(microtubule binding)//GO:0005516(calmodulin binding)//GO:0002162(dystroglycan binding)//GO:0005198(structural molecule activity)	GO:0007409(axonogenesis)//GO:0031175(neuron projection development)//GO:0021954(central nervous system neuron development)//GO:0071310(cellular response to organic substance)//GO:0000226(microtubule cytoskeleton organization)//GO:0001578(microtubule bundle formation)//GO:0048813(dendrite morphogenesis)
chr1	17429105	17429199	diffreps_peak_2104	6.48714	94	ENST00000375433	RCC2	3.24757	3.25731e-07	7.75863e-06	up	55920	TD-60	MIM:609587|HGNC:HGNC:30297|Ensembl:ENSG00000179051|HPRD:18171|Vega:OTTHUMG00000002513	regulator of chromosome condensation 2		GO:0005886(plasma membrane)//GO:0005874(microtubule)//GO:1990023(mitotic spindle midzone)//GO:0034506(chromosome, centromeric core domain)//GO:0016020(membrane)//GO:0031901(early endosome membrane)//GO:0005829(cytosol)//GO:0030496(midbody)//GO:0005730(nucleolus)	GO:0019904(protein domain specific binding)//GO:0019901(protein kinase binding)//GO:0031267(small GTPase binding)//GO:0048365(Rac GTPase binding)//GO:0044822(poly(A) RNA binding)//GO:0008017(microtubule binding)//GO:0005515(protein binding)	GO:0007067(mitotic nuclear division)//GO:0048041(focal adhesion assembly)//GO:0010762(regulation of fibroblast migration)//GO:0010971(positive regulation of G2/M transition of mitotic cell cycle)//GO:0045184(establishment of protein localization)//GO:0051301(cell division)//GO:0000278(mitotic cell cycle)//GO:0090630(activation of GTPase activity)//GO:0007264(small GTPase mediated signal transduct…	ENSG00000179051	0.0911584	8.241	2.16179	0.141491	0.356141	up	1841	1990	2356	1954	8.3789	8.18892	8.12775	8.26065	RCC2	protein_coding	55920	TD-60	MIM:609587|HGNC:HGNC:30297|Ensembl:ENSG00000179051|HPRD:18171|Vega:OTTHUMG00000002513	regulator of chromosome condensation 2		GO:0005886(plasma membrane)//GO:0005874(microtubule)//GO:1990023(mitotic spindle midzone)//GO:0034506(chromosome, centromeric core domain)//GO:0016020(membrane)//GO:0031901(early endosome membrane)//GO:0005829(cytosol)//GO:0030496(midbody)//GO:0005730(nucleolus)	GO:0019904(protein domain specific binding)//GO:0019901(protein kinase binding)//GO:0031267(small GTPase binding)//GO:0048365(Rac GTPase binding)//GO:0044822(poly(A) RNA binding)//GO:0008017(microtubule binding)//GO:0005515(protein binding)	GO:0007067(mitotic nuclear division)//GO:0048041(focal adhesion assembly)//GO:0010762(regulation of fibroblast migration)//GO:0010971(positive regulation of G2/M transition of mitotic cell cycle)//GO:0045184(establishment of protein localization)//GO:0051301(cell division)//GO:0000278(mitotic cell cycle)//GO:0090630(activation of GTPase activity)//GO:0007264(small GTPase mediated signal transduct…
chr10	68892588	68892900	diffreps_peak_11131	12.9916	312	ENST00000298596	STOX1	319.1	1.01964e-13	3.87387e-11	up	219736	C10orf24|PEE4	MIM:609397|HGNC:HGNC:23508|Ensembl:ENSG00000165730|HPRD:18579|Vega:OTTHUMG00000018367	storkhead box 1		GO:0005938(cell cortex)//GO:0005813(centrosome)//GO:0005730(nucleolus)//GO:0005654(nucleoplasm)//GO:0005634(nucleus)//GO:0005737(cytoplasm)	GO:0005515(protein binding)//GO:0000977(RNA polymerase II regulatory region sequence-specific DNA binding)	GO:0010629(negative regulation of gene expression)//GO:0048839(inner ear development)//GO:0008284(positive regulation of cell proliferation)//GO:0007067(mitotic nuclear division)//GO:1904031(positive regulation of cyclin-dependent protein kinase activity)//GO:0051897(positive regulation of protein kinase B signaling)//GO:0010628(positive regulation of gene expression)//GO:0061418(regulation of tr…	ENSG00000165730	0.311986	3.79363	2.06059	0.151162	0.371481	up	94	92	105	76	4.11074	3.78365	3.67207	3.61018	STOX1	protein_coding	219736	C10orf24|PEE4	MIM:609397|HGNC:HGNC:23508|Ensembl:ENSG00000165730|HPRD:18579|Vega:OTTHUMG00000018367	storkhead box 1		GO:0005938(cell cortex)//GO:0005813(centrosome)//GO:0005730(nucleolus)//GO:0005654(nucleoplasm)//GO:0005634(nucleus)//GO:0005737(cytoplasm)	GO:0005515(protein binding)//GO:0000977(RNA polymerase II regulatory region sequence-specific DNA binding)	GO:0010629(negative regulation of gene expression)//GO:0048839(inner ear development)//GO:0008284(positive regulation of cell proliferation)//GO:0007067(mitotic nuclear division)//GO:1904031(positive regulation of cyclin-dependent protein kinase activity)//GO:0051897(positive regulation of protein kinase B signaling)//GO:0010628(positive regulation of gene expression)//GO:0061418(regulation of tr…
chr10	133293038	133293238	diffreps_peak_13523	11.8371	200	ENST00000252936	TUBGCP2	661.1	1.45525e-12	1.19223e-10	up	10844	GCP-2|GCP2|Grip103|SPBC97|Spc97p|h103p|hGCP2|hSpc97	HGNC:HGNC:18599|Ensembl:ENSG00000130640|HPRD:18245|Vega:OTTHUMG00000019319	tubulin gamma complex associated protein 2		GO:0005816(spindle pole body)//GO:0005881(cytoplasmic microtubule)//GO:0005815(microtubule organizing center)//GO:0000923(equatorial microtubule organizing center)//GO:0005829(cytosol)//GO:0005813(centrosome)//GO:0016020(membrane)//GO:0005654(nucleoplasm)//GO:0008275(gamma-tubulin small complex)//GO:0000922(spindle pole)	GO:0043015(gamma-tubulin binding)//GO:0005515(protein binding)//GO:0051011(microtubule minus-end binding)//GO:0005200(structural constituent of cytoskeleton)	GO:0007020(microtubule nucleation)//GO:0007126(meiotic nuclear division)//GO:0000278(mitotic cell cycle)//GO:0000226(microtubule cytoskeleton organization)//GO:0090307(mitotic spindle assembly)//GO:0031122(cytoplasmic microtubule organization)//GO:0051298(centrosome duplication)//GO:0006461(protein complex assembly)//GO:0000086(G2/M transition of mitotic cell cycle)//GO:0051415(interphase microtu…	ENSG00000130640	0.131882	5.0839	0.802411	0.37038	0.632334	up	206	228	264	211	5.22922	5.07446	4.98201	5.06093	TUBGCP2	protein_coding	10844	GCP-2|GCP2|Grip103|SPBC97|Spc97p|h103p|hGCP2|hSpc97	HGNC:HGNC:18599|Ensembl:ENSG00000130640|HPRD:18245|Vega:OTTHUMG00000019319	tubulin gamma complex associated protein 2		GO:0005816(spindle pole body)//GO:0005881(cytoplasmic microtubule)//GO:0005815(microtubule organizing center)//GO:0000923(equatorial microtubule organizing center)//GO:0005829(cytosol)//GO:0005813(centrosome)//GO:0016020(membrane)//GO:0005654(nucleoplasm)//GO:0008275(gamma-tubulin small complex)//GO:0000922(spindle pole)	GO:0043015(gamma-tubulin binding)//GO:0005515(protein binding)//GO:0051011(microtubule minus-end binding)//GO:0005200(structural constituent of cytoskeleton)	GO:0007020(microtubule nucleation)//GO:0007126(meiotic nuclear division)//GO:0000278(mitotic cell cycle)//GO:0000226(microtubule cytoskeleton organization)//GO:0090307(mitotic spindle assembly)//GO:0031122(cytoplasmic microtubule organization)//GO:0051298(centrosome duplication)//GO:0006461(protein complex assembly)//GO:0000086(G2/M transition of mitotic cell cycle)//GO:0051415(interphase microtu…
chr22	21921741	21922080	diffreps_peak_71532	8.17302	339	ENST00000263212	PPM1F	152.1	6.71399e-09	1.99062e-07	up	9647	CAMKP|CaMKPase|FEM-2|POPX2|hFEM-2	HGNC:HGNC:19388|Ensembl:ENSG00000100034|HPRD:10163|Vega:OTTHUMG00000150835	protein phosphatase, Mg2+/Mn2+ dependent 1F		GO:0043234(protein complex)//GO:0048471(perinuclear region of cytoplasm)//GO:0005829(cytosol)	GO:0033192(calmodulin-dependent protein phosphatase activity)//GO:0004722(protein serine/threonine phosphatase activity)//GO:0043169(cation binding)//GO:0016791(phosphatase activity)//GO:0046872(metal ion binding)//GO:0005515(protein binding)	GO:0044387(negative regulation of protein kinase activity by regulation of protein phosphorylation)//GO:0010634(positive regulation of epithelial cell migration)//GO:0097193(intrinsic apoptotic signaling pathway)//GO:0050921(positive regulation of chemotaxis)//GO:0016576(histone dephosphorylation)//GO:0035970(peptidyl-threonine dephosphorylation)//GO:0045927(positive regulation of growth)//GO:005…	ENSG00000100034	-0.104518	4.86892	0.437818	0.508182	0.699205	down	131	216	246	196	4.58261	4.99716	4.88111	4.95551	PPM1F	protein_coding	9647	CAMKP|CaMKPase|FEM-2|POPX2|hFEM-2	HGNC:HGNC:19388|Ensembl:ENSG00000100034|HPRD:10163|Vega:OTTHUMG00000150835	protein phosphatase, Mg2+/Mn2+ dependent 1F		GO:0043234(protein complex)//GO:0048471(perinuclear region of cytoplasm)//GO:0005829(cytosol)	GO:0033192(calmodulin-dependent protein phosphatase activity)//GO:0004722(protein serine/threonine phosphatase activity)//GO:0043169(cation binding)//GO:0016791(phosphatase activity)//GO:0046872(metal ion binding)//GO:0005515(protein binding)	GO:0044387(negative regulation of protein kinase activity by regulation of protein phosphorylation)//GO:0010634(positive regulation of epithelial cell migration)//GO:0097193(intrinsic apoptotic signaling pathway)//GO:0050921(positive regulation of chemotaxis)//GO:0016576(histone dephosphorylation)//GO:0035970(peptidyl-threonine dephosphorylation)//GO:0045927(positive regulation of growth)//GO:005…
chr19	48841161	48841310	diffreps_peak_57626	6.42779	149	ENST00000263265	PLEKHA4	120.3	3.7343e-07	8.74915e-06	up	57664	PEPP1	MIM:607769|HGNC:HGNC:14339|Ensembl:ENSG00000105559|HPRD:09683|Vega:OTTHUMG00000183329	pleckstrin homology domain containing A4		GO:0016020(membrane)//GO:0005575(cellular_component)//GO:0005737(cytoplasm)	GO:0005545(1-phosphatidylinositol binding)	GO:0008150(biological_process)	ENSG00000105559	-0.237831	3.81774	1.21047	0.271248	0.532479	down	73	82	147	76	3.75303	3.62139	4.14794	3.61018	PLEKHA4	protein_coding	57664	PEPP1	MIM:607769|HGNC:HGNC:14339|Ensembl:ENSG00000105559|HPRD:09683|Vega:OTTHUMG00000183329	pleckstrin homology domain containing A4		GO:0016020(membrane)//GO:0005575(cellular_component)//GO:0005737(cytoplasm)	GO:0005545(1-phosphatidylinositol binding)	GO:0008150(biological_process)
chr2	218648661	218649459	diffreps_peak_64912	5.95818	798	ENST00000411696	ZNF142	3.09724	1.10108e-06	2.33396e-05	up	7701	pHZ-49	MIM:604083|HGNC:HGNC:12927|Ensembl:ENSG00000115568|HPRD:04967|Vega:OTTHUMG00000154736	zinc finger protein 142		GO:0005634(nucleus)//GO:0005575(cellular_component)	GO:0003676(nucleic acid binding)//GO:0046872(metal ion binding)//GO:0003674(molecular_function)//GO:0003677(DNA binding)	GO:0006351(transcription, DNA-templated)//GO:0006355(regulation of transcription, DNA-templated)//GO:0008150(biological_process)	ENSG00000115568	0.448675	5.75662	14.2494	0.000160406	0.00159266	up	327	446	341	328	5.89167	6.03629	5.3482	5.69283	ZNF142	protein_coding	7701	pHZ-49	MIM:604083|HGNC:HGNC:12927|Ensembl:ENSG00000115568|HPRD:04967|Vega:OTTHUMG00000154736	zinc finger protein 142		GO:0005634(nucleus)//GO:0005575(cellular_component)	GO:0003676(nucleic acid binding)//GO:0046872(metal ion binding)//GO:0003674(molecular_function)//GO:0003677(DNA binding)	GO:0006351(transcription, DNA-templated)//GO:0006355(regulation of transcription, DNA-templated)//GO:0008150(biological_process)
chr14	96090121	96090860	diffreps_peak_28196	12.8008	739	ENST00000555004	C14orf132	358.9	1.58205e-13	3.87387e-11	up	56967	C14orf88	HGNC:HGNC:20346|HPRD:16603	chromosome 14 open reading frame 132		GO:0016021(integral component of membrane)			ENSG00000227051	-0.431054	4.05004	4.62744	0.0314722	0.119321	down	60	111	178	99	3.4769	4.04921	4.41983	3.98351	C14orf132	protein_coding	56967	C14orf88	HGNC:HGNC:20346|HPRD:16603	chromosome 14 open reading frame 132		GO:0016021(integral component of membrane)
chr3	191357997	191358124	diffreps_peak_78882	11.4096	127	ENST00000392455	CCDC50	24.1934	3.89395e-12	2.71583e-10	up	152137	C3orf6|DFNA44|YMER	MIM:611051|HGNC:HGNC:18111|Ensembl:ENSG00000152492|HPRD:06463|Vega:OTTHUMG00000156177	coiled-coil domain containing 50		GO:0005737(cytoplasm)	GO:0005515(protein binding)//GO:0031625(ubiquitin protein ligase binding)		ENSG00000152492	-0.0425935	6.87628	0.272772	0.601482	0.774841	down	648	778	1061	711	6.87482	6.83625	6.97869	6.80456	CCDC50	protein_coding	152137	C3orf6|DFNA44|YMER	MIM:611051|HGNC:HGNC:18111|Ensembl:ENSG00000152492|HPRD:06463|Vega:OTTHUMG00000156177	coiled-coil domain containing 50		GO:0005737(cytoplasm)	GO:0005515(protein binding)//GO:0031625(ubiquitin protein ligase binding)
chr2	24872569	24872719	diffreps_peak_60527	12.3112	150	ENST00000260600	ADCY3	7.44689	4.88422e-13	5.35907e-11	up	109	AC3	MIM:600291|HGNC:HGNC:234|Ensembl:ENSG00000138031|HPRD:02620|Vega:OTTHUMG00000094765	adenylate cyclase 3	hsa00230(Purine metabolism)//hsa04015(Rap1 signaling pathway)//hsa04020(Calcium signaling pathway)//hsa04022(cGMP-PKG signaling pathway)//hsa04024(cAMP signaling pathway)//hsa04062(Chemokine signaling pathway)//	GO:0005886(plasma membrane)//GO:0005887(integral component of plasma membrane)//GO:0016020(membrane)//GO:0005794(Golgi apparatus)//GO:0016021(integral component of membrane)//GO:0005929(cilium)//GO:0045121(membrane raft)//GO:0005622(intracellular)//GO:0005634(nucleus)//GO:0005737(cytoplasm)	GO:0008294(calcium- and calmodulin-responsive adenylate cyclase activity)//GO:0005524(ATP binding)//GO:0016849(phosphorus-oxygen lyase activity)//GO:0005516(calmodulin binding)//GO:0000166(nucleotide binding)//GO:0004016(adenylate cyclase activity)//GO:0046872(metal ion binding)	GO:0009190(cyclic nucleotide biosynthetic process)//GO:0007173(epidermal growth factor receptor signaling pathway)//GO:0006171(cAMP biosynthetic process)//GO:0003091(renal water homeostasis)//GO:0006112(energy reserve metabolic process)//GO:0007193(adenylate cyclase-inhibiting G-protein coupled receptor signaling pathway)//GO:1904322(cellular response to forskolin)//GO:0007338(single fertilizatio…	ENSG00000138031	0.396631	5.57562	9.94721	0.00161244	0.0112288	up	298	371	343	265	5.75839	5.77198	5.35658	5.38708	ADCY3	protein_coding	109	AC3	MIM:600291|HGNC:HGNC:234|Ensembl:ENSG00000138031|HPRD:02620|Vega:OTTHUMG00000094765	adenylate cyclase 3	hsa00230(Purine metabolism)//hsa04015(Rap1 signaling pathway)//hsa04020(Calcium signaling pathway)//hsa04022(cGMP-PKG signaling pathway)//hsa04024(cAMP signaling pathway)//hsa04062(Chemokine signaling pathway)//	GO:0005886(plasma membrane)//GO:0005887(integral component of plasma membrane)//GO:0016020(membrane)//GO:0005794(Golgi apparatus)//GO:0016021(integral component of membrane)//GO:0005929(cilium)//GO:0045121(membrane raft)//GO:0005622(intracellular)//GO:0005634(nucleus)//GO:0005737(cytoplasm)	GO:0008294(calcium- and calmodulin-responsive adenylate cyclase activity)//GO:0005524(ATP binding)//GO:0016849(phosphorus-oxygen lyase activity)//GO:0005516(calmodulin binding)//GO:0000166(nucleotide binding)//GO:0004016(adenylate cyclase activity)//GO:0046872(metal ion binding)	GO:0009190(cyclic nucleotide biosynthetic process)//GO:0007173(epidermal growth factor receptor signaling pathway)//GO:0006171(cAMP biosynthetic process)//GO:0003091(renal water homeostasis)//GO:0006112(energy reserve metabolic process)//GO:0007193(adenylate cyclase-inhibiting G-protein coupled receptor signaling pathway)//GO:1904322(cellular response to forskolin)//GO:0007338(single fertilizatio…
chr1	94540256	94540368	diffreps_peak_5310	5.81951	112	ENST00000334047	F3	4.01786	1.51528e-06	3.09447e-05	up	2152	CD142|TF|TFA	MIM:134390|HGNC:HGNC:3541|Ensembl:ENSG00000117525|HPRD:00603|Vega:OTTHUMG00000010716	coagulation factor III, tissue factor	hsa04610(Complement and coagulation cascades)//	GO:0005886(plasma membrane)//GO:0070062(extracellular exosome)//GO:0031233(intrinsic component of external side of plasma membrane)//GO:0009986(cell surface)//GO:0016021(integral component of membrane)//GO:0031012(extracellular matrix)//GO:0005615(extracellular space)//GO:0005737(cytoplasm)	GO:0005543(phospholipid binding)//GO:0002020(protease binding)//GO:0005515(protein binding)//GO:0004896(cytokine receptor activity)	GO:0019221(cytokine-mediated signaling pathway)//GO:0007568(aging)//GO:0045766(positive regulation of angiogenesis)//GO:0055098(response to low-density lipoprotein particle)//GO:0014911(positive regulation of smooth muscle cell migration)//GO:0010641(positive regulation of platelet-derived growth factor receptor signaling pathway)//GO:0007596(blood coagulation)//GO:0032355(response to estradiol)/…	ENSG00000117525	0.58251	4.774	12.7354	0.000359335	0.00320317	up	177	228	214	114	5.01218	5.07446	4.68222	4.18351	F3	protein_coding	2152	CD142|TF|TFA	MIM:134390|HGNC:HGNC:3541|Ensembl:ENSG00000117525|HPRD:00603|Vega:OTTHUMG00000010716	coagulation factor III, tissue factor	hsa04610(Complement and coagulation cascades)//	GO:0005886(plasma membrane)//GO:0070062(extracellular exosome)//GO:0031233(intrinsic component of external side of plasma membrane)//GO:0009986(cell surface)//GO:0016021(integral component of membrane)//GO:0031012(extracellular matrix)//GO:0005615(extracellular space)//GO:0005737(cytoplasm)	GO:0005543(phospholipid binding)//GO:0002020(protease binding)//GO:0005515(protein binding)//GO:0004896(cytokine receptor activity)	GO:0019221(cytokine-mediated signaling pathway)//GO:0007568(aging)//GO:0045766(positive regulation of angiogenesis)//GO:0055098(response to low-density lipoprotein particle)//GO:0014911(positive regulation of smooth muscle cell migration)//GO:0010641(positive regulation of platelet-derived growth factor receptor signaling pathway)//GO:0007596(blood coagulation)//GO:0032355(response to estradiol)/…
chr18	59347512	59347571	diffreps_peak_48866	12.9314	59	ENST00000251047	LMAN1	327.1	1.17123e-13	3.87387e-11	up	3998	ERGIC-53|ERGIC53|F5F8D|FMFD1|MCFD1|MR60|gp58	MIM:601567|HGNC:HGNC:6631|Ensembl:ENSG00000074695|HPRD:03338|Vega:OTTHUMG00000132758	lectin, mannose binding 1	hsa04141(Protein processing in endoplasmic reticulum)	GO:0016021(integral component of membrane)//GO:0070062(extracellular exosome)//GO:0044220(host cell perinuclear region of cytoplasm)//GO:0016020(membrane)//GO:0033116(endoplasmic reticulum-Golgi intermediate compartment membrane)//GO:0005789(endoplasmic reticulum membrane)//GO:0012507(ER to Golgi transport vesicle membrane)//GO:0030017(sarcomere)//GO:0000139(Golgi membrane)//GO:0005793(endoplasmi…	GO:0005537(mannose binding)//GO:0046872(metal ion binding)//GO:0005515(protein binding)//GO:0051082(unfolded protein binding)	GO:0061024(membrane organization)//GO:0044267(cellular protein metabolic process)//GO:0007029(endoplasmic reticulum organization)//GO:0007596(blood coagulation)//GO:0010638(positive regulation of organelle organization)//GO:0006457(protein folding)//GO:0032527(protein exit from endoplasmic reticulum)//GO:0048208(COPII vesicle coating)//GO:0043687(post-translational protein modification)//GO:00070…	ENSG00000074695	0.102878	8.12316	2.65004	0.103558	0.288092	up	1567	2006	2311	1678	8.14664	8.20046	8.09996	8.04119	LMAN1	protein_coding	3998	ERGIC-53|ERGIC53|F5F8D|FMFD1|MCFD1|MR60|gp58	MIM:601567|HGNC:HGNC:6631|Ensembl:ENSG00000074695|HPRD:03338|Vega:OTTHUMG00000132758	lectin, mannose binding 1	hsa04141(Protein processing in endoplasmic reticulum)	GO:0016021(integral component of membrane)//GO:0070062(extracellular exosome)//GO:0044220(host cell perinuclear region of cytoplasm)//GO:0016020(membrane)//GO:0033116(endoplasmic reticulum-Golgi intermediate compartment membrane)//GO:0005789(endoplasmic reticulum membrane)//GO:0012507(ER to Golgi transport vesicle membrane)//GO:0030017(sarcomere)//GO:0000139(Golgi membrane)//GO:0005793(endoplasmi…	GO:0005537(mannose binding)//GO:0046872(metal ion binding)//GO:0005515(protein binding)//GO:0051082(unfolded protein binding)	GO:0061024(membrane organization)//GO:0044267(cellular protein metabolic process)//GO:0007029(endoplasmic reticulum organization)//GO:0007596(blood coagulation)//GO:0010638(positive regulation of organelle organization)//GO:0006457(protein folding)//GO:0032527(protein exit from endoplasmic reticulum)//GO:0048208(COPII vesicle coating)//GO:0043687(post-translational protein modification)//GO:00070…
chr5	134580521	134581420	diffreps_peak_85110	5.95488	899	ENST00000395003	JADE2	2.60676	1.10948e-06	2.35029e-05	up	23338	JADE-2|PHF15	MIM:610515|HGNC:HGNC:22984|Ensembl:ENSG00000043143|HPRD:15124|Vega:OTTHUMG00000129122	jade family PHD finger 2		GO:0005654(nucleoplasm)//GO:0070062(extracellular exosome)//GO:0000123(histone acetyltransferase complex)	GO:0008270(zinc ion binding)//GO:0005515(protein binding)	GO:0043982(histone H4-K8 acetylation)//GO:0043981(histone H4-K5 acetylation)//GO:0060395(SMAD protein signal transduction)//GO:0043983(histone H4-K12 acetylation)//GO:0043984(histone H4-K16 acetylation)//GO:0043966(histone H3 acetylation)	ENSG00000043143	0.407789	4.56795	5.58731	0.0180971	0.0777412	up	150	182	191	112	4.77576	4.75255	4.52017	4.15839	JADE2	protein_coding	23338	JADE-2|PHF15	MIM:610515|HGNC:HGNC:22984|Ensembl:ENSG00000043143|HPRD:15124|Vega:OTTHUMG00000129122	jade family PHD finger 2		GO:0005654(nucleoplasm)//GO:0070062(extracellular exosome)//GO:0000123(histone acetyltransferase complex)	GO:0008270(zinc ion binding)//GO:0005515(protein binding)	GO:0043982(histone H4-K8 acetylation)//GO:0043981(histone H4-K5 acetylation)//GO:0060395(SMAD protein signal transduction)//GO:0043983(histone H4-K12 acetylation)//GO:0043984(histone H4-K16 acetylation)//GO:0043966(histone H3 acetylation)
chr2	26575901	26576175	diffreps_peak_60659	11.0601	274	ENST00000329615	C2orf70	9.02057	8.70849e-12	5.41929e-10	up	339778	-	HGNC:HGNC:27938|Ensembl:ENSG00000173557|Vega:OTTHUMG00000151994	chromosome 2 open reading frame 70		GO:0005634(nucleus)			ENSG00000173557	-0.213848	1.58992	0.202756	0.652508	0.809966	down	10	21	27	16	1.0711	1.75309	1.8059	1.48714	C2orf70	protein_coding	339778	-	HGNC:HGNC:27938|Ensembl:ENSG00000173557|Vega:OTTHUMG00000151994	chromosome 2 open reading frame 70		GO:0005634(nucleus)
chr14	23053495	23053660	diffreps_peak_26050	5.64695	165	ENST00000267383	CDH24	104.4	2.25451e-06	4.3712e-05	up	64403	CDH11L	HGNC:HGNC:14265|Ensembl:ENSG00000139880|HPRD:13019|Vega:OTTHUMG00000028715	cadherin 24		GO:0005886(plasma membrane)//GO:0016021(integral component of membrane)//GO:0005911(cell-cell junction)	GO:0070097(delta-catenin binding)//GO:0045294(alpha-catenin binding)//GO:0005509(calcium ion binding)//GO:0008013(beta-catenin binding)	GO:0007156(homophilic cell adhesion via plasma membrane adhesion molecules)//GO:0034329(cell junction assembly)//GO:0045216(cell-cell junction organization)//GO:0016337(single organismal cell-cell adhesion)//GO:0034332(adherens junction organization)	ENSG00000139880	0.215568	3.7237	0.936712	0.333132	0.589825	up	78	94	111	68	3.84658	3.81402	3.75044	3.45381	CDH24	protein_coding	64403	CDH11L	HGNC:HGNC:14265|Ensembl:ENSG00000139880|HPRD:13019|Vega:OTTHUMG00000028715	cadherin 24		GO:0005886(plasma membrane)//GO:0016021(integral component of membrane)//GO:0005911(cell-cell junction)	GO:0070097(delta-catenin binding)//GO:0045294(alpha-catenin binding)//GO:0005509(calcium ion binding)//GO:0008013(beta-catenin binding)	GO:0007156(homophilic cell adhesion via plasma membrane adhesion molecules)//GO:0034329(cell junction assembly)//GO:0045216(cell-cell junction organization)//GO:0016337(single organismal cell-cell adhesion)//GO:0034332(adherens junction organization)
chr1	148104536	148104645	diffreps_peak_6138	11.8665	109	ENST00000614015	NBPF11	645.2	1.35994e-12	1.13566e-10	up	200030	NBPF24	MIM:614001|HGNC:HGNC:31993|Ensembl:ENSG00000263956|HPRD:14123|Vega:OTTHUMG00000013880	neuroblastoma breakpoint family member 11		GO:0005737(cytoplasm)			ENSG00000263956	0.109409	4.00298	0.293515	0.587981	0.763548	up	90	112	146	81	4.04909	4.06192	4.13826	3.69996	NBPF11	protein_coding	200030	NBPF24	MIM:614001|HGNC:HGNC:31993|Ensembl:ENSG00000263956|HPRD:14123|Vega:OTTHUMG00000013880	neuroblastoma breakpoint family member 11		GO:0005737(cytoplasm)
chr9	134326579	134326659	diffreps_peak_105972	6.89834	80	ENST00000481739	RXRA	5.67773	1.26376e-07	3.19814e-06	up	6256	NR2B1	MIM:180245|HGNC:HGNC:10477|HPRD:01577	retinoid X receptor alpha	hsa03320(PPAR signaling pathway)//hsa04151(PI3K-Akt signaling pathway)//hsa04919(Thyroid hormone signaling pathway)//hsa04920(Adipocytokine signaling pathway)//hsa04932(Non-alcoholic fatty liver disease (NAFLD))//hsa04976(Bile secretion)//hsa05160(Hepatitis C)//hsa05200(Pathways in cancer)//hsa05202(Transcriptional misregulation in cancer)//hsa05216(Thyroid cancer)//hsa05222(Small cell lung cance…	GO:0043235(receptor complex)//GO:0000790(nuclear chromatin)//GO:0030424(axon)//GO:0090575(RNA polymerase II transcription factor complex)//GO:0005654(nucleoplasm)//GO:0005634(nucleus)	GO:0042974(retinoic acid receptor binding)//GO:0004879(RNA polymerase II transcription factor activity, ligand-activated sequence-specific DNA binding)//GO:0019899(enzyme binding)//GO:0019904(protein domain specific binding)//GO:0032403(protein complex binding)//GO:0003700(transcription factor activity, sequence-specific DNA binding)//GO:0043565(sequence-specific DNA binding)//GO:0003707(steroid …	GO:0010269(response to selenium ion)//GO:0060528(secretory columnal luminar epithelial cell differentiation involved in prostate glandular acinus development)//GO:0055012(ventricular cardiac muscle cell differentiation)//GO:0008285(negative regulation of cell proliferation)//GO:0000122(negative regulation of transcription from RNA polymerase II promoter)//GO:0035357(peroxisome proliferator activa…	ENSG00000186350	-0.11082	5.36473	0.679005	0.409936	0.650411	down	222	263	368	262	5.33632	5.27881	5.45737	5.37077	RXRA	protein_coding	6256	NR2B1	MIM:180245|HGNC:HGNC:10477|HPRD:01577	retinoid X receptor alpha	hsa03320(PPAR signaling pathway)//hsa04151(PI3K-Akt signaling pathway)//hsa04919(Thyroid hormone signaling pathway)//hsa04920(Adipocytokine signaling pathway)//hsa04932(Non-alcoholic fatty liver disease (NAFLD))//hsa04976(Bile secretion)//hsa05160(Hepatitis C)//hsa05200(Pathways in cancer)//hsa05202(Transcriptional misregulation in cancer)//hsa05216(Thyroid cancer)//hsa05222(Small cell lung cance…	GO:0043235(receptor complex)//GO:0000790(nuclear chromatin)//GO:0030424(axon)//GO:0090575(RNA polymerase II transcription factor complex)//GO:0005654(nucleoplasm)//GO:0005634(nucleus)	GO:0042974(retinoic acid receptor binding)//GO:0004879(RNA polymerase II transcription factor activity, ligand-activated sequence-specific DNA binding)//GO:0019899(enzyme binding)//GO:0019904(protein domain specific binding)//GO:0032403(protein complex binding)//GO:0003700(transcription factor activity, sequence-specific DNA binding)//GO:0043565(sequence-specific DNA binding)//GO:0003707(steroid …	GO:0010269(response to selenium ion)//GO:0060528(secretory columnal luminar epithelial cell differentiation involved in prostate glandular acinus development)//GO:0055012(ventricular cardiac muscle cell differentiation)//GO:0008285(negative regulation of cell proliferation)//GO:0000122(negative regulation of transcription from RNA polymerase II promoter)//GO:0035357(peroxisome proliferator activa…
chr11	18291441	18292019	diffreps_peak_14681	10.6641	578	ENST00000349215	HPS5	979.2	2.16708e-11	1.24987e-09	up	11234	AIBP63|BLOC2S2	MIM:607521|HGNC:HGNC:17022|Ensembl:ENSG00000110756|HPRD:07395|Vega:OTTHUMG00000166612	HPS5, biogenesis of lysosomal organelles complex 2 subunit 2		GO:0031084(BLOC-2 complex)		GO:0043473(pigmentation)//GO:0007596(blood coagulation)//GO:0006996(organelle organization)	ENSG00000110756	-0.00655368	5.52389	0.00263574	0.959055	0.976498	down	258	305	413	270	5.55166	5.49105	5.62275	5.41386	HPS5	protein_coding	11234	AIBP63|BLOC2S2	MIM:607521|HGNC:HGNC:17022|Ensembl:ENSG00000110756|HPRD:07395|Vega:OTTHUMG00000166612	HPS5, biogenesis of lysosomal organelles complex 2 subunit 2		GO:0031084(BLOC-2 complex)		GO:0043473(pigmentation)//GO:0007596(blood coagulation)//GO:0006996(organelle organization)
chr19	4258241	4258423	diffreps_peak_51003	5.45684	182	ENST00000262962	CCDC94	2.3987	3.49265e-06	6.40926e-05	up	55702	-	HGNC:HGNC:25518|Ensembl:ENSG00000105248|HPRD:08546|Vega:OTTHUMG00000181867	coiled-coil domain containing 94			GO:0005515(protein binding)		ENSG00000105248	0.530522	4.21536	7.84716	0.00509317	0.0287061	up	135	133	136	89	4.62548	4.30583	4.03767	3.8329	CCDC94	protein_coding	55702	-	HGNC:HGNC:25518|Ensembl:ENSG00000105248|HPRD:08546|Vega:OTTHUMG00000181867	coiled-coil domain containing 94			GO:0005515(protein binding)
chr11	61515321	61515880	diffreps_peak_15573	11.7702	559	ENST00000263846	SYT7	692.9	1.69751e-12	1.32534e-10	up	9066	IPCA-7|IPCA7|PCANAP7|SYT-VII|SYTVII	MIM:604146|HGNC:HGNC:11514|Ensembl:ENSG00000011347|HPRD:11965|Vega:OTTHUMG00000168199	synaptotagmin 7		GO:0005886(plasma membrane)//GO:0070062(extracellular exosome)//GO:0005623(cell)//GO:0016021(integral component of membrane)//GO:0030054(cell junction)//GO:0030672(synaptic vesicle membrane)//GO:0005764(lysosome)//GO:0031045(dense core granule)//GO:0043195(terminal bouton)	GO:0005544(calcium-dependent phospholipid binding)//GO:0005515(protein binding)//GO:0019905(syntaxin binding)//GO:0005509(calcium ion binding)//GO:0030276(clathrin binding)	GO:0006887(exocytosis)//GO:0050796(regulation of insulin secretion)//GO:0001778(plasma membrane repair)//GO:0045956(positive regulation of calcium ion-dependent exocytosis)	ENSG00000011347	-0.375719	5.85589	10.5789	0.00114503	0.00845096	down	311	302	546	414	5.81966	5.47688	6.02341	6.02706	SYT7	protein_coding	9066	IPCA-7|IPCA7|PCANAP7|SYT-VII|SYTVII	MIM:604146|HGNC:HGNC:11514|Ensembl:ENSG00000011347|HPRD:11965|Vega:OTTHUMG00000168199	synaptotagmin 7		GO:0005886(plasma membrane)//GO:0070062(extracellular exosome)//GO:0005623(cell)//GO:0016021(integral component of membrane)//GO:0030054(cell junction)//GO:0030672(synaptic vesicle membrane)//GO:0005764(lysosome)//GO:0031045(dense core granule)//GO:0043195(terminal bouton)	GO:0005544(calcium-dependent phospholipid binding)//GO:0005515(protein binding)//GO:0019905(syntaxin binding)//GO:0005509(calcium ion binding)//GO:0030276(clathrin binding)	GO:0006887(exocytosis)//GO:0050796(regulation of insulin secretion)//GO:0001778(plasma membrane repair)//GO:0045956(positive regulation of calcium ion-dependent exocytosis)
chr8	130443459	130443660	diffreps_peak_100430	12.6802	201	ENST00000357668	ASAP1	20.6093	2.08812e-13	3.9157e-11	up	50807	AMAP1|CENTB4|DDEF1|PAG2|PAP|ZG14P	MIM:605953|HGNC:HGNC:2720|Ensembl:ENSG00000153317|HPRD:05809|Vega:OTTHUMG00000164772	ArfGAP with SH3 domain, ankyrin repeat and PH domain 1	hsa04144(Endocytosis)//hsa04666(Fc gamma R-mediated phagocytosis)	GO:0016020(membrane)//GO:0043197(dendritic spine)//GO:0005829(cytosol)	GO:0005546(phosphatidylinositol-4,5-bisphosphate binding)//GO:0005096(GTPase activator activity)//GO:0005547(phosphatidylinositol-3,4,5-trisphosphate binding)//GO:0005515(protein binding)//GO:0046872(metal ion binding)	GO:0060271(cilium morphogenesis)//GO:0006996(organelle organization)//GO:0061000(negative regulation of dendritic spine development)//GO:0043547(positive regulation of GTPase activity)	ENSG00000153317	0.366888	7.57388	27.6093	1.49425e-07	2.91592e-06	up	1124	1541	1414	1053	7.66787	7.82044	7.39221	7.36991	ASAP1	protein_coding	50807	AMAP1|CENTB4|DDEF1|PAG2|PAP|ZG14P	MIM:605953|HGNC:HGNC:2720|Ensembl:ENSG00000153317|HPRD:05809|Vega:OTTHUMG00000164772	ArfGAP with SH3 domain, ankyrin repeat and PH domain 1	hsa04144(Endocytosis)//hsa04666(Fc gamma R-mediated phagocytosis)	GO:0016020(membrane)//GO:0043197(dendritic spine)//GO:0005829(cytosol)	GO:0005546(phosphatidylinositol-4,5-bisphosphate binding)//GO:0005096(GTPase activator activity)//GO:0005547(phosphatidylinositol-3,4,5-trisphosphate binding)//GO:0005515(protein binding)//GO:0046872(metal ion binding)	GO:0060271(cilium morphogenesis)//GO:0006996(organelle organization)//GO:0061000(negative regulation of dendritic spine development)//GO:0043547(positive regulation of GTPase activity)
chr6	137867187	137867542	diffreps_peak_90320	10.2641	355	ENST00000612899	TNFAIP3	3.78249	5.44438e-11	2.80524e-09	up	7128	A20|AISBL|OTUD7C|TNFA1P2	MIM:191163|HGNC:HGNC:11896|Ensembl:ENSG00000118503|HPRD:01857|Vega:OTTHUMG00000015664	TNF alpha induced protein 3	hsa04064(NF-kappa B signaling pathway)//hsa04621(NOD-like receptor signaling pathway)//hsa04668(TNF signaling pathway)//hsa05162(Measles)//hsa05169(Epstein-Barr virus infection)	GO:0070062(extracellular exosome)//GO:0005764(lysosome)//GO:0005634(nucleus)//GO:0005737(cytoplasm)//GO:0005829(cytosol)	GO:0019900(kinase binding)//GO:0008270(zinc ion binding)//GO:0008234(cysteine-type peptidase activity)//GO:0043130(ubiquitin binding)//GO:0004842(ubiquitin-protein transferase activity)//GO:0070530(K63-linked polyubiquitin binding)//GO:0004843(thiol-dependent ubiquitin-specific protease activity)//GO:0002020(protease binding)//GO:0016874(ligase activity)//GO:0043621(protein self-association)//GO:…	GO:0070936(protein K48-linked ubiquitination)//GO:0034144(negative regulation of toll-like receptor 4 signaling pathway)//GO:0032480(negative regulation of type I interferon production)//GO:0090291(negative regulation of osteoclast proliferation)//GO:0032691(negative regulation of interleukin-1 beta production)//GO:0045736(negative regulation of cyclin-dependent protein serine/threonine kinase ac…	ENSG00000118503	2.32411	3.94396	106.746	5.5475e-25	6.39259e-23	up	148	175	42	35	4.7566	4.69659	2.39928	2.53172	TNFAIP3	protein_coding	7128	A20|AISBL|OTUD7C|TNFA1P2	MIM:191163|HGNC:HGNC:11896|Ensembl:ENSG00000118503|HPRD:01857|Vega:OTTHUMG00000015664	TNF alpha induced protein 3	hsa04064(NF-kappa B signaling pathway)//hsa04621(NOD-like receptor signaling pathway)//hsa04668(TNF signaling pathway)//hsa05162(Measles)//hsa05169(Epstein-Barr virus infection)	GO:0070062(extracellular exosome)//GO:0005764(lysosome)//GO:0005634(nucleus)//GO:0005737(cytoplasm)//GO:0005829(cytosol)	GO:0019900(kinase binding)//GO:0008270(zinc ion binding)//GO:0008234(cysteine-type peptidase activity)//GO:0043130(ubiquitin binding)//GO:0004842(ubiquitin-protein transferase activity)//GO:0070530(K63-linked polyubiquitin binding)//GO:0004843(thiol-dependent ubiquitin-specific protease activity)//GO:0002020(protease binding)//GO:0016874(ligase activity)//GO:0043621(protein self-association)//GO:…	GO:0070936(protein K48-linked ubiquitination)//GO:0034144(negative regulation of toll-like receptor 4 signaling pathway)//GO:0032480(negative regulation of type I interferon production)//GO:0090291(negative regulation of osteoclast proliferation)//GO:0032691(negative regulation of interleukin-1 beta production)//GO:0045736(negative regulation of cyclin-dependent protein serine/threonine kinase ac…
chr22	37653778	37653873	diffreps_peak_72810	10.3482	95	ENST00000357436	SH3BP1	7.48636	4.48542e-11	2.38849e-09	up	23616	ARHGAP43	HGNC:HGNC:10824|Ensembl:ENSG00000100092|HPRD:10227|Vega:OTTHUMG00000030996	SH3-domain binding protein 1		GO:0005737(cytoplasm)	GO:0017124(SH3 domain binding)//GO:0005096(GTPase activator activity)//GO:0005515(protein binding)	GO:0043547(positive regulation of GTPase activity)//GO:0007165(signal transduction)	ENSG00000100092	0.552189	2.82545	3.2396	0.0718879	0.22218	up	47	54	50	33	3.13512	3.03652	2.63788	2.45128	SH3BP1	protein_coding	23616	ARHGAP43	HGNC:HGNC:10824|Ensembl:ENSG00000100092|HPRD:10227|Vega:OTTHUMG00000030996	SH3-domain binding protein 1		GO:0005737(cytoplasm)	GO:0017124(SH3 domain binding)//GO:0005096(GTPase activator activity)//GO:0005515(protein binding)	GO:0043547(positive regulation of GTPase activity)//GO:0007165(signal transduction)
chr17	35578061	35578540	diffreps_peak_42439	12.8972	479	ENST00000225873	PEX12	350.9	1.26712e-13	3.87387e-11	up	5193	PAF-3|PBD3A	MIM:601758|HGNC:HGNC:8854|Ensembl:ENSG00000108733|HPRD:03455|Vega:OTTHUMG00000132951	peroxisomal biogenesis factor 12	hsa04146(Peroxisome)	GO:0005777(peroxisome)//GO:0005778(peroxisomal membrane)//GO:1990429(peroxisomal importomer complex)//GO:0005779(integral component of peroxisomal membrane)	GO:0004842(ubiquitin-protein transferase activity)//GO:0008270(zinc ion binding)//GO:0005515(protein binding)//GO:0008022(protein C-terminus binding)	GO:0016558(protein import into peroxisome matrix)//GO:0007031(peroxisome organization)//GO:0006513(protein monoubiquitination)//GO:0006625(protein targeting to peroxisome)	ENSG00000108733	-0.205911	2.93499	0.484085	0.486583	0.679447	down	38	46	65	51	2.83986	2.81417	3.00055	3.05163	PEX12	protein_coding	5193	PAF-3|PBD3A	MIM:601758|HGNC:HGNC:8854|Ensembl:ENSG00000108733|HPRD:03455|Vega:OTTHUMG00000132951	peroxisomal biogenesis factor 12	hsa04146(Peroxisome)	GO:0005777(peroxisome)//GO:0005778(peroxisomal membrane)//GO:1990429(peroxisomal importomer complex)//GO:0005779(integral component of peroxisomal membrane)	GO:0004842(ubiquitin-protein transferase activity)//GO:0008270(zinc ion binding)//GO:0005515(protein binding)//GO:0008022(protein C-terminus binding)	GO:0016558(protein import into peroxisome matrix)//GO:0007031(peroxisome organization)//GO:0006513(protein monoubiquitination)//GO:0006625(protein targeting to peroxisome)
chr14	102508721	102509100	diffreps_peak_28488	11.1611	379	ENST00000559404	ANKRD9	207.8	6.90024e-12	4.45512e-10	up	122416	-	HGNC:HGNC:20096|Ensembl:ENSG00000156381|HPRD:12467|Vega:OTTHUMG00000171777	ankyrin repeat domain 9					ENSG00000156381	-0.749492	2.90839	6.09333	0.0135745	0.0624252	down	27	38	89	44	2.37079	2.55119	3.43954	2.84677	ANKRD9	protein_coding	122416	-	HGNC:HGNC:20096|Ensembl:ENSG00000156381|HPRD:12467|Vega:OTTHUMG00000171777	ankyrin repeat domain 9
chr22	41357176	41358940	diffreps_peak_73327	5.29609	1764	ENST00000352645	ZC3H7B	2.56294	5.05714e-06	8.90428e-05	up	23264	RoXaN	HGNC:HGNC:30869|Ensembl:ENSG00000100403|HPRD:06711|Vega:OTTHUMG00000150969	zinc finger CCCH-type containing 7B		GO:0005634(nucleus)	GO:0044822(poly(A) RNA binding)//GO:0046872(metal ion binding)//GO:0005515(protein binding)	GO:0016032(viral process)	ENSG00000100403	0.0125981	6.36923	0.0171901	0.895688	0.957426	up	487	531	668	542	6.46395	6.28692	6.31317	6.41418	ZC3H7B	protein_coding	23264	RoXaN	HGNC:HGNC:30869|Ensembl:ENSG00000100403|HPRD:06711|Vega:OTTHUMG00000150969	zinc finger CCCH-type containing 7B		GO:0005634(nucleus)	GO:0044822(poly(A) RNA binding)//GO:0046872(metal ion binding)//GO:0005515(protein binding)	GO:0016032(viral process)
chr4	2929541	2929940	diffreps_peak_79963	6.77487	399	ENST00000264758	ADD1	3.32109	1.6793e-07	4.18134e-06	up	118	ADDA	MIM:102680|HGNC:HGNC:243|Ensembl:ENSG00000087274|HPRD:00036|Vega:OTTHUMG00000122080	adducin 1		GO:0005886(plasma membrane)//GO:0005829(cytosol)//GO:0005654(nucleoplasm)//GO:0008290(F-actin capping protein complex)//GO:0005634(nucleus)//GO:0005856(cytoskeleton)//GO:0005925(focal adhesion)	GO:0030507(spectrin binding)//GO:0042803(protein homodimerization activity)//GO:0003779(actin binding)//GO:0005198(structural molecule activity)//GO:0005516(calmodulin binding)//GO:0008134(transcription factor binding)//GO:0051015(actin filament binding)//GO:0044822(poly(A) RNA binding)//GO:0046982(protein heterodimerization activity)//GO:0005515(protein binding)	GO:0032092(positive regulation of protein binding)//GO:0006921(cellular component disassembly involved in execution phase of apoptosis)//GO:0044267(cellular protein metabolic process)//GO:0000902(cell morphogenesis)//GO:0006884(cell volume homeostasis)//GO:0051016(barbed-end actin filament capping)//GO:0035264(multicellular organism growth)//GO:0030968(endoplasmic reticulum unfolded protein respo…	ENSG00000087274	-0.0437948	7.12541	0.326147	0.567941	0.747223	down	758	938	1186	907	7.1005	7.10544	7.13901	7.15499	ADD1	protein_coding	118	ADDA	MIM:102680|HGNC:HGNC:243|Ensembl:ENSG00000087274|HPRD:00036|Vega:OTTHUMG00000122080	adducin 1		GO:0005886(plasma membrane)//GO:0005829(cytosol)//GO:0005654(nucleoplasm)//GO:0008290(F-actin capping protein complex)//GO:0005634(nucleus)//GO:0005856(cytoskeleton)//GO:0005925(focal adhesion)	GO:0030507(spectrin binding)//GO:0042803(protein homodimerization activity)//GO:0003779(actin binding)//GO:0005198(structural molecule activity)//GO:0005516(calmodulin binding)//GO:0008134(transcription factor binding)//GO:0051015(actin filament binding)//GO:0044822(poly(A) RNA binding)//GO:0046982(protein heterodimerization activity)//GO:0005515(protein binding)	GO:0032092(positive regulation of protein binding)//GO:0006921(cellular component disassembly involved in execution phase of apoptosis)//GO:0044267(cellular protein metabolic process)//GO:0000902(cell morphogenesis)//GO:0006884(cell volume homeostasis)//GO:0051016(barbed-end actin filament capping)//GO:0035264(multicellular organism growth)//GO:0030968(endoplasmic reticulum unfolded protein respo…
chr12	4353081	4353300	diffreps_peak_19541	5.2321	219	ENST00000179259	TIGAR	10.8644	5.86e-06	0.000101672	up	57103	C12orf5|FR2BP	MIM:610775|HGNC:HGNC:1185|HPRD:12610	TP53 induced glycolysis regulatory phosphatase	hsa00051(Fructose and mannose metabolism)//hsa05230(Central carbon metabolism in cancer)	GO:0005622(intracellular)//GO:0005634(nucleus)//GO:0005741(mitochondrial outer membrane)//GO:0005737(cytoplasm)//GO:0005829(cytosol)	GO:0005515(protein binding)//GO:0004331(fructose-2,6-bisphosphate 2-phosphatase activity)//GO:0004083(bisphosphoglycerate 2-phosphatase activity)	GO:0045820(negative regulation of glycolytic process)//GO:0009410(response to xenobiotic stimulus)//GO:1902153(regulation of response to DNA damage checkpoint signaling)//GO:0071279(cellular response to cobalt ion)//GO:0002931(response to ischemia)//GO:0006914(autophagy)//GO:0010332(response to gamma radiation)//GO:0010666(positive regulation of cardiac muscle cell apoptotic process)//GO:0006974(…	ENSG00000078237	0.415598	4.42303	5.38032	0.0203714	0.0851705	up	145	155	150	120	4.72738	4.52362	4.17661	4.25634	TIGAR	protein_coding	57103	C12orf5|FR2BP	MIM:610775|HGNC:HGNC:1185|HPRD:12610	TP53 induced glycolysis regulatory phosphatase	hsa00051(Fructose and mannose metabolism)//hsa05230(Central carbon metabolism in cancer)	GO:0005622(intracellular)//GO:0005634(nucleus)//GO:0005741(mitochondrial outer membrane)//GO:0005737(cytoplasm)//GO:0005829(cytosol)	GO:0005515(protein binding)//GO:0004331(fructose-2,6-bisphosphate 2-phosphatase activity)//GO:0004083(bisphosphoglycerate 2-phosphatase activity)	GO:0045820(negative regulation of glycolytic process)//GO:0009410(response to xenobiotic stimulus)//GO:1902153(regulation of response to DNA damage checkpoint signaling)//GO:0071279(cellular response to cobalt ion)//GO:0002931(response to ischemia)//GO:0006914(autophagy)//GO:0010332(response to gamma radiation)//GO:0010666(positive regulation of cardiac muscle cell apoptotic process)//GO:0006974(…
chr1	109619836	109620278	diffreps_peak_5491	6.25471	442	ENST00000342115	AMPD2	3.09833	5.5628e-07	1.26126e-05	up	271	PCH9|SPG63	MIM:102771|HGNC:HGNC:469|Ensembl:ENSG00000116337|HPRD:11808|Vega:OTTHUMG00000011649	adenosine monophosphate deaminase 2	hsa00230(Purine metabolism)//	GO:0005575(cellular_component)//GO:0005829(cytosol)	GO:0003876(AMP deaminase activity)//GO:0046872(metal ion binding)//GO:0005515(protein binding)	GO:0052652(cyclic purine nucleotide metabolic process)//GO:0044281(small molecule metabolic process)//GO:0043101(purine-containing compound salvage)//GO:0055086(nucleobase-containing small molecule metabolic process)//GO:0046039(GTP metabolic process)//GO:0097009(energy homeostasis)//GO:0046033(AMP metabolic process)//GO:0006188(IMP biosynthetic process)//GO:0006144(purine nucleobase metabolic pr…	ENSG00000116337	-0.0604463	5.02189	0.161773	0.687532	0.827537	down	170	220	262	222	4.9545	5.02339	4.97114	5.13361	AMPD2	protein_coding	271	PCH9|SPG63	MIM:102771|HGNC:HGNC:469|Ensembl:ENSG00000116337|HPRD:11808|Vega:OTTHUMG00000011649	adenosine monophosphate deaminase 2	hsa00230(Purine metabolism)//	GO:0005575(cellular_component)//GO:0005829(cytosol)	GO:0003876(AMP deaminase activity)//GO:0046872(metal ion binding)//GO:0005515(protein binding)	GO:0052652(cyclic purine nucleotide metabolic process)//GO:0044281(small molecule metabolic process)//GO:0043101(purine-containing compound salvage)//GO:0055086(nucleobase-containing small molecule metabolic process)//GO:0046039(GTP metabolic process)//GO:0097009(energy homeostasis)//GO:0046033(AMP metabolic process)//GO:0006188(IMP biosynthetic process)//GO:0006144(purine nucleobase metabolic pr…
chr5	178120181	178120699	diffreps_peak_86594	5.36172	518	ENST00000274605	N4BP3	3.22415	4.34795e-06	7.77986e-05	up	23138	LZTS4	HGNC:HGNC:29852|Ensembl:ENSG00000145911|Vega:OTTHUMG00000163456	NEDD4 binding protein 3		GO:0030659(cytoplasmic vesicle membrane)			ENSG00000145911	0.0305062	3.36416	0.0143734	0.904572	0.960613	up	64	60	93	55	3.56763	3.18333	3.50128	3.15684	N4BP3	protein_coding	23138	LZTS4	HGNC:HGNC:29852|Ensembl:ENSG00000145911|Vega:OTTHUMG00000163456	NEDD4 binding protein 3		GO:0030659(cytoplasmic vesicle membrane)
chr1	66984571	66984960	diffreps_peak_4841	5.63446	389	ENST00000355356	MIER1	2.01427	2.3203e-06	4.47868e-05	up	57708	ER1|MI-ER1	HGNC:HGNC:29657|Ensembl:ENSG00000198160|HPRD:11362|Vega:OTTHUMG00000009194	MIER1 transcriptional regulator		GO:0005654(nucleoplasm)//GO:0017053(transcriptional repressor complex)//GO:0005737(cytoplasm)	GO:0004871(signal transducer activity)//GO:0005515(protein binding)//GO:0003677(DNA binding)	GO:0031937(positive regulation of chromatin silencing)//GO:0006351(transcription, DNA-templated)//GO:0043123(positive regulation of I-kappaB kinase/NF-kappaB signaling)//GO:0007165(signal transduction)	ENSG00000198160	0.229789	6.42493	5.98481	0.014435	0.0654842	up	464	688	646	520	6.39439	6.65938	6.26503	6.35461	MIER1	protein_coding	57708	ER1|MI-ER1	HGNC:HGNC:29657|Ensembl:ENSG00000198160|HPRD:11362|Vega:OTTHUMG00000009194	MIER1 transcriptional regulator		GO:0005654(nucleoplasm)//GO:0017053(transcriptional repressor complex)//GO:0005737(cytoplasm)	GO:0004871(signal transducer activity)//GO:0005515(protein binding)//GO:0003677(DNA binding)	GO:0031937(positive regulation of chromatin silencing)//GO:0006351(transcription, DNA-templated)//GO:0043123(positive regulation of I-kappaB kinase/NF-kappaB signaling)//GO:0007165(signal transduction)
chr1	200911452	200912137	diffreps_peak_7913	11.873	685	ENST00000367342	INAVA	716.7	1.33956e-12	1.12672e-10	up									ENSG00000163362	2.5442	3.2881	76.8316	1.95307e-18	1.4408e-16	up	90	120	27	16	4.04909	4.15976	1.8059	1.48714	INAVA	protein_coding
chr17	8174481	8175340	diffreps_peak_41019	11.8294	859	ENST00000532998	TMEM107	732.6	1.481e-12	1.19962e-10	up	84314	GRVS638|PRO1268	MIM:616183|HGNC:HGNC:28128|HPRD:14400	transmembrane protein 107		GO:0016021(integral component of membrane)//GO:0005575(cellular_component)	GO:0003674(molecular_function)	GO:0042384(cilium assembly)//GO:0042733(embryonic digit morphogenesis)//GO:0008150(biological_process)//GO:0021532(neural tube patterning)	ENSG00000179029	-0.210046	3.94407	1.03179	0.309746	0.563089	down	72	101	130	108	3.73357	3.91554	3.97377	4.1068	TMEM107	protein_coding	84314	GRVS638|PRO1268	MIM:616183|HGNC:HGNC:28128|HPRD:14400	transmembrane protein 107		GO:0016021(integral component of membrane)//GO:0005575(cellular_component)	GO:0003674(molecular_function)	GO:0042384(cilium assembly)//GO:0042733(embryonic digit morphogenesis)//GO:0008150(biological_process)//GO:0021532(neural tube patterning)
chrX	135098032	135098634	diffreps_peak_109238	12.78	602	ENST00000433425	SMIM10L2B	22.7152	1.65967e-13	3.87387e-11	up	644596	LINC00087|NCRNA00087	HGNC:HGNC:34500|Ensembl:ENSG00000196972|Vega:OTTHUMG00000022468	small integral membrane protein 10 like 2B					ENSG00000196972	-0.644992	1.55327	1.74726	0.186231	0.428585	down	9	16	29	18	0.941386	1.39962	1.9006	1.64012	SMIM10L2B	protein_coding	644596	LINC00087|NCRNA00087	HGNC:HGNC:34500|Ensembl:ENSG00000196972|Vega:OTTHUMG00000022468	small integral membrane protein 10 like 2B
chr19	45025328	45025420	diffreps_peak_56625	12.9111	92	ENST00000221452	RELB	343	1.22703e-13	3.87387e-11	up	5971	I-REL|IREL|REL-B	MIM:604758|HGNC:HGNC:9956|Ensembl:ENSG00000104856|HPRD:06886|Vega:OTTHUMG00000162116	v-rel avian reticuloendotheliosis viral oncogene homolog B	hsa04010(MAPK signaling pathway)//hsa04064(NF-kappa B signaling pathway)//hsa04380(Osteoclast differentiation)//hsa05166(HTLV-I infection)//hsa05169(Epstein-Barr virus infection)	GO:0033256(I-kappaB/NF-kappaB complex)//GO:0005815(microtubule organizing center)//GO:0005829(cytosol)//GO:0005654(nucleoplasm)//GO:0005634(nucleus)//GO:0005737(cytoplasm)	GO:0003700(transcription factor activity, sequence-specific DNA binding)//GO:0000981(RNA polymerase II transcription factor activity, sequence-specific DNA binding)//GO:0001047(core promoter binding)//GO:0003682(chromatin binding)//GO:0000977(RNA polymerase II regulatory region sequence-specific DNA binding)//GO:0003714(transcription corepressor activity)//GO:0005515(protein binding)//GO:0003677(…	GO:0045087(innate immune response)//GO:0007249(I-kappaB kinase/NF-kappaB signaling)//GO:0032922(circadian regulation of gene expression)//GO:0034097(response to cytokine)//GO:0002223(stimulatory C-type lectin receptor signaling pathway)//GO:0045063(T-helper 1 cell differentiation)//GO:0006351(transcription, DNA-templated)//GO:0071470(cellular response to osmotic stress)//GO:0019882(antigen proces…	ENSG00000104856	0.92429	3.09411	10.6998	0.00107278	0.00800756	up	48	90	34	50	3.16448	3.75262	2.11325	3.02409	RELB	protein_coding	5971	I-REL|IREL|REL-B	MIM:604758|HGNC:HGNC:9956|Ensembl:ENSG00000104856|HPRD:06886|Vega:OTTHUMG00000162116	v-rel avian reticuloendotheliosis viral oncogene homolog B	hsa04010(MAPK signaling pathway)//hsa04064(NF-kappa B signaling pathway)//hsa04380(Osteoclast differentiation)//hsa05166(HTLV-I infection)//hsa05169(Epstein-Barr virus infection)	GO:0033256(I-kappaB/NF-kappaB complex)//GO:0005815(microtubule organizing center)//GO:0005829(cytosol)//GO:0005654(nucleoplasm)//GO:0005634(nucleus)//GO:0005737(cytoplasm)	GO:0003700(transcription factor activity, sequence-specific DNA binding)//GO:0000981(RNA polymerase II transcription factor activity, sequence-specific DNA binding)//GO:0001047(core promoter binding)//GO:0003682(chromatin binding)//GO:0000977(RNA polymerase II regulatory region sequence-specific DNA binding)//GO:0003714(transcription corepressor activity)//GO:0005515(protein binding)//GO:0003677(…	GO:0045087(innate immune response)//GO:0007249(I-kappaB kinase/NF-kappaB signaling)//GO:0032922(circadian regulation of gene expression)//GO:0034097(response to cytokine)//GO:0002223(stimulatory C-type lectin receptor signaling pathway)//GO:0045063(T-helper 1 cell differentiation)//GO:0006351(transcription, DNA-templated)//GO:0071470(cellular response to osmotic stress)//GO:0019882(antigen proces…
chr1	165768481	165768760	diffreps_peak_7342	9.97904	279	ENST00000481278	TMCO1	1233.7	1.04945e-10	5.00658e-09	up	54499	HP10122|PCIA3|PNAS-136|TMCC4	MIM:614123|HGNC:HGNC:18188|Ensembl:ENSG00000143183|HPRD:14243	transmembrane and coiled-coil domains 1		GO:0005783(endoplasmic reticulum)//GO:0016021(integral component of membrane)//GO:0005789(endoplasmic reticulum membrane)//GO:0000139(Golgi membrane)			ENSG00000143183	0.0406352	6.17691	0.154894	0.693904	0.832236	up	382	525	596	456	6.11492	6.27059	6.14927	6.16586	TMCO1	protein_coding	54499	HP10122|PCIA3|PNAS-136|TMCC4	MIM:614123|HGNC:HGNC:18188|Ensembl:ENSG00000143183|HPRD:14243	transmembrane and coiled-coil domains 1		GO:0005783(endoplasmic reticulum)//GO:0016021(integral component of membrane)//GO:0005789(endoplasmic reticulum membrane)//GO:0000139(Golgi membrane)
chr21	43791349	43791432	diffreps_peak_70129	6.53332	83	ENST00000497547	RRP1	2.88047	2.92873e-07	7.03574e-06	up	8568	D21S2056E|NNP-1|NOP52|RRP1A	MIM:610653|HGNC:HGNC:18785|HPRD:10857	ribosomal RNA processing 1		GO:0005730(nucleolus)//GO:0005634(nucleus)//GO:0030688(preribosome, small subunit precursor)	GO:0044822(poly(A) RNA binding)	GO:0006364(rRNA processing)	ENSG00000160214	0.32782	5.32973	5.8238	0.0158164	0.0700991	up	258	292	328	203	5.55166	5.42863	5.29254	5.00567	RRP1	protein_coding	8568	D21S2056E|NNP-1|NOP52|RRP1A	MIM:610653|HGNC:HGNC:18785|HPRD:10857	ribosomal RNA processing 1		GO:0005730(nucleolus)//GO:0005634(nucleus)//GO:0030688(preribosome, small subunit precursor)	GO:0044822(poly(A) RNA binding)	GO:0006364(rRNA processing)
chr15	79411921	79413740	diffreps_peak_31466	5.90825	1819	ENST00000424155	TMED3	2.81933	1.23524e-06	2.59097e-05	up	23423	C15orf22|P24B|p24g4|p26	HGNC:HGNC:28889|Ensembl:ENSG00000166557|HPRD:18200|Vega:OTTHUMG00000144170	transmembrane p24 trafficking protein 3		GO:0016021(integral component of membrane)//GO:0030133(transport vesicle)//GO:0005789(endoplasmic reticulum membrane)//GO:0033116(endoplasmic reticulum-Golgi intermediate compartment membrane)//GO:0005794(Golgi apparatus)//GO:0032580(Golgi cisterna membrane)//GO:0000139(Golgi membrane)//GO:0005783(endoplasmic reticulum)//GO:0005793(endoplasmic reticulum-Golgi intermediate compartment)//GO:0030126…		GO:0061024(membrane organization)//GO:0044267(cellular protein metabolic process)//GO:0043687(post-translational protein modification)//GO:0006810(transport)//GO:0015031(protein transport)//GO:0018279(protein N-linked glycosylation via asparagine)//GO:0006888(ER to Golgi vesicle-mediated transport)	ENSG00000166557	-0.238613	5.8994	4.42538	0.0354161	0.131155	down	267	410	539	411	5.60082	5.91544	6.00488	6.01662	TMED3	protein_coding	23423	C15orf22|P24B|p24g4|p26	HGNC:HGNC:28889|Ensembl:ENSG00000166557|HPRD:18200|Vega:OTTHUMG00000144170	transmembrane p24 trafficking protein 3		GO:0016021(integral component of membrane)//GO:0030133(transport vesicle)//GO:0005789(endoplasmic reticulum membrane)//GO:0033116(endoplasmic reticulum-Golgi intermediate compartment membrane)//GO:0005794(Golgi apparatus)//GO:0032580(Golgi cisterna membrane)//GO:0000139(Golgi membrane)//GO:0005783(endoplasmic reticulum)//GO:0005793(endoplasmic reticulum-Golgi intermediate compartment)//GO:0030126…		GO:0061024(membrane organization)//GO:0044267(cellular protein metabolic process)//GO:0043687(post-translational protein modification)//GO:0006810(transport)//GO:0015031(protein transport)//GO:0018279(protein N-linked glycosylation via asparagine)//GO:0006888(ER to Golgi vesicle-mediated transport)
chr2	73737301	73737400	diffreps_peak_61880	6.07	99	ENST00000318190	TPRKB	2.73607	8.5114e-07	1.84854e-05	up	51002	CGI-121	MIM:608680|HGNC:HGNC:24259|Ensembl:ENSG00000144034|Vega:OTTHUMG00000129815	TP53RK binding protein		GO:0005634(nucleus)//GO:0005737(cytoplasm)//GO:0005829(cytosol)	GO:0019901(protein kinase binding)//GO:0005515(protein binding)	GO:0010467(gene expression)//GO:0006400(tRNA modification)//GO:0008033(tRNA processing)	ENSG00000144034	0.471301	5.36826	12.3054	0.000452274	0.00390594	up	268	324	305	209	5.60618	5.57768	5.18847	5.04731	TPRKB	protein_coding	51002	CGI-121	MIM:608680|HGNC:HGNC:24259|Ensembl:ENSG00000144034|Vega:OTTHUMG00000129815	TP53RK binding protein		GO:0005634(nucleus)//GO:0005737(cytoplasm)//GO:0005829(cytosol)	GO:0019901(protein kinase binding)//GO:0005515(protein binding)	GO:0010467(gene expression)//GO:0006400(tRNA modification)//GO:0008033(tRNA processing)
chr16	22257261	22257385	diffreps_peak_35274	9.87456	124	ENST00000263026	EEF2K	183.9	1.33488e-10	6.11238e-09	up	29904	HSU93850|eEF-2K	MIM:606968|HGNC:HGNC:24615|Ensembl:ENSG00000103319|HPRD:07369|Vega:OTTHUMG00000094771	eukaryotic elongation factor 2 kinase	hsa04152(AMPK signaling pathway)//hsa04921(Oxytocin signaling pathway)	GO:0014069(postsynaptic density)//GO:0005737(cytoplasm)//GO:0005829(cytosol)	GO:0004674(protein serine/threonine kinase activity)//GO:0004686(elongation factor-2 kinase activity)//GO:0008135(translation factor activity, RNA binding)//GO:0005524(ATP binding)//GO:0005516(calmodulin binding)//GO:0004672(protein kinase activity)//GO:0005509(calcium ion binding)	GO:0008286(insulin receptor signaling pathway)//GO:0031952(regulation of protein autophosphorylation)//GO:0061003(positive regulation of dendritic spine morphogenesis)//GO:0006468(protein phosphorylation)//GO:0071320(cellular response to cAMP)//GO:0006414(translational elongation)//GO:0046777(protein autophosphorylation)//GO:0002931(response to ischemia)//GO:0043066(negative regulation of apoptot…	ENSG00000103319	0.0936131	6.30927	0.909413	0.340278	0.598214	up	456	553	706	438	6.36939	6.34528	6.3927	6.10801	EEF2K	protein_coding	29904	HSU93850|eEF-2K	MIM:606968|HGNC:HGNC:24615|Ensembl:ENSG00000103319|HPRD:07369|Vega:OTTHUMG00000094771	eukaryotic elongation factor 2 kinase	hsa04152(AMPK signaling pathway)//hsa04921(Oxytocin signaling pathway)	GO:0014069(postsynaptic density)//GO:0005737(cytoplasm)//GO:0005829(cytosol)	GO:0004674(protein serine/threonine kinase activity)//GO:0004686(elongation factor-2 kinase activity)//GO:0008135(translation factor activity, RNA binding)//GO:0005524(ATP binding)//GO:0005516(calmodulin binding)//GO:0004672(protein kinase activity)//GO:0005509(calcium ion binding)	GO:0008286(insulin receptor signaling pathway)//GO:0031952(regulation of protein autophosphorylation)//GO:0061003(positive regulation of dendritic spine morphogenesis)//GO:0006468(protein phosphorylation)//GO:0071320(cellular response to cAMP)//GO:0006414(translational elongation)//GO:0046777(protein autophosphorylation)//GO:0002931(response to ischemia)//GO:0043066(negative regulation of apoptot…
chr21	32601901	32602580	diffreps_peak_69674	5.45427	679	ENST00000382549	C21orf59	2.19474	3.51344e-06	6.4418e-05	up	56683	C21orf48|CILD26|FBB18	MIM:615494|HGNC:HGNC:1301|Ensembl:ENSG00000159079|HPRD:10756|Vega:OTTHUMG00000179510	chromosome 21 open reading frame 59		GO:0005634(nucleus)//GO:0005829(cytosol)		GO:0048858(cell projection morphogenesis)	ENSG00000159079	0.673304	4.1735	12.2686	0.000461278	0.00397283	up	113	161	118	87	4.37219	4.57772	3.83679	3.8008	C21orf59	protein_coding	56683	C21orf48|CILD26|FBB18	MIM:615494|HGNC:HGNC:1301|Ensembl:ENSG00000159079|HPRD:10756|Vega:OTTHUMG00000179510	chromosome 21 open reading frame 59		GO:0005634(nucleus)//GO:0005829(cytosol)		GO:0048858(cell projection morphogenesis)
chr5	72955980	72956129	diffreps_peak_84244	5.91273	149	ENST00000430046	FCHO2	3.5427	1.22255e-06	2.56756e-05	up	115548	-	MIM:613438|HGNC:HGNC:25180|Ensembl:ENSG00000157107|HPRD:13319|Vega:OTTHUMG00000162413	FCH domain only 2		GO:0030136(clathrin-coated vesicle)//GO:0005886(plasma membrane)//GO:0005905(coated pit)	GO:0005546(phosphatidylinositol-4,5-bisphosphate binding)//GO:0035091(phosphatidylinositol binding)//GO:0001786(phosphatidylserine binding)//GO:0005515(protein binding)	GO:0048268(clathrin coat assembly)//GO:0072583(clathrin-mediated endocytosis)//GO:0010324(membrane invagination)//GO:0072659(protein localization to plasma membrane)	ENSG00000157107	-0.352857	5.05741	5.59703	0.017997	0.0773954	down	156	201	319	228	4.83174	4.89431	5.25271	5.17177	FCHO2	protein_coding	115548	-	MIM:613438|HGNC:HGNC:25180|Ensembl:ENSG00000157107|HPRD:13319|Vega:OTTHUMG00000162413	FCH domain only 2		GO:0030136(clathrin-coated vesicle)//GO:0005886(plasma membrane)//GO:0005905(coated pit)	GO:0005546(phosphatidylinositol-4,5-bisphosphate binding)//GO:0035091(phosphatidylinositol binding)//GO:0001786(phosphatidylserine binding)//GO:0005515(protein binding)	GO:0048268(clathrin coat assembly)//GO:0072583(clathrin-mediated endocytosis)//GO:0010324(membrane invagination)//GO:0072659(protein localization to plasma membrane)
chr22	17734137	17734140	diffreps_peak_70990	10.2258	3	ENST00000317361	BID	1162.1	5.94624e-11	3.02958e-09	up	637	FP497	MIM:601997|HGNC:HGNC:1050|Ensembl:ENSG00000015475|HPRD:03590|Vega:OTTHUMG00000150087	BH3 interacting domain death agonist	hsa04071(Sphingolipid signaling pathway)//hsa04115(p53 signaling pathway)//hsa04210(Apoptosis)//hsa04650(Natural killer cell mediated cytotoxicity)//hsa04932(Non-alcoholic fatty liver disease (NAFLD))//hsa05010(Alzheimer's disease)//hsa05014(Amyotrophic lateral sclerosis (ALS))//hsa05152(Tuberculosis)//hsa05200(Pathways in cancer)//hsa05416(Viral myocarditis)	GO:0070062(extracellular exosome)//GO:0016020(membrane)//GO:0032592(integral component of mitochondrial membrane)//GO:0005829(cytosol)//GO:0005739(mitochondrion)//GO:0005741(mitochondrial outer membrane)//GO:0005737(cytoplasm)	GO:0005515(protein binding)//GO:0031625(ubiquitin protein ligase binding)//GO:0005123(death receptor binding)	GO:0051260(protein homooligomerization)//GO:2001238(positive regulation of extrinsic apoptotic signaling pathway)//GO:0097193(intrinsic apoptotic signaling pathway)//GO:0034349(glial cell apoptotic process)//GO:2001244(positive regulation of intrinsic apoptotic signaling pathway)//GO:0097284(hepatocyte apoptotic process)//GO:0008637(apoptotic mitochondrial changes)//GO:0043065(positive regulation…	ENSG00000015475	0.422639	4.78313	6.74018	0.00943087	0.0472351	up	185	202	177	167	5.07538	4.9014	4.41181	4.72688	BID	protein_coding	637	FP497	MIM:601997|HGNC:HGNC:1050|Ensembl:ENSG00000015475|HPRD:03590|Vega:OTTHUMG00000150087	BH3 interacting domain death agonist	hsa04071(Sphingolipid signaling pathway)//hsa04115(p53 signaling pathway)//hsa04210(Apoptosis)//hsa04650(Natural killer cell mediated cytotoxicity)//hsa04932(Non-alcoholic fatty liver disease (NAFLD))//hsa05010(Alzheimer's disease)//hsa05014(Amyotrophic lateral sclerosis (ALS))//hsa05152(Tuberculosis)//hsa05200(Pathways in cancer)//hsa05416(Viral myocarditis)	GO:0070062(extracellular exosome)//GO:0016020(membrane)//GO:0032592(integral component of mitochondrial membrane)//GO:0005829(cytosol)//GO:0005739(mitochondrion)//GO:0005741(mitochondrial outer membrane)//GO:0005737(cytoplasm)	GO:0005515(protein binding)//GO:0031625(ubiquitin protein ligase binding)//GO:0005123(death receptor binding)	GO:0051260(protein homooligomerization)//GO:2001238(positive regulation of extrinsic apoptotic signaling pathway)//GO:0097193(intrinsic apoptotic signaling pathway)//GO:0034349(glial cell apoptotic process)//GO:2001244(positive regulation of intrinsic apoptotic signaling pathway)//GO:0097284(hepatocyte apoptotic process)//GO:0008637(apoptotic mitochondrial changes)//GO:0043065(positive regulation…
chr6	169704221	169704580	diffreps_peak_91159	12.8972	359	ENST00000332290	C6orf120	350.9	1.26712e-13	3.87387e-11	up	387263	-	HGNC:HGNC:21247	chromosome 6 open reading frame 120		GO:0070062(extracellular exosome)		GO:0006915(apoptotic process)	ENSG00000185127	0.365344	4.20432	3.72317	0.0536875	0.179493	up	91	165	166	74	4.06475	4.6127	4.32057	3.57265	C6orf120	protein_coding	387263	-	HGNC:HGNC:21247	chromosome 6 open reading frame 120		GO:0070062(extracellular exosome)		GO:0006915(apoptotic process)
chr9	114361703	114361840	diffreps_peak_104447	5.89597	137	ENST00000223791	AKNA	112.3	1.27065e-06	2.64421e-05	up	80709	-	MIM:605729|HGNC:HGNC:24108|Ensembl:ENSG00000106948|HPRD:16148|Vega:OTTHUMG00000020538	AT-hook transcription factor		GO:0016020(membrane)//GO:0005634(nucleus)	GO:0001077(transcriptional activator activity, RNA polymerase II core promoter proximal region sequence-specific binding)//GO:0000978(RNA polymerase II core promoter proximal region sequence-specific DNA binding)	GO:0006366(transcription from RNA polymerase II promoter)//GO:0045944(positive regulation of transcription from RNA polymerase II promoter)	ENSG00000106948	0.071965	4.74233	0.190624	0.662401	0.81617	up	158	177	206	175	4.84993	4.7128	4.62789	4.79365	AKNA	protein_coding	80709	-	MIM:605729|HGNC:HGNC:24108|Ensembl:ENSG00000106948|HPRD:16148|Vega:OTTHUMG00000020538	AT-hook transcription factor		GO:0016020(membrane)//GO:0005634(nucleus)	GO:0001077(transcriptional activator activity, RNA polymerase II core promoter proximal region sequence-specific binding)//GO:0000978(RNA polymerase II core promoter proximal region sequence-specific DNA binding)	GO:0006366(transcription from RNA polymerase II promoter)//GO:0045944(positive regulation of transcription from RNA polymerase II promoter)
chr3	51980835	51981199	diffreps_peak_76554	12.0456	364	ENST00000458031	ABHD14A	589.5	9.00424e-13	8.37563e-11	up	25864	DORZ1	HGNC:HGNC:24538|Ensembl:ENSG00000248487|HPRD:08530|Vega:OTTHUMG00000157818	abhydrolase domain containing 14A		GO:0016021(integral component of membrane)//GO:0070062(extracellular exosome)//GO:0005737(cytoplasm)	GO:0016787(hydrolase activity)	GO:0008152(metabolic process)	ENSG00000248487	1.20248	0.0966994	1.78877	0.181086	0.42066	up	6	8	2	5	0.462986	0.552257	-0.91153	0.108971	ABHD14A	protein_coding	25864	DORZ1	HGNC:HGNC:24538|Ensembl:ENSG00000248487|HPRD:08530|Vega:OTTHUMG00000157818	abhydrolase domain containing 14A		GO:0016021(integral component of membrane)//GO:0070062(extracellular exosome)//GO:0005737(cytoplasm)	GO:0016787(hydrolase activity)	GO:0008152(metabolic process)
chr16	28101161	28101688	diffreps_peak_35604	9.63659	527	ENST00000569315	XPO6	2.66969	2.30892e-10	9.90043e-09	up	23214	EXP6|RANBP20	MIM:608411|HGNC:HGNC:19733|Ensembl:ENSG00000169180|HPRD:10525|Vega:OTTHUMG00000176782	exportin 6		GO:0005622(intracellular)//GO:0005886(plasma membrane)//GO:0005634(nucleus)//GO:0005737(cytoplasm)//GO:0005730(nucleolus)	GO:0005515(protein binding)//GO:0008565(protein transporter activity)//GO:0008536(Ran GTPase binding)	GO:0006611(protein export from nucleus)//GO:0006886(intracellular protein transport)	ENSG00000169180	0.0352453	7.24258	0.222239	0.637343	0.797289	up	871	1016	1244	964	7.30057	7.22044	7.20776	7.24274	XPO6	protein_coding	23214	EXP6|RANBP20	MIM:608411|HGNC:HGNC:19733|Ensembl:ENSG00000169180|HPRD:10525|Vega:OTTHUMG00000176782	exportin 6		GO:0005622(intracellular)//GO:0005886(plasma membrane)//GO:0005634(nucleus)//GO:0005737(cytoplasm)//GO:0005730(nucleolus)	GO:0005515(protein binding)//GO:0008565(protein transporter activity)//GO:0008536(Ran GTPase binding)	GO:0006611(protein export from nucleus)//GO:0006886(intracellular protein transport)
chr1	165907683	165908100	diffreps_peak_7352	6.31251	417	ENST00000367879	UCK2	2704.9	4.86952e-07	1.11669e-05	up	7371	TSA903|UK|UMPK	MIM:609329|HGNC:HGNC:12562|HPRD:01882	uridine-cytidine kinase 2	hsa00240(Pyrimidine metabolism)//hsa00983(Drug metabolism - other enzymes)//	GO:0005575(cellular_component)//GO:0005829(cytosol)	GO:0005524(ATP binding)//GO:0019206(nucleoside kinase activity)//GO:0004849(uridine kinase activity)	GO:0044281(small molecule metabolic process)//GO:0016310(phosphorylation)//GO:0044206(UMP salvage)//GO:0055086(nucleobase-containing small molecule metabolic process)//GO:0006238(CMP salvage)//GO:0006206(pyrimidine nucleobase metabolic process)//GO:0044211(CTP salvage)//GO:0043097(pyrimidine nucleoside salvage)	ENSG00000143179	0.255042	6.57586	8.27937	0.0040125	0.0236893	up	595	683	737	550	6.75204	6.64889	6.45448	6.43525	UCK2	protein_coding	7371	TSA903|UK|UMPK	MIM:609329|HGNC:HGNC:12562|HPRD:01882	uridine-cytidine kinase 2	hsa00240(Pyrimidine metabolism)//hsa00983(Drug metabolism - other enzymes)//	GO:0005575(cellular_component)//GO:0005829(cytosol)	GO:0005524(ATP binding)//GO:0019206(nucleoside kinase activity)//GO:0004849(uridine kinase activity)	GO:0044281(small molecule metabolic process)//GO:0016310(phosphorylation)//GO:0044206(UMP salvage)//GO:0055086(nucleobase-containing small molecule metabolic process)//GO:0006238(CMP salvage)//GO:0006206(pyrimidine nucleobase metabolic process)//GO:0044211(CTP salvage)//GO:0043097(pyrimidine nucleoside salvage)
chr1	23455880	23456026	diffreps_peak_2484	6.23615	146	ENST00000336689	ASAP3	4.00264	5.80564e-07	1.31139e-05	up	55616	ACAP4|CENTB6|DDEFL1|UPLC1	MIM:616594|HGNC:HGNC:14987|Ensembl:ENSG00000088280|HPRD:11662|Vega:OTTHUMG00000003234	ArfGAP with SH3 domain, ankyrin repeat and PH domain 3	hsa04144(Endocytosis)//hsa04666(Fc gamma R-mediated phagocytosis)	GO:0005737(cytoplasm)//GO:0001726(ruffle)//GO:0005925(focal adhesion)	GO:0005096(GTPase activator activity)//GO:0046872(metal ion binding)//GO:0005515(protein binding)	GO:0051492(regulation of stress fiber assembly)//GO:0016477(cell migration)//GO:0043547(positive regulation of GTPase activity)	ENSG00000088280	-0.27488	4.84838	2.97472	0.0845845	0.250532	down	122	198	273	189	4.48123	4.87283	5.02993	4.90355	ASAP3	protein_coding	55616	ACAP4|CENTB6|DDEFL1|UPLC1	MIM:616594|HGNC:HGNC:14987|Ensembl:ENSG00000088280|HPRD:11662|Vega:OTTHUMG00000003234	ArfGAP with SH3 domain, ankyrin repeat and PH domain 3	hsa04144(Endocytosis)//hsa04666(Fc gamma R-mediated phagocytosis)	GO:0005737(cytoplasm)//GO:0001726(ruffle)//GO:0005925(focal adhesion)	GO:0005096(GTPase activator activity)//GO:0046872(metal ion binding)//GO:0005515(protein binding)	GO:0051492(regulation of stress fiber assembly)//GO:0016477(cell migration)//GO:0043547(positive regulation of GTPase activity)
chr10	12121581	12121860	diffreps_peak_10083	12.7697	279	ENST00000263035	DHTKD1	263.4	1.69949e-13	3.87387e-11	up	55526	AMOXAD|CMT2Q	MIM:614984|HGNC:HGNC:23537|Ensembl:ENSG00000181192|HPRD:09917|Vega:OTTHUMG00000017677	dehydrogenase E1 and transketolase domain containing 1		GO:0045252(oxoglutarate dehydrogenase complex)//GO:0005739(mitochondrion)//GO:0005759(mitochondrial matrix)//GO:0005829(cytosol)	GO:0004591(oxoglutarate dehydrogenase (succinyl-transferring) activity)//GO:0030976(thiamine pyrophosphate binding)	GO:0044281(small molecule metabolic process)//GO:0006096(glycolytic process)//GO:0002244(hematopoietic progenitor cell differentiation)//GO:0046487(glyoxylate metabolic process)//GO:0006091(generation of precursor metabolites and energy)//GO:0034641(cellular nitrogen compound metabolic process)//GO:0006099(tricarboxylic acid cycle)	ENSG00000181192	-0.109512	5.84945	0.904774	0.341512	0.598984	down	288	396	519	365	5.70941	5.86557	5.95058	5.8462	DHTKD1	protein_coding	55526	AMOXAD|CMT2Q	MIM:614984|HGNC:HGNC:23537|Ensembl:ENSG00000181192|HPRD:09917|Vega:OTTHUMG00000017677	dehydrogenase E1 and transketolase domain containing 1		GO:0045252(oxoglutarate dehydrogenase complex)//GO:0005739(mitochondrion)//GO:0005759(mitochondrial matrix)//GO:0005829(cytosol)	GO:0004591(oxoglutarate dehydrogenase (succinyl-transferring) activity)//GO:0030976(thiamine pyrophosphate binding)	GO:0044281(small molecule metabolic process)//GO:0006096(glycolytic process)//GO:0002244(hematopoietic progenitor cell differentiation)//GO:0046487(glyoxylate metabolic process)//GO:0006091(generation of precursor metabolites and energy)//GO:0034641(cellular nitrogen compound metabolic process)//GO:0006099(tricarboxylic acid cycle)
chr6	158976721	158977000	diffreps_peak_91017	5.26637	279	ENST00000367069	RSPH3	3.74272	5.41536e-06	9.46975e-05	up	83861	CILD32|RSHL2|RSP3|dJ111C20.1	MIM:615876|HGNC:HGNC:21054|Ensembl:ENSG00000130363|HPRD:15279	radial spoke 3 homolog (Chlamydomonas)			GO:0005515(protein binding)		ENSG00000130363	0.413155	6.72864	23.7256	1.11633e-06	1.87085e-05	up	651	849	751	593	6.88147	6.96194	6.48154	6.5435	RSPH3	protein_coding	83861	CILD32|RSHL2|RSP3|dJ111C20.1	MIM:615876|HGNC:HGNC:21054|Ensembl:ENSG00000130363|HPRD:15279	radial spoke 3 homolog (Chlamydomonas)			GO:0005515(protein binding)
chr15	43826979	43827118	diffreps_peak_30047	11.9948	139	ENST00000381246	WDR76	605.4	1.01193e-12	9.1504e-11	up	79968	CDW14	HGNC:HGNC:25773|Ensembl:ENSG00000092470|HPRD:07804|Vega:OTTHUMG00000060143	WD repeat domain 76					ENSG00000092470	0.836032	5.97173	56.0571	7.24818e-14	3.4466e-12	up	512	475	380	289	6.53593	6.12678	5.50336	5.51132	WDR76	protein_coding	79968	CDW14	HGNC:HGNC:25773|Ensembl:ENSG00000092470|HPRD:07804|Vega:OTTHUMG00000060143	WD repeat domain 76
chr18	2890621	2892486	diffreps_peak_48032	5.91711	1865	ENST00000254528	EMILIN2	2.41953	1.2103e-06	2.54372e-05	up	84034	EMILIN-2|FOAP-10	MIM:608928|HGNC:HGNC:19881|HPRD:09937	elastin microfibril interfacer 2		GO:0005578(proteinaceous extracellular matrix)//GO:0031012(extracellular matrix)//GO:0005581(collagen trimer)//GO:0005576(extracellular region)	GO:0030023(extracellular matrix constituent conferring elasticity)//GO:0005515(protein binding)	GO:0007155(cell adhesion)//GO:0008150(biological_process)	ENSG00000132205	0.0757067	3.6356	0.10855	0.741803	0.86792	up	69	85	106	70	3.67355	3.67201	3.68543	3.49452	EMILIN2	protein_coding	84034	EMILIN-2|FOAP-10	MIM:608928|HGNC:HGNC:19881|HPRD:09937	elastin microfibril interfacer 2		GO:0005578(proteinaceous extracellular matrix)//GO:0031012(extracellular matrix)//GO:0005581(collagen trimer)//GO:0005576(extracellular region)	GO:0030023(extracellular matrix constituent conferring elasticity)//GO:0005515(protein binding)	GO:0007155(cell adhesion)//GO:0008150(biological_process)
chr1	23743201	23743578	diffreps_peak_2490	12.9314	377	ENST00000418390	ELOA	327.1	1.17123e-13	3.87387e-11	up									ENSG00000011007	-0.225975	6.21671	4.91477	0.0266351	0.105057	down	369	475	695	490	6.06518	6.12678	6.37012	6.2692	ELOA	protein_coding
chr2	134451061	134451400	diffreps_peak_63713	12.5913	339	ENST00000281923	MGAT5	430.4	2.56254e-13	3.9157e-11	up	4249	GNT-V|GNT-VA	MIM:601774|HGNC:HGNC:7049|Ensembl:ENSG00000152127|HPRD:03467|Vega:OTTHUMG00000131681	mannosyl (alpha-1,6-)-glycoprotein beta-1,6-N-acetyl-glucosaminyltransferase	hsa00510(N-Glycan biosynthesis)//	GO:0016021(integral component of membrane)//GO:0070062(extracellular exosome)//GO:0000139(Golgi membrane)	GO:0030144(alpha-1,6-mannosylglycoprotein 6-beta-N-acetylglucosaminyltransferase activity)	GO:0043687(post-translational protein modification)//GO:0018279(protein N-linked glycosylation via asparagine)//GO:0044267(cellular protein metabolic process)	ENSG00000152127	-0.165292	6.60421	3.54909	0.0595873	0.193362	down	468	667	850	665	6.40673	6.61479	6.65964	6.70832	MGAT5	protein_coding	4249	GNT-V|GNT-VA	MIM:601774|HGNC:HGNC:7049|Ensembl:ENSG00000152127|HPRD:03467|Vega:OTTHUMG00000131681	mannosyl (alpha-1,6-)-glycoprotein beta-1,6-N-acetyl-glucosaminyltransferase	hsa00510(N-Glycan biosynthesis)//	GO:0016021(integral component of membrane)//GO:0070062(extracellular exosome)//GO:0000139(Golgi membrane)	GO:0030144(alpha-1,6-mannosylglycoprotein 6-beta-N-acetylglucosaminyltransferase activity)	GO:0043687(post-translational protein modification)//GO:0018279(protein N-linked glycosylation via asparagine)//GO:0044267(cellular protein metabolic process)
chr14	55634541	55634658	diffreps_peak_26825	12.5838	117	ENST00000395308	KTN1	446.4	2.60748e-13	3.9157e-11	up	3895	CG1|KNT|MU-RMS-40.19	MIM:600381|HGNC:HGNC:6467|Ensembl:ENSG00000126777|HPRD:02661|Vega:OTTHUMG00000140312	kinectin 1		GO:0016021(integral component of membrane)//GO:0005887(integral component of plasma membrane)//GO:0016020(membrane)//GO:0005789(endoplasmic reticulum membrane)//GO:0030176(integral component of endoplasmic reticulum membrane)//GO:0005783(endoplasmic reticulum)	GO:0044822(poly(A) RNA binding)//GO:0005515(protein binding)//GO:0019894(kinesin binding)	GO:0015031(protein transport)//GO:0007018(microtubule-based movement)//GO:0007264(small GTPase mediated signal transduction)	ENSG00000126777	-0.0198986	8.21421	0.102234	0.749168	0.873043	down	1549	2110	2598	1844	8.12999	8.27331	8.26867	8.17714	KTN1	protein_coding	3895	CG1|KNT|MU-RMS-40.19	MIM:600381|HGNC:HGNC:6467|Ensembl:ENSG00000126777|HPRD:02661|Vega:OTTHUMG00000140312	kinectin 1		GO:0016021(integral component of membrane)//GO:0005887(integral component of plasma membrane)//GO:0016020(membrane)//GO:0005789(endoplasmic reticulum membrane)//GO:0030176(integral component of endoplasmic reticulum membrane)//GO:0005783(endoplasmic reticulum)	GO:0044822(poly(A) RNA binding)//GO:0005515(protein binding)//GO:0019894(kinesin binding)	GO:0015031(protein transport)//GO:0007018(microtubule-based movement)//GO:0007264(small GTPase mediated signal transduction)
chr19	994212	994570	diffreps_peak_49588	5.89421	358	ENST00000585809	WDR18	2.14058	1.27581e-06	2.65429e-05	up	57418	Ipi3|R32184_1	HGNC:HGNC:17956|Ensembl:ENSG00000065268|HPRD:18296|Vega:OTTHUMG00000181903	WD repeat domain 18		GO:0005654(nucleoplasm)//GO:0005737(cytoplasm)	GO:0005515(protein binding)	GO:0007275(multicellular organism development)	ENSG00000065268	0.161853	4.49128	0.850318	0.356475	0.616596	up	120	171	220	97	4.4577	4.66362	4.72166	3.95462	WDR18	protein_coding	57418	Ipi3|R32184_1	HGNC:HGNC:17956|Ensembl:ENSG00000065268|HPRD:18296|Vega:OTTHUMG00000181903	WD repeat domain 18		GO:0005654(nucleoplasm)//GO:0005737(cytoplasm)	GO:0005515(protein binding)	GO:0007275(multicellular organism development)
chr22	40552105	40552367	diffreps_peak_73248	12.6289	262	ENST00000355630	MKL1	414.5	2.35018e-13	3.9157e-11	up	57591	BSAC|MAL|MRTF-A	MIM:606078|HGNC:HGNC:14334|Ensembl:ENSG00000196588|HPRD:10445|Vega:OTTHUMG00000151146	megakaryoblastic leukemia (translocation) 1		GO:0005654(nucleoplasm)//GO:0005634(nucleus)//GO:0005737(cytoplasm)//GO:0005829(cytosol)	GO:0003785(actin monomer binding)//GO:0004864(protein phosphatase inhibitor activity)//GO:0001105(RNA polymerase II transcription coactivator activity)//GO:0003700(transcription factor activity, sequence-specific DNA binding)//GO:0005515(protein binding)//GO:0043522(leucine zipper domain binding)//GO:0000976(transcription regulatory region sequence-specific DNA binding)//GO:0003779(actin binding)…	GO:2001234(negative regulation of apoptotic signaling pathway)//GO:0043086(negative regulation of catalytic activity)//GO:0006351(transcription, DNA-templated)//GO:0007264(small GTPase mediated signal transduction)//GO:0010735(positive regulation of transcription via serum response element binding)//GO:0045944(positive regulation of transcription from RNA polymerase II promoter)//GO:0051145(smoot…	ENSG00000196588	0.174511	4.81499	1.18211	0.276934	0.539748	up	139	230	233	157	4.66711	5.08695	4.80359	4.63882	MKL1	protein_coding	57591	BSAC|MAL|MRTF-A	MIM:606078|HGNC:HGNC:14334|Ensembl:ENSG00000196588|HPRD:10445|Vega:OTTHUMG00000151146	megakaryoblastic leukemia (translocation) 1		GO:0005654(nucleoplasm)//GO:0005634(nucleus)//GO:0005737(cytoplasm)//GO:0005829(cytosol)	GO:0003785(actin monomer binding)//GO:0004864(protein phosphatase inhibitor activity)//GO:0001105(RNA polymerase II transcription coactivator activity)//GO:0003700(transcription factor activity, sequence-specific DNA binding)//GO:0005515(protein binding)//GO:0043522(leucine zipper domain binding)//GO:0000976(transcription regulatory region sequence-specific DNA binding)//GO:0003779(actin binding)…	GO:2001234(negative regulation of apoptotic signaling pathway)//GO:0043086(negative regulation of catalytic activity)//GO:0006351(transcription, DNA-templated)//GO:0007264(small GTPase mediated signal transduction)//GO:0010735(positive regulation of transcription via serum response element binding)//GO:0045944(positive regulation of transcription from RNA polymerase II promoter)//GO:0051145(smoot…
chr2	218637921	218638700	diffreps_peak_64902	6.4855	779	ENST00000411696	ZNF142	3.53444	3.26961e-07	7.7837e-06	up	7701	pHZ-49	MIM:604083|HGNC:HGNC:12927|Ensembl:ENSG00000115568|HPRD:04967|Vega:OTTHUMG00000154736	zinc finger protein 142		GO:0005634(nucleus)//GO:0005575(cellular_component)	GO:0003676(nucleic acid binding)//GO:0046872(metal ion binding)//GO:0003674(molecular_function)//GO:0003677(DNA binding)	GO:0006351(transcription, DNA-templated)//GO:0006355(regulation of transcription, DNA-templated)//GO:0008150(biological_process)	ENSG00000115568	0.448675	5.75662	14.2494	0.000160406	0.00159266	up	327	446	341	328	5.89167	6.03629	5.3482	5.69283	ZNF142	protein_coding	7701	pHZ-49	MIM:604083|HGNC:HGNC:12927|Ensembl:ENSG00000115568|HPRD:04967|Vega:OTTHUMG00000154736	zinc finger protein 142		GO:0005634(nucleus)//GO:0005575(cellular_component)	GO:0003676(nucleic acid binding)//GO:0046872(metal ion binding)//GO:0003674(molecular_function)//GO:0003677(DNA binding)	GO:0006351(transcription, DNA-templated)//GO:0006355(regulation of transcription, DNA-templated)//GO:0008150(biological_process)
chr1	212608627	212608930	diffreps_peak_8575	9.78917	303	ENST00000613954	ATF3	3.29364	1.6249e-10	7.2783e-09	up	467	-	MIM:603148|HGNC:HGNC:785|Ensembl:ENSG00000162772|HPRD:04395|Vega:OTTHUMG00000036747	activating transcription factor 3	hsa05166(HTLV-I infection)	GO:0005654(nucleoplasm)//GO:1990622(CHOP-ATF3 complex)//GO:0005634(nucleus)//GO:0005730(nucleolus)	GO:0044212(transcription regulatory region DNA binding)//GO:0046982(protein heterodimerization activity)//GO:0042802(identical protein binding)//GO:0003700(transcription factor activity, sequence-specific DNA binding)//GO:0043565(sequence-specific DNA binding)//GO:0000978(RNA polymerase II core promoter proximal region sequence-specific DNA binding)//GO:0000977(RNA polymerase II regulatory region…	GO:0061394(regulation of transcription from RNA polymerase II promoter in response to arsenic-containing substance)//GO:0008284(positive regulation of cell proliferation)//GO:0034198(cellular response to amino acid starvation)//GO:0036499(PERK-mediated unfolded protein response)//GO:0006094(gluconeogenesis)//GO:0030968(endoplasmic reticulum unfolded protein response)//GO:0044267(cellular protein …	ENSG00000162772	1.44576	5.31125	105.087	1.27741e-24	1.46134e-22	up	321	404	178	140	5.86508	5.89428	4.41983	4.47555	ATF3	protein_coding	467	-	MIM:603148|HGNC:HGNC:785|Ensembl:ENSG00000162772|HPRD:04395|Vega:OTTHUMG00000036747	activating transcription factor 3	hsa05166(HTLV-I infection)	GO:0005654(nucleoplasm)//GO:1990622(CHOP-ATF3 complex)//GO:0005634(nucleus)//GO:0005730(nucleolus)	GO:0044212(transcription regulatory region DNA binding)//GO:0046982(protein heterodimerization activity)//GO:0042802(identical protein binding)//GO:0003700(transcription factor activity, sequence-specific DNA binding)//GO:0043565(sequence-specific DNA binding)//GO:0000978(RNA polymerase II core promoter proximal region sequence-specific DNA binding)//GO:0000977(RNA polymerase II regulatory region…	GO:0061394(regulation of transcription from RNA polymerase II promoter in response to arsenic-containing substance)//GO:0008284(positive regulation of cell proliferation)//GO:0034198(cellular response to amino acid starvation)//GO:0036499(PERK-mediated unfolded protein response)//GO:0006094(gluconeogenesis)//GO:0030968(endoplasmic reticulum unfolded protein response)//GO:0044267(cellular protein …
chr7	44581001	44581239	diffreps_peak_93749	11.1119	238	ENST00000481238	TMED4	883.8	7.72913e-12	4.86912e-10	up	222068	ERS25|GMP25iso|HNLF|p24a3|p24alpha3	MIM:612038|HGNC:HGNC:22301|Ensembl:ENSG00000158604|HPRD:13666|Vega:OTTHUMG00000129210	transmembrane p24 trafficking protein 4		GO:0016021(integral component of membrane)//GO:0070062(extracellular exosome)//GO:0005789(endoplasmic reticulum membrane)	GO:0004871(signal transducer activity)	GO:0006810(transport)//GO:0015031(protein transport)//GO:0043123(positive regulation of I-kappaB kinase/NF-kappaB signaling)//GO:0007165(signal transduction)	ENSG00000158604	0.152666	5.82169	1.73137	0.188245	0.430949	up	318	417	471	323	5.85161	5.93975	5.81128	5.6708	TMED4	protein_coding	222068	ERS25|GMP25iso|HNLF|p24a3|p24alpha3	MIM:612038|HGNC:HGNC:22301|Ensembl:ENSG00000158604|HPRD:13666|Vega:OTTHUMG00000129210	transmembrane p24 trafficking protein 4		GO:0016021(integral component of membrane)//GO:0070062(extracellular exosome)//GO:0005789(endoplasmic reticulum membrane)	GO:0004871(signal transducer activity)	GO:0006810(transport)//GO:0015031(protein transport)//GO:0043123(positive regulation of I-kappaB kinase/NF-kappaB signaling)//GO:0007165(signal transduction)
chr17	7614451	7614867	diffreps_peak_40898	8.68979	416	ENST00000250113	FXR2	2.10647	2.04272e-09	6.788e-08	up	9513	FMR1L2|FXR2P	MIM:605339|HGNC:HGNC:4024|Ensembl:ENSG00000129245|HPRD:05629|Vega:OTTHUMG00000178237	FMR1 autosomal homolog 2	hsa03013(RNA transport)	GO:0070062(extracellular exosome)//GO:0016020(membrane)//GO:0030425(dendrite)//GO:0005844(polysome)//GO:0005634(nucleus)//GO:0005737(cytoplasm)//GO:0022625(cytosolic large ribosomal subunit)	GO:0044822(poly(A) RNA binding)//GO:0003723(RNA binding)//GO:0005515(protein binding)//GO:0042802(identical protein binding)//GO:0003729(mRNA binding)	GO:0002230(positive regulation of defense response to virus by host)//GO:0098792(xenophagy)//GO:0017148(negative regulation of translation)	ENSG00000129245	0.786772	5.94744	49.0745	2.51352e-12	9.94509e-11	up	413	558	370	300	6.22703	6.35821	5.46514	5.56487	FXR2	protein_coding	9513	FMR1L2|FXR2P	MIM:605339|HGNC:HGNC:4024|Ensembl:ENSG00000129245|HPRD:05629|Vega:OTTHUMG00000178237	FMR1 autosomal homolog 2	hsa03013(RNA transport)	GO:0070062(extracellular exosome)//GO:0016020(membrane)//GO:0030425(dendrite)//GO:0005844(polysome)//GO:0005634(nucleus)//GO:0005737(cytoplasm)//GO:0022625(cytosolic large ribosomal subunit)	GO:0044822(poly(A) RNA binding)//GO:0003723(RNA binding)//GO:0005515(protein binding)//GO:0042802(identical protein binding)//GO:0003729(mRNA binding)	GO:0002230(positive regulation of defense response to virus by host)//GO:0098792(xenophagy)//GO:0017148(negative regulation of translation)
chr12	109477641	109478109	diffreps_peak_22326	12.073	468	ENST00000342494	UBE3B	573.6	8.45243e-13	7.99912e-11	up	89910	BPIDS|KOS	MIM:608047|HGNC:HGNC:13478|Ensembl:ENSG00000151148|HPRD:06993|Vega:OTTHUMG00000169254	ubiquitin protein ligase E3B	hsa04120(Ubiquitin mediated proteolysis)		GO:0004842(ubiquitin-protein transferase activity)//GO:0016874(ligase activity)	GO:0042787(protein ubiquitination involved in ubiquitin-dependent protein catabolic process)//GO:0016567(protein ubiquitination)	ENSG00000151148	-0.42658	5.5376	11.1078	0.000860652	0.00668	down	221	263	437	342	5.32985	5.27881	5.70377	5.7528	UBE3B	protein_coding	89910	BPIDS|KOS	MIM:608047|HGNC:HGNC:13478|Ensembl:ENSG00000151148|HPRD:06993|Vega:OTTHUMG00000169254	ubiquitin protein ligase E3B	hsa04120(Ubiquitin mediated proteolysis)		GO:0004842(ubiquitin-protein transferase activity)//GO:0016874(ligase activity)	GO:0042787(protein ubiquitination involved in ubiquitin-dependent protein catabolic process)//GO:0016567(protein ubiquitination)
chr4	743473	743584	diffreps_peak_79433	11.124	111	ENST00000362003	PCGF3	891.7	7.51562e-12	4.7613e-10	up	10336	DONG1|RNF3|RNF3A	HGNC:HGNC:10066|Ensembl:ENSG00000185619|HPRD:11515|Vega:OTTHUMG00000119000	polycomb group ring finger 3	hsa04550(Signaling pathways regulating pluripotency of stem cells)	GO:0016021(integral component of membrane)//GO:0005634(nucleus)//GO:0031519(PcG protein complex)	GO:0008270(zinc ion binding)//GO:0005515(protein binding)//GO:0046872(metal ion binding)	GO:0006351(transcription, DNA-templated)//GO:0006355(regulation of transcription, DNA-templated)	ENSG00000185619	-0.241764	6.52595	7.12149	0.00762043	0.0399018	down	463	576	813	654	6.39129	6.40386	6.59562	6.68433	PCGF3	protein_coding	10336	DONG1|RNF3|RNF3A	HGNC:HGNC:10066|Ensembl:ENSG00000185619|HPRD:11515|Vega:OTTHUMG00000119000	polycomb group ring finger 3	hsa04550(Signaling pathways regulating pluripotency of stem cells)	GO:0016021(integral component of membrane)//GO:0005634(nucleus)//GO:0031519(PcG protein complex)	GO:0008270(zinc ion binding)//GO:0005515(protein binding)//GO:0046872(metal ion binding)	GO:0006351(transcription, DNA-templated)//GO:0006355(regulation of transcription, DNA-templated)
chr18	59899947	59900235	diffreps_peak_48874	8.4709	288	ENST00000316660	PMAIP1	2.04821	3.38144e-09	1.04175e-07	up	5366	APR|NOXA	MIM:604959|HGNC:HGNC:9108|Ensembl:ENSG00000141682|HPRD:12002|Vega:OTTHUMG00000132765	phorbol-12-myristate-13-acetate-induced protein 1	hsa04115(p53 signaling pathway)//hsa04210(Apoptosis)//hsa05203(Viral carcinogenesis)	GO:0005739(mitochondrion)//GO:0005634(nucleus)//GO:0005741(mitochondrial outer membrane)//GO:0005829(cytosol)	GO:0005515(protein binding)	GO:0072593(reactive oxygen species metabolic process)//GO:0043517(positive regulation of DNA damage response, signal transduction by p53 class mediator)//GO:0046902(regulation of mitochondrial membrane permeability)//GO:1902043(positive regulation of extrinsic apoptotic signaling pathway via death domain receptors)//GO:0042149(cellular response to glucose starvation)//GO:0097193(intrinsic apoptot…	ENSG00000141682	1.4667	5.69936	137.797	9.39735e-32	1.54537e-29	up	457	489	212	197	6.37253	6.16851	4.66883	4.96278	PMAIP1	protein_coding	5366	APR|NOXA	MIM:604959|HGNC:HGNC:9108|Ensembl:ENSG00000141682|HPRD:12002|Vega:OTTHUMG00000132765	phorbol-12-myristate-13-acetate-induced protein 1	hsa04115(p53 signaling pathway)//hsa04210(Apoptosis)//hsa05203(Viral carcinogenesis)	GO:0005739(mitochondrion)//GO:0005634(nucleus)//GO:0005741(mitochondrial outer membrane)//GO:0005829(cytosol)	GO:0005515(protein binding)	GO:0072593(reactive oxygen species metabolic process)//GO:0043517(positive regulation of DNA damage response, signal transduction by p53 class mediator)//GO:0046902(regulation of mitochondrial membrane permeability)//GO:1902043(positive regulation of extrinsic apoptotic signaling pathway via death domain receptors)//GO:0042149(cellular response to glucose starvation)//GO:0097193(intrinsic apoptot…
chr13	99340319	99340565	diffreps_peak_25273	9.91471	246	ENST00000355700	UBAC2	1241.6	1.21699e-10	5.67893e-09	up	337867	PHGDHL1	HGNC:HGNC:20486|Ensembl:ENSG00000134882|Vega:OTTHUMG00000017267	UBA domain containing 2		GO:0005783(endoplasmic reticulum)//GO:0016021(integral component of membrane)//GO:0005789(endoplasmic reticulum membrane)	GO:0005515(protein binding)	GO:0070972(protein localization to endoplasmic reticulum)//GO:1904153(negative regulation of retrograde protein transport, ER to cytosol)	ENSG00000134882	-0.307814	5.73304	6.59539	0.0102289	0.0502438	down	243	342	526	344	5.4658	5.65521	5.96982	5.76116	UBAC2	protein_coding	337867	PHGDHL1	HGNC:HGNC:20486|Ensembl:ENSG00000134882|Vega:OTTHUMG00000017267	UBA domain containing 2		GO:0005783(endoplasmic reticulum)//GO:0016021(integral component of membrane)//GO:0005789(endoplasmic reticulum membrane)	GO:0005515(protein binding)	GO:0070972(protein localization to endoplasmic reticulum)//GO:1904153(negative regulation of retrograde protein transport, ER to cytosol)
chr1	23757001	23757125	diffreps_peak_2507	12.1963	124	ENST00000418390	ELOA	239.6	6.36344e-13	6.5237e-11	up									ENSG00000011007	-0.225975	6.21671	4.91477	0.0266351	0.105057	down	369	475	695	490	6.06518	6.12678	6.37012	6.2692	ELOA	protein_coding
chr14	103137021	103137400	diffreps_peak_28571	6.03608	379	ENST00000333007	TNFAIP2	2.86974	9.2028e-07	1.98489e-05	up	7127	B94|EXOC3L3	MIM:603300|HGNC:HGNC:11895|Ensembl:ENSG00000185215|HPRD:04487|Vega:OTTHUMG00000171890	TNF alpha induced protein 2		GO:0000145(exocyst)//GO:0005615(extracellular space)	GO:0000149(SNARE binding)	GO:0006887(exocytosis)//GO:0051601(exocyst localization)//GO:0030154(cell differentiation)//GO:0001525(angiogenesis)	ENSG00000185215	0.149999	5.51831	1.37635	0.240733	0.492031	up	274	318	386	258	5.63794	5.55088	5.52582	5.34874	TNFAIP2	protein_coding	7127	B94|EXOC3L3	MIM:603300|HGNC:HGNC:11895|Ensembl:ENSG00000185215|HPRD:04487|Vega:OTTHUMG00000171890	TNF alpha induced protein 2		GO:0000145(exocyst)//GO:0005615(extracellular space)	GO:0000149(SNARE binding)	GO:0006887(exocytosis)//GO:0051601(exocyst localization)//GO:0030154(cell differentiation)//GO:0001525(angiogenesis)
chr16	67684621	67685300	diffreps_peak_37087	6.68172	679	ENST00000602279	GFOD2	4.42689	2.08104e-07	5.11743e-06	up	81577	-	HGNC:HGNC:28159|Ensembl:ENSG00000141098|HPRD:14419|Vega:OTTHUMG00000137537	glucose-fructose oxidoreductase domain containing 2		GO:0005578(proteinaceous extracellular matrix)	GO:0016491(oxidoreductase activity)	GO:0055114(oxidation-reduction process)//GO:0030198(extracellular matrix organization)	ENSG00000141098	-0.195325	4.53843	1.25581	0.262455	0.521245	down	123	140	208	154	4.49285	4.37875	4.64167	4.61132	GFOD2	protein_coding	81577	-	HGNC:HGNC:28159|Ensembl:ENSG00000141098|HPRD:14419|Vega:OTTHUMG00000137537	glucose-fructose oxidoreductase domain containing 2		GO:0005578(proteinaceous extracellular matrix)	GO:0016491(oxidoreductase activity)	GO:0055114(oxidation-reduction process)//GO:0030198(extracellular matrix organization)
chr12	112918596	112919160	diffreps_peak_22581	12.7371	564	ENST00000553152	OAS1	271.4	1.8317e-13	3.9157e-11	up	4938	E18/E16|IFI-4|OIAS|OIASI	MIM:164350|HGNC:HGNC:8086|Ensembl:ENSG00000089127|HPRD:08879|Vega:OTTHUMG00000169792	2'-5'-oligoadenylate synthetase 1	hsa05160(Hepatitis C)//hsa05162(Measles)//hsa05164(Influenza A)//hsa05168(Herpes simplex infection)	GO:0005576(extracellular region)//GO:0005829(cytosol)//GO:0005739(mitochondrion)//GO:0005783(endoplasmic reticulum)//GO:0005634(nucleus)//GO:0005737(cytoplasm)	GO:0008270(zinc ion binding)//GO:0001730(2'-5'-oligoadenylate synthetase activity)//GO:0005524(ATP binding)//GO:0003725(double-stranded RNA binding)//GO:0046872(metal ion binding)//GO:0005515(protein binding)//GO:0016740(transferase activity)//GO:0016779(nucleotidyltransferase activity)	GO:0045071(negative regulation of viral genome replication)//GO:0008152(metabolic process)//GO:0035457(cellular response to interferon-alpha)//GO:0060337(type I interferon signaling pathway)//GO:0051259(protein oligomerization)//GO:0042593(glucose homeostasis)//GO:0060333(interferon-gamma-mediated signaling pathway)//GO:0006006(glucose metabolic process)//GO:0019221(cytokine-mediated signaling pa…	ENSG00000089127	2.58499	2.20819	37.7651	8.07497e-10	2.2928e-08	up	48	49	7	12	3.16448	2.90161	0.169404	1.12174	OAS1	protein_coding	4938	E18/E16|IFI-4|OIAS|OIASI	MIM:164350|HGNC:HGNC:8086|Ensembl:ENSG00000089127|HPRD:08879|Vega:OTTHUMG00000169792	2'-5'-oligoadenylate synthetase 1	hsa05160(Hepatitis C)//hsa05162(Measles)//hsa05164(Influenza A)//hsa05168(Herpes simplex infection)	GO:0005576(extracellular region)//GO:0005829(cytosol)//GO:0005739(mitochondrion)//GO:0005783(endoplasmic reticulum)//GO:0005634(nucleus)//GO:0005737(cytoplasm)	GO:0008270(zinc ion binding)//GO:0001730(2'-5'-oligoadenylate synthetase activity)//GO:0005524(ATP binding)//GO:0003725(double-stranded RNA binding)//GO:0046872(metal ion binding)//GO:0005515(protein binding)//GO:0016740(transferase activity)//GO:0016779(nucleotidyltransferase activity)	GO:0045071(negative regulation of viral genome replication)//GO:0008152(metabolic process)//GO:0035457(cellular response to interferon-alpha)//GO:0060337(type I interferon signaling pathway)//GO:0051259(protein oligomerization)//GO:0042593(glucose homeostasis)//GO:0060333(interferon-gamma-mediated signaling pathway)//GO:0006006(glucose metabolic process)//GO:0019221(cytokine-mediated signaling pa…
chr14	55636448	55636536	diffreps_peak_26826	11.124	88	ENST00000395308	KTN1	891.7	7.51562e-12	4.7613e-10	up	3895	CG1|KNT|MU-RMS-40.19	MIM:600381|HGNC:HGNC:6467|Ensembl:ENSG00000126777|HPRD:02661|Vega:OTTHUMG00000140312	kinectin 1		GO:0016021(integral component of membrane)//GO:0005887(integral component of plasma membrane)//GO:0016020(membrane)//GO:0005789(endoplasmic reticulum membrane)//GO:0030176(integral component of endoplasmic reticulum membrane)//GO:0005783(endoplasmic reticulum)	GO:0044822(poly(A) RNA binding)//GO:0005515(protein binding)//GO:0019894(kinesin binding)	GO:0015031(protein transport)//GO:0007018(microtubule-based movement)//GO:0007264(small GTPase mediated signal transduction)	ENSG00000126777	-0.0198986	8.21421	0.102234	0.749168	0.873043	down	1549	2110	2598	1844	8.12999	8.27331	8.26867	8.17714	KTN1	protein_coding	3895	CG1|KNT|MU-RMS-40.19	MIM:600381|HGNC:HGNC:6467|Ensembl:ENSG00000126777|HPRD:02661|Vega:OTTHUMG00000140312	kinectin 1		GO:0016021(integral component of membrane)//GO:0005887(integral component of plasma membrane)//GO:0016020(membrane)//GO:0005789(endoplasmic reticulum membrane)//GO:0030176(integral component of endoplasmic reticulum membrane)//GO:0005783(endoplasmic reticulum)	GO:0044822(poly(A) RNA binding)//GO:0005515(protein binding)//GO:0019894(kinesin binding)	GO:0015031(protein transport)//GO:0007018(microtubule-based movement)//GO:0007264(small GTPase mediated signal transduction)
chr16	30721188	30721476	diffreps_peak_36109	5.6528	288	ENST00000262518	SRCAP	2.11295	2.22431e-06	4.34535e-05	up	10847	DOMO1|EAF1|FLHS|SWR1	MIM:611421|HGNC:HGNC:16974|Ensembl:ENSG00000080603|HPRD:18103|Vega:OTTHUMG00000132393	Snf2-related CREBBP activator protein		GO:0043234(protein complex)//GO:0005634(nucleus)//GO:0005794(Golgi apparatus)//GO:0048471(perinuclear region of cytoplasm)	GO:0005524(ATP binding)//GO:0004386(helicase activity)//GO:0005515(protein binding)//GO:0003677(DNA binding)//GO:0004402(histone acetyltransferase activity)//GO:0003713(transcription coactivator activity)	GO:0006357(regulation of transcription from RNA polymerase II promoter)//GO:0016573(histone acetylation)//GO:0006351(transcription, DNA-templated)//GO:0016032(viral process)	ENSG00000080603	-0.068536	3.11352	0.0607338	0.805342	0.904948	down	62	37	80	48	3.52298	2.51467	3.29013	2.96737	SRCAP	protein_coding	10847	DOMO1|EAF1|FLHS|SWR1	MIM:611421|HGNC:HGNC:16974|Ensembl:ENSG00000080603|HPRD:18103|Vega:OTTHUMG00000132393	Snf2-related CREBBP activator protein		GO:0043234(protein complex)//GO:0005634(nucleus)//GO:0005794(Golgi apparatus)//GO:0048471(perinuclear region of cytoplasm)	GO:0005524(ATP binding)//GO:0004386(helicase activity)//GO:0005515(protein binding)//GO:0003677(DNA binding)//GO:0004402(histone acetyltransferase activity)//GO:0003713(transcription coactivator activity)	GO:0006357(regulation of transcription from RNA polymerase II promoter)//GO:0016573(histone acetylation)//GO:0006351(transcription, DNA-templated)//GO:0016032(viral process)
chr3	57268346	57268540	diffreps_peak_76761	12.0809	194	ENST00000487349	ASB14	565.6	8.30038e-13	7.95342e-11	up	142686	-	HGNC:HGNC:19766|Ensembl:ENSG00000239388|HPRD:10668|Vega:OTTHUMG00000158602	ankyrin repeat and SOCS box containing 14		GO:0005622(intracellular)		GO:0035556(intracellular signal transduction)//GO:0016567(protein ubiquitination)	ENSG00000239388	1.17326	0.0448171	1.63479	0.201051	0.444903	up	9	4	6	1	0.941386	-0.183761	0.00862896	-1.14804	ASB14	protein_coding	142686	-	HGNC:HGNC:19766|Ensembl:ENSG00000239388|HPRD:10668|Vega:OTTHUMG00000158602	ankyrin repeat and SOCS box containing 14		GO:0005622(intracellular)		GO:0035556(intracellular signal transduction)//GO:0016567(protein ubiquitination)
chr2	117919181	117920396	diffreps_peak_63225	6.77926	1215	ENST00000319432	CCDC93	2442.5	1.66241e-07	4.14295e-06	up	54520	-	HGNC:HGNC:25611|Ensembl:ENSG00000125633|HPRD:08557|Vega:OTTHUMG00000058517	coiled-coil domain containing 93		GO:0005769(early endosome)	GO:0005515(protein binding)	GO:0015031(protein transport)//GO:0006893(Golgi to plasma membrane transport)	ENSG00000125633	0.092842	6.14573	0.790851	0.37385	0.636316	up	387	516	601	415	6.1336	6.24574	6.16128	6.03053	CCDC93	protein_coding	54520	-	HGNC:HGNC:25611|Ensembl:ENSG00000125633|HPRD:08557|Vega:OTTHUMG00000058517	coiled-coil domain containing 93		GO:0005769(early endosome)	GO:0005515(protein binding)	GO:0015031(protein transport)//GO:0006893(Golgi to plasma membrane transport)
chr9	129902868	129902960	diffreps_peak_105557	10.3383	92	ENST00000355681	FNBP1	191.9	4.58929e-11	2.40507e-09	up	23048	FBP17	MIM:606191|HGNC:HGNC:17069|Ensembl:ENSG00000187239|HPRD:10446|Vega:OTTHUMG00000020800	formin binding protein 1		GO:0005886(plasma membrane)//GO:0005802(trans-Golgi network)//GO:0005938(cell cortex)//GO:0005764(lysosome)//GO:0005856(cytoskeleton)//GO:0016023(cytoplasmic, membrane-bounded vesicle)//GO:0005905(coated pit)	GO:0008289(lipid binding)//GO:0005086(ARF guanyl-nucleotide exchange factor activity)//GO:0005515(protein binding)//GO:0042802(identical protein binding)	GO:0006897(endocytosis)//GO:0016192(vesicle-mediated transport)//GO:0043547(positive regulation of GTPase activity)	ENSG00000187239	-0.370668	6.00341	11.3534	0.000754002	0.00598764	down	309	377	605	458	5.8104	5.795	6.17081	6.17215	FNBP1	protein_coding	23048	FBP17	MIM:606191|HGNC:HGNC:17069|Ensembl:ENSG00000187239|HPRD:10446|Vega:OTTHUMG00000020800	formin binding protein 1		GO:0005886(plasma membrane)//GO:0005802(trans-Golgi network)//GO:0005938(cell cortex)//GO:0005764(lysosome)//GO:0005856(cytoskeleton)//GO:0016023(cytoplasmic, membrane-bounded vesicle)//GO:0005905(coated pit)	GO:0008289(lipid binding)//GO:0005086(ARF guanyl-nucleotide exchange factor activity)//GO:0005515(protein binding)//GO:0042802(identical protein binding)	GO:0006897(endocytosis)//GO:0016192(vesicle-mediated transport)//GO:0043547(positive regulation of GTPase activity)
chr12	130827192	130827267	diffreps_peak_23772	6.41738	75	ENST00000261653	STX2	2.30273	3.8249e-07	8.94525e-06	up	2054	EPIM|EPM|STX2A|STX2B|STX2C	MIM:132350|HGNC:HGNC:3403|Ensembl:ENSG00000111450|HPRD:11816|Vega:OTTHUMG00000168365	syntaxin 2	hsa04130(SNARE interactions in vesicular transport)//hsa04721(Synaptic vesicle cycle)	GO:0005886(plasma membrane)//GO:0070062(extracellular exosome)//GO:0030027(lamellipodium)//GO:0009986(cell surface)//GO:0043231(intracellular membrane-bounded organelle)//GO:0012505(endomembrane system)//GO:0031201(SNARE complex)//GO:0016021(integral component of membrane)//GO:0016323(basolateral plasma membrane)//GO:0008021(synaptic vesicle)//GO:0045121(membrane raft)//GO:0030496(midbody)//GO:00…	GO:0000149(SNARE binding)//GO:0005484(SNAP receptor activity)//GO:0046983(protein dimerization activity)//GO:0005515(protein binding)//GO:0048306(calcium-dependent protein binding)	GO:0033194(response to hydroperoxide)//GO:0048278(vesicle docking)//GO:0006886(intracellular protein transport)//GO:0009887(organ morphogenesis)//GO:1903575(cornified envelope assembly)//GO:0048546(digestive tract morphogenesis)//GO:0051259(protein oligomerization)//GO:0007340(acrosome reaction)//GO:0030154(cell differentiation)//GO:0030033(microvillus assembly)//GO:0016192(vesicle-mediated trans…	ENSG00000111450	0.40408	5.55503	10.1895	0.00141384	0.0100549	up	316	342	351	249	5.84255	5.65521	5.3896	5.29789	STX2	protein_coding	2054	EPIM|EPM|STX2A|STX2B|STX2C	MIM:132350|HGNC:HGNC:3403|Ensembl:ENSG00000111450|HPRD:11816|Vega:OTTHUMG00000168365	syntaxin 2	hsa04130(SNARE interactions in vesicular transport)//hsa04721(Synaptic vesicle cycle)	GO:0005886(plasma membrane)//GO:0070062(extracellular exosome)//GO:0030027(lamellipodium)//GO:0009986(cell surface)//GO:0043231(intracellular membrane-bounded organelle)//GO:0012505(endomembrane system)//GO:0031201(SNARE complex)//GO:0016021(integral component of membrane)//GO:0016323(basolateral plasma membrane)//GO:0008021(synaptic vesicle)//GO:0045121(membrane raft)//GO:0030496(midbody)//GO:00…	GO:0000149(SNARE binding)//GO:0005484(SNAP receptor activity)//GO:0046983(protein dimerization activity)//GO:0005515(protein binding)//GO:0048306(calcium-dependent protein binding)	GO:0033194(response to hydroperoxide)//GO:0048278(vesicle docking)//GO:0006886(intracellular protein transport)//GO:0009887(organ morphogenesis)//GO:1903575(cornified envelope assembly)//GO:0048546(digestive tract morphogenesis)//GO:0051259(protein oligomerization)//GO:0007340(acrosome reaction)//GO:0030154(cell differentiation)//GO:0030033(microvillus assembly)//GO:0016192(vesicle-mediated trans…
chr15	90084121	90084353	diffreps_peak_32082	8.87728	232	ENST00000330062	IDH2	132.856	1.32654e-09	4.689e-08	up	3418	D2HGA2|ICD-M|IDH|IDHM|IDP|IDPM|mNADP-IDH	MIM:147650|HGNC:HGNC:5383|Ensembl:ENSG00000182054|HPRD:00973|Vega:OTTHUMG00000149815	isocitrate dehydrogenase 2 (NADP+), mitochondrial	hsa00020(Citrate cycle (TCA cycle))//hsa00480(Glutathione metabolism)//	GO:0005743(mitochondrial inner membrane)//GO:0070062(extracellular exosome)//GO:0005759(mitochondrial matrix)//GO:0005777(peroxisome)//GO:0005829(cytosol)//GO:0005739(mitochondrion)	GO:0000287(magnesium ion binding)//GO:0051287(NAD binding)//GO:0004450(isocitrate dehydrogenase (NADP+) activity)	GO:0055114(oxidation-reduction process)//GO:0006102(isocitrate metabolic process)//GO:0006103(2-oxoglutarate metabolic process)//GO:0005975(carbohydrate metabolic process)//GO:0006097(glyoxylate cycle)//GO:0044237(cellular metabolic process)//GO:0044281(small molecule metabolic process)//GO:0006099(tricarboxylic acid cycle)	ENSG00000182054	-0.408941	5.57925	10.5162	0.00118458	0.00865785	down	198	308	476	327	5.17253	5.50508	5.82643	5.68845	IDH2	protein_coding	3418	D2HGA2|ICD-M|IDH|IDHM|IDP|IDPM|mNADP-IDH	MIM:147650|HGNC:HGNC:5383|Ensembl:ENSG00000182054|HPRD:00973|Vega:OTTHUMG00000149815	isocitrate dehydrogenase 2 (NADP+), mitochondrial	hsa00020(Citrate cycle (TCA cycle))//hsa00480(Glutathione metabolism)//	GO:0005743(mitochondrial inner membrane)//GO:0070062(extracellular exosome)//GO:0005759(mitochondrial matrix)//GO:0005777(peroxisome)//GO:0005829(cytosol)//GO:0005739(mitochondrion)	GO:0000287(magnesium ion binding)//GO:0051287(NAD binding)//GO:0004450(isocitrate dehydrogenase (NADP+) activity)	GO:0055114(oxidation-reduction process)//GO:0006102(isocitrate metabolic process)//GO:0006103(2-oxoglutarate metabolic process)//GO:0005975(carbohydrate metabolic process)//GO:0006097(glyoxylate cycle)//GO:0044237(cellular metabolic process)//GO:0044281(small molecule metabolic process)//GO:0006099(tricarboxylic acid cycle)
chr12	121038773	121039242	diffreps_peak_23073	8.78816	469	ENST00000257570	OASL	17.4239	1.62868e-09	5.594e-08	up	8638	OASLd|TRIP-14|TRIP14|p59 OASL|p59-OASL|p59OASL	MIM:603281|HGNC:HGNC:8090|Ensembl:ENSG00000135114|HPRD:04473|Vega:OTTHUMG00000154981	2'-5'-oligoadenylate synthetase-like		GO:0005730(nucleolus)//GO:0016020(membrane)//GO:0005737(cytoplasm)//GO:0005829(cytosol)	GO:0046966(thyroid hormone receptor binding)//GO:0001730(2'-5'-oligoadenylate synthetase activity)//GO:0005524(ATP binding)//GO:0003725(double-stranded RNA binding)//GO:0044822(poly(A) RNA binding)//GO:0003677(DNA binding)	GO:0045071(negative regulation of viral genome replication)//GO:0008152(metabolic process)//GO:0060337(type I interferon signaling pathway)//GO:0060333(interferon-gamma-mediated signaling pathway)//GO:0019221(cytokine-mediated signaling pathway)//GO:0051607(defense response to virus)//GO:0009615(response to virus)	ENSG00000135114	4.11094	5.56963	644.199	1.0542e-140	1.84918e-137	up	481	657	38	40	6.44612	6.59306	2.26334	2.71516	OASL	protein_coding	8638	OASLd|TRIP-14|TRIP14|p59 OASL|p59-OASL|p59OASL	MIM:603281|HGNC:HGNC:8090|Ensembl:ENSG00000135114|HPRD:04473|Vega:OTTHUMG00000154981	2'-5'-oligoadenylate synthetase-like		GO:0005730(nucleolus)//GO:0016020(membrane)//GO:0005737(cytoplasm)//GO:0005829(cytosol)	GO:0046966(thyroid hormone receptor binding)//GO:0001730(2'-5'-oligoadenylate synthetase activity)//GO:0005524(ATP binding)//GO:0003725(double-stranded RNA binding)//GO:0044822(poly(A) RNA binding)//GO:0003677(DNA binding)	GO:0045071(negative regulation of viral genome replication)//GO:0008152(metabolic process)//GO:0060337(type I interferon signaling pathway)//GO:0060333(interferon-gamma-mediated signaling pathway)//GO:0019221(cytokine-mediated signaling pathway)//GO:0051607(defense response to virus)//GO:0009615(response to virus)
[truncated: 2,195 more rows]

## Sheet: down.116-7BKO_vs_116-WT
Differentially methylated RNA sites for: down.116-7BKO_vs_116-WT Fold change cut-off: 2 P-value cut-off: 0.00001 Column A ~ E: the coordinates of the differentially methylated RNA sites in bed format, please ref http://genome.ucsc.edu/FAQ/FAQformat.html#format1. Column F: the length of the methylated RNA sites Column G ~ H: the transcript id and gene symbol of differentially methylated RNA. Colum…
	down.116-7BKO_vs_116-WT differentially methylated RNA sites
bed format information of differentially methylated RNA sites					differentially methylated RNA			comparison information				Annotations
chrom	txStart	txEnd	PeakID	score	Peak_length	transcript_id	GeneName	Foldchange	P_value	FDR	Regulation	GeneID	Synonyms	dbXrefs	description	Pathway	GO_CC	GO_MF	GO_BP	gene_id	logFC	logCPM	F	PValue	FDR	regulation	116-7BKO-1.Input	116-7BKO-2.Input	116-WT-1.Input	116-WT-2.Input	116-7BKO-1.Input	116-7BKO-2.Input	116-WT-1.Input	116-WT-2.Input	gene_name	gene_biotype	GeneID	Synonyms	dbXrefs	description	Pathway	GO_CC	GO_MF	GO_BP
[truncated: 1,591 more rows]
